# Supplementary material for: Genomic rearrangements generate hypervariable mini-chromosomes in host-specific isolates of the blast fungus
Source: PLoS Genet. 2021 Feb 16;17(2):e1009386. doi: 10.1371/journal.pgen.1009386 (PMC7909708; doi:10.1371/journal.pgen.1009386)
Supplement: S1 Table — (XLSX) [file pgen.1009386.s018.xlsx]

## Sheet: Gene mapping and Duplication
Sup. Table 1: Mapping of GEMO gene models to nanopore/canu assemblies
Strain	Genes GEMO annotation	Genes in Input (after Magna filtering*)	Mapped queries (90%cov/99%ident)	Unmapped queries**	Uniquley mapped queries	Queries with multiple hits	Number of all duplicates	Total number of hits
FR13	15035	14516	14003	513	13828	175	494	14322
US71	14013	14013	13924	89	13745	179	603	14348
CD156	14415	14415	14245	170	14201	44	103	14304
*the existing GEMO gene models for strain FR13 contain sequences originating from Burkholderia spp. contamination. We permormed blastn against the filtered M. oryzae contigs available in the GEMO Magnaporthe database to remove those genes.
** For some of the unmapped gene models from FR13 blastn against the NCBI database revealed Burkholderia hits, indicating that the published FR13 genome still contains contigs that originate from contamination.

## Sheet: Gene content Core   Mini
Gene content on core and mini chromosomes
blastn parameters: 90% query coverage; 99% identity
	Number of genes
Strain	Core	Mini	Total	Size Core [bp]	Size Mini [bp]	kb per gene Core	kb per gene Mini	Genes / 10kb Core	Genes / 10kb Mini	gene density mini as % of core
FR13	13963	359	14322	44714057	1696358	3202.32	4725.23	3.12273	2.1163	67.7707
US71	13985	363	14348	43996421	1584270	3145.97	4364.38	3.17867	2.29128	72.0829
CD156	14143	161	14304	43079675	860290	3046.01	5343.42	3.28299	1.87146	57.0049

## Sheet: Repeat and GC content
Repeat content (determined by RepeatMasker)
Strain	Core	Mini
FR13	0.1378	0.3138
US71	0.1271	0.2787
CD156	0.0599	0.1725
GC content
Strain	Core	Mini
FR13	0.5103	0.5047
US71	0.5075	0.4835
CD156	0.4992	0.4863

## Sheet: FR13
GEMO gene ID	Query_length	Subject ID	Sub-Start	Sub-End	Length	%Identity	Q-cov	E-value	Length/Q-length	Unique identifier Nanopore	Copy on core	Copy on Mini	Secreted?	Location of copy	TribeMCL
M_FR13_EuGene_00000001	313	FR13_Cont04	2470419	2470731	313	100	100	6.23e-165	1	FR13_Cont04-2470419-2470731	Core	NA	Not_secreted	Core-Chromosome	>Tribe10921
M_FR13_EuGene_00000011	1315	FR13_Cont04	2476903	2478217	1315	100	100	0	1	FR13_Cont04-2476903-2478217	Core	NA	Not_secreted	Core-Chromosome	>Tribe1968
M_FR13_EuGene_00000021	1618	FR13_Cont04	2474058	2475675	1618	100	100	0	1	FR13_Cont04-2474058-2475675	Core	NA	Not_secreted	Core-Chromosome	>Tribe6265
M_FR13_EuGene_00000031	1137	FR13_Cont04	2475765	2476901	1137	100	100	0	1	FR13_Cont04-2475765-2476901	Core	NA	Not_secreted	Core-Chromosome	>Tribe1968
M_FR13_EuGene_00000041	1582	FR13_Cont04	2479703	2481284	1582	100	100	0	1	FR13_Cont04-2479703-2481284	Core	NA	Not_secreted	Core-Chromosome	>Tribe6313
M_FR13_EuGene_00000051	1189	FR13_Cont04	2481862	2483050	1189	100	100	0	1	FR13_Cont04-2481862-2483050	Core	NA	Not_secreted	Core-Chromosome	>Tribe7176
M_FR13_EuGene_00000061	478	FR13_Cont04	2486385	2486862	478	100	100	0	1	FR13_Cont04-2486385-2486862	Core	NA	Not_secreted	Core-Chromosome	>Tribe139
M_FR13_EuGene_00000071	657	FR13_Cont04	2487931	2488587	657	100	100	0	1	FR13_Cont04-2487931-2488587	Core	NA	Not_secreted	Core-Chromosome	>Tribe139
M_FR13_EuGene_00000081	1815	FR13_Cont04	2489443	2491257	1815	100	100	0	1	FR13_Cont04-2489443-2491257	Core	NA	Not_secreted	Core-Chromosome	>Tribe4
M_FR13_EuGene_00000091	589	FR13_Cont04	2494997	2495585	589	100	100	0	1	FR13_Cont04-2494997-2495585	Core	NA	Not_secreted	Core-Chromosome	>Tribe5704
M_FR13_EuGene_00000101	1548	FR13_Cont04	2495962	2497509	1548	100	100	0	1	FR13_Cont04-2495962-2497509	Core	NA	Not_secreted	Core-Chromosome	>Tribe676
M_FR13_EuGene_00000111	2906	FR13_Cont04	2498858	2501763	2906	100	100	0	1	FR13_Cont04-2498858-2501763	Core	NA	Not_secreted	Core-Chromosome	>Tribe87
M_FR13_EuGene_00000121	2749	FR13_Cont04	2501770	2504518	2749	100	100	0	1	FR13_Cont04-2501770-2504518	Core	NA	Not_secreted	Core-Chromosome	>Tribe2947
M_FR13_EuGene_00000131	1076	FR13_Cont04	2504950	2506025	1076	100	100	0	1	FR13_Cont04-2504950-2506025	Core	NA	Not_secreted	Core-Chromosome	>Tribe3153
M_FR13_EuGene_00000141	2881	FR13_Cont04	2506433	2509313	2881	100	100	0	1	FR13_Cont04-2506433-2509313	Core	NA	Not_secreted	Core-Chromosome	>Tribe6295
M_FR13_EuGene_00000151	2549	FR13_Cont04	2510776	2513324	2549	100	100	0	1	FR13_Cont04-2510776-2513324	Core	NA	Not_secreted	Core-Chromosome	>Tribe4593
M_FR13_EuGene_00000161	274	FR13_Cont04	2514802	2515075	274	100	100	2.58e-143	1	FR13_Cont04-2514802-2515075	Core	NA	Not_secreted	Core-Chromosome	>Tribe7603
M_FR13_EuGene_00000171	3396	FR13_Cont04	2515956	2519351	3396	100	100	0	1	FR13_Cont04-2515956-2519351	Core	NA	Not_secreted	Core-Chromosome	>Tribe3947
M_FR13_EuGene_00000181	2436	FR13_Cont04	2524336	2526771	2436	100	100	0	1	FR13_Cont04-2524336-2526771	Core	NA	Not_secreted	Core-Chromosome	>Tribe4364
M_FR13_EuGene_00000191	3865	FR13_Cont04	2532319	2536183	3865	100	100	0	1	FR13_Cont04-2532319-2536183	Core	NA	Not_secreted	Core-Chromosome	>Tribe4685
M_FR13_EuGene_00000201	2502	FR13_Cont04	2536314	2538815	2502	100	100	0	1	FR13_Cont04-2536314-2538815	Core	NA	Not_secreted	Core-Chromosome	>Tribe8517
M_FR13_EuGene_00000221	3433	FR13_Cont04	2542983	2546415	3434	99.418	100	0	1.00029	FR13_Cont04-2542983-2546415	Core	NA	Not_secreted	Core-Chromosome	>Tribe2289
M_FR13_EuGene_00000231	1871	FR13_Cont04	2546425	2548295	1871	100	100	0	1	FR13_Cont04-2546425-2548295	Core	NA	Not_secreted	Core-Chromosome	>Tribe3358
M_FR13_EuGene_00000241	1061	FR13_Cont04	2548678	2549738	1061	100	100	0	1	FR13_Cont04-2548678-2549738	Core	NA	Not_secreted	Core-Chromosome	>Tribe5132
M_FR13_EuGene_00000251	2801	FR13_Cont04	2553428	2556228	2801	100	100	0	1	FR13_Cont04-2553428-2556228	Core	NA	Not_secreted	Core-Chromosome	>Tribe7187
M_FR13_EuGene_00000261	423	FR13_Cont04	2556714	2557136	423	100	100	0	1	FR13_Cont04-2556714-2557136	Core	NA	Not_secreted	Core-Chromosome	>Tribe2038
M_FR13_EuGene_00000271	448	FR13_Cont04	2557617	2558064	448	100	100	0	1	FR13_Cont04-2557617-2558064	Core	NA	Secreted	Core-Chromosome	>Tribe2038
M_FR13_EuGene_00000281	2399	FR13_Cont04	2558618	2561015	2399	99.958	100	0	1	FR13_Cont04-2558618-2561015	Core	NA	Not_secreted	Core-Chromosome	>Tribe7020
M_FR13_EuGene_00000291	1162	FR13_Cont04	2562048	2563209	1162	100	100	0	1	FR13_Cont04-2562048-2563209	Core	NA	Secreted	Core-Chromosome	>Tribe5827
M_FR13_EuGene_00000301	1853	FR13_Cont04	2566004	2567856	1853	100	100	0	1	FR13_Cont04-2566004-2567856	Core	NA	Not_secreted	Core-Chromosome	>Tribe564
M_FR13_EuGene_00000311	2173	FR13_Cont04	2567982	2570154	2173	100	100	0	1	FR13_Cont04-2567982-2570154	Core	NA	Not_secreted	Core-Chromosome	>Tribe564
M_FR13_EuGene_00000321	1474	FR13_Cont04	2571293	2572766	1474	100	100	0	1	FR13_Cont04-2571293-2572766	Core	NA	Not_secreted	Core-Chromosome	>Tribe564
M_FR13_EuGene_00000331	533	FR13_Cont04	2572699	2573231	533	100	100	0	1	FR13_Cont04-2572699-2573231	Core	NA	Not_secreted	Core-Chromosome	>Tribe564
M_FR13_EuGene_00000341	1342	FR13_Cont04	2574340	2575681	1342	100	100	0	1	FR13_Cont04-2574340-2575681	Core	NA	Secreted	Core-Chromosome	>Tribe9
M_FR13_EuGene_00000351	3345	FR13_Cont04	2575769	2579113	3345	100	100	0	1	FR13_Cont04-2575769-2579113	Core	NA	Not_secreted	Core-Chromosome	>Tribe371
M_FR13_EuGene_00000361	2000	FR13_Cont04	2580580	2582579	2000	100	100	0	1	FR13_Cont04-2580580-2582579	Core	NA	Not_secreted	Core-Chromosome	>Tribe454
M_FR13_EuGene_00000371	1462	FR13_Cont04	2586210	2587671	1462	100	100	0	1	FR13_Cont04-2586210-2587671	Core	NA	Not_secreted	Core-Chromosome	>Tribe216
M_FR13_EuGene_00000381	479	FR13_Cont04	2588617	2589095	479	100	100	0	1	FR13_Cont04-2588617-2589095	Core	NA	Not_secreted	Core-Chromosome	>Tribe604
M_FR13_EuGene_00000391	1406	FR13_Cont04	2589645	2591050	1406	100	100	0	1	FR13_Cont04-2589645-2591050	Core	NA	Not_secreted	Core-Chromosome	>Tribe3767
M_FR13_EuGene_00000401	1391	FR13_Cont04	2593710	2595100	1391	100	100	0	1	FR13_Cont04-2593710-2595100	Core	NA	Not_secreted	Core-Chromosome	>Tribe2299
M_FR13_EuGene_00000411	2744	FR13_Cont04	2595635	2598378	2744	100	100	0	1	FR13_Cont04-2595635-2598378	Core	NA	Not_secreted	Core-Chromosome	>Tribe1312
M_FR13_EuGene_00000421	1061	FR13_Cont04	2603539	2604599	1061	100	100	0	1	FR13_Cont04-2603539-2604599	Core	NA	Not_secreted	Core-Chromosome	>Tribe9801
M_FR13_EuGene_00000431	1113	FR13_Cont04	2604758	2605870	1113	100	100	0	1	FR13_Cont04-2604758-2605870	Core	NA	Not_secreted	Core-Chromosome	>Tribe7512
M_FR13_EuGene_00000441	443	FR13_Cont04	2606430	2606872	443	100	100	0	1	FR13_Cont04-2606430-2606872	Core	NA	Not_secreted	Core-Chromosome	>Tribe6406
M_FR13_EuGene_00000451	357	FR13_Cont04	2607294	2607650	357	100	100	0	1	FR13_Cont04-2607294-2607650	Core	NA	Not_secreted	Core-Chromosome	>Tribe11300
M_FR13_EuGene_00000461	1586	FR13_Cont04	2608323	2609908	1586	100	100	0	1	FR13_Cont04-2608323-2609908	Core	NA	Not_secreted	Core-Chromosome	>Tribe4137
M_FR13_EuGene_00000471	1204	FR13_Cont04	2610150	2611351	1204	99.834	100	0	1	FR13_Cont04-2610150-2611351	Core	NA	Not_secreted	Core-Chromosome	>Tribe1244
M_FR13_EuGene_00000481	1249	FR13_Cont04	2612417	2613665	1249	100	100	0	1	FR13_Cont04-2612417-2613665	Core	NA	Not_secreted	Core-Chromosome	>Tribe1244
M_FR13_EuGene_00000491	4163	FR13_Cont04	2616453	2620615	4163	100	100	0	1	FR13_Cont04-2616453-2620615	Core	NA	Not_secreted	Core-Chromosome	>Tribe8487
M_FR13_EuGene_00000501	2206	FR13_Cont04	2622082	2624287	2206	100	100	0	1	FR13_Cont04-2622082-2624287	Core	NA	Not_secreted	Core-Chromosome	>Tribe2944
M_FR13_EuGene_00000511	1673	FR13_Cont04	2624894	2626566	1673	100	100	0	1	FR13_Cont04-2624894-2626566	Core	NA	Not_secreted	Core-Chromosome	>Tribe17
M_FR13_EuGene_00000521	2319	FR13_Cont04	2627170	2629488	2319	100	100	0	1	FR13_Cont04-2627170-2629488	Core	NA	Not_secreted	Core-Chromosome	>Tribe1238
M_FR13_EuGene_00000531	755	FR13_Cont04	2631120	2631874	755	100	100	0	1	FR13_Cont04-2631120-2631874	Core	NA	Not_secreted	Core-Chromosome	>Tribe1238
M_FR13_EuGene_00000541	3413	FR13_Cont04	2632034	2635446	3413	100	100	0	1	FR13_Cont04-2632034-2635446	Core	NA	Not_secreted	Core-Chromosome	>Tribe9885
M_FR13_EuGene_00000551	1150	FR13_Cont04	2636243	2637392	1150	100	100	0	1	FR13_Cont04-2636243-2637392	Core	NA	Not_secreted	Core-Chromosome	>Tribe6150
M_FR13_EuGene_00000561	2907	FR13_Cont04	2639238	2642144	2907	100	100	0	1	FR13_Cont04-2639238-2642144	Core	NA	Not_secreted	Core-Chromosome	>Tribe507
M_FR13_EuGene_00000571	318	FR13_Cont04	2642781	2643098	318	100	100	1.05e-167	1	FR13_Cont04-2642781-2643098	Core	NA	Not_secreted	Core-Chromosome	>Tribe9850
M_FR13_EuGene_00000581	350	FR13_Cont04	2643415	2643764	350	100	100	0	1	FR13_Cont04-2643415-2643764	Core	NA	Not_secreted	Core-Chromosome	>Tribe9724
M_FR13_EuGene_00000591	797	FR13_Cont04	2645023	2645819	797	100	100	0	1	FR13_Cont04-2645023-2645819	Core	NA	Not_secreted	Core-Chromosome	>Tribe2838
M_FR13_EuGene_00000601	3226	FR13_Cont04	2647710	2650935	3226	100	100	0	1	FR13_Cont04-2647710-2650935	Core	NA	Not_secreted	Core-Chromosome	>Tribe1653
M_FR13_EuGene_00000611	1805	FR13_Cont04	2651029	2652833	1805	100	100	0	1	FR13_Cont04-2651029-2652833	Core	NA	Secreted	Core-Chromosome	>Tribe2746
M_FR13_EuGene_00000621	1376	FR13_Cont04	2655022	2656397	1376	100	100	0	1	FR13_Cont04-2655022-2656397	Core	NA	Not_secreted	Core-Chromosome	>Tribe8359
M_FR13_EuGene_00000631	1388	FR13_Cont04	2660317	2661704	1388	100	100	0	1	FR13_Cont04-2660317-2661704	Core	NA	Not_secreted	Core-Chromosome	>Tribe1918
M_FR13_EuGene_00000641	2074	FR13_Cont04	2662524	2664597	2074	100	100	0	1	FR13_Cont04-2662524-2664597	Core	NA	Not_secreted	Core-Chromosome	>Tribe9590
M_FR13_EuGene_00000651	2631	FR13_Cont04	2668635	2671265	2631	100	100	0	1	FR13_Cont04-2668635-2671265	Core	NA	Not_secreted	Core-Chromosome	>Tribe7678
M_FR13_EuGene_00000661	13185	FR13_Cont04	2672716	2685899	13185	99.992	100	0	1	FR13_Cont04-2672716-2685899	Core	NA	Not_secreted	Core-Chromosome	>Tribe4661
M_FR13_EuGene_00000671	1243	FR13_Cont04	2687525	2688767	1243	100	100	0	1	FR13_Cont04-2687525-2688767	Core	NA	Not_secreted	Core-Chromosome	>Tribe7158
M_FR13_EuGene_00000681	1366	FR13_Cont04	2689521	2690886	1366	100	100	0	1	FR13_Cont04-2689521-2690886	Core	NA	Not_secreted	Core-Chromosome	>Tribe9076
M_FR13_EuGene_00000691	1284	FR13_Cont04	2690890	2692173	1284	100	100	0	1	FR13_Cont04-2690890-2692173	Core	NA	Not_secreted	Core-Chromosome	>Tribe9458
M_FR13_EuGene_00000701	2270	FR13_Cont04	2692816	2695085	2270	100	100	0	1	FR13_Cont04-2692816-2695085	Core	NA	Not_secreted	Core-Chromosome	>Tribe906
M_FR13_EuGene_00000711	1147	FR13_Cont04	2695370	2696516	1147	100	100	0	1	FR13_Cont04-2695370-2696516	Core	NA	Not_secreted	Core-Chromosome	>Tribe9643
M_FR13_EuGene_00000721	463	FR13_Cont04	2696601	2697063	463	100	100	0	1	FR13_Cont04-2696601-2697063	Core	NA	Not_secreted	Core-Chromosome	>Tribe9481
M_FR13_EuGene_00000741	1295	FR13_Cont04	2697446	2698740	1295	100	100	0	1	FR13_Cont04-2697446-2698740	Core	NA	Not_secreted	Core-Chromosome	>Tribe667
M_FR13_EuGene_00000751	364	FR13_Cont04	2698744	2699107	364	100	100	0	1	FR13_Cont04-2698744-2699107	Core	NA	Not_secreted	Core-Chromosome	>Tribe9575
M_FR13_EuGene_00000761	540	FR13_Cont04	2701071	2701610	540	99.259	100	0	1	FR13_Cont04-2701071-2701610	Core	NA	Not_secreted	Core-Chromosome	>Tribe629
M_FR13_EuGene_00000771	982	FR13_Cont04	2702956	2703937	982	100	100	0	1	FR13_Cont04-2702956-2703937	Core	NA	Not_secreted	Core-Chromosome	>Tribe2327
M_FR13_EuGene_00000791	1171	FR13_Cont04	2704022	2705192	1171	100	100	0	1	FR13_Cont04-2704022-2705192	Core	NA	Not_secreted	Core-Chromosome	>Tribe2327
M_FR13_EuGene_00000801	1337	FR13_Cont04	2705500	2706836	1337	100	100	0	1	FR13_Cont04-2705500-2706836	Core	NA	Not_secreted	Core-Chromosome	>Tribe7045
M_FR13_EuGene_00000811	4305	FR13_Cont04	2708679	2712983	4305	100	100	0	1	FR13_Cont04-2708679-2712983	Core	NA	Not_secreted	Core-Chromosome	>Tribe3712
M_FR13_EuGene_00000821	2193	FR13_Cont04	2714380	2716572	2193	100	100	0	1	FR13_Cont04-2714380-2716572	Core	NA	Not_secreted	Core-Chromosome	>Tribe4588
M_FR13_EuGene_00000831	586	FR13_Cont04	2719276	2719861	586	100	100	0	1	FR13_Cont04-2719276-2719861	Core	NA	Not_secreted	Core-Chromosome	>Tribe341
M_FR13_EuGene_00000841	1520	FR13_Cont04	2720657	2722176	1520	100	100	0	1	FR13_Cont04-2720657-2722176	Core	NA	Not_secreted	Core-Chromosome	>Tribe1184
M_FR13_EuGene_00000861	4219	FR13_Cont04	2723925	2728138	4221	99.763	100	0	1.00047	FR13_Cont04-2723925-2728138	Core	NA	Not_secreted	Core-Chromosome	>Tribe2488
M_FR13_EuGene_00000871	1214	FR13_Cont04	2728737	2729950	1214	100	100	0	1	FR13_Cont04-2728737-2729950	Core	NA	Not_secreted	Core-Chromosome	>Tribe2099
M_FR13_EuGene_00000881	861	FR13_Cont04	2729918	2730778	861	100	100	0	1	FR13_Cont04-2729918-2730778	Core	NA	Not_secreted	Core-Chromosome	>Tribe2099
M_FR13_EuGene_00000891	459	FR13_Cont04	2731335	2731793	459	100	100	0	1	FR13_Cont04-2731335-2731793	Core	NA	Not_secreted	Core-Chromosome	>Tribe4528
M_FR13_EuGene_00000901	1081	FR13_Cont04	2736710	2737790	1081	100	100	0	1	FR13_Cont04-2736710-2737790	Core	NA	Not_secreted	Core-Chromosome	>Tribe2626
M_FR13_EuGene_00000911	653	FR13_Cont04	2738397	2739049	653	100	100	0	1	FR13_Cont04-2738397-2739049	Core	NA	Not_secreted	Core-Chromosome	>Tribe9793
M_FR13_EuGene_00000921	947	FR13_Cont04	2742920	2743866	947	100	100	0	1	FR13_Cont04-2742920-2743866	Core	NA	Not_secreted	Core-Chromosome	>Tribe601
M_FR13_EuGene_00000931	1036	FR13_Cont04	2744704	2745739	1036	100	100	0	1	FR13_Cont04-2744704-2745739	Core	NA	Not_secreted	Core-Chromosome	>Tribe5763
M_FR13_EuGene_00000941	1776	FR13_Cont04	2745742	2747517	1776	100	100	0	1	FR13_Cont04-2745742-2747517	Core	NA	Not_secreted	Core-Chromosome	>Tribe743
M_FR13_EuGene_00000951	4706	FR13_Cont04	2749976	2754681	4706	100	100	0	1	FR13_Cont04-2749976-2754681	Core	NA	Not_secreted	Core-Chromosome	>Tribe6183
M_FR13_EuGene_00000961	1835	FR13_Cont04	2754820	2756654	1835	100	100	0	1	FR13_Cont04-2754820-2756654	Core	NA	Not_secreted	Core-Chromosome	>Tribe4165
M_FR13_EuGene_00000971	2690	FR13_Cont04	2759753	2762442	2690	100	100	0	1	FR13_Cont04-2759753-2762442	Core	NA	Not_secreted	Core-Chromosome	>Tribe8616
M_FR13_EuGene_00000981	2881	FR13_Cont04	2762509	2765389	2881	100	100	0	1	FR13_Cont04-2762509-2765389	Core	NA	Not_secreted	Core-Chromosome	>Tribe2288
M_FR13_EuGene_00000991	2137	FR13_Cont04	2770310	2772445	2137	99.953	100	0	1	FR13_Cont04-2770310-2772445	Core	NA	Not_secreted	Core-Chromosome	>Tribe5184
M_FR13_EuGene_00001001	1078	FR13_Cont04	2772971	2774048	1078	100	100	0	1	FR13_Cont04-2772971-2774048	Core	NA	Not_secreted	Core-Chromosome	>Tribe3945
M_FR13_EuGene_00001011	1292	FR13_Cont04	2775534	2776825	1292	100	100	0	1	FR13_Cont04-2775534-2776825	Core	NA	Not_secreted	Core-Chromosome	>Tribe1740
M_FR13_EuGene_00001021	4186	FR13_Cont04	2778407	2782592	4186	100	100	0	1	FR13_Cont04-2778407-2782592	Core	NA	Not_secreted	Core-Chromosome	>Tribe1740
M_FR13_EuGene_00001031	677	FR13_Cont04	2782596	2783271	676	100	99	0	0.998523	FR13_Cont04-2782596-2783271	Core	NA	Not_secreted	Core-Chromosome	>Tribe1567
M_FR13_EuGene_00001041	4252	FR13_Cont04	2783240	2787491	4252	100	100	0	1	FR13_Cont04-2783240-2787491	Core	NA	Not_secreted	Core-Chromosome	>Tribe1567
M_FR13_EuGene_00001051	602	FR13_Cont04	2788525	2789126	602	100	100	0	1	FR13_Cont04-2788525-2789126	Core	NA	Not_secreted	Core-Chromosome	>Tribe3484
M_FR13_EuGene_00001061	143	FR13_Cont04	2789133	2789275	143	100	100	8.23e-71	1	FR13_Cont04-2789133-2789275	Core	NA	Not_secreted	Core-Chromosome	>Tribe1069
M_FR13_EuGene_00001081	1455	FR13_Cont04	2795943	2797397	1455	100	100	0	1	FR13_Cont04-2795943-2797397	Core	NA	Not_secreted	Core-Chromosome	>Tribe4098
M_FR13_EuGene_00001091	1923	FR13_Cont04	2799584	2801506	1923	100	100	0	1	FR13_Cont04-2799584-2801506	Core	NA	Not_secreted	Core-Chromosome	>Tribe6871
M_FR13_EuGene_00001101	1729	FR13_Cont04	2802063	2803791	1729	100	100	0	1	FR13_Cont04-2802063-2803791	Core	NA	Not_secreted	Core-Chromosome	>Tribe385
M_FR13_EuGene_00001111	1616	FR13_Cont04	2803794	2805409	1616	100	100	0	1	FR13_Cont04-2803794-2805409	Core	NA	Not_secreted	Core-Chromosome	>Tribe5744
M_FR13_EuGene_00001121	1002	FR13_Cont04	2805833	2806834	1002	100	100	0	1	FR13_Cont04-2805833-2806834	Core	NA	Not_secreted	Core-Chromosome	>Tribe6360
M_FR13_EuGene_00001131	179	FR13_Cont04	2811149	2811327	179	100	100	1.04e-90	1	FR13_Cont04-2811149-2811327	Core	NA	Not_secreted	Core-Chromosome	>Tribe144
M_FR13_EuGene_00001141	4802	FR13_Cont04	2812796	2817597	4802	100	100	0	1	FR13_Cont04-2812796-2817597	Core	NA	Not_secreted	Core-Chromosome	>Tribe6987
M_FR13_EuGene_00001151	1717	FR13_Cont04	2817601	2819317	1717	100	100	0	1	FR13_Cont04-2817601-2819317	Core	NA	Not_secreted	Core-Chromosome	>Tribe4185
M_FR13_EuGene_00001161	2246	FR13_Cont04	2819588	2821833	2246	100	100	0	1	FR13_Cont04-2819588-2821833	Core	NA	Not_secreted	Core-Chromosome	>Tribe7744
M_FR13_EuGene_00001171	1739	FR13_Cont04	2822174	2823912	1739	100	100	0	1	FR13_Cont04-2822174-2823912	Core	NA	Not_secreted	Core-Chromosome	>Tribe7563
M_FR13_EuGene_00001181	654	FR13_Cont04	2824269	2824922	654	100	100	0	1	FR13_Cont04-2824269-2824922	Core	NA	Not_secreted	Core-Chromosome	>Tribe5003
M_FR13_EuGene_00001191	2008	FR13_Cont04	2826986	2828993	2008	100	100	0	1	FR13_Cont04-2826986-2828993	Core	NA	Not_secreted	Core-Chromosome	>Tribe152
M_FR13_EuGene_00001201	1849	FR13_Cont04	2830599	2832447	1849	100	100	0	1	FR13_Cont04-2830599-2832447	Core	NA	Not_secreted	Core-Chromosome	>Tribe6693
M_FR13_EuGene_00001211	676	FR13_Cont04	2837409	2838084	676	100	100	0	1	FR13_Cont04-2837409-2838084	Core	NA	Not_secreted	Core-Chromosome	>Tribe3
M_FR13_EuGene_00001221	1074	FR13_Cont04	2839829	2840902	1074	100	100	0	1	FR13_Cont04-2839829-2840902	Core	NA	Not_secreted	Core-Chromosome	>Tribe10
M_FR13_EuGene_00001231	2163	FR13_Cont04	2844098	2846260	2163	100	100	0	1	FR13_Cont04-2844098-2846260	Core	NA	Not_secreted	Core-Chromosome	>Tribe1575
M_FR13_EuGene_00001241	1039	FR13_Cont04	2846653	2847691	1039	100	100	0	1	FR13_Cont04-2846653-2847691	Core	NA	Not_secreted	Core-Chromosome	>Tribe8656
M_FR13_EuGene_00001251	1548	FR13_Cont04	2847951	2849498	1548	100	100	0	1	FR13_Cont04-2847951-2849498	Core	NA	Not_secreted	Core-Chromosome	>Tribe5192
M_FR13_EuGene_00001261	271	FR13_Cont04	2850180	2850450	271	100	100	1.19e-141	1	FR13_Cont04-2850180-2850450	Core	NA	Not_secreted	Core-Chromosome	>Tribe9131
M_FR13_EuGene_00001271	3191	FR13_Cont04	2851773	2854963	3191	100	100	0	1	FR13_Cont04-2851773-2854963	Core	NA	Not_secreted	Core-Chromosome	>Tribe118
M_FR13_EuGene_00001281	263	FR13_Cont04	2855835	2856097	263	100	100	3.21e-137	1	FR13_Cont04-2855835-2856097	Core	NA	Secreted	Core-Chromosome	>Tribe8221
M_FR13_EuGene_00001291	1434	FR13_Cont04	2860749	2862182	1434	100	100	0	1	FR13_Cont04-2860749-2862182	Core	NA	Not_secreted	Core-Chromosome	>Tribe6609
M_FR13_EuGene_00001301	1032	FR13_Cont04	2862185	2863216	1032	100	100	0	1	FR13_Cont04-2862185-2863216	Core	NA	Not_secreted	Core-Chromosome	>Tribe899
M_FR13_EuGene_00001311	124	FR13_Cont04	2863311	2863434	124	100	100	2.53e-60	1	FR13_Cont04-2863311-2863434	Core	NA	Not_secreted	Core-Chromosome	>Tribe899
M_FR13_EuGene_00001331	625	FR13_Cont04	2872174	2872798	625	100	100	0	1	FR13_Cont04-2872174-2872798	Core	NA	Not_secreted	Core-Chromosome	>Tribe5516
M_FR13_EuGene_00001341	1467	FR13_Cont04	2881461	2882927	1467	100	100	0	1	FR13_Cont04-2881461-2882927	Core	NA	Not_secreted	Core-Chromosome	>Tribe2198
M_FR13_EuGene_00001351	912	FR13_Cont04	2883766	2884677	912	100	100	0	1	FR13_Cont04-2883766-2884677	Core	NA	Not_secreted	Core-Chromosome	>Tribe2198
M_FR13_EuGene_00001361	1295	FR13_Cont04	2885378	2886672	1295	100	100	0	1	FR13_Cont04-2885378-2886672	Core	NA	Not_secreted	Core-Chromosome	>Tribe6001
M_FR13_EuGene_00001371	2232	FR13_Cont04	2886975	2889206	2232	100	100	0	1	FR13_Cont04-2886975-2889206	Core	NA	Not_secreted	Core-Chromosome	>Tribe4500
M_FR13_EuGene_00001381	979	FR13_Cont04	2889758	2890736	979	100	100	0	1	FR13_Cont04-2889758-2890736	Core	NA	Not_secreted	Core-Chromosome	>Tribe5340
M_FR13_EuGene_00001391	1424	FR13_Cont04	2890741	2892164	1424	100	100	0	1	FR13_Cont04-2890741-2892164	Core	NA	Not_secreted	Core-Chromosome	>Tribe1031
M_FR13_EuGene_00001401	1111	FR13_Cont04	2895143	2896253	1111	100	100	0	1	FR13_Cont04-2895143-2896253	Core	NA	Not_secreted	Core-Chromosome	>Tribe6677
M_FR13_EuGene_00001411	1944	FR13_Cont04	2897097	2899040	1944	100	100	0	1	FR13_Cont04-2897097-2899040	Core	NA	Not_secreted	Core-Chromosome	>Tribe4854
M_FR13_EuGene_00001421	3365	FR13_Cont04	2899641	2903005	3365	100	100	0	1	FR13_Cont04-2899641-2903005	Core	NA	Not_secreted	Core-Chromosome	>Tribe5690
M_FR13_EuGene_00001431	1739	FR13_Cont04	2903088	2904826	1739	100	100	0	1	FR13_Cont04-2903088-2904826	Core	NA	Not_secreted	Core-Chromosome	>Tribe907
M_FR13_EuGene_00001441	105	FR13_Cont04	2904876	2904980	105	100	100	7.57e-50	1	FR13_Cont04-2904876-2904980	Core	NA	Not_secreted	Core-Chromosome	>Tribe10953
M_FR13_EuGene_00001451	1041	FR13_Cont04	2908991	2910031	1041	100	100	0	1	FR13_Cont04-2908991-2910031	Core	NA	Not_secreted	Core-Chromosome	>Tribe907
M_FR13_EuGene_00001461	1197	FR13_Cont04	2911541	2912737	1197	100	100	0	1	FR13_Cont04-2911541-2912737	Core	NA	Not_secreted	Core-Chromosome	>Tribe4041
M_FR13_EuGene_00001471	2279	FR13_Cont04	2916448	2918726	2279	100	100	0	1	FR13_Cont04-2916448-2918726	Core	NA	Not_secreted	Core-Chromosome	>Tribe6137
M_FR13_EuGene_00001481	2462	FR13_Cont04	2919412	2921873	2462	100	100	0	1	FR13_Cont04-2919412-2921873	Core	NA	Not_secreted	Core-Chromosome	>Tribe6479
M_FR13_EuGene_00001491	1605	FR13_Cont04	2922304	2923908	1605	100	100	0	1	FR13_Cont04-2922304-2923908	Core	NA	Not_secreted	Core-Chromosome	>Tribe4276
M_FR13_EuGene_00001501	1581	FR13_Cont04	2924742	2926322	1581	100	100	0	1	FR13_Cont04-2924742-2926322	Core	NA	Not_secreted	Core-Chromosome	>Tribe8129
M_FR13_EuGene_00001511	386	FR13_Cont04	2926557	2926942	386	100	100	0	1	FR13_Cont04-2926557-2926942	Core	NA	Not_secreted	Core-Chromosome	>Tribe4739
M_FR13_EuGene_00001521	1238	FR13_Cont04	2929854	2931091	1238	100	100	0	1	FR13_Cont04-2929854-2931091	Core	NA	Not_secreted	Core-Chromosome	>Tribe3474
M_FR13_EuGene_00001531	1130	FR13_Cont04	2931424	2932553	1130	100	100	0	1	FR13_Cont04-2931424-2932553	Core	NA	Not_secreted	Core-Chromosome	>Tribe4797
M_FR13_EuGene_00001541	200	FR13_Cont04	2932615	2932814	200	100	100	2.5e-102	1	FR13_Cont04-2932615-2932814	Core	NA	Not_secreted	Core-Chromosome	>Tribe9628
M_FR13_EuGene_00001551	149	FR13_Cont04	2933002	2933150	149	100	100	3.99e-74	1	FR13_Cont04-2933002-2933150	Core	NA	Not_secreted	Core-Chromosome	>Tribe7180
M_FR13_EuGene_00001561	260	FR13_Cont04	2933197	2933456	260	100	100	1.48e-135	1	FR13_Cont04-2933197-2933456	Core	NA	Not_secreted	Core-Chromosome	>Tribe8104
M_FR13_EuGene_00001571	163	FR13_Cont04	2933562	2933724	163	100	100	7.32e-82	1	FR13_Cont04-2933562-2933724	Core	NA	Not_secreted	Core-Chromosome	>Tribe11015
M_FR13_EuGene_00001581	586	FR13_Cont04	2938312	2938897	586	100	100	0	1	FR13_Cont04-2938312-2938897	Core	NA	Not_secreted	Core-Chromosome	>Tribe6420
M_FR13_EuGene_00001591	502	FR13_Cont04	2939573	2940074	502	100	100	0	1	FR13_Cont04-2939573-2940074	Core	NA	Not_secreted	Core-Chromosome	>Tribe7935
M_FR13_EuGene_00001601	742	FR13_Cont04	2940932	2941673	742	100	100	0	1	FR13_Cont04-2940932-2941673	Core	NA	Not_secreted	Core-Chromosome	>Tribe4201
M_FR13_EuGene_00001611	892	FR13_Cont04	2942366	2943257	892	100	100	0	1	FR13_Cont04-2942366-2943257	Core	NA	Not_secreted	Core-Chromosome	>Tribe4997
M_FR13_EuGene_00001631	1741	FR13_Cont04	2946061	2947801	1741	100	100	0	1	FR13_Cont04-2946061-2947801	Core	NA	Not_secreted	Core-Chromosome	>Tribe679
M_FR13_EuGene_00001641	2222	FR13_Cont04	2948673	2950894	2222	100	100	0	1	FR13_Cont04-2948673-2950894	Core	NA	Not_secreted	Core-Chromosome	>Tribe5550
M_FR13_EuGene_00001651	2665	FR13_Cont04	2951708	2954372	2665	100	100	0	1	FR13_Cont04-2951708-2954372	Core	NA	Not_secreted	Core-Chromosome	>Tribe6861
M_FR13_EuGene_00001661	1996	FR13_Cont04	2955286	2957281	1996	100	100	0	1	FR13_Cont04-2955286-2957281	Core	NA	Not_secreted	Core-Chromosome	>Tribe2207
M_FR13_EuGene_00001671	125	FR13_Cont04	2957464	2957588	125	100	100	7.09e-61	1	FR13_Cont04-2957464-2957588	Core	NA	Not_secreted	Core-Chromosome	>Tribe2207
M_FR13_EuGene_00001681	1308	FR13_Cont04	2958748	2960055	1308	100	100	0	1	FR13_Cont04-2958748-2960055	Core	NA	Not_secreted	Core-Chromosome	>Tribe1297
M_FR13_EuGene_00001691	967	FR13_Cont04	2960352	2961309	960	99.271	99	0	0.992761	FR13_Cont04-2960352-2961309	Core	NA	Not_secreted	Core-Chromosome	>Tribe1297
M_FR13_EuGene_00001701	488	FR13_Cont04	2962273	2962760	488	100	100	0	1	FR13_Cont04-2962273-2962760	Core	NA	Not_secreted	Core-Chromosome	>Tribe6330
M_FR13_EuGene_00001711	595	FR13_Cont04	2964075	2964669	595	100	100	0	1	FR13_Cont04-2964075-2964669	Core	NA	Not_secreted	Core-Chromosome	>Tribe2537
M_FR13_EuGene_00001721	1521	FR13_Cont04	2966082	2967602	1521	100	100	0	1	FR13_Cont04-2966082-2967602	Core	NA	Not_secreted	Core-Chromosome	>Tribe6377
M_FR13_EuGene_00001731	1470	FR13_Cont04	2969125	2970594	1470	100	100	0	1	FR13_Cont04-2969125-2970594	Core	NA	Not_secreted	Core-Chromosome	>Tribe2597
M_FR13_EuGene_00001741	433	FR13_Cont04	2972170	2972602	433	100	100	0	1	FR13_Cont04-2972170-2972602	Core	NA	Not_secreted	Core-Chromosome	>Tribe1449
M_FR13_EuGene_00001751	798	FR13_Cont04	2977666	2978463	798	99.373	100	0	1	FR13_Cont04-2977666-2978463	Core	NA	Not_secreted	Core-Chromosome	>Tribe5709
M_FR13_EuGene_00001761	3852	FR13_Cont04	2978876	2982727	3852	100	100	0	1	FR13_Cont04-2978876-2982727	Core	NA	Not_secreted	Core-Chromosome	>Tribe3794
M_FR13_EuGene_00001771	1634	FR13_Cont04	2985424	2987057	1634	100	100	0	1	FR13_Cont04-2985424-2987057	Core	NA	Not_secreted	Core-Chromosome	>Tribe2753
M_FR13_EuGene_00001781	1282	FR13_Cont04	2987060	2988341	1282	100	100	0	1	FR13_Cont04-2987060-2988341	Core	NA	Not_secreted	Core-Chromosome	>Tribe44
M_FR13_EuGene_00001791	1991	FR13_Cont04	2989545	2991535	1991	100	100	0	1	FR13_Cont04-2989545-2991535	Core	NA	Not_secreted	Core-Chromosome	>Tribe2745
M_FR13_EuGene_00001801	660	FR13_Cont04	2992531	2993190	660	100	100	0	1	FR13_Cont04-2992531-2993190	Core	NA	Not_secreted	Core-Chromosome	>Tribe2261
M_FR13_EuGene_00001811	1166	FR13_Cont04	2994168	2995333	1166	100	100	0	1	FR13_Cont04-2994168-2995333	Core	NA	Not_secreted	Core-Chromosome	>Tribe2261
M_FR13_EuGene_00001821	1000	FR13_Cont04	2996821	2997820	1000	100	100	0	1	FR13_Cont04-2996821-2997820	Core	NA	Not_secreted	Core-Chromosome	>Tribe4388
M_FR13_EuGene_00001831	1498	FR13_Cont04	2998222	2999719	1498	100	100	0	1	FR13_Cont04-2998222-2999719	Core	NA	Not_secreted	Core-Chromosome	>Tribe3312
M_FR13_EuGene_00001841	1920	FR13_Cont04	3000016	3001935	1920	100	100	0	1	FR13_Cont04-3000016-3001935	Core	NA	Not_secreted	Core-Chromosome	>Tribe4173
M_FR13_EuGene_00001851	1302	FR13_Cont04	3002210	3003511	1302	100	100	0	1	FR13_Cont04-3002210-3003511	Core	NA	Not_secreted	Core-Chromosome	>Tribe2759
M_FR13_EuGene_00001861	3017	FR13_Cont04	3003693	3006709	3017	100	100	0	1	FR13_Cont04-3003693-3006709	Core	NA	Not_secreted	Core-Chromosome	>Tribe9166
M_FR13_EuGene_00001871	2282	FR13_Cont04	3006715	3008996	2282	100	100	0	1	FR13_Cont04-3006715-3008996	Core	NA	Not_secreted	Core-Chromosome	>Tribe7729
M_FR13_EuGene_00001881	738	FR13_Cont04	3009875	3010612	738	100	100	0	1	FR13_Cont04-3009875-3010612	Core	NA	Not_secreted	Core-Chromosome	>Tribe3516
M_FR13_EuGene_00001891	769	FR13_Cont04	3015121	3015889	769	100	100	0	1	FR13_Cont04-3015121-3015889	Core	NA	Not_secreted	Core-Chromosome	>Tribe3602
M_FR13_EuGene_00001911	942	FR13_Cont08	1797655	1796714	942	100	100	0	1	FR13_Cont08-1797655-1796714	Core	NA	Not_secreted	Core-Chromosome	>Tribe3903
M_FR13_EuGene_00001921	2840	FR13_Cont08	1796356	1793517	2840	100	100	0	1	FR13_Cont08-1796356-1793517	Core	NA	Secreted	Core-Chromosome	>Tribe40
M_FR13_EuGene_00001941	1725	FR13_Cont08	1787151	1785427	1725	100	100	0	1	FR13_Cont08-1787151-1785427	Core	NA	Not_secreted	Core-Chromosome	>Tribe3829
M_FR13_EuGene_00001951	1354	FR13_Cont08	1785424	1784071	1354	100	100	0	1	FR13_Cont08-1785424-1784071	Core	NA	Not_secreted	Core-Chromosome	>Tribe1096
M_FR13_EuGene_00001961	2398	FR13_Cont08	1779676	1777279	2398	100	100	0	1	FR13_Cont08-1779676-1777279	Core	NA	Not_secreted	Core-Chromosome	>Tribe7568
M_FR13_EuGene_00001971	1505	FR13_Cont08	1776375	1774871	1505	100	100	0	1	FR13_Cont08-1776375-1774871	Core	NA	Not_secreted	Core-Chromosome	>Tribe7593
M_FR13_EuGene_00001981	2451	FR13_Cont08	1773817	1771369	2451	99.918	100	0	1	FR13_Cont08-1773817-1771369	Core	NA	Not_secreted	Core-Chromosome	>Tribe750
M_FR13_EuGene_00001991	3254	FR13_Cont08	1771366	1768112	3255	99.969	100	0	1.00031	FR13_Cont08-1771366-1768112	Core	NA	Not_secreted	Core-Chromosome	>Tribe2485
M_FR13_EuGene_00002001	961	FR13_Cont08	1761292	1760332	961	100	100	0	1	FR13_Cont08-1761292-1760332	Core	NA	Not_secreted	Core-Chromosome	>Tribe5001
M_FR13_EuGene_00002011	1300	FR13_Cont08	1760329	1759030	1300	100	100	0	1	FR13_Cont08-1760329-1759030	Core	NA	Not_secreted	Core-Chromosome	>Tribe7989
M_FR13_EuGene_00002021	1251	FR13_Cont08	1758710	1757460	1251	100	100	0	1	FR13_Cont08-1758710-1757460	Core	NA	Not_secreted	Core-Chromosome	>Tribe8979
M_FR13_EuGene_00002031	753	FR13_Cont08	1757431	1756679	753	100	100	0	1	FR13_Cont08-1757431-1756679	Core	NA	Not_secreted	Core-Chromosome	>Tribe4535
M_FR13_EuGene_00002041	1699	FR13_Cont08	1756170	1754485	1688	99.763	99	0	0.993526	FR13_Cont08-1756170-1754485	Core	NA	Not_secreted	Core-Chromosome	>Tribe2111
M_FR13_EuGene_00002051	1188	FR13_Cont08	1754559	1753372	1188	100	100	0	1	FR13_Cont08-1754559-1753372	Core	NA	Not_secreted	Core-Chromosome	>Tribe2111
M_FR13_EuGene_00002061	1293	FR13_Cont08	1750624	1749338	1293	99.536	100	0	1	FR13_Cont08-1750624-1749338	Core	NA	Not_secreted	Core-Chromosome	>Tribe7460
M_FR13_EuGene_00002071	1341	FR13_Cont08	1748643	1747303	1341	100	100	0	1	FR13_Cont08-1748643-1747303	Core	NA	Not_secreted	Core-Chromosome	>Tribe984
M_FR13_EuGene_00002081	910	FR13_Cont08	1747373	1746464	910	100	100	0	1	FR13_Cont08-1747373-1746464	Core	NA	Not_secreted	Core-Chromosome	>Tribe984
M_FR13_EuGene_00002091	1407	FR13_Cont08	1746189	1744783	1407	100	100	0	1	FR13_Cont08-1746189-1744783	Core	NA	Not_secreted	Core-Chromosome	>Tribe1346
M_FR13_EuGene_00002101	2323	FR13_Cont08	1744573	1742251	2323	100	100	0	1	FR13_Cont08-1744573-1742251	Core	NA	Not_secreted	Core-Chromosome	>Tribe1346
M_FR13_EuGene_00002111	3093	FR13_Cont08	1740980	1737888	3093	100	100	0	1	FR13_Cont08-1740980-1737888	Core	NA	Not_secreted	Core-Chromosome	>Tribe5166
M_FR13_EuGene_00002121	1587	FR13_Cont08	1737542	1735956	1587	100	100	0	1	FR13_Cont08-1737542-1735956	Core	NA	Not_secreted	Core-Chromosome	>Tribe7523
M_FR13_EuGene_00002131	892	FR13_Cont08	1735365	1734474	892	100	100	0	1	FR13_Cont08-1735365-1734474	Core	NA	Not_secreted	Core-Chromosome	>Tribe11054
M_FR13_EuGene_00002141	1280	FR13_Cont08	1728902	1727623	1280	100	100	0	1	FR13_Cont08-1728902-1727623	Core	NA	Not_secreted	Core-Chromosome	>Tribe8931
M_FR13_EuGene_00002151	1014	FR13_Cont08	1727440	1726427	1014	100	100	0	1	FR13_Cont08-1727440-1726427	Core	NA	Not_secreted	Core-Chromosome	>Tribe8208
M_FR13_EuGene_00002161	2998	FR13_Cont08	1725644	1722647	2998	100	100	0	1	FR13_Cont08-1725644-1722647	Core	NA	Not_secreted	Core-Chromosome	>Tribe9022
M_FR13_EuGene_00002171	565	FR13_Cont08	1721369	1720805	565	100	100	0	1	FR13_Cont08-1721369-1720805	Core	NA	Not_secreted	Core-Chromosome	>Tribe9373
M_FR13_EuGene_00002181	1299	FR13_Cont08	1718168	1716870	1299	100	100	0	1	FR13_Cont08-1718168-1716870	Core	NA	Not_secreted	Core-Chromosome	>Tribe5862
M_FR13_EuGene_00002191	2539	FR13_Cont08	1716666	1714128	2539	100	100	0	1	FR13_Cont08-1716666-1714128	Core	NA	Not_secreted	Core-Chromosome	>Tribe8302
M_FR13_EuGene_00002201	4051	FR13_Cont08	1707302	1703252	4051	100	100	0	1	FR13_Cont08-1707302-1703252	Core	NA	Not_secreted	Core-Chromosome	>Tribe2328
M_FR13_EuGene_00002211	5188	FR13_Cont08	1696459	1691280	5188	99.827	100	0	1	FR13_Cont08-1696459-1691280	Core	NA	Not_secreted	Core-Chromosome	>Tribe1840
M_FR13_EuGene_00002221	1129	FR13_Cont08	1691277	1690149	1129	100	100	0	1	FR13_Cont08-1691277-1690149	Core	NA	Not_secreted	Core-Chromosome	>Tribe7132
M_FR13_EuGene_00002231	1187	FR13_Cont08	1688181	1686995	1187	100	100	0	1	FR13_Cont08-1688181-1686995	Core	NA	Not_secreted	Core-Chromosome	>Tribe7231
M_FR13_EuGene_00002241	1316	FR13_Cont08	1686782	1685467	1316	100	100	0	1	FR13_Cont08-1686782-1685467	Core	NA	Not_secreted	Core-Chromosome	>Tribe8993
M_FR13_EuGene_00002251	381	FR13_Cont08	1685017	1684637	381	100	100	0	1	FR13_Cont08-1685017-1684637	Core	NA	Not_secreted	Core-Chromosome	>Tribe5752
M_FR13_EuGene_00002261	585	FR13_Cont08	1684294	1683710	585	100	100	0	1	FR13_Cont08-1684294-1683710	Core	NA	Not_secreted	Core-Chromosome	>Tribe5222
M_FR13_EuGene_00002271	1336	FR13_Cont08	1682075	1680740	1336	100	100	0	1	FR13_Cont08-1682075-1680740	Core	NA	Not_secreted	Core-Chromosome	>Tribe3191
M_FR13_EuGene_00002281	709	FR13_Cont08	1678760	1678055	709	99.577	100	0	1	FR13_Cont08-1678760-1678055	Core	NA	Not_secreted	Core-Chromosome	>Tribe3175
M_FR13_EuGene_00002291	3489	FR13_Cont08	1670654	1667166	3489	100	100	0	1	FR13_Cont08-1670654-1667166	Core	NA	Not_secreted	Core-Chromosome	>Tribe3855
M_FR13_EuGene_00002301	549	FR13_Cont08	1667163	1666615	549	100	100	0	1	FR13_Cont08-1667163-1666615	Core	NA	Not_secreted	Core-Chromosome	>Tribe8939
M_FR13_EuGene_00002311	1462	FR13_Cont08	1661183	1659722	1462	100	100	0	1	FR13_Cont08-1661183-1659722	Core	NA	Not_secreted	Core-Chromosome	>Tribe939
M_FR13_EuGene_00002321	716	FR13_Cont08	1664117	1663402	716	100	100	0	1	FR13_Cont08-1664117-1663402	Core	NA	Not_secreted	Core-Chromosome	>Tribe9090
M_FR13_EuGene_00002331	985	FR13_Cont08	1662169	1661185	985	100	100	0	1	FR13_Cont08-1662169-1661185	Core	NA	Not_secreted	Core-Chromosome	>Tribe939
M_FR13_EuGene_00002341	3022	FR13_Cont08	1659720	1656699	3022	100	100	0	1	FR13_Cont08-1659720-1656699	Core	NA	Not_secreted	Core-Chromosome	>Tribe939
M_FR13_EuGene_00002351	316	FR13_Cont08	1656646	1656331	316	100	100	1.35e-166	1	FR13_Cont08-1656646-1656331	Core	NA	Not_secreted	Core-Chromosome	>Tribe11053
M_FR13_EuGene_00002361	349	FR13_Cont08	1656316	1655968	349	100	100	0	1	FR13_Cont08-1656316-1655968	Core	NA	Not_secreted	Core-Chromosome	>Tribe3129
M_FR13_EuGene_00002371	902	FR13_Cont08	1655963	1655062	902	100	100	0	1	FR13_Cont08-1655963-1655062	Core	NA	Not_secreted	Core-Chromosome	>Tribe33
M_FR13_EuGene_00002381	2231	FR13_Cont08	1653983	1651753	2231	99.776	100	0	1	FR13_Cont08-1653983-1651753	Core	NA	Not_secreted	Core-Chromosome	>Tribe1938
M_FR13_EuGene_00002391	301	FR13_Cont08	1651823	1651523	301	100	100	2.8e-158	1	FR13_Cont08-1651823-1651523	Core	NA	Not_secreted	Core-Chromosome	>Tribe1938
M_FR13_EuGene_00002401	161	FR13_Cont08	1649209	1649049	161	100	100	9.33e-81	1	FR13_Cont08-1649209-1649049	Core	NA	Not_secreted	Core-Chromosome	>Tribe3681
M_FR13_EuGene_00002411	3437	FR13_Cont08	1648119	1644683	3437	100	100	0	1	FR13_Cont08-1648119-1644683	Core	NA	Not_secreted	Core-Chromosome	>Tribe6186
M_FR13_EuGene_00002421	2616	FR13_Cont08	1644584	1641969	2616	100	100	0	1	FR13_Cont08-1644584-1641969	Core	NA	Not_secreted	Core-Chromosome	>Tribe8045
M_FR13_EuGene_00002431	1520	FR13_Cont08	1640925	1639406	1520	100	100	0	1	FR13_Cont08-1640925-1639406	Core	NA	Not_secreted	Core-Chromosome	>Tribe7994
M_FR13_EuGene_00002441	2418	FR13_Cont08	1636796	1634379	2418	100	100	0	1	FR13_Cont08-1636796-1634379	Core	NA	Not_secreted	Core-Chromosome	>Tribe8
M_FR13_EuGene_00002451	764	FR13_Cont08	1633660	1632897	764	100	100	0	1	FR13_Cont08-1633660-1632897	Core	NA	Not_secreted	Core-Chromosome	>Tribe6886
M_FR13_EuGene_00002461	1717	FR13_Cont08	1632697	1630981	1717	100	100	0	1	FR13_Cont08-1632697-1630981	Core	NA	Not_secreted	Core-Chromosome	>Tribe4338
M_FR13_EuGene_00002471	286	FR13_Cont08	1630978	1630693	286	100	100	5.77e-150	1	FR13_Cont08-1630978-1630693	Core	NA	Not_secreted	Core-Chromosome	>Tribe8466
M_FR13_EuGene_00002481	3179	FR13_Cont08	1630086	1626908	3179	100	100	0	1	FR13_Cont08-1630086-1626908	Core	NA	Not_secreted	Core-Chromosome	>Tribe484
M_FR13_EuGene_00002491	212	FR13_Cont08	1626576	1626365	212	100	100	5.7e-109	1	FR13_Cont08-1626576-1626365	Core	NA	Not_secreted	Core-Chromosome	>Tribe2033
M_FR13_EuGene_00002501	563	FR13_Cont08	1626338	1625778	561	100	99	0	0.996448	FR13_Cont08-1626338-1625778	Core	NA	Not_secreted	Core-Chromosome	>Tribe2033
M_FR13_EuGene_00002511	507	FR13_Cont08	1624973	1624467	507	100	100	0	1	FR13_Cont08-1624973-1624467	Core	NA	Not_secreted	Core-Chromosome	>Tribe8450
M_FR13_EuGene_00002521	2608	FR13_Cont08	1623260	1620653	2608	100	100	0	1	FR13_Cont08-1623260-1620653	Core	NA	Not_secreted	Core-Chromosome	>Tribe5329
M_FR13_EuGene_00002531	6806	FR13_Cont08	1616097	1609292	6806	100	100	0	1	FR13_Cont08-1616097-1609292	Core	NA	Not_secreted	Core-Chromosome	>Tribe3475
M_FR13_EuGene_00002541	2900	FR13_Cont08	1607605	1604706	2900	100	100	0	1	FR13_Cont08-1607605-1604706	Core	NA	Not_secreted	Core-Chromosome	>Tribe8585
M_FR13_EuGene_00002551	152	FR13_Cont08	1603719	1603568	152	100	100	8.78e-76	1	FR13_Cont08-1603719-1603568	Core	NA	Not_secreted	Core-Chromosome	>Tribe6484
M_FR13_EuGene_00002561	1538	FR13_Cont08	1600097	1598560	1538	100	100	0	1	FR13_Cont08-1600097-1598560	Core	NA	Not_secreted	Core-Chromosome	>Tribe7175
M_FR13_EuGene_00002571	774	FR13_Cont08	1597568	1596795	774	100	100	0	1	FR13_Cont08-1597568-1596795	Core	NA	Secreted	Core-Chromosome	>Tribe3105
M_FR13_EuGene_00002581	2440	FR13_Cont08	1596702	1594263	2440	100	100	0	1	FR13_Cont08-1596702-1594263	Core	NA	Not_secreted	Core-Chromosome	>Tribe6433
M_FR13_EuGene_00002591	1443	FR13_Cont08	1594195	1592753	1443	100	100	0	1	FR13_Cont08-1594195-1592753	Core	NA	Not_secreted	Core-Chromosome	>Tribe3620
M_FR13_EuGene_00002601	1234	FR13_Cont08	1591053	1589820	1234	100	100	0	1	FR13_Cont08-1591053-1589820	Core	NA	Not_secreted	Core-Chromosome	>Tribe5037
M_FR13_EuGene_00002611	1021	FR13_Cont08	1589029	1588009	1021	100	100	0	1	FR13_Cont08-1589029-1588009	Core	NA	Not_secreted	Core-Chromosome	>Tribe6454
M_FR13_EuGene_00002621	2222	FR13_Cont08	1586890	1584669	2222	100	100	0	1	FR13_Cont08-1586890-1584669	Core	NA	Not_secreted	Core-Chromosome	>Tribe5224
M_FR13_EuGene_00002631	1412	FR13_Cont08	1581230	1579819	1412	100	100	0	1	FR13_Cont08-1581230-1579819	Core	NA	Secreted	Core-Chromosome	>Tribe8519
M_FR13_EuGene_00002641	706	FR13_Cont08	1579384	1578679	706	100	100	0	1	FR13_Cont08-1579384-1578679	Core	NA	Not_secreted	Core-Chromosome	>Tribe1877
M_FR13_EuGene_00002651	1418	FR13_Cont08	1577863	1576446	1418	100	100	0	1	FR13_Cont08-1577863-1576446	Core	NA	Not_secreted	Core-Chromosome	>Tribe5806
M_FR13_EuGene_00002661	1005	FR13_Cont08	1575729	1574725	1005	100	100	0	1	FR13_Cont08-1575729-1574725	Core	NA	Secreted	Core-Chromosome	>Tribe9049
M_FR13_EuGene_00002671	551	FR13_Cont08	1571643	1571093	551	100	100	0	1	FR13_Cont08-1571643-1571093	Core	NA	Not_secreted	Core-Chromosome	>Tribe4522
M_FR13_EuGene_00002681	3391	FR13_Cont08	1570556	1567166	3391	100	100	0	1	FR13_Cont08-1570556-1567166	Core	NA	Not_secreted	Core-Chromosome	>Tribe2657
M_FR13_EuGene_00002691	4571	FR13_Cont08	1566576	1562006	4571	100	100	0	1	FR13_Cont08-1566576-1562006	Core	NA	Not_secreted	Core-Chromosome	>Tribe554
M_FR13_EuGene_00002701	872	FR13_Cont08	1561833	1560961	873	99.885	100	0	1.00115	FR13_Cont08-1561833-1560961	Core	NA	Not_secreted	Core-Chromosome	>Tribe1556
M_FR13_EuGene_00002711	1628	FR13_Cont08	1561004	1559377	1628	100	100	0	1	FR13_Cont08-1561004-1559377	Core	NA	Not_secreted	Core-Chromosome	>Tribe1556
M_FR13_EuGene_00002721	1705	FR13_Cont08	1559089	1557385	1705	100	100	0	1	FR13_Cont08-1559089-1557385	Core	NA	Not_secreted	Core-Chromosome	>Tribe2960
M_FR13_EuGene_00002731	427	FR13_Cont08	1557381	1556955	427	100	100	0	1	FR13_Cont08-1557381-1556955	Core	NA	Not_secreted	Core-Chromosome	>Tribe7489
M_FR13_EuGene_00002741	934	FR13_Cont08	1556952	1556019	934	100	100	0	1	FR13_Cont08-1556952-1556019	Core	NA	Not_secreted	Core-Chromosome	>Tribe3268
M_FR13_EuGene_00002751	485	FR13_Cont08	1555731	1555247	485	100	100	0	1	FR13_Cont08-1555731-1555247	Core	NA	Not_secreted	Core-Chromosome	>Tribe7872
M_FR13_EuGene_00002761	2352	FR13_Cont08	1553906	1551673	2234	99.06	99	0	0.94983	FR13_Cont08-1553906-1551673	Core	NA	Not_secreted	Core-Chromosome	>Tribe1902
M_FR13_EuGene_00002771	1671	FR13_Cont08	1551149	1549479	1671	100	100	0	1	FR13_Cont08-1551149-1549479	Core	NA	Not_secreted	Core-Chromosome	>Tribe1902
M_FR13_EuGene_00002781	2454	FR13_Cont08	1548866	1546413	2454	100	100	0	1	FR13_Cont08-1548866-1546413	Core	NA	Not_secreted	Core-Chromosome	>Tribe4909
M_FR13_EuGene_00002791	1607	FR13_Cont08	1546053	1544447	1607	100	100	0	1	FR13_Cont08-1546053-1544447	Core	NA	Not_secreted	Core-Chromosome	>Tribe8850
M_FR13_EuGene_00002801	1527	FR13_Cont08	1543854	1542328	1527	100	100	0	1	FR13_Cont08-1543854-1542328	Core	NA	Not_secreted	Core-Chromosome	>Tribe572
M_FR13_EuGene_00002811	2333	FR13_Cont08	1542325	1539993	2333	100	100	0	1	FR13_Cont08-1542325-1539993	Core	NA	Not_secreted	Core-Chromosome	>Tribe3161
M_FR13_EuGene_00002821	225	FR13_Cont08	1538955	1538731	225	100	100	3.61e-116	1	FR13_Cont08-1538955-1538731	Core	NA	Not_secreted	Core-Chromosome	>Tribe5935
M_FR13_EuGene_00002831	170	FR13_Cont08	1537660	1537491	170	100	100	9.87e-86	1	FR13_Cont08-1537660-1537491	Core	NA	Not_secreted	Core-Chromosome	>Tribe7562
M_FR13_EuGene_00002841	1779	FR13_Cont08	1536291	1534513	1779	100	100	0	1	FR13_Cont08-1536291-1534513	Core	NA	Secreted	Core-Chromosome	>Tribe6657
M_FR13_EuGene_00002851	520	FR13_Cont08	1533934	1533415	520	100	100	0	1	FR13_Cont08-1533934-1533415	Core	NA	Not_secreted	Core-Chromosome	>Tribe1396
M_FR13_EuGene_00002861	2740	FR13_Cont08	1530589	1527872	2740	99.197	100	0	1	FR13_Cont08-1530589-1527872	Core	NA	Not_secreted	Core-Chromosome	>Tribe1315
M_FR13_EuGene_00002871	166	FR13_Cont08	1527643	1527478	166	100	100	1.61e-83	1	FR13_Cont08-1527643-1527478	Core	NA	Not_secreted	Core-Chromosome	>Tribe2092
M_FR13_EuGene_00002881	270	FR13_Cont08	1522944	1522675	270	100	100	4.25e-141	1	FR13_Cont08-1522944-1522675	Core	NA	Not_secreted	Core-Chromosome	>Tribe848
M_FR13_EuGene_00002891	109	FR13_Cont08	1520528	1520420	109	100	100	4.74e-52	1	FR13_Cont08-1520528-1520420	Core	NA	Not_secreted	Core-Chromosome	>Tribe848
M_FR13_EuGene_00002901	1460	FR13_Cont08	1519713	1518254	1460	100	100	0	1	FR13_Cont08-1519713-1518254	Core	NA	Not_secreted	Core-Chromosome	>Tribe4704
M_FR13_EuGene_00002911	1019	FR13_Cont08	1514335	1513317	1019	100	100	0	1	FR13_Cont08-1514335-1513317	Core	NA	Not_secreted	Core-Chromosome	>Tribe3012
M_FR13_EuGene_00002921	1585	FR13_Cont08	1513308	1511724	1585	100	100	0	1	FR13_Cont08-1513308-1511724	Core	NA	Secreted	Core-Chromosome	>Tribe3697
M_FR13_EuGene_00002931	2801	FR13_Cont08	1509947	1507147	2801	100	100	0	1	FR13_Cont08-1509947-1507147	Core	NA	Not_secreted	Core-Chromosome	>Tribe121
M_FR13_EuGene_00002941	1396	FR13_Cont08	1505045	1503650	1396	100	100	0	1	FR13_Cont08-1505045-1503650	Core	NA	Not_secreted	Core-Chromosome	>Tribe3642
M_FR13_EuGene_00002951	4701	FR13_Cont08	1502759	1498059	4701	100	100	0	1	FR13_Cont08-1502759-1498059	Core	NA	Not_secreted	Core-Chromosome	>Tribe8385
M_FR13_EuGene_00002961	1000	FR13_Cont08	1497122	1496123	1000	100	100	0	1	FR13_Cont08-1497122-1496123	Core	NA	Secreted	Core-Chromosome	>Tribe7310
M_FR13_EuGene_00002971	1153	FR13_Cont08	1495706	1494554	1153	100	100	0	1	FR13_Cont08-1495706-1494554	Core	NA	Not_secreted	Core-Chromosome	>Tribe3510
M_FR13_EuGene_00002981	2025	FR13_Cont08	1493697	1491673	2025	100	100	0	1	FR13_Cont08-1493697-1491673	Core	NA	Not_secreted	Core-Chromosome	>Tribe4716
M_FR13_EuGene_00002991	659	FR13_Cont08	1490920	1490262	659	100	100	0	1	FR13_Cont08-1490920-1490262	Core	NA	Not_secreted	Core-Chromosome	>Tribe5118
M_FR13_EuGene_00003001	398	FR13_Cont08	1487705	1487308	398	100	100	0	1	FR13_Cont08-1487705-1487308	Core	NA	Secreted	Core-Chromosome	>Tribe11197
M_FR13_EuGene_00003011	642	FR13_Cont08	1486378	1485737	642	100	100	0	1	FR13_Cont08-1486378-1485737	Core	NA	Secreted	Core-Chromosome	>Tribe11433
M_FR13_EuGene_00003031	913	FR13_Cont08	1476649	1475737	913	100	100	0	1	FR13_Cont08-1476649-1475737	Core	NA	Not_secreted	Core-Chromosome	>Tribe9203
M_FR13_EuGene_00003041	2136	FR13_Cont08	1475610	1473475	2136	100	100	0	1	FR13_Cont08-1475610-1473475	Core	NA	Not_secreted	Core-Chromosome	>Tribe3507
M_FR13_EuGene_00003051	1434	FR13_Cont08	1473214	1471781	1434	100	100	0	1	FR13_Cont08-1473214-1471781	Core	NA	Not_secreted	Core-Chromosome	>Tribe8542
M_FR13_EuGene_00003061	2178	FR13_Cont08	1469729	1467552	2178	100	100	0	1	FR13_Cont08-1469729-1467552	Core	NA	Not_secreted	Core-Chromosome	>Tribe3
M_FR13_EuGene_00003071	2408	FR13_Cont08	1466989	1464582	2408	100	100	0	1	FR13_Cont08-1466989-1464582	Core	NA	Secreted	Core-Chromosome	>Tribe25
M_FR13_EuGene_00003081	3790	FR13_Cont08	1457786	1453995	3792	99.947	100	0	1.00053	FR13_Cont08-1457786-1453995	Core	NA	Not_secreted	Core-Chromosome	>Tribe3086
M_FR13_EuGene_00003091	1121	FR13_Cont08	1453755	1452635	1121	100	100	0	1	FR13_Cont08-1453755-1452635	Core	NA	Not_secreted	Core-Chromosome	>Tribe3050
M_FR13_EuGene_00003101	405	FR13_Cont08	1452239	1451835	405	100	100	0	1	FR13_Cont08-1452239-1451835	Core	NA	Not_secreted	Core-Chromosome	>Tribe79
M_FR13_EuGene_00003111	2821	FR13_Cont08	1451870	1449050	2821	100	100	0	1	FR13_Cont08-1451870-1449050	Core	NA	Not_secreted	Core-Chromosome	>Tribe79
M_FR13_EuGene_00003121	409	FR13_Cont08	1447700	1447292	409	100	100	0	1	FR13_Cont08-1447700-1447292	Core	NA	Not_secreted	Core-Chromosome	>Tribe11
M_FR13_EuGene_00003131	2251	FR13_Cont08	1447333	1445088	2246	100	99	0	0.997779	FR13_Cont08-1447333-1445088	Core	NA	Not_secreted	Core-Chromosome	>Tribe11
M_FR13_EuGene_00003141	1491	FR13_Cont08	1443560	1442070	1491	100	100	0	1	FR13_Cont08-1443560-1442070	Core	NA	Not_secreted	Core-Chromosome	>Tribe11323
M_FR13_EuGene_00003151	2027	FR13_Cont08	1439363	1437337	2027	100	100	0	1	FR13_Cont08-1439363-1437337	Core	NA	Not_secreted	Core-Chromosome	>Tribe9922
M_FR13_EuGene_00003161	472	FR13_Cont08	1435883	1435412	472	100	100	0	1	FR13_Cont08-1435883-1435412	Core	NA	Secreted	Core-Chromosome	>Tribe683
M_FR13_EuGene_00003181	446	FR13_Cont08	1431620	1431175	446	100	100	0	1	FR13_Cont08-1431620-1431175	Core	NA	Not_secreted	Core-Chromosome	>Tribe11367
M_FR13_EuGene_00003191	896	FR13_Cont08	1431105	1430210	896	100	100	0	1	FR13_Cont08-1431105-1430210	Core	NA	Not_secreted	Core-Chromosome	>Tribe8588
M_FR13_EuGene_00003201	719	FR13_Cont08	1430113	1429395	719	100	100	0	1	FR13_Cont08-1430113-1429395	Core	NA	Not_secreted	Core-Chromosome	>Tribe1127
M_FR13_EuGene_00003211	1124	FR13_Cont08	1429435	1428312	1124	100	100	0	1	FR13_Cont08-1429435-1428312	Core	NA	Not_secreted	Core-Chromosome	>Tribe1127
M_FR13_EuGene_00003221	747	FR13_Cont08	1427249	1426503	747	100	100	0	1	FR13_Cont08-1427249-1426503	Core	NA	Not_secreted	Core-Chromosome	>Tribe8782
M_FR13_EuGene_00003231	1250	FR13_Cont08	1423270	1422021	1250	100	100	0	1	FR13_Cont08-1423270-1422021	Core	NA	Not_secreted	Core-Chromosome	>Tribe4531
M_FR13_EuGene_00003241	128	FR13_Cont08	1420620	1420493	128	100	100	1.57e-62	1	FR13_Cont08-1420620-1420493	Core	NA	Not_secreted	Core-Chromosome	>Tribe2
M_FR13_EuGene_00003251	5335	FR13_Cont08	1419391	1414057	5335	100	100	0	1	FR13_Cont08-1419391-1414057	Core	NA	Not_secreted	Core-Chromosome	>Tribe2
M_FR13_EuGene_00003261	1258	FR13_Cont08	1408747	1407490	1258	100	100	0	1	FR13_Cont08-1408747-1407490	Core	NA	Not_secreted	Core-Chromosome	NA
M_FR13_EuGene_00003271	2420	FR13_Cont08	1411176	1408757	2420	100	100	0	1	FR13_Cont08-1411176-1408757	Core	NA	Not_secreted	Core-Chromosome	NA
M_FR13_EuGene_00003281	291	FR13_Cont08	1404207	1403917	291	100	100	9.77e-153	1	FR13_Cont08-1404207-1403917	Core	NA	Not_secreted	Core-Chromosome	>Tribe9477
M_FR13_EuGene_00003291	358	FR13_Cont08	1403914	1403557	358	100	100	0	1	FR13_Cont08-1403914-1403557	Core	NA	Not_secreted	Core-Chromosome	>Tribe9533
M_FR13_EuGene_00003301	2003	FR13_Cont08	1402985	1400983	2003	100	100	0	1	FR13_Cont08-1402985-1400983	Core	NA	Not_secreted	Core-Chromosome	>Tribe149
M_FR13_EuGene_00003311	343	FR13_Cont08	1396574	1396232	343	100	100	0	1	FR13_Cont08-1396574-1396232	Core	NA	Not_secreted	Core-Chromosome	>Tribe9353
M_FR13_EuGene_00003321	1909	FR13_Cont08	1395309	1393401	1909	100	100	0	1	FR13_Cont08-1395309-1393401	Core	NA	Not_secreted	Core-Chromosome	>Tribe5370
M_FR13_EuGene_00003331	2557	FR13_Cont08	1391363	1388807	2557	100	100	0	1	FR13_Cont08-1391363-1388807	Core	NA	Not_secreted	Core-Chromosome	>Tribe8881
M_FR13_EuGene_00003341	834	FR13_Cont08	1383261	1382428	834	100	100	0	1	FR13_Cont08-1383261-1382428	Core	NA	Not_secreted	Core-Chromosome	>Tribe7266
M_FR13_EuGene_00003351	1062	FR13_Cont08	1380630	1379569	1062	100	100	0	1	FR13_Cont08-1380630-1379569	Core	NA	Not_secreted	Core-Chromosome	>Tribe137
M_FR13_EuGene_00003361	640	FR13_Cont08	1379016	1378377	640	100	100	0	1	FR13_Cont08-1379016-1378377	Core	NA	Not_secreted	Core-Chromosome	>Tribe137
M_FR13_EuGene_00003371	262	FR13_Cont08	1377604	1377343	262	100	100	1.15e-136	1	FR13_Cont08-1377604-1377343	Core	NA	Not_secreted	Core-Chromosome	>Tribe4936
M_FR13_EuGene_00003381	536	FR13_Cont08	1377168	1376633	536	100	100	0	1	FR13_Cont08-1377168-1376633	Core	NA	Not_secreted	Core-Chromosome	>Tribe4199
M_FR13_EuGene_00003391	1556	FR13_Cont08	1375856	1374301	1556	100	100	0	1	FR13_Cont08-1375856-1374301	Core	NA	Not_secreted	Core-Chromosome	>Tribe765
M_FR13_EuGene_00003401	2232	FR13_Cont08	1373940	1371709	2232	100	100	0	1	FR13_Cont08-1373940-1371709	Core	NA	Secreted	Core-Chromosome	>Tribe141
M_FR13_EuGene_00003411	182	FR13_Cont08	1369019	1368838	182	100	100	2.28e-92	1	FR13_Cont08-1369019-1368838	Core	NA	Not_secreted	Core-Chromosome	>Tribe3091
M_FR13_EuGene_00003421	592	FR13_Cont08	1368067	1367476	592	100	100	0	1	FR13_Cont08-1368067-1367476	Core	NA	Not_secreted	Core-Chromosome	>Tribe9162
M_FR13_EuGene_00003431	2102	FR13_Cont08	1365655	1363554	2102	100	100	0	1	FR13_Cont08-1365655-1363554	Core	NA	Not_secreted	Core-Chromosome	>Tribe694
M_FR13_EuGene_00003441	1310	FR13_Cont08	1363454	1362145	1310	100	100	0	1	FR13_Cont08-1363454-1362145	Core	NA	Not_secreted	Core-Chromosome	>Tribe7373
M_FR13_EuGene_00003451	1798	FR13_Cont08	1361715	1359918	1798	100	100	0	1	FR13_Cont08-1361715-1359918	Core	NA	Not_secreted	Core-Chromosome	>Tribe3968
M_FR13_EuGene_00003461	2055	FR13_Cont08	1359170	1357116	2055	100	100	0	1	FR13_Cont08-1359170-1357116	Core	NA	Not_secreted	Core-Chromosome	>Tribe8895
M_FR13_EuGene_00003471	695	FR13_Cont08	1356324	1355630	695	100	100	0	1	FR13_Cont08-1356324-1355630	Core	NA	Not_secreted	Core-Chromosome	>Tribe9211
M_FR13_EuGene_00003481	1570	FR13_Cont08	1355261	1353692	1570	100	100	0	1	FR13_Cont08-1355261-1353692	Core	NA	Not_secreted	Core-Chromosome	>Tribe3402
M_FR13_EuGene_00003491	1360	FR13_Cont08	1353685	1352326	1360	100	100	0	1	FR13_Cont08-1353685-1352326	Core	NA	Not_secreted	Core-Chromosome	>Tribe6097
M_FR13_EuGene_00003501	730	FR13_Cont08	1351954	1351225	730	100	100	0	1	FR13_Cont08-1351954-1351225	Core	NA	Not_secreted	Core-Chromosome	>Tribe301
M_FR13_EuGene_00003511	1792	FR13_Cont08	1350677	1348886	1792	100	100	0	1	FR13_Cont08-1350677-1348886	Core	NA	Not_secreted	Core-Chromosome	>Tribe5499
M_FR13_EuGene_00003521	672	FR13_Cont08	1348221	1347550	672	100	100	0	1	FR13_Cont08-1348221-1347550	Core	NA	Not_secreted	Core-Chromosome	>Tribe9685
M_FR13_EuGene_00003531	661	FR13_Cont08	1346724	1346064	661	100	100	0	1	FR13_Cont08-1346724-1346064	Core	NA	Not_secreted	Core-Chromosome	>Tribe153
M_FR13_EuGene_00003541	1447	FR13_Cont08	1345968	1344522	1447	100	100	0	1	FR13_Cont08-1345968-1344522	Core	NA	Secreted	Core-Chromosome	>Tribe8109
M_FR13_EuGene_00003551	617	FR13_Cont08	1342735	1342119	617	100	100	0	1	FR13_Cont08-1342735-1342119	Core	NA	Not_secreted	Core-Chromosome	>Tribe5039
M_FR13_EuGene_00003561	1763	FR13_Cont05	2714572	2716334	1763	100	100	0	1	FR13_Cont05-2714572-2716334	Core	NA	Not_secreted	Core-Chromosome	>Tribe3662
M_FR13_EuGene_00003571	1214	FR13_Cont05	2735558	2736771	1214	100	100	0	1	FR13_Cont05-2735558-2736771	Core	NA	Not_secreted	Core-Chromosome	>Tribe1793
M_FR13_EuGene_00003581	1013	FR13_Cont05	2736852	2737857	1006	100	99	0	0.99309	FR13_Cont05-2736852-2737857	Core	NA	Not_secreted	Core-Chromosome	>Tribe1793
M_FR13_EuGene_00003591	338	FR13_Cont05	2738932	2739269	338	100	100	8.57e-179	1	FR13_Cont05-2738932-2739269	Core	NA	Not_secreted	Core-Chromosome	>Tribe6622
M_FR13_EuGene_00003601	853	FR13_Cont05	2741558	2742410	853	100	100	0	1	FR13_Cont05-2741558-2742410	Core	NA	Not_secreted	Core-Chromosome	>Tribe8121
M_FR13_EuGene_00003611	1045	FR13_Cont05	2746726	2747770	1045	100	100	0	1	FR13_Cont05-2746726-2747770	Core	NA	Not_secreted	Core-Chromosome	>Tribe2064
M_FR13_EuGene_00003621	1076	FR13_Cont05	2748269	2749344	1076	100	100	0	1	FR13_Cont05-2748269-2749344	Core	NA	Not_secreted	Core-Chromosome	>Tribe3120
M_FR13_EuGene_00003631	633	FR13_Cont05	2749656	2750288	633	100	100	0	1	FR13_Cont05-2749656-2750288	Core	NA	Not_secreted	Core-Chromosome	>Tribe8620
M_FR13_EuGene_00003641	1445	FR13_Cont05	2744009	2745453	1445	100	100	0	1	FR13_Cont05-2744009-2745453	Core	NA	Not_secreted	Core-Chromosome	>Tribe4793
M_FR13_EuGene_00003651	1013	FR13_Cont05	2745735	2746747	1013	100	100	0	1	FR13_Cont05-2745735-2746747	Core	NA	Not_secreted	Core-Chromosome	>Tribe2064
M_FR13_EuGene_00003661	874	FR13_Cont05	2753139	2754012	874	100	100	0	1	FR13_Cont05-2753139-2754012	Core	NA	Not_secreted	Core-Chromosome	>Tribe3624
M_FR13_EuGene_00003671	275	FR13_Cont05	2756405	2756679	275	100	100	7.2e-144	1	FR13_Cont05-2756405-2756679	Core	NA	Not_secreted	Core-Chromosome	>Tribe5796
M_FR13_EuGene_00003681	4752	FR13_Cont05	2758865	2763616	4752	100	100	0	1	FR13_Cont05-2758865-2763616	Core	NA	Not_secreted	Core-Chromosome	>Tribe597
M_FR13_EuGene_00003691	344	FR13_Cont05	2764482	2764825	344	100	100	0	1	FR13_Cont05-2764482-2764825	Core	NA	Not_secreted	Core-Chromosome	>Tribe5376
M_FR13_EuGene_00003701	1580	FR13_Cont05	2765219	2766798	1580	100	100	0	1	FR13_Cont05-2765219-2766798	Core	NA	Not_secreted	Core-Chromosome	>Tribe6117
M_FR13_EuGene_00003711	1235	FR13_Cont05	2766828	2768062	1235	100	100	0	1	FR13_Cont05-2766828-2768062	Core	NA	Not_secreted	Core-Chromosome	>Tribe6117
M_FR13_EuGene_00003721	1336	FR13_Cont05	2768310	2769645	1336	100	100	0	1	FR13_Cont05-2768310-2769645	Core	NA	Not_secreted	Core-Chromosome	>Tribe8857
M_FR13_EuGene_00003731	2017	FR13_Cont05	2769650	2771666	2017	100	100	0	1	FR13_Cont05-2769650-2771666	Core	NA	Not_secreted	Core-Chromosome	>Tribe8251
M_FR13_EuGene_00003741	2483	FR13_Cont05	2772228	2774710	2483	100	100	0	1	FR13_Cont05-2772228-2774710	Core	NA	Not_secreted	Core-Chromosome	>Tribe3774
M_FR13_EuGene_00003751	1674	FR13_Cont03	398609	400282	1674	100	100	0	1	FR13_Cont03-398609-400282	Core	NA	Not_secreted	Core-Chromosome	>Tribe216
M_FR13_EuGene_00003761	1190	FR13_Cont03	400978	402167	1190	100	100	0	1	FR13_Cont03-400978-402167	Core	NA	Not_secreted	Core-Chromosome	>Tribe2494
M_FR13_EuGene_00003771	888	FR13_Cont03	409663	410550	888	100	100	0	1	FR13_Cont03-409663-410550	Core	NA	Secreted	Core-Chromosome	>Tribe3745
M_FR13_EuGene_00003781	1127	FR13_Cont03	411223	412349	1127	100	100	0	1	FR13_Cont03-411223-412349	Core	NA	Not_secreted	Core-Chromosome	>Tribe6718
M_FR13_EuGene_00003791	1033	FR13_Cont03	413718	414750	1033	100	100	0	1	FR13_Cont03-413718-414750	Core	NA	Not_secreted	Core-Chromosome	>Tribe5881
M_FR13_EuGene_00003801	294	FR13_Cont03	416015	416308	294	100	100	2.12e-154	1	FR13_Cont03-416015-416308	Core	NA	Secreted	Core-Chromosome	>Tribe9030
M_FR13_EuGene_00003811	213	FR13_Cont03	420020	420232	213	100	100	1.59e-109	1	FR13_Cont03-420020-420232	Core	NA	Not_secreted	Core-Chromosome	>Tribe11230
M_FR13_EuGene_00003821	777	FR13_Cont03	421763	422539	777	100	100	0	1	FR13_Cont03-421763-422539	Core	NA	Secreted	Core-Chromosome	>Tribe6821
M_FR13_EuGene_00003831	1712	FR13_Cont03	422547	424258	1712	100	100	0	1	FR13_Cont03-422547-424258	Core	NA	Not_secreted	Core-Chromosome	>Tribe723
M_FR13_EuGene_00003841	342	FR13_Cont03	427253	427594	342	100	100	0	1	FR13_Cont03-427253-427594	Core	NA	Not_secreted	Core-Chromosome	>Tribe11524
M_FR13_EuGene_00003851	868	FR13_Cont03	428290	429157	868	100	100	0	1	FR13_Cont03-428290-429157	Core	NA	Not_secreted	Core-Chromosome	>Tribe9035
M_FR13_EuGene_00003861	2310	FR13_Cont05	334297	336606	2310	100	100	0	1	FR13_Cont05-334297-336606	Core	NA	Not_secreted	Core-Chromosome	>Tribe310
M_FR13_EuGene_00003871	782	FR13_Cont05	338315	339096	782	100	100	0	1	FR13_Cont05-338315-339096	Core	NA	Not_secreted	Core-Chromosome	>Tribe1429
M_FR13_EuGene_00003881	505	FR13_Cont05	341711	342215	505	100	100	0	1	FR13_Cont05-341711-342215	Core	NA	Not_secreted	Core-Chromosome	>Tribe1429
M_FR13_EuGene_00003891	1282	FR13_Cont05	353293	354574	1282	100	100	0	1	FR13_Cont05-353293-354574	Core	NA	Not_secreted	Core-Chromosome	>Tribe4497
M_FR13_EuGene_00003901	5673	FR13_Cont05	354840	360507	5673	99.912	100	0	1	FR13_Cont05-354840-360507	Core	NA	Not_secreted	Core-Chromosome	>Tribe56
M_FR13_EuGene_00003911	1619	FR13_Cont05	364902	366520	1619	100	100	0	1	FR13_Cont05-364902-366520	Core	NA	Not_secreted	Core-Chromosome	>Tribe1466
M_FR13_EuGene_00003921	2528	FR13_Cont05	367114	369641	2528	100	100	0	1	FR13_Cont05-367114-369641	Core	NA	Not_secreted	Core-Chromosome	>Tribe9142
M_FR13_EuGene_00003931	224	FR13_Cont05	370339	370562	224	100	100	1.29e-115	1	FR13_Cont05-370339-370562	Core	NA	Not_secreted	Core-Chromosome	>Tribe11163
M_FR13_EuGene_00003941	500	FR13_Cont05	374287	374786	500	100	100	0	1	FR13_Cont05-374287-374786	Core	NA	Secreted	Core-Chromosome	>Tribe8948
M_FR13_EuGene_00003951	1401	FR13_Cont05	377166	378566	1401	100	100	0	1	FR13_Cont05-377166-378566	Core	NA	Not_secreted	Core-Chromosome	>Tribe11
M_FR13_EuGene_00003961	1208	FR13_Cont05	385193	386397	1208	99.752	100	0	1	FR13_Cont05-385193-386397	Core	NA	Not_secreted	Core-Chromosome	>Tribe8438
M_FR13_EuGene_00003971	1133	FR13_Cont05	387642	388774	1133	100	100	0	1	FR13_Cont05-387642-388774	Core	NA	Not_secreted	Core-Chromosome	>Tribe5133
M_FR13_EuGene_00003981	1047	FR13_Cont05	388899	389945	1047	100	100	0	1	FR13_Cont05-388899-389945	Core	NA	Not_secreted	Core-Chromosome	>Tribe5174
M_FR13_EuGene_00003991	492	FR13_Cont05	391506	391997	492	100	100	0	1	FR13_Cont05-391506-391997	Core	NA	Not_secreted	Core-Chromosome	>Tribe11081
M_FR13_EuGene_00004001	1310	FR13_Cont05	395084	396393	1310	100	100	0	1	FR13_Cont05-395084-396393	Core	NA	Not_secreted	Core-Chromosome	>Tribe4642
M_FR13_EuGene_00004011	2450	FR13_Cont05	396398	398847	2450	100	100	0	1	FR13_Cont05-396398-398847	Core	NA	Not_secreted	Core-Chromosome	>Tribe8349
M_FR13_EuGene_00004021	1402	FR13_Cont05	398912	400313	1402	100	100	0	1	FR13_Cont05-398912-400313	Core	NA	Not_secreted	Core-Chromosome	>Tribe1355
M_FR13_EuGene_00004031	1424	FR13_Cont05	400815	402238	1424	100	100	0	1	FR13_Cont05-400815-402238	Core	NA	Not_secreted	Core-Chromosome	>Tribe11221
M_FR13_EuGene_00004041	1380	FR13_Cont05	402242	403621	1380	100	100	0	1	FR13_Cont05-402242-403621	Core	NA	Not_secreted	Core-Chromosome	>Tribe3437
M_FR13_EuGene_00004051	258	FR13_Cont05	404780	405037	258	100	100	1.89e-134	1	FR13_Cont05-404780-405037	Core	NA	Not_secreted	Core-Chromosome	>Tribe11076
M_FR13_EuGene_00004061	401	FR13_Cont05	407619	408019	401	100	100	0	1	FR13_Cont05-407619-408019	Core	NA	Secreted	Core-Chromosome	>Tribe9527
M_FR13_EuGene_00004071	1580	FR13_Cont05	408303	409882	1580	100	100	0	1	FR13_Cont05-408303-409882	Core	NA	Not_secreted	Core-Chromosome	>Tribe148
M_FR13_EuGene_00004081	1808	FR13_Cont05	416694	418501	1808	100	100	0	1	FR13_Cont05-416694-418501	Core	NA	Not_secreted	Core-Chromosome	>Tribe7171
M_FR13_EuGene_00004091	3785	FR13_Cont05	419219	423003	3785	100	100	0	1	FR13_Cont05-419219-423003	Core	NA	Not_secreted	Core-Chromosome	>Tribe9633
M_FR13_EuGene_00004101	2693	FR13_Cont05	423775	426467	2693	100	100	0	1	FR13_Cont05-423775-426467	Core	NA	Not_secreted	Core-Chromosome	>Tribe7257
M_FR13_EuGene_00004111	889	FR13_Cont05	429858	430746	889	100	100	0	1	FR13_Cont05-429858-430746	Core	NA	Not_secreted	Core-Chromosome	>Tribe4240
M_FR13_EuGene_00004121	388	FR13_Cont05	430753	431140	388	100	100	0	1	FR13_Cont05-430753-431140	Core	NA	Not_secreted	Core-Chromosome	>Tribe7628
M_FR13_EuGene_00004131	543	FR13_Cont05	431293	431835	543	100	100	0	1	FR13_Cont05-431293-431835	Core	NA	Secreted	Core-Chromosome	>Tribe11276
M_FR13_EuGene_00004141	979	FR13_Cont05	432043	433021	979	100	100	0	1	FR13_Cont05-432043-433021	Core	NA	Not_secreted	Core-Chromosome	>Tribe2256
M_FR13_EuGene_00004151	2564	FR13_Cont05	433288	435851	2564	100	100	0	1	FR13_Cont05-433288-435851	Core	NA	Not_secreted	Core-Chromosome	>Tribe2256
M_FR13_EuGene_00004161	2085	FR13_Cont05	436422	438506	2085	100	100	0	1	FR13_Cont05-436422-438506	Core	NA	Not_secreted	Core-Chromosome	>Tribe8182
M_FR13_EuGene_00004171	2537	FR13_Cont05	438870	441406	2537	100	100	0	1	FR13_Cont05-438870-441406	Core	NA	Not_secreted	Core-Chromosome	>Tribe2922
M_FR13_EuGene_00004181	1244	FR13_Cont05	442055	443298	1244	100	100	0	1	FR13_Cont05-442055-443298	Core	NA	Not_secreted	Core-Chromosome	>Tribe529
M_FR13_EuGene_00004191	486	FR13_Cont05	443342	443827	486	100	100	0	1	FR13_Cont05-443342-443827	Core	NA	Not_secreted	Core-Chromosome	>Tribe8314
M_FR13_EuGene_00004201	2039	FR13_Cont05	446130	448168	2039	100	100	0	1	FR13_Cont05-446130-448168	Core	NA	Not_secreted	Core-Chromosome	>Tribe5755
M_FR13_EuGene_00004211	2423	FR13_Cont05	449408	451830	2423	100	100	0	1	FR13_Cont05-449408-451830	Core	NA	Not_secreted	Core-Chromosome	>Tribe7485
M_FR13_EuGene_00004221	1372	FR13_Cont05	452566	453937	1372	99.708	100	0	1	FR13_Cont05-452566-453937	Core	NA	Not_secreted	Core-Chromosome	>Tribe407
M_FR13_EuGene_00004231	510	FR13_Cont05	453867	454376	510	100	100	0	1	FR13_Cont05-453867-454376	Core	NA	Not_secreted	Core-Chromosome	>Tribe407
M_FR13_EuGene_00004241	1011	FR13_Cont05	455294	456304	1011	100	100	0	1	FR13_Cont05-455294-456304	Core	NA	Not_secreted	Core-Chromosome	>Tribe5182
M_FR13_EuGene_00004251	1643	FR13_Cont05	457159	458801	1643	100	100	0	1	FR13_Cont05-457159-458801	Core	NA	Not_secreted	Core-Chromosome	>Tribe9001
M_FR13_EuGene_00004261	3158	FR13_Cont05	461691	464848	3158	100	100	0	1	FR13_Cont05-461691-464848	Core	NA	Not_secreted	Core-Chromosome	>Tribe4694
M_FR13_EuGene_00004271	1136	FR13_Cont05	465863	466998	1136	100	100	0	1	FR13_Cont05-465863-466998	Core	NA	Secreted	Core-Chromosome	>Tribe110
M_FR13_EuGene_00004281	158	FR13_Cont05	467105	467262	158	100	100	4.25e-79	1	FR13_Cont05-467105-467262	Core	NA	Not_secreted	Core-Chromosome	>Tribe9351
M_FR13_EuGene_00004291	347	FR13_Cont05	468922	469268	347	100	100	0	1	FR13_Cont05-468922-469268	Core	NA	Not_secreted	Core-Chromosome	>Tribe151
M_FR13_EuGene_00004311	2360	FR13_Cont05	476704	479060	2360	99.831	100	0	1	FR13_Cont05-476704-479060	Core	NA	Not_secreted	Core-Chromosome	>Tribe7394
M_FR13_EuGene_00004321	1089	FR13_Cont05	479612	480700	1089	100	100	0	1	FR13_Cont05-479612-480700	Core	NA	Not_secreted	Core-Chromosome	>Tribe2367
M_FR13_EuGene_00004331	1299	FR13_Cont05	483820	485118	1299	100	100	0	1	FR13_Cont05-483820-485118	Core	NA	Not_secreted	Core-Chromosome	>Tribe6436
M_FR13_EuGene_00004341	2006	FR13_Cont05	485988	487993	2006	100	100	0	1	FR13_Cont05-485988-487993	Core	NA	Not_secreted	Core-Chromosome	>Tribe5019
M_FR13_EuGene_00004351	1190	FR13_Cont05	493376	494565	1190	100	100	0	1	FR13_Cont05-493376-494565	Core	NA	Not_secreted	Core-Chromosome	>Tribe6966
M_FR13_EuGene_00004361	1614	FR13_Cont05	498495	500108	1614	100	100	0	1	FR13_Cont05-498495-500108	Core	NA	Not_secreted	Core-Chromosome	>Tribe11215
M_FR13_EuGene_00004371	182	FR13_Cont05	501223	501404	182	100	100	2.28e-92	1	FR13_Cont05-501223-501404	Core	NA	Not_secreted	Core-Chromosome	>Tribe9543
M_FR13_EuGene_00004381	239	FR13_Cont05	502792	503030	239	100	100	6.35e-124	1	FR13_Cont05-502792-503030	Core	NA	Not_secreted	Core-Chromosome	>Tribe9779
M_FR13_EuGene_00004391	994	FR13_Cont05	503301	504294	994	100	100	0	1	FR13_Cont05-503301-504294	Core	NA	Secreted	Core-Chromosome	>Tribe6286
M_FR13_EuGene_00004401	3253	FR13_Cont05	504831	508083	3253	100	100	0	1	FR13_Cont05-504831-508083	Core	NA	Not_secreted	Core-Chromosome	>Tribe9506
M_FR13_EuGene_00004411	1334	FR13_Cont05	510242	511575	1334	100	100	0	1	FR13_Cont05-510242-511575	Core	NA	Not_secreted	Core-Chromosome	>Tribe1045
M_FR13_EuGene_00004421	2475	FR13_Cont05	511578	514052	2475	100	100	0	1	FR13_Cont05-511578-514052	Core	NA	Not_secreted	Core-Chromosome	>Tribe5878
M_FR13_EuGene_00004431	932	FR13_Cont05	514245	515176	932	100	100	0	1	FR13_Cont05-514245-515176	Core	NA	Not_secreted	Core-Chromosome	>Tribe8446
M_FR13_EuGene_00004441	626	FR13_Cont05	518375	519000	626	100	100	0	1	FR13_Cont05-518375-519000	Core	NA	Not_secreted	Core-Chromosome	>Tribe8607
M_FR13_EuGene_00004451	3757	FR13_Cont05	520340	524096	3757	100	100	0	1	FR13_Cont05-520340-524096	Core	NA	Not_secreted	Core-Chromosome	>Tribe6056
M_FR13_EuGene_00004461	1749	FR13_Cont05	524099	525847	1749	100	100	0	1	FR13_Cont05-524099-525847	Core	NA	Not_secreted	Core-Chromosome	>Tribe5018
M_FR13_EuGene_00004471	276	FR13_Cont05	526736	527011	276	100	100	2.01e-144	1	FR13_Cont05-526736-527011	Core	NA	Not_secreted	Core-Chromosome	>Tribe9799
M_FR13_EuGene_00004481	1406	FR13_Cont05	527396	528801	1406	100	100	0	1	FR13_Cont05-527396-528801	Core	NA	Secreted	Core-Chromosome	>Tribe4969
M_FR13_EuGene_00004491	3954	FR13_Cont05	533102	537055	3954	100	100	0	1	FR13_Cont05-533102-537055	Core	NA	Not_secreted	Core-Chromosome	>Tribe8011
M_FR13_EuGene_00004501	121	FR13_Cont05	542020	542140	121	100	100	1.14e-58	1	FR13_Cont05-542020-542140	Core	NA	Not_secreted	Core-Chromosome	>Tribe3930
M_FR13_EuGene_00004511	635	FR13_Cont05	546179	546813	635	100	100	0	1	FR13_Cont05-546179-546813	Core	NA	Not_secreted	Core-Chromosome	>Tribe9439
M_FR13_EuGene_00004521	497	FR13_Cont05	547228	547724	497	100	100	0	1	FR13_Cont05-547228-547724	Core	NA	Not_secreted	Core-Chromosome	>Tribe6020
M_FR13_EuGene_00004531	825	FR13_Cont05	548341	549165	825	100	100	0	1	FR13_Cont05-548341-549165	Core	NA	Not_secreted	Core-Chromosome	>Tribe11284
M_FR13_EuGene_00004541	948	FR13_Cont05	555177	556124	948	100	100	0	1	FR13_Cont05-555177-556124	Core	NA	Not_secreted	Core-Chromosome	>Tribe5695
M_FR13_EuGene_00004551	185	FR13_Cont05	556399	556583	185	100	100	4.99e-94	1	FR13_Cont05-556399-556583	Core	NA	Not_secreted	Core-Chromosome	>Tribe11451
M_FR13_EuGene_00004561	2201	FR13_Cont05	556852	559052	2201	100	100	0	1	FR13_Cont05-556852-559052	Core	NA	Not_secreted	Core-Chromosome	>Tribe5876
M_FR13_EuGene_00004571	2125	FR13_Cont05	559418	561542	2125	100	100	0	1	FR13_Cont05-559418-561542	Core	NA	Not_secreted	Core-Chromosome	>Tribe17
M_FR13_EuGene_00004591	970	FR13_Cont05	567064	568033	970	100	100	0	1	FR13_Cont05-567064-568033	Core	NA	Not_secreted	Core-Chromosome	>Tribe8916
M_FR13_EuGene_00004601	188	FR13_Cont05	569852	570039	188	100	100	1.09e-95	1	FR13_Cont05-569852-570039	Core	NA	Not_secreted	Core-Chromosome	>Tribe9589
M_FR13_EuGene_00004611	2191	FR13_Cont05	570310	572500	2191	100	100	0	1	FR13_Cont05-570310-572500	Core	NA	Not_secreted	Core-Chromosome	>Tribe9918
M_FR13_EuGene_00004621	554	FR13_Cont05	578915	579468	554	100	100	0	1	FR13_Cont05-578915-579468	Core	NA	Not_secreted	Core-Chromosome	>Tribe4411
M_FR13_EuGene_00004631	209	FR13_Cont05	580053	580261	209	100	100	2.61e-107	1	FR13_Cont05-580053-580261	Core	NA	Not_secreted	Core-Chromosome	>Tribe3739
M_FR13_EuGene_00004641	157	FR13_Cont05	581243	581399	157	100	100	1.52e-78	1	FR13_Cont05-581243-581399	Core	NA	Not_secreted	Core-Chromosome	>Tribe11180
M_FR13_EuGene_00004651	749	FR13_Cont05	589013	589761	749	100	100	0	1	FR13_Cont05-589013-589761	Core	NA	Not_secreted	Core-Chromosome	>Tribe9084
M_FR13_EuGene_00004661	3763	FR13_Cont05	592148	595910	3763	100	100	0	1	FR13_Cont05-592148-595910	Core	NA	Not_secreted	Core-Chromosome	>Tribe8369
M_FR13_EuGene_00004671	572	FR13_Cont05	596907	597478	572	100	100	0	1	FR13_Cont05-596907-597478	Core	NA	Not_secreted	Core-Chromosome	>Tribe4303
M_FR13_EuGene_00004681	1090	FR13_Cont05	597956	599045	1090	100	100	0	1	FR13_Cont05-597956-599045	Core	NA	Not_secreted	Core-Chromosome	>Tribe5094
M_FR13_EuGene_00004691	1745	FR13_Cont05	600793	602537	1745	99.885	100	0	1	FR13_Cont05-600793-602537	Core	NA	Not_secreted	Core-Chromosome	>Tribe9061
M_FR13_EuGene_00004701	1784	FR13_Cont05	603324	605107	1784	100	100	0	1	FR13_Cont05-603324-605107	Core	NA	Not_secreted	Core-Chromosome	>Tribe9803
M_FR13_EuGene_00004711	4698	FR13_Cont05	607399	612096	4698	100	100	0	1	FR13_Cont05-607399-612096	Core	NA	Not_secreted	Core-Chromosome	>Tribe2
M_FR13_EuGene_00004721	1531	FR13_Cont05	619815	621345	1531	100	100	0	1	FR13_Cont05-619815-621345	Core	NA	Not_secreted	Core-Chromosome	>Tribe2724
M_FR13_EuGene_00004731	263	FR13_Cont05	635858	636120	263	100	100	3.21e-137	1	FR13_Cont05-635858-636120	Core	NA	Not_secreted	Core-Chromosome	>Tribe7689
M_FR13_EuGene_00004741	242	FR13_Cont06	3521536	3521295	242	100	100	1.38e-125	1	FR13_Cont06-3521536-3521295	Core	NA	Secreted	Core-Chromosome	>Tribe714
M_FR13_EuGene_00004751	313	FR13_Cont06	3521080	3520768	313	100	100	6.23e-165	1	FR13_Cont06-3521080-3520768	Core	NA	Not_secreted	Core-Chromosome	>Tribe1643
M_FR13_EuGene_00004761	1444	FR13_Cont06	3520608	3519164	1445	99.931	100	0	1.00069	FR13_Cont06-3520608-3519164	Core	NA	Secreted	Core-Chromosome	>Tribe304
M_FR13_EuGene_00004771	1229	FR13_Cont06	3518003	3516775	1229	100	100	0	1	FR13_Cont06-3518003-3516775	Core	NA	Secreted	Core-Chromosome	>Tribe1643
M_FR13_EuGene_00004781	387	FR13_Cont06	3516650	3516264	387	100	100	0	1	FR13_Cont06-3516650-3516264	Core	NA	Not_secreted	Core-Chromosome	>Tribe9608
M_FR13_EuGene_00004791	617	FR13_Cont06	3516206	3515590	617	100	100	0	1	FR13_Cont06-3516206-3515590	Core	NA	Not_secreted	Core-Chromosome	>Tribe370
M_FR13_EuGene_00004801	1023	FR13_Cont06	3515289	3514267	1023	100	100	0	1	FR13_Cont06-3515289-3514267	Core	NA	Not_secreted	Core-Chromosome	>Tribe396
M_FR13_EuGene_00004811	1239	FR13_Cont06	3514303	3513065	1239	100	100	0	1	FR13_Cont06-3514303-3513065	Core	NA	Not_secreted	Core-Chromosome	>Tribe396
M_FR13_EuGene_00004821	262	FR13_Cont06	3512022	3511761	262	100	100	1.15e-136	1	FR13_Cont06-3512022-3511761	Core	NA	Not_secreted	Core-Chromosome	>Tribe1640
M_FR13_EuGene_00004831	118	FR13_Cont06	3511802	3511685	118	100	100	5.14e-57	1	FR13_Cont06-3511802-3511685	Core	NA	Secreted	Core-Chromosome	>Tribe1640
M_FR13_EuGene_00004841	515	FR13_Cont06	3510823	3510309	515	100	100	0	1	FR13_Cont06-3510823-3510309	Core	NA	Not_secreted	Core-Chromosome	>Tribe409
M_FR13_EuGene_00004851	1749	FR13_Cont06	3509938	3508190	1749	100	100	0	1	FR13_Cont06-3509938-3508190	Core	NA	Not_secreted	Core-Chromosome	>Tribe11162
M_FR13_EuGene_00004861	227	FR13_Cont06	3508078	3507852	227	100	100	2.81e-117	1	FR13_Cont06-3508078-3507852	Core	NA	Not_secreted	Core-Chromosome	>Tribe9286
M_FR13_EuGene_00004871	574	FR13_Cont06	3504432	3503859	574	100	100	0	1	FR13_Cont06-3504432-3503859	Core	NA	Not_secreted	Core-Chromosome	>Tribe6439
M_FR13_EuGene_00004881	6375	FR13_Cont02	2524166	2517797	6375	99.922	100	0	1	FR13_Cont02-2524166-2517797	Core	NA	Not_secreted	Core-Chromosome	>Tribe2134
M_FR13_EuGene_00004891	2044	FR13_Cont02	2517432	2515389	2044	100	100	0	1	FR13_Cont02-2517432-2515389	Core	NA	Not_secreted	Core-Chromosome	>Tribe9217
M_FR13_EuGene_00004901	2533	FR13_Cont02	2515386	2512897	2493	99.799	98	0	0.984208	FR13_Cont02-2515386-2512897	Core	NA	Not_secreted	Core-Chromosome	>Tribe1177
M_FR13_EuGene_00004911	2477	FR13_Cont02	2512935	2510459	2477	100	100	0	1	FR13_Cont02-2512935-2510459	Core	NA	Not_secreted	Core-Chromosome	>Tribe1177
M_FR13_EuGene_00004921	915	FR13_Cont02	2509189	2508275	915	100	100	0	1	FR13_Cont02-2509189-2508275	Core	NA	Not_secreted	Core-Chromosome	>Tribe5762
M_FR13_EuGene_00004931	1129	FR13_Cont02	2507130	2506002	1129	100	100	0	1	FR13_Cont02-2507130-2506002	Core	NA	Not_secreted	Core-Chromosome	>Tribe4491
M_FR13_EuGene_00004941	4320	FR13_Cont02	2502587	2498268	4320	100	100	0	1	FR13_Cont02-2502587-2498268	Core	NA	Not_secreted	Core-Chromosome	>Tribe5388
M_FR13_EuGene_00004951	2706	FR13_Cont02	2498258	2495553	2706	100	100	0	1	FR13_Cont02-2498258-2495553	Core	NA	Not_secreted	Core-Chromosome	>Tribe2316
M_FR13_EuGene_00004961	2359	FR13_Cont02	2494215	2491857	2359	100	100	0	1	FR13_Cont02-2494215-2491857	Core	NA	Not_secreted	Core-Chromosome	>Tribe1924
M_FR13_EuGene_00004971	535	FR13_Cont02	2491854	2491320	535	100	100	0	1	FR13_Cont02-2491854-2491320	Core	NA	Not_secreted	Core-Chromosome	>Tribe837
M_FR13_EuGene_00004981	814	FR13_Cont02	2488650	2487837	814	100	100	0	1	FR13_Cont02-2488650-2487837	Core	NA	Not_secreted	Core-Chromosome	>Tribe837
M_FR13_EuGene_00004991	839	FR13_Cont02	2486846	2486008	839	100	100	0	1	FR13_Cont02-2486846-2486008	Core	NA	Not_secreted	Core-Chromosome	>Tribe7804
M_FR13_EuGene_00005001	870	FR13_Cont02	2482240	2481371	870	100	100	0	1	FR13_Cont02-2482240-2481371	Core	NA	Not_secreted	Core-Chromosome	>Tribe626
M_FR13_EuGene_00005011	1713	FR13_Cont02	2481190	2479478	1713	100	100	0	1	FR13_Cont02-2481190-2479478	Core	NA	Not_secreted	Core-Chromosome	>Tribe603
M_FR13_EuGene_00005021	682	FR13_Cont02	2478517	2477836	682	100	100	0	1	FR13_Cont02-2478517-2477836	Core	NA	Not_secreted	Core-Chromosome	>Tribe9189
M_FR13_EuGene_00005031	722	FR13_Cont02	2477522	2476801	722	100	100	0	1	FR13_Cont02-2477522-2476801	Core	NA	Not_secreted	Core-Chromosome	>Tribe4346
M_FR13_EuGene_00005041	2309	FR13_Cont02	2476175	2473867	2309	100	100	0	1	FR13_Cont02-2476175-2473867	Core	NA	Not_secreted	Core-Chromosome	>Tribe443
M_FR13_EuGene_00005051	2224	FR13_Cont02	2472177	2469956	2224	99.91	100	0	1	FR13_Cont02-2472177-2469956	Core	NA	Not_secreted	Core-Chromosome	>Tribe563
M_FR13_EuGene_00005061	2341	FR13_Cont02	2468988	2466648	2341	100	100	0	1	FR13_Cont02-2468988-2466648	Core	NA	Not_secreted	Core-Chromosome	>Tribe76
M_FR13_EuGene_00005071	896	FR13_Cont02	2464607	2463712	896	100	100	0	1	FR13_Cont02-2464607-2463712	Core	NA	Secreted	Core-Chromosome	>Tribe4748
M_FR13_EuGene_00005081	1392	FR13_Cont02	2463709	2462318	1392	100	100	0	1	FR13_Cont02-2463709-2462318	Core	NA	Not_secreted	Core-Chromosome	>Tribe3863
M_FR13_EuGene_00005091	606	FR13_Cont02	2458221	2457616	606	100	100	0	1	FR13_Cont02-2458221-2457616	Core	NA	Not_secreted	Core-Chromosome	>Tribe7619
M_FR13_EuGene_00005101	1041	FR13_Cont02	2457142	2456102	1041	100	100	0	1	FR13_Cont02-2457142-2456102	Core	NA	Secreted	Core-Chromosome	>Tribe625
M_FR13_EuGene_00005111	1286	FR13_Cont02	2455756	2454471	1286	100	100	0	1	FR13_Cont02-2455756-2454471	Core	NA	Not_secreted	Core-Chromosome	>Tribe3183
M_FR13_EuGene_00005121	182	FR13_Cont02	2449175	2448994	182	100	100	2.28e-92	1	FR13_Cont02-2449175-2448994	Core	NA	Not_secreted	Core-Chromosome	>Tribe93
M_FR13_EuGene_00005131	1558	FR13_Cont02	2448802	2447245	1558	100	100	0	1	FR13_Cont02-2448802-2447245	Core	NA	Not_secreted	Core-Chromosome	>Tribe3046
M_FR13_EuGene_00005141	4077	FR13_Cont02	2445809	2441733	4077	100	100	0	1	FR13_Cont02-2445809-2441733	Core	NA	Not_secreted	Core-Chromosome	>Tribe783
M_FR13_EuGene_00005151	573	FR13_Cont02	2441177	2440605	573	100	100	0	1	FR13_Cont02-2441177-2440605	Core	NA	Secreted	Core-Chromosome	>Tribe7809
M_FR13_EuGene_00005161	521	FR13_Cont02	2439959	2439439	521	100	100	0	1	FR13_Cont02-2439959-2439439	Core	NA	Not_secreted	Core-Chromosome	>Tribe3693
M_FR13_EuGene_00005171	1931	FR13_Cont02	2437345	2435415	1931	100	100	0	1	FR13_Cont02-2437345-2435415	Core	NA	Not_secreted	Core-Chromosome	>Tribe3759
M_FR13_EuGene_00005181	1106	FR13_Cont02	2435296	2434191	1106	100	100	0	1	FR13_Cont02-2435296-2434191	Core	NA	Not_secreted	Core-Chromosome	>Tribe6242
M_FR13_EuGene_00005191	2059	FR13_Cont02	2433704	2431646	2059	100	100	0	1	FR13_Cont02-2433704-2431646	Core	NA	Not_secreted	Core-Chromosome	>Tribe5847
M_FR13_EuGene_00005201	1309	FR13_Cont02	2431114	2429806	1309	100	100	0	1	FR13_Cont02-2431114-2429806	Core	NA	Not_secreted	Core-Chromosome	>Tribe5889
M_FR13_EuGene_00005211	731	FR13_Cont02	2428753	2428023	731	100	100	0	1	FR13_Cont02-2428753-2428023	Core	NA	Not_secreted	Core-Chromosome	>Tribe11226
M_FR13_EuGene_00005221	737	FR13_Cont02	2427978	2427242	737	100	100	0	1	FR13_Cont02-2427978-2427242	Core	NA	Not_secreted	Core-Chromosome	>Tribe3656
M_FR13_EuGene_00005231	1099	FR13_Cont02	2427006	2425908	1099	100	100	0	1	FR13_Cont02-2427006-2425908	Core	NA	Secreted	Core-Chromosome	>Tribe4250
M_FR13_EuGene_00005241	2149	FR13_Cont02	2424624	2422476	2149	100	100	0	1	FR13_Cont02-2424624-2422476	Core	NA	Not_secreted	Core-Chromosome	>Tribe735
M_FR13_EuGene_00005261	1912	FR13_Cont02	2420378	2418467	1912	100	100	0	1	FR13_Cont02-2420378-2418467	Core	NA	Not_secreted	Core-Chromosome	>Tribe9037
M_FR13_EuGene_00005271	983	FR13_Cont02	2418059	2417077	983	100	100	0	1	FR13_Cont02-2418059-2417077	Core	NA	Not_secreted	Core-Chromosome	>Tribe4554
M_FR13_EuGene_00005281	1014	FR13_Cont02	2417010	2415997	1014	100	100	0	1	FR13_Cont02-2417010-2415997	Core	NA	Not_secreted	Core-Chromosome	>Tribe6688
M_FR13_EuGene_00005291	746	FR13_Cont02	2415402	2414657	746	100	100	0	1	FR13_Cont02-2415402-2414657	Core	NA	Not_secreted	Core-Chromosome	>Tribe3647
M_FR13_EuGene_00005301	1284	FR13_Cont02	2413820	2412537	1284	100	100	0	1	FR13_Cont02-2413820-2412537	Core	NA	Not_secreted	Core-Chromosome	>Tribe6412
M_FR13_EuGene_00005311	307	FR13_Cont02	2411633	2411327	307	100	100	1.32e-161	1	FR13_Cont02-2411633-2411327	Core	NA	Secreted	Core-Chromosome	>Tribe9817
M_FR13_EuGene_00005321	305	FR13_Cont02	2410713	2410409	305	100	100	1.7e-160	1	FR13_Cont02-2410713-2410409	Core	NA	Not_secreted	Core-Chromosome	>Tribe5728
M_FR13_EuGene_00005331	5459	FR13_Cont02	2409066	2403608	5459	100	100	0	1	FR13_Cont02-2409066-2403608	Core	NA	Not_secreted	Core-Chromosome	>Tribe4596
M_FR13_EuGene_00005341	203	FR13_Cont02	2400108	2399906	203	100	100	5.46e-104	1	FR13_Cont02-2400108-2399906	Core	NA	Not_secreted	Core-Chromosome	>Tribe5021
M_FR13_EuGene_00005351	1919	FR13_Cont02	2399786	2397868	1919	100	100	0	1	FR13_Cont02-2399786-2397868	Core	NA	Not_secreted	Core-Chromosome	>Tribe3190
M_FR13_EuGene_00005361	1000	FR13_Cont02	2395988	2394989	1000	100	100	0	1	FR13_Cont02-2395988-2394989	Core	NA	Not_secreted	Core-Chromosome	>Tribe3659
M_FR13_EuGene_00005371	1195	FR13_Cont02	2394986	2393792	1195	100	100	0	1	FR13_Cont02-2394986-2393792	Core	NA	Not_secreted	Core-Chromosome	>Tribe3598
M_FR13_EuGene_00005381	2139	FR13_Cont02	2393622	2391484	2139	100	100	0	1	FR13_Cont02-2393622-2391484	Core	NA	Not_secreted	Core-Chromosome	>Tribe5598
M_FR13_EuGene_00005391	1944	FR13_Cont02	2389928	2387985	1944	100	100	0	1	FR13_Cont02-2389928-2387985	Core	NA	Not_secreted	Core-Chromosome	>Tribe9018
M_FR13_EuGene_00005401	1784	FR13_Cont02	2385070	2383287	1784	100	100	0	1	FR13_Cont02-2385070-2383287	Core	NA	Not_secreted	Core-Chromosome	>Tribe2499
M_FR13_EuGene_00005411	943	FR13_Cont02	2382448	2381506	943	100	100	0	1	FR13_Cont02-2382448-2381506	Core	NA	Not_secreted	Core-Chromosome	>Tribe8018
M_FR13_EuGene_00005421	524	FR13_Cont02	2378778	2378255	524	100	100	0	1	FR13_Cont02-2378778-2378255	Core	NA	Not_secreted	Core-Chromosome	>Tribe210
M_FR13_EuGene_00005431	1062	FR13_Cont02	2378299	2377238	1062	100	100	0	1	FR13_Cont02-2378299-2377238	Core	NA	Not_secreted	Core-Chromosome	>Tribe210
M_FR13_EuGene_00005441	287	FR13_Cont02	2376432	2376146	287	100	100	1.61e-150	1	FR13_Cont02-2376432-2376146	Core	NA	Secreted	Core-Chromosome	>Tribe3680
M_FR13_EuGene_00005451	904	FR13_Cont02	2375666	2374763	904	100	100	0	1	FR13_Cont02-2375666-2374763	Core	NA	Not_secreted	Core-Chromosome	>Tribe1273
M_FR13_EuGene_00005461	850	FR13_Cont02	2374354	2373505	850	100	100	0	1	FR13_Cont02-2374354-2373505	Core	NA	Not_secreted	Core-Chromosome	>Tribe1273
M_FR13_EuGene_00005471	2175	FR13_Cont02	2373216	2371042	2175	100	100	0	1	FR13_Cont02-2373216-2371042	Core	NA	Not_secreted	Core-Chromosome	>Tribe3622
M_FR13_EuGene_00005481	2276	FR13_Cont02	2370169	2367894	2276	100	100	0	1	FR13_Cont02-2370169-2367894	Core	NA	Not_secreted	Core-Chromosome	>Tribe3764
M_FR13_EuGene_00005501	915	FR13_Cont02	2355041	2354127	915	100	100	0	1	FR13_Cont02-2355041-2354127	Core	NA	Not_secreted	Core-Chromosome	>Tribe824
M_FR13_EuGene_00005511	2308	FR13_Cont02	2352472	2350165	2308	100	100	0	1	FR13_Cont02-2352472-2350165	Core	NA	Not_secreted	Core-Chromosome	>Tribe3
M_FR13_EuGene_00005521	113	FR13_Cont02	2345552	2345440	113	100	100	2.93e-54	1	FR13_Cont02-2345552-2345440	Core	NA	Not_secreted	Core-Chromosome	>Tribe11404
M_FR13_EuGene_00005531	1071	FR13_Cont02	2344714	2343644	1071	100	100	0	1	FR13_Cont02-2344714-2343644	Core	NA	Not_secreted	Core-Chromosome	>Tribe3251
M_FR13_EuGene_00005541	1658	FR13_Cont02	2341955	2340298	1658	100	100	0	1	FR13_Cont02-2341955-2340298	Core	NA	Not_secreted	Core-Chromosome	>Tribe2052
M_FR13_EuGene_00005551	227	FR13_Cont02	2338514	2338288	227	100	100	2.81e-117	1	FR13_Cont02-2338514-2338288	Core	NA	Not_secreted	Core-Chromosome	>Tribe9712
M_FR13_EuGene_00005561	339	FR13_Cont02	2338165	2337827	339	100	100	2.39e-179	1	FR13_Cont02-2338165-2337827	Core	NA	Not_secreted	Core-Chromosome	>Tribe2561
M_FR13_EuGene_00005571	837	FR13_Cont02	2337767	2336931	837	100	100	0	1	FR13_Cont02-2337767-2336931	Core	NA	Secreted	Core-Chromosome	>Tribe4261
M_FR13_EuGene_00005581	522	FR13_Cont02	2335915	2335394	522	100	100	0	1	FR13_Cont02-2335915-2335394	Core	NA	Not_secreted	Core-Chromosome	>Tribe1957
M_FR13_EuGene_00005591	1745	FR13_Cont02	2335430	2333686	1745	100	100	0	1	FR13_Cont02-2335430-2333686	Core	NA	Not_secreted	Core-Chromosome	>Tribe1957
M_FR13_EuGene_00005601	732	FR13_Cont02	2333126	2332395	732	100	100	0	1	FR13_Cont02-2333126-2332395	Core	NA	Not_secreted	Core-Chromosome	>Tribe3
M_FR13_EuGene_00005611	2816	FR13_Cont02	2328056	2325241	2816	100	100	0	1	FR13_Cont02-2328056-2325241	Core	NA	Not_secreted	Core-Chromosome	>Tribe3592
M_FR13_EuGene_00005621	1033	FR13_Cont02	2324957	2323925	1033	100	100	0	1	FR13_Cont02-2324957-2323925	Core	NA	Not_secreted	Core-Chromosome	>Tribe173
M_FR13_EuGene_00005631	1271	FR13_Cont02	2320729	2319459	1271	100	100	0	1	FR13_Cont02-2320729-2319459	Core	NA	Not_secreted	Core-Chromosome	>Tribe1577
M_FR13_EuGene_00005641	1460	FR13_Cont02	2318078	2316619	1460	100	100	0	1	FR13_Cont02-2318078-2316619	Core	NA	Not_secreted	Core-Chromosome	>Tribe673
M_FR13_EuGene_00005651	3987	FR13_Cont02	2310470	2306484	3987	100	100	0	1	FR13_Cont02-2310470-2306484	Core	NA	Not_secreted	Core-Chromosome	>Tribe1022
M_FR13_EuGene_00005661	1324	FR13_Cont02	2306143	2304820	1324	100	100	0	1	FR13_Cont02-2306143-2304820	Core	NA	Not_secreted	Core-Chromosome	>Tribe6956
M_FR13_EuGene_00005671	558	FR13_Cont02	2304572	2304015	558	100	100	0	1	FR13_Cont02-2304572-2304015	Core	NA	Not_secreted	Core-Chromosome	>Tribe7861
M_FR13_EuGene_00005681	174	FR13_Cont02	2301901	2301728	174	100	100	6.06e-88	1	FR13_Cont02-2301901-2301728	Core	NA	Not_secreted	Core-Chromosome	>Tribe1655
M_FR13_EuGene_00005701	1049	FR13_Cont02	2300283	2299235	1049	100	100	0	1	FR13_Cont02-2300283-2299235	Core	NA	Not_secreted	Core-Chromosome	>Tribe3925
M_FR13_EuGene_00005711	1452	FR13_Cont02	2299191	2297740	1452	100	100	0	1	FR13_Cont02-2299191-2297740	Core	NA	Not_secreted	Core-Chromosome	>Tribe7311
M_FR13_EuGene_00005721	1995	FR13_Cont02	2295039	2293045	1995	100	100	0	1	FR13_Cont02-2295039-2293045	Core	NA	Secreted	Core-Chromosome	>Tribe6391
M_FR13_EuGene_00005731	2218	FR13_Cont02	2288263	2286046	2218	100	100	0	1	FR13_Cont02-2288263-2286046	Core	NA	Not_secreted	Core-Chromosome	>Tribe3
M_FR13_EuGene_00005741	1536	FR13_Cont02	2284624	2283089	1536	100	100	0	1	FR13_Cont02-2284624-2283089	Core	NA	Not_secreted	Core-Chromosome	>Tribe14
M_FR13_EuGene_00005751	206	FR13_Cont02	2281471	2281266	206	100	100	1.19e-105	1	FR13_Cont02-2281471-2281266	Core	NA	Not_secreted	Core-Chromosome	>Tribe11327
M_FR13_EuGene_00005761	1263	FR13_Cont02	2280843	2279581	1263	100	100	0	1	FR13_Cont02-2280843-2279581	Core	NA	Not_secreted	Core-Chromosome	>Tribe2448
M_FR13_EuGene_00005771	287	FR13_Cont02	2278465	2278179	287	100	100	1.61e-150	1	FR13_Cont02-2278465-2278179	Core	NA	Not_secreted	Core-Chromosome	>Tribe1055
M_FR13_EuGene_00005781	779	FR13_Cont02	2278116	2277338	779	100	100	0	1	FR13_Cont02-2278116-2277338	Core	NA	Not_secreted	Core-Chromosome	>Tribe1055
M_FR13_EuGene_00005791	984	FR13_Cont02	2275209	2274226	984	100	100	0	1	FR13_Cont02-2275209-2274226	Core	NA	Not_secreted	Core-Chromosome	>Tribe5652
M_FR13_EuGene_00005811	1727	FR13_Cont02	2268917	2267191	1727	100	100	0	1	FR13_Cont02-2268917-2267191	Core	NA	Not_secreted	Core-Chromosome	>Tribe2490
M_FR13_EuGene_00005821	251	FR13_Cont02	2264614	2264365	250	100	99	5.14e-130	0.996016	FR13_Cont02-2264614-2264365	Core	NA	Not_secreted	Core-Chromosome	>Tribe2430
M_FR13_EuGene_00005831	541	FR13_Cont02	2260110	2259570	541	100	100	0	1	FR13_Cont02-2260110-2259570	Core	NA	Not_secreted	Core-Chromosome	>Tribe1981
M_FR13_EuGene_00005841	999	FR13_Cont02	2258539	2257541	999	100	100	0	1	FR13_Cont02-2258539-2257541	Core	NA	Not_secreted	Core-Chromosome	>Tribe11538
M_FR13_EuGene_00005851	325	FR13_Cont02	2257020	2256696	325	100	100	1.38e-171	1	FR13_Cont02-2257020-2256696	Core	NA	Secreted	Core-Chromosome	>Tribe4258
M_FR13_EuGene_00005861	455	FR13_Cont02	2253934	2253480	455	100	100	0	1	FR13_Cont02-2253934-2253480	Core	NA	Secreted	Core-Chromosome	>Tribe30
M_FR13_EuGene_00005871	676	FR13_Cont02	2252032	2251357	676	100	100	0	1	FR13_Cont02-2252032-2251357	Core	NA	Not_secreted	Core-Chromosome	>Tribe8934
M_FR13_EuGene_00005881	1994	FR13_Cont03	1473921	1471928	1994	100	100	0	1	FR13_Cont03-1473921-1471928	Core	NA	Not_secreted	Core-Chromosome	>Tribe1173
M_FR13_EuGene_00005891	137	FR13_Cont03	1467399	1467263	137	100	100	1.69e-67	1	FR13_Cont03-1467399-1467263	Core	NA	Not_secreted	Core-Chromosome	>Tribe10942
M_FR13_EuGene_00005901	1140	FR13_Cont03	1467256	1466117	1140	100	100	0	1	FR13_Cont03-1467256-1466117	Core	NA	Not_secreted	Core-Chromosome	>Tribe357
M_FR13_EuGene_00005911	958	FR13_Cont03	1466027	1465070	958	100	100	0	1	FR13_Cont03-1466027-1465070	Core	NA	Not_secreted	Core-Chromosome	>Tribe9103
M_FR13_EuGene_00005921	839	FR13_Cont03	1472110	1471272	839	99.046	100	0	1	FR13_Cont03-1472110-1471272	Core	NA	Not_secreted	Core-Chromosome	>Tribe1173
M_FR13_EuGene_00005931	1149	FR13_Cont03	1470749	1469601	1149	100	100	0	1	FR13_Cont03-1470749-1469601	Core	NA	Not_secreted	Core-Chromosome	>Tribe2240
M_FR13_EuGene_00005941	1394	FR13_Cont03	1469052	1467659	1394	100	100	0	1	FR13_Cont03-1469052-1467659	Core	NA	Not_secreted	Core-Chromosome	>Tribe7165
M_FR13_EuGene_00005951	1318	FR13_Cont03	1463942	1462625	1318	100	100	0	1	FR13_Cont03-1463942-1462625	Core	NA	Not_secreted	Core-Chromosome	>Tribe5024
M_FR13_EuGene_00005961	792	FR13_Cont03	1462547	1461756	792	100	100	0	1	FR13_Cont03-1462547-1461756	Core	NA	Not_secreted	Core-Chromosome	>Tribe6244
M_FR13_EuGene_00005971	2392	FR13_Cont03	1461378	1458987	2392	100	100	0	1	FR13_Cont03-1461378-1458987	Core	NA	Not_secreted	Core-Chromosome	>Tribe2663
M_FR13_EuGene_00005981	3298	FR13_Cont03	1457293	1453996	3298	100	100	0	1	FR13_Cont03-1457293-1453996	Core	NA	Not_secreted	Core-Chromosome	>Tribe18
M_FR13_EuGene_00005991	1308	FR13_Cont03	1453403	1452096	1308	100	100	0	1	FR13_Cont03-1453403-1452096	Core	NA	Not_secreted	Core-Chromosome	>Tribe18
M_FR13_EuGene_00006001	1374	FR13_Cont03	1448024	1446651	1374	100	100	0	1	FR13_Cont03-1448024-1446651	Core	NA	Not_secreted	Core-Chromosome	>Tribe5653
M_FR13_EuGene_00006011	749	FR13_Cont03	1441378	1440630	749	100	100	0	1	FR13_Cont03-1441378-1440630	Core	NA	Not_secreted	Core-Chromosome	>Tribe7967
M_FR13_EuGene_00006021	3411	FR13_Cont03	1440329	1436919	3411	100	100	0	1	FR13_Cont03-1440329-1436919	Core	NA	Not_secreted	Core-Chromosome	>Tribe1143
M_FR13_EuGene_00006031	952	FR13_Cont03	1431135	1430184	952	100	100	0	1	FR13_Cont03-1431135-1430184	Core	NA	Not_secreted	Core-Chromosome	>Tribe9160
M_FR13_EuGene_00006051	475	FR13_Cont03	1420869	1420395	475	100	100	0	1	FR13_Cont03-1420869-1420395	Core	NA	Not_secreted	Core-Chromosome	>Tribe2639
M_FR13_EuGene_00006061	2299	FR13_Cont03	1415300	1413002	2299	100	100	0	1	FR13_Cont03-1415300-1413002	Core	NA	Not_secreted	Core-Chromosome	>Tribe5536
M_FR13_EuGene_00006071	965	FR13_Cont03	1411159	1410197	963	100	99	0	0.997927	FR13_Cont03-1411159-1410197	Core	NA	Not_secreted	Core-Chromosome	>Tribe8636
M_FR13_EuGene_00006081	1110	FR13_Cont03	1409317	1408208	1110	100	100	0	1	FR13_Cont03-1409317-1408208	Core	NA	Not_secreted	Core-Chromosome	>Tribe6013
M_FR13_EuGene_00006091	1746	FR13_Cont03	1407446	1405701	1746	100	100	0	1	FR13_Cont03-1407446-1405701	Core	NA	Not_secreted	Core-Chromosome	>Tribe198
M_FR13_EuGene_00006101	108	FR13_Cont03	1403412	1403305	108	100	100	1.69e-51	1	FR13_Cont03-1403412-1403305	Core	NA	Not_secreted	Core-Chromosome	>Tribe11310
M_FR13_EuGene_00006131	761	FR13_Cont03	1401281	1400521	761	100	100	0	1	FR13_Cont03-1401281-1400521	Core	NA	Not_secreted	Core-Chromosome	>Tribe7655
M_FR13_EuGene_00006141	1002	FR13_Cont03	1400462	1399467	1002	99.401	100	0	1	FR13_Cont03-1400462-1399467	Core	NA	Not_secreted	Core-Chromosome	>Tribe5226
M_FR13_EuGene_00006151	2060	FR13_Cont03	1398780	1396721	2060	100	100	0	1	FR13_Cont03-1398780-1396721	Core	NA	Not_secreted	Core-Chromosome	>Tribe1951
M_FR13_EuGene_00006161	221	FR13_Cont03	1391867	1391647	221	100	100	5.93e-114	1	FR13_Cont03-1391867-1391647	Core	NA	Not_secreted	Core-Chromosome	>Tribe6900
M_FR13_EuGene_00006171	188	FR13_Cont03	1389977	1389790	188	100	100	1.09e-95	1	FR13_Cont03-1389977-1389790	Core	NA	Not_secreted	Core-Chromosome	>Tribe3131
M_FR13_EuGene_00006181	1772	FR13_Cont03	1389784	1388013	1772	100	100	0	1	FR13_Cont03-1389784-1388013	Core	NA	Not_secreted	Core-Chromosome	>Tribe2645
M_FR13_EuGene_00006201	2610	FR13_Cont03	1386510	1383901	2610	100	100	0	1	FR13_Cont03-1386510-1383901	Core	NA	Not_secreted	Core-Chromosome	>Tribe2574
M_FR13_EuGene_00006211	2064	FR13_Cont03	1383465	1381402	2064	100	100	0	1	FR13_Cont03-1383465-1381402	Core	NA	Not_secreted	Core-Chromosome	>Tribe7509
M_FR13_EuGene_00006221	2574	FR13_Cont03	1381044	1378471	2574	100	100	0	1	FR13_Cont03-1381044-1378471	Core	NA	Not_secreted	Core-Chromosome	>Tribe6800
M_FR13_EuGene_00006231	1070	FR13_Cont03	1377701	1376632	1070	100	100	0	1	FR13_Cont03-1377701-1376632	Core	NA	Not_secreted	Core-Chromosome	>Tribe1296
M_FR13_EuGene_00006241	1366	FR13_Cont03	1374298	1372933	1366	100	100	0	1	FR13_Cont03-1374298-1372933	Core	NA	Not_secreted	Core-Chromosome	>Tribe1296
M_FR13_EuGene_00006251	2466	FR13_Cont03	1370782	1368317	2466	100	100	0	1	FR13_Cont03-1370782-1368317	Core	NA	Not_secreted	Core-Chromosome	>Tribe2467
M_FR13_EuGene_00006261	1197	FR13_Cont03	1365960	1364764	1197	100	100	0	1	FR13_Cont03-1365960-1364764	Core	NA	Secreted	Core-Chromosome	>Tribe511
M_FR13_EuGene_00006271	845	FR13_Cont03	1367712	1366868	845	100	100	0	1	FR13_Cont03-1367712-1366868	Core	NA	Not_secreted	Core-Chromosome	>Tribe2467
M_FR13_EuGene_00006281	940	FR13_Cont03	1366858	1365919	940	100	100	0	1	FR13_Cont03-1366858-1365919	Core	NA	Not_secreted	Core-Chromosome	>Tribe511
M_FR13_EuGene_00006291	947	FR13_Cont03	1363292	1362346	947	100	100	0	1	FR13_Cont03-1363292-1362346	Core	NA	Not_secreted	Core-Chromosome	>Tribe4273
M_FR13_EuGene_00006301	2372	FR13_Cont03	1360457	1358086	2372	100	100	0	1	FR13_Cont03-1360457-1358086	Core	NA	Not_secreted	Core-Chromosome	>Tribe166
M_FR13_EuGene_00006311	2176	FR13_Cont03	1357454	1355279	2176	100	100	0	1	FR13_Cont03-1357454-1355279	Core	NA	Not_secreted	Core-Chromosome	>Tribe32
M_FR13_EuGene_00006321	2960	FR13_Cont03	1355276	1352324	2960	99.764	100	0	1	FR13_Cont03-1355276-1352324	Core	NA	Not_secreted	Core-Chromosome	>Tribe1905
M_FR13_EuGene_00006331	1477	FR13_Cont03	1352020	1350545	1477	99.932	100	0	1	FR13_Cont03-1352020-1350545	Core	NA	Secreted	Core-Chromosome	>Tribe1905
M_FR13_EuGene_00006341	902	FR13_Cont03	1346766	1345865	902	100	100	0	1	FR13_Cont03-1346766-1345865	Core	NA	Not_secreted	Core-Chromosome	>Tribe3428
M_FR13_EuGene_00006351	2469	FR13_Cont03	1345244	1342776	2469	100	100	0	1	FR13_Cont03-1345244-1342776	Core	NA	Not_secreted	Core-Chromosome	>Tribe7378
M_FR13_EuGene_00006361	1421	FR13_Cont03	1342251	1340831	1421	100	100	0	1	FR13_Cont03-1342251-1340831	Core	NA	Not_secreted	Core-Chromosome	>Tribe3160
M_FR13_EuGene_00006371	2707	FR13_Cont03	1337477	1334771	2707	100	100	0	1	FR13_Cont03-1337477-1334771	Core	NA	Not_secreted	Core-Chromosome	>Tribe6691
M_FR13_EuGene_00006391	839	FR13_Cont03	1324513	1323675	839	100	100	0	1	FR13_Cont03-1324513-1323675	Core	NA	Not_secreted	Core-Chromosome	>Tribe7923
M_FR13_EuGene_00006401	3855	FR13_Cont03	1322738	1318884	3855	100	100	0	1	FR13_Cont03-1322738-1318884	Core	NA	Not_secreted	Core-Chromosome	>Tribe6417
M_FR13_EuGene_00006411	5406	FR13_Cont03	1318881	1313476	5406	100	100	0	1	FR13_Cont03-1318881-1313476	Core	NA	Not_secreted	Core-Chromosome	>Tribe11
M_FR13_EuGene_00006421	1494	FR13_Cont03	1311012	1309519	1494	100	100	0	1	FR13_Cont03-1311012-1309519	Core	NA	Not_secreted	Core-Chromosome	>Tribe11353
M_FR13_EuGene_00006431	311	FR13_Cont03	1306543	1306233	311	100	100	8e-164	1	FR13_Cont03-1306543-1306233	Core	NA	Not_secreted	Core-Chromosome	>Tribe11488
M_FR13_EuGene_00006441	829	FR13_Cont03	1306166	1305338	829	100	100	0	1	FR13_Cont03-1306166-1305338	Core	NA	Not_secreted	Core-Chromosome	>Tribe857
M_FR13_EuGene_00006451	849	FR13_Cont03	1304628	1303780	849	100	100	0	1	FR13_Cont03-1304628-1303780	Core	NA	Not_secreted	Core-Chromosome	>Tribe9582
M_FR13_EuGene_00006461	2309	FR13_Cont03	1303210	1300902	2309	100	100	0	1	FR13_Cont03-1303210-1300902	Core	NA	Secreted	Core-Chromosome	>Tribe9518
M_FR13_EuGene_00006471	500	FR13_Cont03	1297105	1296606	500	100	100	0	1	FR13_Cont03-1297105-1296606	Core	NA	Not_secreted	Core-Chromosome	>Tribe9052
M_FR13_EuGene_00006481	1601	FR13_Cont03	1290491	1288891	1601	100	100	0	1	FR13_Cont03-1290491-1288891	Core	NA	Not_secreted	Core-Chromosome	>Tribe11463
M_FR13_EuGene_00006491	2057	FR13_Cont03	1288888	1286832	2057	100	100	0	1	FR13_Cont03-1288888-1286832	Core	NA	Not_secreted	Core-Chromosome	>Tribe8779
M_FR13_EuGene_00006501	1910	FR13_Cont03	1283966	1282057	1910	100	100	0	1	FR13_Cont03-1283966-1282057	Core	NA	Not_secreted	Core-Chromosome	>Tribe6416
M_FR13_EuGene_00006511	3171	FR13_Cont03	1282054	1278884	3171	100	100	0	1	FR13_Cont03-1282054-1278884	Core	NA	Not_secreted	Core-Chromosome	>Tribe7206
M_FR13_EuGene_00006521	5094	FR13_Cont03	1278881	1273788	5094	100	100	0	1	FR13_Cont03-1278881-1273788	Core	NA	Not_secreted	Core-Chromosome	>Tribe6597
M_FR13_EuGene_00006531	1600	FR13_Cont03	1272545	1270946	1600	100	100	0	1	FR13_Cont03-1272545-1270946	Core	NA	Not_secreted	Core-Chromosome	>Tribe592
M_FR13_EuGene_00006541	1001	FR13_Cont03	1270207	1269207	1001	100	100	0	1	FR13_Cont03-1270207-1269207	Core	NA	Not_secreted	Core-Chromosome	>Tribe360
M_FR13_EuGene_00006551	391	FR13_Cont03	1267162	1266772	391	100	100	0	1	FR13_Cont03-1267162-1266772	Core	NA	Not_secreted	Core-Chromosome	>Tribe452
M_FR13_EuGene_00006561	2507	FR13_Cont03	1265195	1262689	2507	100	100	0	1	FR13_Cont03-1265195-1262689	Core	NA	Not_secreted	Core-Chromosome	>Tribe5026
M_FR13_EuGene_00006571	2212	FR13_Cont03	1261873	1259667	2207	100	99	0	0.99774	FR13_Cont03-1261873-1259667	Core	NA	Secreted	Core-Chromosome	>Tribe1
M_FR13_EuGene_00006581	1723	FR13_Cont03	1259486	1257764	1723	100	100	0	1	FR13_Cont03-1259486-1257764	Core	NA	Not_secreted	Core-Chromosome	>Tribe5205
M_FR13_EuGene_00006591	2001	FR13_Cont03	1257670	1255670	2001	100	100	0	1	FR13_Cont03-1257670-1255670	Core	NA	Not_secreted	Core-Chromosome	>Tribe2404
M_FR13_EuGene_00006601	2005	FR13_Cont03	1254507	1252503	2005	100	100	0	1	FR13_Cont03-1254507-1252503	Core	NA	Not_secreted	Core-Chromosome	>Tribe2404
M_FR13_EuGene_00006611	527	FR13_Cont03	1251372	1250846	527	100	100	0	1	FR13_Cont03-1251372-1250846	Core	NA	Not_secreted	Core-Chromosome	>Tribe5879
M_FR13_EuGene_00006621	1122	FR13_Cont03	1250481	1249360	1122	100	100	0	1	FR13_Cont03-1250481-1249360	Core	NA	Not_secreted	Core-Chromosome	>Tribe7219
M_FR13_EuGene_00006631	2741	FR13_Cont03	1249357	1246617	2741	100	100	0	1	FR13_Cont03-1249357-1246617	Core	NA	Not_secreted	Core-Chromosome	>Tribe5042
M_FR13_EuGene_00006641	3772	FR13_Cont03	1242599	1238828	3772	100	100	0	1	FR13_Cont03-1242599-1238828	Core	NA	Not_secreted	Core-Chromosome	>Tribe4452
M_FR13_EuGene_00006651	1675	FR13_Cont03	1238264	1236586	1679	99.702	100	0	1.00239	FR13_Cont03-1238264-1236586	Core	NA	Not_secreted	Core-Chromosome	>Tribe6848
M_FR13_EuGene_00006661	2391	FR13_Cont03	1236494	1234104	2391	100	100	0	1	FR13_Cont03-1236494-1234104	Core	NA	Not_secreted	Core-Chromosome	>Tribe39
M_FR13_EuGene_00006671	3342	FR13_Cont03	1230731	1227390	3342	100	100	0	1	FR13_Cont03-1230731-1227390	Core	NA	Not_secreted	Core-Chromosome	>Tribe577
M_FR13_EuGene_00006681	878	FR13_Cont03	1226786	1225909	878	100	100	0	1	FR13_Cont03-1226786-1225909	Core	NA	Not_secreted	Core-Chromosome	>Tribe8751
M_FR13_EuGene_00006691	239	FR13_Cont03	1225385	1225147	239	100	100	6.35e-124	1	FR13_Cont03-1225385-1225147	Core	NA	Not_secreted	Core-Chromosome	>Tribe6756
M_FR13_EuGene_00006701	2255	FR13_Cont03	1225098	1222844	2255	100	100	0	1	FR13_Cont03-1225098-1222844	Core	NA	Not_secreted	Core-Chromosome	>Tribe4360
M_FR13_EuGene_00006711	1787	FR13_Cont03	1220333	1218547	1787	100	100	0	1	FR13_Cont03-1220333-1218547	Core	NA	Not_secreted	Core-Chromosome	>Tribe7006
M_FR13_EuGene_00006721	1497	FR13_Cont03	1218048	1216552	1497	100	100	0	1	FR13_Cont03-1218048-1216552	Core	NA	Not_secreted	Core-Chromosome	>Tribe3833
M_FR13_EuGene_00006731	3587	FR13_Cont03	1214759	1211173	3587	100	100	0	1	FR13_Cont03-1214759-1211173	Core	NA	Not_secreted	Core-Chromosome	>Tribe4318
M_FR13_EuGene_00006741	1876	FR13_Cont03	1208923	1207049	1876	99.947	100	0	1	FR13_Cont03-1208923-1207049	Core	NA	Not_secreted	Core-Chromosome	>Tribe6785
M_FR13_EuGene_00006751	2999	FR13_Cont03	1206595	1203595	3001	99.933	100	0	1.00067	FR13_Cont03-1206595-1203595	Core	NA	Not_secreted	Core-Chromosome	>Tribe3480
M_FR13_EuGene_00006761	251	FR13_Cont03	1200545	1200295	251	100	100	1.43e-130	1	FR13_Cont03-1200545-1200295	Core	NA	Not_secreted	Core-Chromosome	>Tribe9404
M_FR13_EuGene_00006771	977	FR13_Cont03	1198977	1198001	977	100	100	0	1	FR13_Cont03-1198977-1198001	Core	NA	Not_secreted	Core-Chromosome	>Tribe9178
M_FR13_EuGene_00006781	1328	FR13_Cont03	1197507	1196180	1328	100	100	0	1	FR13_Cont03-1197507-1196180	Core	NA	Not_secreted	Core-Chromosome	>Tribe3912
M_FR13_EuGene_00006791	403	FR13_Cont03	1196148	1195746	403	100	100	0	1	FR13_Cont03-1196148-1195746	Core	NA	Not_secreted	Core-Chromosome	>Tribe9278
M_FR13_EuGene_00006801	943	FR13_Cont03	1194932	1193990	943	100	100	0	1	FR13_Cont03-1194932-1193990	Core	NA	Not_secreted	Core-Chromosome	>Tribe1950
M_FR13_EuGene_00006811	2350	FR13_Cont03	1190143	1187794	2350	100	100	0	1	FR13_Cont03-1190143-1187794	Core	NA	Not_secreted	Core-Chromosome	>Tribe5359
M_FR13_EuGene_00006821	5009	FR13_Cont02	4737630	4732661	4970	100	99	0	0.992214	FR13_Cont02-4737630-4732661	Core	NA	Not_secreted	Core-Chromosome	>Tribe2275
M_FR13_EuGene_00006841	2611	FR13_Cont02	4730088	4727478	2611	100	100	0	1	FR13_Cont02-4730088-4727478	Core	NA	Not_secreted	Core-Chromosome	>Tribe13
M_FR13_EuGene_00006851	1570	FR13_Cont02	4725576	4724007	1570	100	100	0	1	FR13_Cont02-4725576-4724007	Core	NA	Secreted	Core-Chromosome	>Tribe11483
M_FR13_EuGene_00006861	2035	FR13_Cont02	4723590	4721556	2035	100	100	0	1	FR13_Cont02-4723590-4721556	Core	NA	Not_secreted	Core-Chromosome	>Tribe8800
M_FR13_EuGene_00006871	525	FR13_Cont02	4720957	4720433	525	100	100	0	1	FR13_Cont02-4720957-4720433	Core	NA	Secreted	Core-Chromosome	>Tribe3298
M_FR13_EuGene_00006881	3108	FR13_Cont02	4719435	4716328	3108	100	100	0	1	FR13_Cont02-4719435-4716328	Core	NA	Not_secreted	Core-Chromosome	>Tribe54
M_FR13_EuGene_00006891	1155	FR13_Cont02	4712651	4711497	1155	100	100	0	1	FR13_Cont02-4712651-4711497	Core	NA	Not_secreted	Core-Chromosome	>Tribe2173
M_FR13_EuGene_00006901	595	FR13_Cont02	4710866	4710272	595	100	100	0	1	FR13_Cont02-4710866-4710272	Core	NA	Not_secreted	Core-Chromosome	>Tribe116
M_FR13_EuGene_00006911	718	FR13_Cont02	4705148	4704431	718	100	100	0	1	FR13_Cont02-4705148-4704431	Core	NA	Not_secreted	Core-Chromosome	>Tribe1263
M_FR13_EuGene_00006921	1116	FR13_Cont02	4702848	4701831	1019	99.215	100	0	0.913082	FR13_Cont02-4702848-4701831	Core	NA	Secreted	Core-Chromosome	>Tribe3568
M_FR13_EuGene_00006931	460	FR13_Cont02	4701325	4700866	460	100	100	0	1	FR13_Cont02-4701325-4700866	Core	NA	Not_secreted	Core-Chromosome	>Tribe8615
M_FR13_EuGene_00006941	353	FR13_Cont02	4698927	4698575	353	100	100	0	1	FR13_Cont02-4698927-4698575	Core	NA	Not_secreted	Core-Chromosome	>Tribe1975
M_FR13_EuGene_00006951	1509	FR13_Cont02	4695413	4693905	1509	100	100	0	1	FR13_Cont02-4695413-4693905	Core	NA	Not_secreted	Core-Chromosome	>Tribe2396
M_FR13_EuGene_00006961	1974	FR13_Cont02	4692738	4690765	1974	100	100	0	1	FR13_Cont02-4692738-4690765	Core	NA	Not_secreted	Core-Chromosome	>Tribe6773
M_FR13_EuGene_00006981	823	FR13_Cont02	4684739	4683917	823	100	100	0	1	FR13_Cont02-4684739-4683917	Core	NA	Not_secreted	Core-Chromosome	>Tribe1507
M_FR13_EuGene_00006991	2206	FR13_Cont02	4678873	4676668	2206	100	100	0	1	FR13_Cont02-4678873-4676668	Core	NA	Not_secreted	Core-Chromosome	>Tribe8869
M_FR13_EuGene_00007001	2022	FR13_Cont02	4676503	4674482	2022	100	100	0	1	FR13_Cont02-4676503-4674482	Core	NA	Not_secreted	Core-Chromosome	>Tribe11058
M_FR13_EuGene_00007011	1575	FR13_Cont02	4670381	4668807	1575	100	100	0	1	FR13_Cont02-4670381-4668807	Core	NA	Not_secreted	Core-Chromosome	>Tribe2368
M_FR13_EuGene_00007021	206	FR13_Cont02	4668651	4668446	206	100	100	1.19e-105	1	FR13_Cont02-4668651-4668446	Core	NA	Not_secreted	Core-Chromosome	>Tribe2368
M_FR13_EuGene_00007031	853	FR13_Cont02	4667428	4666576	853	100	100	0	1	FR13_Cont02-4667428-4666576	Core	NA	Not_secreted	Core-Chromosome	>Tribe6296
M_FR13_EuGene_00007041	1739	FR13_Cont02	4662935	4661197	1739	100	100	0	1	FR13_Cont02-4662935-4661197	Core	NA	Not_secreted	Core-Chromosome	>Tribe13
M_FR13_EuGene_00007051	158	FR13_Cont02	4660714	4660557	158	100	100	4.25e-79	1	FR13_Cont02-4660714-4660557	Core	NA	Not_secreted	Core-Chromosome	>Tribe8146
M_FR13_EuGene_00007061	1930	FR13_Cont02	4659910	4657981	1930	100	100	0	1	FR13_Cont02-4659910-4657981	Core	NA	Not_secreted	Core-Chromosome	>Tribe245
M_FR13_EuGene_00007071	567	FR13_Cont02	4657978	4657412	567	100	100	0	1	FR13_Cont02-4657978-4657412	Core	NA	Not_secreted	Core-Chromosome	>Tribe11011
M_FR13_EuGene_00007081	1058	FR13_Cont02	4657442	4656385	1058	100	100	0	1	FR13_Cont02-4657442-4656385	Core	NA	Not_secreted	Core-Chromosome	>Tribe3533
M_FR13_EuGene_00007091	575	FR13_Cont02	4655155	4654581	575	100	100	0	1	FR13_Cont02-4655155-4654581	Core	NA	Not_secreted	Core-Chromosome	>Tribe2878
M_FR13_EuGene_00007101	392	FR13_Cont02	4653594	4653203	392	100	100	0	1	FR13_Cont02-4653594-4653203	Core	NA	Secreted	Core-Chromosome	>Tribe6171
M_FR13_EuGene_00007111	1436	FR13_Cont02	4651225	4649790	1436	100	100	0	1	FR13_Cont02-4651225-4649790	Core	NA	Not_secreted	Core-Chromosome	>Tribe499
M_FR13_EuGene_00007121	1094	FR13_Cont02	4647351	4646258	1094	100	100	0	1	FR13_Cont02-4647351-4646258	Core	NA	Secreted	Core-Chromosome	>Tribe2686
M_FR13_EuGene_00007131	940	FR13_Cont02	4646135	4645196	940	100	100	0	1	FR13_Cont02-4646135-4645196	Core	NA	Not_secreted	Core-Chromosome	>Tribe8207
M_FR13_EuGene_00007141	863	FR13_Cont02	4641839	4640977	863	100	100	0	1	FR13_Cont02-4641839-4640977	Core	NA	Not_secreted	Core-Chromosome	>Tribe8124
M_FR13_EuGene_00007151	1425	FR13_Cont02	4640808	4639384	1425	100	100	0	1	FR13_Cont02-4640808-4639384	Core	NA	Not_secreted	Core-Chromosome	>Tribe7598
M_FR13_EuGene_00007161	2428	FR13_Cont02	4639131	4636704	2428	100	100	0	1	FR13_Cont02-4639131-4636704	Core	NA	Not_secreted	Core-Chromosome	>Tribe1400
M_FR13_EuGene_00007171	929	FR13_Cont02	4632101	4631173	929	100	100	0	1	FR13_Cont02-4632101-4631173	Core	NA	Not_secreted	Core-Chromosome	>Tribe4817
M_FR13_EuGene_00007181	2810	FR13_Cont02	4628753	4625944	2810	100	100	0	1	FR13_Cont02-4628753-4625944	Core	NA	Not_secreted	Core-Chromosome	>Tribe4028
M_FR13_EuGene_00007191	1861	FR13_Cont02	4625572	4623712	1861	100	100	0	1	FR13_Cont02-4625572-4623712	Core	NA	Not_secreted	Core-Chromosome	>Tribe2877
M_FR13_EuGene_00007201	1130	FR13_Cont02	4620470	4619341	1130	100	100	0	1	FR13_Cont02-4620470-4619341	Core	NA	Secreted	Core-Chromosome	>Tribe7730
M_FR13_EuGene_00007211	1391	FR13_Cont02	4618039	4616649	1391	100	100	0	1	FR13_Cont02-4618039-4616649	Core	NA	Secreted	Core-Chromosome	>Tribe3870
M_FR13_EuGene_00007221	2625	FR13_Cont02	4615082	4612458	2625	100	100	0	1	FR13_Cont02-4615082-4612458	Core	NA	Not_secreted	Core-Chromosome	>Tribe327
M_FR13_EuGene_00007231	2020	FR13_Cont02	4611732	4609713	2020	100	100	0	1	FR13_Cont02-4611732-4609713	Core	NA	Not_secreted	Core-Chromosome	>Tribe2359
M_FR13_EuGene_00007241	946	FR13_Cont02	4609732	4608787	946	100	100	0	1	FR13_Cont02-4609732-4608787	Core	NA	Not_secreted	Core-Chromosome	>Tribe2359
M_FR13_EuGene_00007251	1164	FR13_Cont02	4608329	4607166	1164	100	100	0	1	FR13_Cont02-4608329-4607166	Core	NA	Not_secreted	Core-Chromosome	>Tribe1418
M_FR13_EuGene_00007261	1091	FR13_Cont02	4606108	4605018	1091	100	100	0	1	FR13_Cont02-4606108-4605018	Core	NA	Not_secreted	Core-Chromosome	>Tribe1418
M_FR13_EuGene_00007271	3317	FR13_Cont02	4603517	4600201	3317	100	100	0	1	FR13_Cont02-4603517-4600201	Core	NA	Not_secreted	Core-Chromosome	>Tribe6016
M_FR13_EuGene_00007281	485	FR13_Cont02	4600198	4599714	485	100	100	0	1	FR13_Cont02-4600198-4599714	Core	NA	Secreted	Core-Chromosome	>Tribe2744
M_FR13_EuGene_00007291	2687	FR13_Cont02	4599089	4596403	2687	100	100	0	1	FR13_Cont02-4599089-4596403	Core	NA	Not_secreted	Core-Chromosome	>Tribe39
M_FR13_EuGene_00007301	1184	FR13_Cont02	4595953	4594770	1184	100	100	0	1	FR13_Cont02-4595953-4594770	Core	NA	Not_secreted	Core-Chromosome	>Tribe11422
M_FR13_EuGene_00007311	943	FR13_Cont02	4594173	4593231	943	100	100	0	1	FR13_Cont02-4594173-4593231	Core	NA	Not_secreted	Core-Chromosome	>Tribe3977
M_FR13_EuGene_00007321	1109	FR13_Cont02	4590376	4589268	1109	100	100	0	1	FR13_Cont02-4590376-4589268	Core	NA	Secreted	Core-Chromosome	>Tribe3491
M_FR13_EuGene_00007331	2787	FR13_Cont02	4588572	4585786	2787	100	100	0	1	FR13_Cont02-4588572-4585786	Core	NA	Not_secreted	Core-Chromosome	>Tribe7268
M_FR13_EuGene_00007341	1369	FR13_Cont02	4584245	4582875	1371	99.854	100	0	1.00146	FR13_Cont02-4584245-4582875	Core	NA	Not_secreted	Core-Chromosome	>Tribe7289
M_FR13_EuGene_00007351	1654	FR13_Cont02	4582374	4580721	1654	100	100	0	1	FR13_Cont02-4582374-4580721	Core	NA	Not_secreted	Core-Chromosome	>Tribe3936
M_FR13_EuGene_00007361	728	FR13_Cont02	4580613	4579886	728	100	100	0	1	FR13_Cont02-4580613-4579886	Core	NA	Not_secreted	Core-Chromosome	>Tribe5680
M_FR13_EuGene_00007371	2685	FR13_Cont02	4576924	4574240	2685	100	100	0	1	FR13_Cont02-4576924-4574240	Core	NA	Not_secreted	Core-Chromosome	>Tribe18
M_FR13_EuGene_00007381	1058	FR13_Cont02	4572260	4571203	1058	100	100	0	1	FR13_Cont02-4572260-4571203	Core	NA	Not_secreted	Core-Chromosome	>Tribe1179
M_FR13_EuGene_00007391	417	FR13_Cont02	4570688	4570272	417	100	100	0	1	FR13_Cont02-4570688-4570272	Core	NA	Not_secreted	Core-Chromosome	>Tribe2158
M_FR13_EuGene_00007401	909	FR13_Cont02	4574238	4573330	909	100	100	0	1	FR13_Cont02-4574238-4573330	Core	NA	Not_secreted	Core-Chromosome	>Tribe18
M_FR13_EuGene_00007411	288	FR13_Cont02	4572549	4572262	288	100	100	4.49e-151	1	FR13_Cont02-4572549-4572262	Core	NA	Not_secreted	Core-Chromosome	>Tribe1179
M_FR13_EuGene_00007421	1146	FR13_Cont02	4570320	4569175	1146	99.476	100	0	1	FR13_Cont02-4570320-4569175	Core	NA	Not_secreted	Core-Chromosome	>Tribe2158
M_FR13_EuGene_00007431	765	FR13_Cont02	4567943	4567179	765	100	100	0	1	FR13_Cont02-4567943-4567179	Core	NA	Secreted	Core-Chromosome	>Tribe7010
M_FR13_EuGene_00007441	928	FR13_Cont02	4564750	4563823	928	100	100	0	1	FR13_Cont02-4564750-4563823	Core	NA	Not_secreted	Core-Chromosome	>Tribe11063
M_FR13_EuGene_00007451	117	FR13_Cont02	4561948	4561832	117	100	100	1.83e-56	1	FR13_Cont02-4561948-4561832	Core	NA	Not_secreted	Core-Chromosome	>Tribe9446
M_FR13_EuGene_00007461	253	FR13_Cont02	4561644	4561392	253	100	100	1.12e-131	1	FR13_Cont02-4561644-4561392	Core	NA	Not_secreted	Core-Chromosome	>Tribe2889
M_FR13_EuGene_00007471	3264	FR13_Cont02	4558314	4555053	3264	99.939	100	0	1	FR13_Cont02-4558314-4555053	Core	NA	Not_secreted	Core-Chromosome	>Tribe5727
M_FR13_EuGene_00007481	102	FR13_Cont02	4539255	4539154	102	100	100	3.4e-48	1	FR13_Cont02-4539255-4539154	Core	NA	Not_secreted	Core-Chromosome	>Tribe11563
M_FR13_EuGene_00007491	4045	FR13_Cont02	4537413	4533369	4045	100	100	0	1	FR13_Cont02-4537413-4533369	Core	NA	Not_secreted	Core-Chromosome	>Tribe6284
M_FR13_EuGene_00007501	1389	FR13_Cont02	4529325	4527937	1389	100	100	0	1	FR13_Cont02-4529325-4527937	Core	NA	Not_secreted	Core-Chromosome	>Tribe1883
M_FR13_EuGene_00007511	865	FR13_Cont02	4526374	4525510	865	100	100	0	1	FR13_Cont02-4526374-4525510	Core	NA	Secreted	Core-Chromosome	>Tribe1914
M_FR13_EuGene_00007521	888	FR13_Cont02	4531641	4530754	888	100	100	0	1	FR13_Cont02-4531641-4530754	Core	NA	Not_secreted	Core-Chromosome	>Tribe804
M_FR13_EuGene_00007531	1230	FR13_Cont02	4530556	4529327	1230	100	100	0	1	FR13_Cont02-4530556-4529327	Core	NA	Not_secreted	Core-Chromosome	>Tribe1883
M_FR13_EuGene_00007541	815	FR13_Cont02	4525392	4524578	815	100	100	0	1	FR13_Cont02-4525392-4524578	Core	NA	Not_secreted	Core-Chromosome	>Tribe1914
M_FR13_EuGene_00007551	911	FR13_Cont02	4524289	4523379	911	100	100	0	1	FR13_Cont02-4524289-4523379	Core	NA	Secreted	Core-Chromosome	>Tribe6873
M_FR13_EuGene_00007561	760	FR13_Cont02	4522739	4521980	760	100	100	0	1	FR13_Cont02-4522739-4521980	Core	NA	Not_secreted	Core-Chromosome	>Tribe4965
M_FR13_EuGene_00007571	508	FR13_Cont02	4521650	4521143	508	100	100	0	1	FR13_Cont02-4521650-4521143	Core	NA	Not_secreted	Core-Chromosome	>Tribe3576
M_FR13_EuGene_00007581	376	FR13_Cont02	4520563	4520188	376	100	100	0	1	FR13_Cont02-4520563-4520188	Core	NA	Not_secreted	Core-Chromosome	>Tribe2203
M_FR13_EuGene_00007611	324	FR13_Cont02	4520134	4519811	324	100	100	4.96e-171	1	FR13_Cont02-4520134-4519811	Core	NA	Not_secreted	Core-Chromosome	>Tribe2203
M_FR13_EuGene_00007621	211	FR13_Cont02	4519130	4518920	211	100	100	2.04e-108	1	FR13_Cont02-4519130-4518920	Core	NA	Not_secreted	Core-Chromosome	>Tribe11211
M_FR13_EuGene_00007631	1274	FR13_Cont02	4518283	4517010	1274	100	100	0	1	FR13_Cont02-4518283-4517010	Core	NA	Not_secreted	Core-Chromosome	>Tribe1768
M_FR13_EuGene_00007641	1233	FR13_Cont02	4517007	4515775	1233	100	100	0	1	FR13_Cont02-4517007-4515775	Core	NA	Not_secreted	Core-Chromosome	>Tribe207
M_FR13_EuGene_00007651	742	FR13_Cont02	4511739	4510998	742	100	100	0	1	FR13_Cont02-4511739-4510998	Core	NA	Not_secreted	Core-Chromosome	>Tribe2500
M_FR13_EuGene_00007661	1124	FR13_Cont02	4509537	4508414	1124	100	100	0	1	FR13_Cont02-4509537-4508414	Core	NA	Not_secreted	Core-Chromosome	>Tribe2852
M_FR13_EuGene_00007671	1609	FR13_Cont02	4508408	4506800	1609	100	100	0	1	FR13_Cont02-4508408-4506800	Core	NA	Not_secreted	Core-Chromosome	>Tribe5671
M_FR13_EuGene_00007681	2326	FR13_Cont02	4506797	4504472	2326	100	100	0	1	FR13_Cont02-4506797-4504472	Core	NA	Not_secreted	Core-Chromosome	>Tribe5934
M_FR13_EuGene_00007691	3049	FR13_Cont02	4504469	4501421	3049	100	100	0	1	FR13_Cont02-4504469-4501421	Core	NA	Not_secreted	Core-Chromosome	>Tribe8974
M_FR13_EuGene_00007701	2388	FR13_Cont02	4498577	4496211	2367	99.451	99	0	0.991206	FR13_Cont02-4498577-4496211	Core	NA	Not_secreted	Core-Chromosome	>Tribe2795
M_FR13_EuGene_00007711	707	FR13_Cont02	4494804	4494098	707	100	100	0	1	FR13_Cont02-4494804-4494098	Core	NA	Not_secreted	Core-Chromosome	>Tribe2435
M_FR13_EuGene_00007721	960	FR13_Cont02	4493558	4492599	960	100	100	0	1	FR13_Cont02-4493558-4492599	Core	NA	Not_secreted	Core-Chromosome	>Tribe4326
M_FR13_EuGene_00007731	440	FR13_Cont02	4491683	4491244	440	100	100	0	1	FR13_Cont02-4491683-4491244	Core	NA	Not_secreted	Core-Chromosome	>Tribe11079
M_FR13_EuGene_00007741	1507	FR13_Cont02	4488168	4486662	1507	100	100	0	1	FR13_Cont02-4488168-4486662	Core	NA	Not_secreted	Core-Chromosome	>Tribe4490
M_FR13_EuGene_00007751	856	FR13_Cont02	4490755	4489900	856	100	100	0	1	FR13_Cont02-4490755-4489900	Core	NA	Not_secreted	Core-Chromosome	>Tribe2942
M_FR13_EuGene_00007761	1478	FR13_Cont02	4484933	4483456	1478	100	100	0	1	FR13_Cont02-4484933-4483456	Core	NA	Not_secreted	Core-Chromosome	>Tribe4438
M_FR13_EuGene_00007771	2265	FR13_Cont02	4482830	4480566	2265	100	100	0	1	FR13_Cont02-4482830-4480566	Core	NA	Secreted	Core-Chromosome	>Tribe14
M_FR13_EuGene_00007781	183	FR13_Cont02	4478463	4478281	183	100	100	6.37e-93	1	FR13_Cont02-4478463-4478281	Core	NA	Not_secreted	Core-Chromosome	>Tribe1973
M_FR13_EuGene_00007791	1507	FR13_Cont02	4474528	4473022	1507	100	100	0	1	FR13_Cont02-4474528-4473022	Core	NA	Not_secreted	Core-Chromosome	>Tribe6426
M_FR13_EuGene_00007801	1897	FR13_Cont02	4472051	4470155	1897	100	100	0	1	FR13_Cont02-4472051-4470155	Core	NA	Not_secreted	Core-Chromosome	>Tribe6577
M_FR13_EuGene_00007811	660	FR13_Cont02	4467234	4466575	660	100	100	0	1	FR13_Cont02-4467234-4466575	Core	NA	Not_secreted	Core-Chromosome	>Tribe2258
M_FR13_EuGene_00007821	323	FR13_Cont02	4465169	4464847	323	100	100	1.78e-170	1	FR13_Cont02-4465169-4464847	Core	NA	Not_secreted	Core-Chromosome	>Tribe11003
M_FR13_EuGene_00007831	4046	FR13_Cont02	4464624	4460579	4046	100	100	0	1	FR13_Cont02-4464624-4460579	Core	NA	Not_secreted	Core-Chromosome	>Tribe7663
M_FR13_EuGene_00007841	372	FR13_Cont04	447588	447959	372	100	100	0	1	FR13_Cont04-447588-447959	Core	NA	Secreted	Core-Chromosome	>Tribe7970
M_FR13_EuGene_00007851	1613	FR13_Cont04	448546	450158	1613	100	100	0	1	FR13_Cont04-448546-450158	Core	NA	Secreted	Core-Chromosome	>Tribe40
M_FR13_EuGene_00007861	1250	FR13_Cont04	451786	453035	1250	100	100	0	1	FR13_Cont04-451786-453035	Core	NA	Secreted	Core-Chromosome	>Tribe12
M_FR13_EuGene_00007871	185	FR13_Cont04	457395	457579	185	100	100	4.99e-94	1	FR13_Cont04-457395-457579	Core	NA	Not_secreted	Core-Chromosome	>Tribe4568
M_FR13_EuGene_00007881	746	FR13_Cont04	462288	463033	746	100	100	0	1	FR13_Cont04-462288-463033	Core	NA	Secreted	Core-Chromosome	>Tribe3957
M_FR13_EuGene_00007891	1378	FR13_Cont04	465032	466409	1378	100	100	0	1	FR13_Cont04-465032-466409	Core	NA	Not_secreted	Core-Chromosome	>Tribe4790
M_FR13_EuGene_00007901	1200	FR13_Cont04	3687736	3688935	1200	100	100	0	1	FR13_Cont04-3687736-3688935	Core	NA	Not_secreted	Core-Chromosome	>Tribe7302
M_FR13_EuGene_00007911	680	FR13_Cont04	475342	476021	680	100	100	0	1	FR13_Cont04-475342-476021	Core	NA	Not_secreted	Core-Chromosome	>Tribe402
M_FR13_EuGene_00007921	2408	FR13_Cont04	476122	478529	2408	100	100	0	1	FR13_Cont04-476122-478529	Core	NA	Not_secreted	Core-Chromosome	>Tribe99
M_FR13_EuGene_00007931	453	FR13_Cont04	3690441	3690893	453	100	100	0	1	FR13_Cont04-3690441-3690893	Core	NA	Not_secreted	Core-Chromosome	>Tribe5422
M_FR13_EuGene_00007941	1172	FR13_Cont04	3691966	3693137	1172	99.915	100	0	1	FR13_Cont04-3691966-3693137	Core	NA	Not_secreted	Core-Chromosome	>Tribe59
M_FR13_EuGene_00007951	603	FR13_Cont04	3693468	3694070	603	100	100	0	1	FR13_Cont04-3693468-3694070	Core	NA	Not_secreted	Core-Chromosome	>Tribe6239
M_FR13_EuGene_00007961	672	FR13_Cont04	3696180	3696851	672	100	100	0	1	FR13_Cont04-3696180-3696851	Core	NA	Not_secreted	Core-Chromosome	>Tribe60
M_FR13_EuGene_00007971	1205	FR13_Cont04	3697284	3698488	1205	100	100	0	1	FR13_Cont04-3697284-3698488	Core	NA	Not_secreted	Core-Chromosome	>Tribe3369
M_FR13_EuGene_00007981	1210	FR13_Cont04	3698491	3699700	1210	100	100	0	1	FR13_Cont04-3698491-3699700	Core	NA	Not_secreted	Core-Chromosome	>Tribe7513
M_FR13_EuGene_00007991	2091	FR13_Cont04	3714965	3717055	2091	100	100	0	1	FR13_Cont04-3714965-3717055	Core	NA	Not_secreted	Core-Chromosome	>Tribe8333
M_FR13_EuGene_00008001	3225	FR13_Cont04	3718053	3721277	3225	100	100	0	1	FR13_Cont04-3718053-3721277	Core	NA	Not_secreted	Core-Chromosome	>Tribe6745
M_FR13_EuGene_00008011	762	FR13_Cont04	3722213	3722974	762	100	100	0	1	FR13_Cont04-3722213-3722974	Core	NA	Not_secreted	Core-Chromosome	>Tribe9314
M_FR13_EuGene_00008021	620	FR13_Cont04	3723692	3724311	620	100	100	0	1	FR13_Cont04-3723692-3724311	Core	NA	Not_secreted	Core-Chromosome	>Tribe3502
M_FR13_EuGene_00008031	1001	FR13_Cont04	3724319	3725319	1001	100	100	0	1	FR13_Cont04-3724319-3725319	Core	NA	Not_secreted	Core-Chromosome	>Tribe6670
M_FR13_EuGene_00008041	1505	FR13_Cont04	3725504	3727008	1505	100	100	0	1	FR13_Cont04-3725504-3727008	Core	NA	Not_secreted	Core-Chromosome	>Tribe6823
M_FR13_EuGene_00008051	774	FR13_Cont04	3727011	3727784	774	100	100	0	1	FR13_Cont04-3727011-3727784	Core	NA	Secreted	Core-Chromosome	>Tribe4920
M_FR13_EuGene_00008061	2444	FR13_Cont04	3727790	3730233	2444	100	100	0	1	FR13_Cont04-3727790-3730233	Core	NA	Not_secreted	Core-Chromosome	>Tribe1632
M_FR13_EuGene_00008071	137	FR13_Cont04	3730554	3730690	137	100	100	1.69e-67	1	FR13_Cont04-3730554-3730690	Core	NA	Not_secreted	Core-Chromosome	>Tribe1632
M_FR13_EuGene_00008081	2433	FR13_Cont04	3731170	3733602	2433	100	100	0	1	FR13_Cont04-3731170-3733602	Core	NA	Not_secreted	Core-Chromosome	>Tribe7050
M_FR13_EuGene_00008091	2994	FR13_Cont04	3735424	3738417	2994	100	100	0	1	FR13_Cont04-3735424-3738417	Core	NA	Not_secreted	Core-Chromosome	>Tribe6793
M_FR13_EuGene_00008101	2930	FR13_Cont04	3738657	3741586	2930	100	100	0	1	FR13_Cont04-3738657-3741586	Core	NA	Not_secreted	Core-Chromosome	>Tribe5718
M_FR13_EuGene_00008111	3445	FR13_Cont04	3742395	3745839	3445	100	100	0	1	FR13_Cont04-3742395-3745839	Core	NA	Not_secreted	Core-Chromosome	>Tribe5872
M_FR13_EuGene_00008121	2347	FR13_Cont04	3747320	3749666	2347	100	100	0	1	FR13_Cont04-3747320-3749666	Core	NA	Not_secreted	Core-Chromosome	>Tribe8271
M_FR13_EuGene_00008131	991	FR13_Cont04	3749859	3750849	991	100	100	0	1	FR13_Cont04-3749859-3750849	Core	NA	Not_secreted	Core-Chromosome	>Tribe562
M_FR13_EuGene_00008141	2626	FR13_Cont04	3752277	3754902	2626	100	100	0	1	FR13_Cont04-3752277-3754902	Core	NA	Not_secreted	Core-Chromosome	>Tribe2394
M_FR13_EuGene_00008151	2618	FR13_Cont04	3758632	3761249	2618	100	100	0	1	FR13_Cont04-3758632-3761249	Core	NA	Not_secreted	Core-Chromosome	>Tribe972
M_FR13_EuGene_00008161	1138	FR13_Cont04	3761384	3762521	1138	100	100	0	1	FR13_Cont04-3761384-3762521	Core	NA	Not_secreted	Core-Chromosome	>Tribe8241
M_FR13_EuGene_00008171	2796	FR13_Cont04	3767041	3769836	2796	100	100	0	1	FR13_Cont04-3767041-3769836	Core	NA	Not_secreted	Core-Chromosome	>Tribe4728
M_FR13_EuGene_00008181	1648	FR13_Cont04	3773991	3775638	1648	100	100	0	1	FR13_Cont04-3773991-3775638	Core	NA	Not_secreted	Core-Chromosome	>Tribe3045
M_FR13_EuGene_00008191	1284	FR13_Cont04	3776643	3777926	1284	100	100	0	1	FR13_Cont04-3776643-3777926	Core	NA	Not_secreted	Core-Chromosome	>Tribe5469
M_FR13_EuGene_00008201	1978	FR13_Cont04	3779530	3781507	1978	100	100	0	1	FR13_Cont04-3779530-3781507	Core	NA	Not_secreted	Core-Chromosome	>Tribe1615
M_FR13_EuGene_00008211	2587	FR13_Cont04	3782490	3785076	2587	100	100	0	1	FR13_Cont04-3782490-3785076	Core	NA	Not_secreted	Core-Chromosome	>Tribe4024
M_FR13_EuGene_00008221	1429	FR13_Cont04	3788230	3789658	1429	100	100	0	1	FR13_Cont04-3788230-3789658	Core	NA	Not_secreted	Core-Chromosome	>Tribe1322
M_FR13_EuGene_00008231	3113	FR13_Cont04	3795359	3798471	3113	100	100	0	1	FR13_Cont04-3795359-3798471	Core	NA	Not_secreted	Core-Chromosome	>Tribe627
M_FR13_EuGene_00008241	1783	FR13_Cont04	3798859	3800641	1783	100	100	0	1	FR13_Cont04-3798859-3800641	Core	NA	Not_secreted	Core-Chromosome	>Tribe7871
M_FR13_EuGene_00008251	1183	FR13_Cont04	3801016	3802198	1183	100	100	0	1	FR13_Cont04-3801016-3802198	Core	NA	Not_secreted	Core-Chromosome	>Tribe3918
M_FR13_EuGene_00008261	1363	FR13_Cont04	3805346	3806708	1363	100	100	0	1	FR13_Cont04-3805346-3806708	Core	NA	Not_secreted	Core-Chromosome	>Tribe5776
M_FR13_EuGene_00008271	2469	FR13_Cont04	3807298	3809766	2469	100	100	0	1	FR13_Cont04-3807298-3809766	Core	NA	Not_secreted	Core-Chromosome	>Tribe8114
M_FR13_EuGene_00008281	476	FR13_Cont04	3812382	3812857	476	100	100	0	1	FR13_Cont04-3812382-3812857	Core	NA	Not_secreted	Core-Chromosome	>Tribe5460
M_FR13_EuGene_00008291	1013	FR13_Cont04	3812921	3813933	1013	100	100	0	1	FR13_Cont04-3812921-3813933	Core	NA	Not_secreted	Core-Chromosome	>Tribe5669
M_FR13_EuGene_00008301	2137	FR13_Cont04	3815132	3817268	2137	100	100	0	1	FR13_Cont04-3815132-3817268	Core	NA	Not_secreted	Core-Chromosome	>Tribe8317
M_FR13_EuGene_00008311	834	FR13_Cont04	3821210	3822043	834	100	100	0	1	FR13_Cont04-3821210-3822043	Core	NA	Not_secreted	Core-Chromosome	>Tribe6828
M_FR13_EuGene_00008321	369	FR13_Cont04	3823381	3823749	369	100	100	0	1	FR13_Cont04-3823381-3823749	Core	NA	Not_secreted	Core-Chromosome	>Tribe3845
M_FR13_EuGene_00008331	2525	FR13_Cont04	3829815	3832339	2525	100	100	0	1	FR13_Cont04-3829815-3832339	Core	NA	Not_secreted	Core-Chromosome	>Tribe8973
M_FR13_EuGene_00008341	1858	FR13_Cont04	3833318	3835175	1858	100	100	0	1	FR13_Cont04-3833318-3835175	Core	NA	Not_secreted	Core-Chromosome	>Tribe5074
M_FR13_EuGene_00008351	4889	FR13_Cont04	3836519	3841407	4889	100	100	0	1	FR13_Cont04-3836519-3841407	Core	NA	Not_secreted	Core-Chromosome	>Tribe8566
M_FR13_EuGene_00008361	2136	FR13_Cont04	3843124	3845259	2136	100	100	0	1	FR13_Cont04-3843124-3845259	Core	NA	Not_secreted	Core-Chromosome	>Tribe3267
M_FR13_EuGene_00008381	340	FR13_Cont04	3849587	3849926	340	100	100	6.67e-180	1	FR13_Cont04-3849587-3849926	Core	NA	Not_secreted	Core-Chromosome	>Tribe8949
M_FR13_EuGene_00008391	364	FR13_Cont04	3850177	3850540	364	100	100	0	1	FR13_Cont04-3850177-3850540	Core	NA	Not_secreted	Core-Chromosome	>Tribe4251
M_FR13_EuGene_00008401	986	FR13_Cont04	3850608	3851593	986	100	100	0	1	FR13_Cont04-3850608-3851593	Core	NA	Not_secreted	Core-Chromosome	>Tribe8878
M_FR13_EuGene_00008411	873	FR13_Cont04	3851959	3852831	873	100	100	0	1	FR13_Cont04-3851959-3852831	Core	NA	Not_secreted	Core-Chromosome	>Tribe323
M_FR13_EuGene_00008421	2189	FR13_Cont04	3856348	3858536	2189	100	100	0	1	FR13_Cont04-3856348-3858536	Core	NA	Not_secreted	Core-Chromosome	>Tribe3893
M_FR13_EuGene_00008431	3050	FR13_Cont04	3858961	3862010	3050	100	100	0	1	FR13_Cont04-3858961-3862010	Core	NA	Not_secreted	Core-Chromosome	>Tribe9113
M_FR13_EuGene_00008441	4107	FR13_Cont04	3865161	3869267	4107	100	100	0	1	FR13_Cont04-3865161-3869267	Core	NA	Not_secreted	Core-Chromosome	>Tribe1936
M_FR13_EuGene_00008451	338	FR13_Cont04	3869545	3869877	333	100	99	5.16e-176	0.985207	FR13_Cont04-3869545-3869877	Core	NA	Not_secreted	Core-Chromosome	>Tribe440
M_FR13_EuGene_00008461	686	FR13_Cont04	3869853	3870538	686	100	100	0	1	FR13_Cont04-3869853-3870538	Core	NA	Secreted	Core-Chromosome	>Tribe440
M_FR13_EuGene_00008471	576	FR13_Cont04	3871241	3871816	576	100	100	0	1	FR13_Cont04-3871241-3871816	Core	NA	Not_secreted	Core-Chromosome	>Tribe424
M_FR13_EuGene_00008481	1450	FR13_Cont04	3872548	3873997	1450	100	100	0	1	FR13_Cont04-3872548-3873997	Core	NA	Not_secreted	Core-Chromosome	>Tribe424
M_FR13_EuGene_00008501	1463	FR13_Cont04	3881844	3883306	1463	100	100	0	1	FR13_Cont04-3881844-3883306	Core	NA	Not_secreted	Core-Chromosome	>Tribe886
M_FR13_EuGene_00008511	710	FR13_Cont04	3879774	3880483	710	100	100	0	1	FR13_Cont04-3879774-3880483	Core	NA	Not_secreted	Core-Chromosome	>Tribe3575
M_FR13_EuGene_00008521	1308	FR13_Cont04	3880486	3881793	1308	100	100	0	1	FR13_Cont04-3880486-3881793	Core	NA	Not_secreted	Core-Chromosome	>Tribe886
M_FR13_EuGene_00008531	3902	FR13_Cont04	3883335	3887236	3902	100	100	0	1	FR13_Cont04-3883335-3887236	Core	NA	Not_secreted	Core-Chromosome	>Tribe886
M_FR13_EuGene_00008541	1692	FR13_Cont04	3889649	3891340	1692	100	100	0	1	FR13_Cont04-3889649-3891340	Core	NA	Not_secreted	Core-Chromosome	>Tribe4956
M_FR13_EuGene_00008551	2924	FR13_Cont04	3894317	3897240	2924	100	100	0	1	FR13_Cont04-3894317-3897240	Core	NA	Not_secreted	Core-Chromosome	>Tribe5391
M_FR13_EuGene_00008561	1663	FR13_Cont04	3897243	3898905	1663	100	100	0	1	FR13_Cont04-3897243-3898905	Core	NA	Not_secreted	Core-Chromosome	>Tribe3709
M_FR13_EuGene_00008571	2054	FR13_Cont04	3900539	3902592	2054	100	100	0	1	FR13_Cont04-3900539-3902592	Core	NA	Not_secreted	Core-Chromosome	>Tribe5491
M_FR13_EuGene_00008581	755	FR13_Cont04	3902909	3903663	755	100	100	0	1	FR13_Cont04-3902909-3903663	Core	NA	Not_secreted	Core-Chromosome	>Tribe4113
M_FR13_EuGene_00008591	3105	FR13_Cont04	3903946	3907050	3105	100	100	0	1	FR13_Cont04-3903946-3907050	Core	NA	Not_secreted	Core-Chromosome	>Tribe3638
M_FR13_EuGene_00008601	935	FR13_Cont04	3910430	3911364	935	100	100	0	1	FR13_Cont04-3910430-3911364	Core	NA	Not_secreted	Core-Chromosome	>Tribe1813
M_FR13_EuGene_00008611	1469	FR13_Cont04	3907385	3908853	1469	100	100	0	1	FR13_Cont04-3907385-3908853	Core	NA	Not_secreted	Core-Chromosome	>Tribe11496
M_FR13_EuGene_00008621	1337	FR13_Cont04	3911366	3912702	1337	100	100	0	1	FR13_Cont04-3911366-3912702	Core	NA	Not_secreted	Core-Chromosome	>Tribe1813
M_FR13_EuGene_00008631	1854	FR13_Cont04	3912898	3914751	1854	100	100	0	1	FR13_Cont04-3912898-3914751	Core	NA	Not_secreted	Core-Chromosome	>Tribe5093
M_FR13_EuGene_00008641	1413	FR13_Cont04	3915513	3916925	1413	100	100	0	1	FR13_Cont04-3915513-3916925	Core	NA	Not_secreted	Core-Chromosome	>Tribe6944
M_FR13_EuGene_00008651	3358	FR13_Cont04	3916928	3920285	3358	100	100	0	1	FR13_Cont04-3916928-3920285	Core	NA	Not_secreted	Core-Chromosome	>Tribe2048
M_FR13_EuGene_00008661	2431	FR13_Cont04	3922925	3925356	2432	99.918	100	0	1.00041	FR13_Cont04-3922925-3925356	Core	NA	Not_secreted	Core-Chromosome	>Tribe2254
M_FR13_EuGene_00008671	488	FR13_Cont04	3927528	3928015	488	100	100	0	1	FR13_Cont04-3927528-3928015	Core	NA	Not_secreted	Core-Chromosome	>Tribe2254
M_FR13_EuGene_00008681	2688	FR13_Cont04	3928816	3931503	2688	100	100	0	1	FR13_Cont04-3928816-3931503	Core	NA	Not_secreted	Core-Chromosome	>Tribe5309
M_FR13_EuGene_00008691	2525	FR13_Cont04	3934802	3937326	2525	100	100	0	1	FR13_Cont04-3934802-3937326	Core	NA	Not_secreted	Core-Chromosome	>Tribe801
M_FR13_EuGene_00008701	2323	FR13_Cont04	3938156	3940478	2323	100	100	0	1	FR13_Cont04-3938156-3940478	Core	NA	Not_secreted	Core-Chromosome	>Tribe4905
M_FR13_EuGene_00008711	634	FR13_Cont04	3943543	3944176	634	100	100	0	1	FR13_Cont04-3943543-3944176	Core	NA	Not_secreted	Core-Chromosome	>Tribe2142
M_FR13_EuGene_00008721	1149	FR13_Cont01	3513290	3512142	1149	100	100	0	1	FR13_Cont01-3513290-3512142	Core	NA	Not_secreted	Core-Chromosome	>Tribe7225
M_FR13_EuGene_00008731	327	FR13_Cont01	3510916	3510595	324	99.383	99	3.9e-167	0.990826	FR13_Cont01-3510916-3510595	Core	NA	Not_secreted	Core-Chromosome	>Tribe9339
M_FR13_EuGene_00008741	4401	FR13_Cont01	3503523	3499123	4401	100	100	0	1	FR13_Cont01-3503523-3499123	Core	NA	Not_secreted	Core-Chromosome	>Tribe3652
M_FR13_EuGene_00008751	4289	FR13_Cont01	3499118	3494830	4289	100	100	0	1	FR13_Cont01-3499118-3494830	Core	NA	Not_secreted	Core-Chromosome	>Tribe8536
M_FR13_EuGene_00008761	749	FR13_Cont01	3494451	3493709	749	99.199	100	0	1	FR13_Cont01-3494451-3493709	Core	NA	Not_secreted	Core-Chromosome	>Tribe9653
M_FR13_EuGene_00008771	1019	FR13_Cont01	3493392	3492376	1017	99.803	99	0	0.998037	FR13_Cont01-3493392-3492376	Core	NA	Not_secreted	Core-Chromosome	>Tribe1454
M_FR13_EuGene_00008781	2884	FR13_Cont01	3482955	3480072	2884	100	100	0	1	FR13_Cont01-3482955-3480072	Core	NA	Not_secreted	Core-Chromosome	>Tribe3969
M_FR13_EuGene_00008791	3115	FR13_Cont01	3479494	3476380	3115	100	100	0	1	FR13_Cont01-3479494-3476380	Core	NA	Not_secreted	Core-Chromosome	>Tribe26
M_FR13_EuGene_00008801	1601	FR13_Cont01	3473847	3472247	1601	100	100	0	1	FR13_Cont01-3473847-3472247	Core	NA	Not_secreted	Core-Chromosome	>Tribe5824
M_FR13_EuGene_00008811	1299	FR13_Cont01	3472037	3470739	1299	100	100	0	1	FR13_Cont01-3472037-3470739	Core	NA	Not_secreted	Core-Chromosome	>Tribe8254
M_FR13_EuGene_00008821	994	FR13_Cont01	3470736	3469743	994	100	100	0	1	FR13_Cont01-3470736-3469743	Core	NA	Not_secreted	Core-Chromosome	>Tribe3495
M_FR13_EuGene_00008831	1892	FR13_Cont01	3466862	3464971	1892	100	100	0	1	FR13_Cont01-3466862-3464971	Core	NA	Not_secreted	Core-Chromosome	>Tribe942
M_FR13_EuGene_00008841	848	FR13_Cont01	3460310	3459463	848	100	100	0	1	FR13_Cont01-3460310-3459463	Core	NA	Not_secreted	Core-Chromosome	>Tribe7086
M_FR13_EuGene_00008851	1736	FR13_Cont01	3458494	3456759	1736	100	100	0	1	FR13_Cont01-3458494-3456759	Core	NA	Secreted	Core-Chromosome	>Tribe5311
M_FR13_EuGene_00008861	845	FR13_Cont01	3453508	3452664	845	100	100	0	1	FR13_Cont01-3453508-3452664	Core	NA	Not_secreted	Core-Chromosome	>Tribe1778
M_FR13_EuGene_00008871	2101	FR13_Cont01	3451684	3449584	2101	100	100	0	1	FR13_Cont01-3451684-3449584	Core	NA	Not_secreted	Core-Chromosome	>Tribe1732
M_FR13_EuGene_00008881	1990	FR13_Cont01	3433350	3431361	1990	99.749	100	0	1	FR13_Cont01-3433350-3431361	Core	NA	Not_secreted	Core-Chromosome	>Tribe1394
M_FR13_EuGene_00008891	345	FR13_Cont01	3426568	3426224	345	100	100	0	1	FR13_Cont01-3426568-3426224	Core	NA	Secreted	Core-Chromosome	>Tribe7386
M_FR13_EuGene_00008901	1157	FR13_Cont01	3424177	3423020	1158	99.914	100	0	1.00086	FR13_Cont01-3424177-3423020	Core	NA	Not_secreted	Core-Chromosome	>Tribe7632
M_FR13_EuGene_00008911	1256	FR13_Cont01	3423013	3421758	1256	100	100	0	1	FR13_Cont01-3423013-3421758	Core	NA	Not_secreted	Core-Chromosome	>Tribe568
M_FR13_EuGene_00008921	1643	FR13_Cont01	3420473	3418831	1643	100	100	0	1	FR13_Cont01-3420473-3418831	Core	NA	Not_secreted	Core-Chromosome	>Tribe8123
M_FR13_EuGene_00008931	1040	FR13_Cont01	3418791	3417752	1040	100	100	0	1	FR13_Cont01-3418791-3417752	Core	NA	Not_secreted	Core-Chromosome	>Tribe7100
M_FR13_EuGene_00008941	430	FR13_Cont01	3415953	3415524	430	100	100	0	1	FR13_Cont01-3415953-3415524	Core	NA	Not_secreted	Core-Chromosome	>Tribe4777
M_FR13_EuGene_00008951	2087	FR13_Cont01	3414782	3412696	2087	100	100	0	1	FR13_Cont01-3414782-3412696	Core	NA	Not_secreted	Core-Chromosome	>Tribe738
M_FR13_EuGene_00008961	1020	FR13_Cont01	3412573	3411554	1020	100	100	0	1	FR13_Cont01-3412573-3411554	Core	NA	Not_secreted	Core-Chromosome	>Tribe7917
M_FR13_EuGene_00008971	1184	FR13_Cont01	3411004	3409821	1184	100	100	0	1	FR13_Cont01-3411004-3409821	Core	NA	Not_secreted	Core-Chromosome	>Tribe1366
M_FR13_EuGene_00008981	1476	FR13_Cont01	3409196	3407721	1476	100	100	0	1	FR13_Cont01-3409196-3407721	Core	NA	Not_secreted	Core-Chromosome	>Tribe1366
M_FR13_EuGene_00008991	1118	FR13_Cont01	3407184	3406067	1118	100	100	0	1	FR13_Cont01-3407184-3406067	Core	NA	Not_secreted	Core-Chromosome	>Tribe6508
M_FR13_EuGene_00009001	3353	FR13_Cont01	3405915	3402563	3353	100	100	0	1	FR13_Cont01-3405915-3402563	Core	NA	Not_secreted	Core-Chromosome	>Tribe7213
M_FR13_EuGene_00009011	2405	FR13_Cont01	3402557	3400153	2405	100	100	0	1	FR13_Cont01-3402557-3400153	Core	NA	Not_secreted	Core-Chromosome	>Tribe2703
M_FR13_EuGene_00009021	3534	FR13_Cont01	3399500	3395967	3534	100	100	0	1	FR13_Cont01-3399500-3395967	Core	NA	Not_secreted	Core-Chromosome	>Tribe6945
M_FR13_EuGene_00009031	796	FR13_Cont01	3395961	3395166	796	100	100	0	1	FR13_Cont01-3395961-3395166	Core	NA	Not_secreted	Core-Chromosome	>Tribe1962
M_FR13_EuGene_00009041	817	FR13_Cont01	3395207	3394391	817	100	100	0	1	FR13_Cont01-3395207-3394391	Core	NA	Not_secreted	Core-Chromosome	>Tribe1962
M_FR13_EuGene_00009051	2228	FR13_Cont01	3393883	3391656	2228	100	100	0	1	FR13_Cont01-3393883-3391656	Core	NA	Not_secreted	Core-Chromosome	>Tribe2729
M_FR13_EuGene_00009061	2050	FR13_Cont01	3382666	3380617	2050	100	100	0	1	FR13_Cont01-3382666-3380617	Core	NA	Not_secreted	Core-Chromosome	>Tribe3332
M_FR13_EuGene_00009071	1480	FR13_Cont01	3385479	3384000	1480	100	100	0	1	FR13_Cont01-3385479-3384000	Core	NA	Not_secreted	Core-Chromosome	>Tribe8858
M_FR13_EuGene_00009081	3544	FR13_Cont01	3379818	3376275	3544	100	100	0	1	FR13_Cont01-3379818-3376275	Core	NA	Not_secreted	Core-Chromosome	>Tribe7504
M_FR13_EuGene_00009091	109	FR13_Cont01	3372565	3372457	109	100	100	4.74e-52	1	FR13_Cont01-3372565-3372457	Core	NA	Not_secreted	Core-Chromosome	>Tribe11499
M_FR13_EuGene_00009101	1688	FR13_Cont01	3360279	3358592	1688	100	100	0	1	FR13_Cont01-3360279-3358592	Core	NA	Not_secreted	Core-Chromosome	>Tribe5179
M_FR13_EuGene_00009111	1231	FR13_Cont01	3357998	3356768	1231	100	100	0	1	FR13_Cont01-3357998-3356768	Core	NA	Not_secreted	Core-Chromosome	>Tribe8594
M_FR13_EuGene_00009121	1979	FR13_Cont01	3354670	3352707	1964	99.644	99	0	0.99242	FR13_Cont01-3354670-3352707	Core	NA	Not_secreted	Core-Chromosome	>Tribe1371
M_FR13_EuGene_00009131	1504	FR13_Cont01	3351467	3349964	1504	100	100	0	1	FR13_Cont01-3351467-3349964	Core	NA	Not_secreted	Core-Chromosome	>Tribe1371
M_FR13_EuGene_00009141	577	FR13_Cont01	3348446	3347870	577	100	100	0	1	FR13_Cont01-3348446-3347870	Core	NA	Not_secreted	Core-Chromosome	>Tribe8710
M_FR13_EuGene_00009151	1960	FR13_Cont01	3347865	3345906	1960	100	100	0	1	FR13_Cont01-3347865-3345906	Core	NA	Not_secreted	Core-Chromosome	>Tribe2648
M_FR13_EuGene_00009161	365	FR13_Cont01	3344125	3343761	365	100	100	0	1	FR13_Cont01-3344125-3343761	Core	NA	Not_secreted	Core-Chromosome	>Tribe6232
M_FR13_EuGene_00009171	4414	FR13_Cont01	3342038	3337626	4414	99.977	100	0	1	FR13_Cont01-3342038-3337626	Core	NA	Not_secreted	Core-Chromosome	>Tribe6309
M_FR13_EuGene_00009181	2149	FR13_Cont01	3337552	3335404	2149	100	100	0	1	FR13_Cont01-3337552-3335404	Core	NA	Not_secreted	Core-Chromosome	>Tribe3485
M_FR13_EuGene_00009191	1314	FR13_Cont01	3334213	3332900	1314	100	100	0	1	FR13_Cont01-3334213-3332900	Core	NA	Not_secreted	Core-Chromosome	>Tribe728
M_FR13_EuGene_00009201	158	FR13_Cont01	3332640	3332483	158	100	100	4.25e-79	1	FR13_Cont01-3332640-3332483	Core	NA	Not_secreted	Core-Chromosome	>Tribe11337
M_FR13_EuGene_00009211	1638	FR13_Cont01	3332283	3330646	1638	100	100	0	1	FR13_Cont01-3332283-3330646	Core	NA	Not_secreted	Core-Chromosome	>Tribe1195
M_FR13_EuGene_00009221	183	FR13_Cont01	3327595	3327413	183	100	100	6.37e-93	1	FR13_Cont01-3327595-3327413	Core	NA	Not_secreted	Core-Chromosome	>Tribe2154
M_FR13_EuGene_00009231	926	FR13_Cont01	3327003	3326078	926	100	100	0	1	FR13_Cont01-3327003-3326078	Core	NA	Not_secreted	Core-Chromosome	>Tribe5978
M_FR13_EuGene_00009241	1224	FR13_Cont01	3325767	3324544	1224	100	100	0	1	FR13_Cont01-3325767-3324544	Core	NA	Not_secreted	Core-Chromosome	>Tribe7429
M_FR13_EuGene_00009251	1169	FR13_Cont01	3324541	3323373	1169	100	100	0	1	FR13_Cont01-3324541-3323373	Core	NA	Not_secreted	Core-Chromosome	>Tribe6679
M_FR13_EuGene_00009261	687	FR13_Cont01	3320274	3319588	687	100	100	0	1	FR13_Cont01-3320274-3319588	Core	NA	Not_secreted	Core-Chromosome	>Tribe2267
M_FR13_EuGene_00009271	2182	FR13_Cont01	3318605	3316424	2182	100	100	0	1	FR13_Cont01-3318605-3316424	Core	NA	Not_secreted	Core-Chromosome	>Tribe13
M_FR13_EuGene_00009291	545	FR13_Cont01	3310180	3309636	545	100	100	0	1	FR13_Cont01-3310180-3309636	Core	NA	Not_secreted	Core-Chromosome	>Tribe7585
M_FR13_EuGene_00009301	1803	FR13_Cont01	3309317	3307515	1803	100	100	0	1	FR13_Cont01-3309317-3307515	Core	NA	Not_secreted	Core-Chromosome	>Tribe1
M_FR13_EuGene_00009311	1456	FR13_Cont01	3302585	3301130	1456	100	100	0	1	FR13_Cont01-3302585-3301130	Core	NA	Not_secreted	Core-Chromosome	>Tribe6114
M_FR13_EuGene_00009321	1136	FR13_Cont01	3300785	3299650	1136	100	100	0	1	FR13_Cont01-3300785-3299650	Core	NA	Not_secreted	Core-Chromosome	>Tribe7992
M_FR13_EuGene_00009331	1191	FR13_Cont01	3299647	3298457	1191	100	100	0	1	FR13_Cont01-3299647-3298457	Core	NA	Not_secreted	Core-Chromosome	>Tribe3363
M_FR13_EuGene_00009341	4279	FR13_Cont01	3294333	3290055	4279	100	100	0	1	FR13_Cont01-3294333-3290055	Core	NA	Not_secreted	Core-Chromosome	>Tribe1860
M_FR13_EuGene_00009351	1109	FR13_Cont01	3287401	3286293	1109	100	100	0	1	FR13_Cont01-3287401-3286293	Core	NA	Not_secreted	Core-Chromosome	>Tribe1707
M_FR13_EuGene_00009361	1109	FR13_Cont01	3286284	3285176	1109	100	100	0	1	FR13_Cont01-3286284-3285176	Core	NA	Not_secreted	Core-Chromosome	>Tribe6283
M_FR13_EuGene_00009371	2459	FR13_Cont01	3284126	3281668	2459	100	100	0	1	FR13_Cont01-3284126-3281668	Core	NA	Not_secreted	Core-Chromosome	>Tribe5047
M_FR13_EuGene_00009381	1097	FR13_Cont01	3280948	3279852	1097	100	100	0	1	FR13_Cont01-3280948-3279852	Core	NA	Not_secreted	Core-Chromosome	>Tribe1562
M_FR13_EuGene_00009391	996	FR13_Cont01	3277848	3276853	996	100	100	0	1	FR13_Cont01-3277848-3276853	Core	NA	Not_secreted	Core-Chromosome	>Tribe2032
M_FR13_EuGene_00009401	2243	FR13_Cont01	3273442	3271200	2243	100	100	0	1	FR13_Cont01-3273442-3271200	Core	NA	Not_secreted	Core-Chromosome	>Tribe1212
M_FR13_EuGene_00009411	1941	FR13_Cont01	3270240	3268300	1941	100	100	0	1	FR13_Cont01-3270240-3268300	Core	NA	Not_secreted	Core-Chromosome	>Tribe388
M_FR13_EuGene_00009421	1187	FR13_Cont01	3268252	3267066	1187	100	100	0	1	FR13_Cont01-3268252-3267066	Core	NA	Not_secreted	Core-Chromosome	>Tribe7103
M_FR13_EuGene_00009431	231	FR13_Cont01	3265073	3264843	231	100	100	1.71e-119	1	FR13_Cont01-3265073-3264843	Core	NA	Not_secreted	Core-Chromosome	>Tribe3114
M_FR13_EuGene_00009441	3958	FR13_Cont01	3264827	3260870	3958	100	100	0	1	FR13_Cont01-3264827-3260870	Core	NA	Not_secreted	Core-Chromosome	>Tribe4348
M_FR13_EuGene_00009451	3327	FR13_Cont01	3258726	3255400	3327	100	100	0	1	FR13_Cont01-3258726-3255400	Core	NA	Not_secreted	Core-Chromosome	>Tribe3792
M_FR13_EuGene_00009461	1106	FR13_Cont01	3255397	3254292	1106	100	100	0	1	FR13_Cont01-3255397-3254292	Core	NA	Not_secreted	Core-Chromosome	>Tribe5255
M_FR13_EuGene_00009471	1603	FR13_Cont01	3253896	3252294	1603	100	100	0	1	FR13_Cont01-3253896-3252294	Core	NA	Not_secreted	Core-Chromosome	>Tribe7057
M_FR13_EuGene_00009481	2459	FR13_Cont01	3250149	3247691	2459	100	100	0	1	FR13_Cont01-3250149-3247691	Core	NA	Not_secreted	Core-Chromosome	>Tribe7685
M_FR13_EuGene_00009491	684	FR13_Cont01	3247390	3246707	684	100	100	0	1	FR13_Cont01-3247390-3246707	Core	NA	Not_secreted	Core-Chromosome	>Tribe843
M_FR13_EuGene_00009501	2587	FR13_Cont01	3244373	3241787	2587	100	100	0	1	FR13_Cont01-3244373-3241787	Core	NA	Not_secreted	Core-Chromosome	>Tribe843
M_FR13_EuGene_00009511	1375	FR13_Cont01	3241544	3240170	1375	100	100	0	1	FR13_Cont01-3241544-3240170	Core	NA	Not_secreted	Core-Chromosome	>Tribe7248
M_FR13_EuGene_00009521	164	FR13_Cont01	3239460	3239297	164	100	100	2.05e-82	1	FR13_Cont01-3239460-3239297	Core	NA	Not_secreted	Core-Chromosome	>Tribe6777
M_FR13_EuGene_00009531	1018	FR13_Cont01	3238649	3237632	1018	100	100	0	1	FR13_Cont01-3238649-3237632	Core	NA	Not_secreted	Core-Chromosome	>Tribe1468
M_FR13_EuGene_00009541	3094	FR13_Cont01	3237630	3234537	3094	100	100	0	1	FR13_Cont01-3237630-3234537	Core	NA	Not_secreted	Core-Chromosome	>Tribe1468
M_FR13_EuGene_00009551	4855	FR13_Cont01	3227450	3222596	4855	100	100	0	1	FR13_Cont01-3227450-3222596	Core	NA	Not_secreted	Core-Chromosome	>Tribe757
M_FR13_EuGene_00009561	256	FR13_Cont01	3222583	3222328	256	100	100	2.43e-133	1	FR13_Cont01-3222583-3222328	Core	NA	Not_secreted	Core-Chromosome	>Tribe11179
M_FR13_EuGene_00009571	260	FR13_Cont01	3220933	3220674	260	100	100	1.48e-135	1	FR13_Cont01-3220933-3220674	Core	NA	Not_secreted	Core-Chromosome	>Tribe6372
M_FR13_EuGene_00009581	2518	FR13_Cont01	3220298	3217781	2518	100	100	0	1	FR13_Cont01-3220298-3217781	Core	NA	Not_secreted	Core-Chromosome	>Tribe3239
M_FR13_EuGene_00009591	2141	FR13_Cont01	3216813	3214673	2141	99.907	100	0	1	FR13_Cont01-3216813-3214673	Core	NA	Not_secreted	Core-Chromosome	>Tribe6707
M_FR13_EuGene_00009601	1868	FR13_Cont01	3211172	3209305	1868	100	100	0	1	FR13_Cont01-3211172-3209305	Core	NA	Not_secreted	Core-Chromosome	>Tribe3
M_FR13_EuGene_00009611	1517	FR13_Cont01	3208762	3207246	1517	100	100	0	1	FR13_Cont01-3208762-3207246	Core	NA	Not_secreted	Core-Chromosome	>Tribe3445
M_FR13_EuGene_00009621	978	FR13_Cont03	4958306	4957329	978	100	100	0	1	FR13_Cont03-4958306-4957329	Core	NA	Not_secreted	Core-Chromosome	>Tribe9380
M_FR13_EuGene_00009631	1493	FR13_Cont03	4956239	4954747	1493	100	100	0	1	FR13_Cont03-4956239-4954747	Core	NA	Not_secreted	Core-Chromosome	>Tribe7
M_FR13_EuGene_00009641	1720	FR13_Cont03	4953748	4952029	1720	100	100	0	1	FR13_Cont03-4953748-4952029	Core	NA	Not_secreted	Core-Chromosome	>Tribe5477
M_FR13_EuGene_00009651	1399	FR13_Cont03	4951701	4950303	1399	100	100	0	1	FR13_Cont03-4951701-4950303	Core	NA	Secreted	Core-Chromosome	>Tribe761
M_FR13_EuGene_00009661	1277	FR13_Cont03	4950300	4949024	1277	100	100	0	1	FR13_Cont03-4950300-4949024	Core	NA	Not_secreted	Core-Chromosome	>Tribe5748
M_FR13_EuGene_00009671	644	FR13_Cont03	4943941	4943298	644	100	100	0	1	FR13_Cont03-4943941-4943298	Core	NA	Secreted	Core-Chromosome	>Tribe571
M_FR13_EuGene_00009681	1355	FR13_Cont03	4942644	4941290	1355	100	100	0	1	FR13_Cont03-4942644-4941290	Core	NA	Not_secreted	Core-Chromosome	>Tribe179
M_FR13_EuGene_00009691	1001	FR13_Cont03	4940062	4939062	1001	100	100	0	1	FR13_Cont03-4940062-4939062	Core	NA	Not_secreted	Core-Chromosome	>Tribe769
M_FR13_EuGene_00009701	587	FR13_Cont03	4937720	4937134	587	100	100	0	1	FR13_Cont03-4937720-4937134	Core	NA	Secreted	Core-Chromosome	>Tribe3690
M_FR13_EuGene_00009711	1141	FR13_Cont03	4936843	4935703	1141	100	100	0	1	FR13_Cont03-4936843-4935703	Core	NA	Secreted	Core-Chromosome	>Tribe9
M_FR13_EuGene_00009721	260	FR13_Cont03	4933399	4933140	260	100	100	1.48e-135	1	FR13_Cont03-4933399-4933140	Core	NA	Secreted	Core-Chromosome	>Tribe4928
M_FR13_EuGene_00009731	215	FR13_Cont03	4931775	4931561	215	100	100	1.24e-110	1	FR13_Cont03-4931775-4931561	Core	NA	Not_secreted	Core-Chromosome	>Tribe45
M_FR13_EuGene_00009741	373	FR13_Cont03	4928433	4928061	373	100	100	0	1	FR13_Cont03-4928433-4928061	Core	NA	Not_secreted	Core-Chromosome	>Tribe6328
M_FR13_EuGene_00009751	2101	FR13_Cont03	4927678	4925578	2101	100	100	0	1	FR13_Cont03-4927678-4925578	Core	NA	Not_secreted	Core-Chromosome	>Tribe4804
M_FR13_EuGene_00009761	1182	FR13_Cont03	4925575	4924394	1182	100	100	0	1	FR13_Cont03-4925575-4924394	Core	NA	Not_secreted	Core-Chromosome	>Tribe449
M_FR13_EuGene_00009771	197	FR13_Cont03	4923748	4923552	197	100	100	1.14e-100	1	FR13_Cont03-4923748-4923552	Core	NA	Not_secreted	Core-Chromosome	>Tribe9710
M_FR13_EuGene_00009781	791	FR13_Cont03	4922364	4921574	791	100	100	0	1	FR13_Cont03-4922364-4921574	Core	NA	Not_secreted	Core-Chromosome	>Tribe3080
M_FR13_EuGene_00009791	1033	FR13_Cont03	4919913	4918881	1033	100	100	0	1	FR13_Cont03-4919913-4918881	Core	NA	Not_secreted	Core-Chromosome	>Tribe4
M_FR13_EuGene_00009801	227	FR13_Cont03	4918258	4918032	227	100	100	2.81e-117	1	FR13_Cont03-4918258-4918032	Core	NA	Not_secreted	Core-Chromosome	>Tribe4
M_FR13_EuGene_00009811	233	FR13_Cont03	4916933	4916701	233	100	100	1.34e-120	1	FR13_Cont03-4916933-4916701	Core	NA	Not_secreted	Core-Chromosome	>Tribe4480
M_FR13_EuGene_00009821	872	FR13_Cont03	4916106	4915235	872	100	100	0	1	FR13_Cont03-4916106-4915235	Core	NA	Not_secreted	Core-Chromosome	>Tribe6
M_FR13_EuGene_00009831	2248	FR13_Cont03	4915081	4912834	2248	100	100	0	1	FR13_Cont03-4915081-4912834	Core	NA	Not_secreted	Core-Chromosome	>Tribe6
M_FR13_EuGene_00009841	2617	FR13_Cont03	4910816	4908200	2617	100	100	0	1	FR13_Cont03-4910816-4908200	Core	NA	Not_secreted	Core-Chromosome	>Tribe6
M_FR13_EuGene_00009851	5558	FR13_Cont03	4907725	4902168	5558	100	100	0	1	FR13_Cont03-4907725-4902168	Core	NA	Not_secreted	Core-Chromosome	>Tribe6
M_FR13_EuGene_00009861	404	FR13_Cont03	4135416	4135819	404	100	100	0	1	FR13_Cont03-4135416-4135819	Core	NA	Not_secreted	Core-Chromosome	>Tribe2675
M_FR13_EuGene_00009871	592	FR13_Cont03	4139042	4139633	592	100	100	0	1	FR13_Cont03-4139042-4139633	Core	NA	Not_secreted	Core-Chromosome	>Tribe7951
M_FR13_EuGene_00009881	2405	FR13_Cont03	4140185	4142589	2405	100	100	0	1	FR13_Cont03-4140185-4142589	Core	NA	Secreted	Core-Chromosome	>Tribe5484
M_FR13_EuGene_00009891	1118	FR13_Cont03	4142937	4144054	1118	100	100	0	1	FR13_Cont03-4142937-4144054	Core	NA	Not_secreted	Core-Chromosome	>Tribe7764
M_FR13_EuGene_00009901	1524	FR13_Cont03	4144869	4146392	1524	100	100	0	1	FR13_Cont03-4144869-4146392	Core	NA	Not_secreted	Core-Chromosome	>Tribe1033
M_FR13_EuGene_00009911	602	FR13_Cont03	4147053	4147654	602	100	100	0	1	FR13_Cont03-4147053-4147654	Core	NA	Secreted	Core-Chromosome	>Tribe625
M_FR13_EuGene_00009921	2436	FR13_Cont03	4150077	4152512	2436	100	100	0	1	FR13_Cont03-4150077-4152512	Core	NA	Not_secreted	Core-Chromosome	>Tribe5582
M_FR13_EuGene_00009931	2156	FR13_Cont03	4154338	4156493	2156	100	100	0	1	FR13_Cont03-4154338-4156493	Core	NA	Secreted	Core-Chromosome	>Tribe8704
M_FR13_EuGene_00009941	6335	FR13_Cont03	4157285	4163619	6335	100	100	0	1	FR13_Cont03-4157285-4163619	Core	NA	Not_secreted	Core-Chromosome	>Tribe1776
M_FR13_EuGene_00009951	2915	FR13_Cont03	4169002	4171916	2915	100	100	0	1	FR13_Cont03-4169002-4171916	Core	NA	Not_secreted	Core-Chromosome	>Tribe2829
M_FR13_EuGene_00009961	2357	FR13_Cont03	4172517	4174873	2357	100	100	0	1	FR13_Cont03-4172517-4174873	Core	NA	Not_secreted	Core-Chromosome	>Tribe753
M_FR13_EuGene_00009971	2713	FR13_Cont03	4175475	4178187	2713	100	100	0	1	FR13_Cont03-4175475-4178187	Core	NA	Not_secreted	Core-Chromosome	>Tribe8718
M_FR13_EuGene_00009981	2552	FR13_Cont03	4181571	4184122	2552	100	100	0	1	FR13_Cont03-4181571-4184122	Core	NA	Not_secreted	Core-Chromosome	>Tribe4879
M_FR13_EuGene_00009991	1290	FR13_Cont03	4185522	4186811	1290	100	100	0	1	FR13_Cont03-4185522-4186811	Core	NA	Not_secreted	Core-Chromosome	>Tribe8059
M_FR13_EuGene_00010001	620	FR13_Cont03	4187039	4187658	620	100	100	0	1	FR13_Cont03-4187039-4187658	Core	NA	Not_secreted	Core-Chromosome	>Tribe1581
M_FR13_EuGene_00010011	431	FR13_Cont03	4187623	4188053	431	100	100	0	1	FR13_Cont03-4187623-4188053	Core	NA	Not_secreted	Core-Chromosome	>Tribe1581
M_FR13_EuGene_00010021	792	FR13_Cont03	4188058	4188849	792	100	100	0	1	FR13_Cont03-4188058-4188849	Core	NA	Not_secreted	Core-Chromosome	>Tribe6526
M_FR13_EuGene_00010031	1352	FR13_Cont03	4190230	4191581	1352	100	100	0	1	FR13_Cont03-4190230-4191581	Core	NA	Not_secreted	Core-Chromosome	>Tribe7711
M_FR13_EuGene_00010041	1681	FR13_Cont03	4193941	4195621	1681	100	100	0	1	FR13_Cont03-4193941-4195621	Core	NA	Not_secreted	Core-Chromosome	>Tribe6650
M_FR13_EuGene_00010051	3144	FR13_Cont03	4196470	4199613	3144	100	100	0	1	FR13_Cont03-4196470-4199613	Core	NA	Not_secreted	Core-Chromosome	>Tribe8729
M_FR13_EuGene_00010061	1140	FR13_Cont03	4202089	4203228	1140	100	100	0	1	FR13_Cont03-4202089-4203228	Core	NA	Not_secreted	Core-Chromosome	>Tribe8110
M_FR13_EuGene_00010071	468	FR13_Cont03	4203866	4204333	468	100	100	0	1	FR13_Cont03-4203866-4204333	Core	NA	Not_secreted	Core-Chromosome	>Tribe925
M_FR13_EuGene_00010091	925	FR13_Cont03	4205369	4206293	925	100	100	0	1	FR13_Cont03-4205369-4206293	Core	NA	Not_secreted	Core-Chromosome	>Tribe925
M_FR13_EuGene_00010101	2817	FR13_Cont03	4206757	4209573	2817	100	100	0	1	FR13_Cont03-4206757-4209573	Core	NA	Not_secreted	Core-Chromosome	>Tribe9059
M_FR13_EuGene_00010111	394	FR13_Cont03	4211947	4212340	394	100	100	0	1	FR13_Cont03-4211947-4212340	Core	NA	Not_secreted	Core-Chromosome	>Tribe9654
M_FR13_EuGene_00010121	715	FR13_Cont03	4212343	4213057	715	100	100	0	1	FR13_Cont03-4212343-4213057	Core	NA	Not_secreted	Core-Chromosome	>Tribe1892
M_FR13_EuGene_00010131	1080	FR13_Cont03	4213039	4214118	1080	99.907	100	0	1	FR13_Cont03-4213039-4214118	Core	NA	Not_secreted	Core-Chromosome	>Tribe1892
M_FR13_EuGene_00010141	261	FR13_Cont03	4215870	4216130	261	100	100	4.12e-136	1	FR13_Cont03-4215870-4216130	Core	NA	Not_secreted	Core-Chromosome	>Tribe4202
M_FR13_EuGene_00010151	1564	FR13_Cont03	4217094	4218657	1564	100	100	0	1	FR13_Cont03-4217094-4218657	Core	NA	Not_secreted	Core-Chromosome	>Tribe5750
M_FR13_EuGene_00010161	2700	FR13_Cont03	4220283	4222982	2700	100	100	0	1	FR13_Cont03-4220283-4222982	Core	NA	Not_secreted	Core-Chromosome	>Tribe7548
M_FR13_EuGene_00010171	266	FR13_Cont03	4223081	4223346	266	100	100	6.99e-139	1	FR13_Cont03-4223081-4223346	Core	NA	Not_secreted	Core-Chromosome	>Tribe7758
M_FR13_EuGene_00010181	1349	FR13_Cont03	4224044	4225392	1349	100	100	0	1	FR13_Cont03-4224044-4225392	Core	NA	Not_secreted	Core-Chromosome	>Tribe7697
M_FR13_EuGene_00010191	1992	FR13_Cont03	4225937	4227928	1992	100	100	0	1	FR13_Cont03-4225937-4227928	Core	NA	Not_secreted	Core-Chromosome	>Tribe5887
M_FR13_EuGene_00010201	2847	FR13_Cont03	4238644	4241491	2848	99.965	100	0	1.00035	FR13_Cont03-4238644-4241491	Core	NA	Not_secreted	Core-Chromosome	>Tribe8321
M_FR13_EuGene_00010211	4804	FR13_Cont03	4241862	4246665	4804	100	100	0	1	FR13_Cont03-4241862-4246665	Core	NA	Not_secreted	Core-Chromosome	>Tribe8541
M_FR13_EuGene_00010231	3866	FR13_Cont03	4250863	4254728	3866	100	100	0	1	FR13_Cont03-4250863-4254728	Core	NA	Not_secreted	Core-Chromosome	>Tribe1352
M_FR13_EuGene_00010251	3893	FR13_Cont03	4258025	4261917	3893	100	100	0	1	FR13_Cont03-4258025-4261917	Core	NA	Not_secreted	Core-Chromosome	>Tribe1007
M_FR13_EuGene_00010261	1928	FR13_Cont03	4262749	4264676	1928	100	100	0	1	FR13_Cont03-4262749-4264676	Core	NA	Not_secreted	Core-Chromosome	>Tribe277
M_FR13_EuGene_00010271	1100	FR13_Cont03	4268229	4269328	1100	100	100	0	1	FR13_Cont03-4268229-4269328	Core	NA	Secreted	Core-Chromosome	>Tribe58
M_FR13_EuGene_00010281	643	FR13_Cont03	4270258	4270900	643	100	100	0	1	FR13_Cont03-4270258-4270900	Core	NA	Not_secreted	Core-Chromosome	>Tribe11072
M_FR13_EuGene_00010291	2324	FR13_Cont03	4272547	4274870	2324	100	100	0	1	FR13_Cont03-4272547-4274870	Core	NA	Not_secreted	Core-Chromosome	>Tribe8424
M_FR13_EuGene_00010301	1401	FR13_Cont03	4275425	4276825	1401	99.929	100	0	1	FR13_Cont03-4275425-4276825	Core	NA	Not_secreted	Core-Chromosome	>Tribe6198
M_FR13_EuGene_00010311	949	FR13_Cont03	4284644	4285592	949	100	100	0	1	FR13_Cont03-4284644-4285592	Core	NA	Not_secreted	Core-Chromosome	>Tribe5706
M_FR13_EuGene_00010321	1118	FR13_Cont03	4299498	4300615	1118	100	100	0	1	FR13_Cont03-4299498-4300615	Core	NA	Secreted	Core-Chromosome	>Tribe6468
M_FR13_EuGene_00010331	2673	FR13_Cont03	4301039	4303711	2673	100	100	0	1	FR13_Cont03-4301039-4303711	Core	NA	Not_secreted	Core-Chromosome	>Tribe988
M_FR13_EuGene_00010341	453	FR13_Cont03	4307034	4307486	453	100	100	0	1	FR13_Cont03-4307034-4307486	Core	NA	Not_secreted	Core-Chromosome	>Tribe1889
M_FR13_EuGene_00010371	187	FR13_Cont03	4309135	4309321	187	100	100	3.9e-95	1	FR13_Cont03-4309135-4309321	Core	NA	Not_secreted	Core-Chromosome	>Tribe1494
M_FR13_EuGene_00010381	536	FR13_Cont03	4309731	4310266	536	100	100	0	1	FR13_Cont03-4309731-4310266	Core	NA	Not_secreted	Core-Chromosome	>Tribe8552
M_FR13_EuGene_00010391	251	FR13_Cont03	4311564	4311814	251	100	100	1.43e-130	1	FR13_Cont03-4311564-4311814	Core	NA	Not_secreted	Core-Chromosome	>Tribe8074
M_FR13_EuGene_00010401	127	FR13_Cont03	4312225	4312342	118	100	93	5.63e-57	0.929134	FR13_Cont03-4312225-4312342	Core	NA	Not_secreted	Core-Chromosome	>Tribe11186
M_FR13_EuGene_00010411	455	FR13_Cont02	1932112	1932566	455	100	100	0	1	FR13_Cont02-1932112-1932566	Core	NA	Not_secreted	Core-Chromosome	>Tribe1389
M_FR13_EuGene_00010421	1049	FR13_Cont02	1933340	1934388	1049	100	100	0	1	FR13_Cont02-1933340-1934388	Core	NA	Not_secreted	Core-Chromosome	>Tribe4657
M_FR13_EuGene_00010431	588	FR13_Cont02	1934465	1935052	588	100	100	0	1	FR13_Cont02-1934465-1935052	Core	NA	Not_secreted	Core-Chromosome	>Tribe1514
M_FR13_EuGene_00010441	493	FR13_Cont02	1940869	1941361	493	100	100	0	1	FR13_Cont02-1940869-1941361	Core	NA	Not_secreted	Core-Chromosome	>Tribe653
M_FR13_EuGene_00010451	1235	FR13_Cont02	1942239	1943473	1235	100	100	0	1	FR13_Cont02-1942239-1943473	Core	NA	Secreted	Core-Chromosome	>Tribe7686
M_FR13_EuGene_00010461	954	FR13_Cont01	6451057	6450104	954	100	100	0	1	FR13_Cont01-6451057-6450104	Core	NA	Not_secreted	Core-Chromosome	>Tribe716
M_FR13_EuGene_00010471	1349	FR13_Cont02	3693122	3691774	1349	100	100	0	1	FR13_Cont02-3693122-3691774	Core	NA	Not_secreted	Core-Chromosome	>Tribe3831
M_FR13_EuGene_00010481	1337	FR13_Cont02	3688580	3687244	1337	100	100	0	1	FR13_Cont02-3688580-3687244	Core	NA	Not_secreted	Core-Chromosome	>Tribe8358
M_FR13_EuGene_00010491	1404	FR13_Cont02	3684957	3683554	1404	100	100	0	1	FR13_Cont02-3684957-3683554	Core	NA	Not_secreted	Core-Chromosome	>Tribe3085
M_FR13_EuGene_00010501	1510	FR13_Cont02	3682997	3681488	1510	100	100	0	1	FR13_Cont02-3682997-3681488	Core	NA	Not_secreted	Core-Chromosome	>Tribe4096
M_FR13_EuGene_00010511	410	FR13_Cont02	3681238	3680829	410	100	100	0	1	FR13_Cont02-3681238-3680829	Core	NA	Not_secreted	Core-Chromosome	>Tribe2292
M_FR13_EuGene_00010521	113	FR13_Cont02	3680362	3680250	113	100	100	2.93e-54	1	FR13_Cont02-3680362-3680250	Core	NA	Secreted	Core-Chromosome	>Tribe2292
M_FR13_EuGene_00010531	1638	FR13_Cont02	3678702	3677065	1638	100	100	0	1	FR13_Cont02-3678702-3677065	Core	NA	Not_secreted	Core-Chromosome	>Tribe5562
M_FR13_EuGene_00010541	2111	FR13_Cont02	3675131	3673021	2111	100	100	0	1	FR13_Cont02-3675131-3673021	Core	NA	Not_secreted	Core-Chromosome	>Tribe3664
M_FR13_EuGene_00010551	2257	FR13_Cont02	3672664	3670408	2257	100	100	0	1	FR13_Cont02-3672664-3670408	Core	NA	Not_secreted	Core-Chromosome	>Tribe7427
M_FR13_EuGene_00010561	3502	FR13_Cont02	3670404	3666903	3502	100	100	0	1	FR13_Cont02-3670404-3666903	Core	NA	Not_secreted	Core-Chromosome	>Tribe2441
M_FR13_EuGene_00010571	2721	FR13_Cont02	3664633	3661913	2721	100	100	0	1	FR13_Cont02-3664633-3661913	Core	NA	Not_secreted	Core-Chromosome	>Tribe3
M_FR13_EuGene_00010581	1175	FR13_Cont02	3661556	3660382	1175	100	100	0	1	FR13_Cont02-3661556-3660382	Core	NA	Not_secreted	Core-Chromosome	>Tribe4601
M_FR13_EuGene_00010591	785	FR13_Cont02	3660125	3659341	785	100	100	0	1	FR13_Cont02-3660125-3659341	Core	NA	Secreted	Core-Chromosome	>Tribe9147
M_FR13_EuGene_00010601	995	FR13_Cont02	3659331	3658337	995	100	100	0	1	FR13_Cont02-3659331-3658337	Core	NA	Not_secreted	Core-Chromosome	>Tribe3876
M_FR13_EuGene_00010611	609	FR13_Cont02	3658378	3657770	609	100	100	0	1	FR13_Cont02-3658378-3657770	Core	NA	Not_secreted	Core-Chromosome	>Tribe11521
M_FR13_EuGene_00010621	2162	FR13_Cont02	3657366	3655205	2162	100	100	0	1	FR13_Cont02-3657366-3655205	Core	NA	Not_secreted	Core-Chromosome	>Tribe6189
M_FR13_EuGene_00010631	1166	FR13_Cont02	3652850	3651685	1166	100	100	0	1	FR13_Cont02-3652850-3651685	Core	NA	Secreted	Core-Chromosome	>Tribe709
M_FR13_EuGene_00010651	1478	FR13_Cont02	3647772	3646295	1478	100	100	0	1	FR13_Cont02-3647772-3646295	Core	NA	Not_secreted	Core-Chromosome	>Tribe5804
M_FR13_EuGene_00010661	2829	FR13_Cont02	3645963	3643135	2829	100	100	0	1	FR13_Cont02-3645963-3643135	Core	NA	Not_secreted	Core-Chromosome	>Tribe8692
M_FR13_EuGene_00010671	768	FR13_Cont02	3641421	3640654	768	100	100	0	1	FR13_Cont02-3641421-3640654	Core	NA	Not_secreted	Core-Chromosome	>Tribe2119
M_FR13_EuGene_00010691	2347	FR13_Cont02	3639365	3637019	2347	100	100	0	1	FR13_Cont02-3639365-3637019	Core	NA	Not_secreted	Core-Chromosome	>Tribe2119
M_FR13_EuGene_00010701	2192	FR13_Cont02	3637012	3634821	2192	100	100	0	1	FR13_Cont02-3637012-3634821	Core	NA	Not_secreted	Core-Chromosome	>Tribe2116
M_FR13_EuGene_00010711	227	FR13_Cont02	3634582	3634359	224	100	99	1.31e-115	0.986784	FR13_Cont02-3634582-3634359	Core	NA	Not_secreted	Core-Chromosome	>Tribe4274
M_FR13_EuGene_00010721	600	FR13_Cont02	3632746	3632147	600	100	100	0	1	FR13_Cont02-3632746-3632147	Core	NA	Not_secreted	Core-Chromosome	>Tribe2888
M_FR13_EuGene_00010731	797	FR13_Cont02	3631666	3630870	797	100	100	0	1	FR13_Cont02-3631666-3630870	Core	NA	Secreted	Core-Chromosome	>Tribe7675
M_FR13_EuGene_00010741	656	FR13_Cont02	3630430	3629775	656	100	100	0	1	FR13_Cont02-3630430-3629775	Core	NA	Secreted	Core-Chromosome	>Tribe158
M_FR13_EuGene_00010751	783	FR13_Cont02	3628116	3627334	783	100	100	0	1	FR13_Cont02-3628116-3627334	Core	NA	Not_secreted	Core-Chromosome	>Tribe7734
M_FR13_EuGene_00010761	1966	FR13_Cont02	3627329	3625364	1966	100	100	0	1	FR13_Cont02-3627329-3625364	Core	NA	Not_secreted	Core-Chromosome	>Tribe2363
M_FR13_EuGene_00010771	1001	FR13_Cont02	3625357	3624357	1001	100	100	0	1	FR13_Cont02-3625357-3624357	Core	NA	Not_secreted	Core-Chromosome	>Tribe7622
M_FR13_EuGene_00010781	3461	FR13_Cont02	3622277	3618817	3461	100	100	0	1	FR13_Cont02-3622277-3618817	Core	NA	Not_secreted	Core-Chromosome	>Tribe8058
M_FR13_EuGene_00010791	1348	FR13_Cont02	3618351	3617006	1348	99.852	100	0	1	FR13_Cont02-3618351-3617006	Core	NA	Not_secreted	Core-Chromosome	>Tribe7150
M_FR13_EuGene_00010801	2321	FR13_Cont02	3616820	3614500	2321	100	100	0	1	FR13_Cont02-3616820-3614500	Core	NA	Not_secreted	Core-Chromosome	>Tribe5627
M_FR13_EuGene_00010811	980	FR13_Cont02	3605334	3604356	980	99.898	100	0	1	FR13_Cont02-3605334-3604356	Core	NA	Not_secreted	Core-Chromosome	>Tribe3908
M_FR13_EuGene_00010821	1590	FR13_Cont02	3597607	3596018	1590	100	100	0	1	FR13_Cont02-3597607-3596018	Core	NA	Not_secreted	Core-Chromosome	>Tribe6764
M_FR13_EuGene_00010831	848	FR13_Cont02	3594886	3594039	848	100	100	0	1	FR13_Cont02-3594886-3594039	Core	NA	Not_secreted	Core-Chromosome	>Tribe6946
M_FR13_EuGene_00010841	651	FR13_Cont02	3593682	3593032	651	100	100	0	1	FR13_Cont02-3593682-3593032	Core	NA	Not_secreted	Core-Chromosome	>Tribe8083
M_FR13_EuGene_00010851	178	FR13_Cont02	3587936	3587759	178	100	100	3.72e-90	1	FR13_Cont02-3587936-3587759	Core	NA	Not_secreted	Core-Chromosome	>Tribe11157
M_FR13_EuGene_00010861	272	FR13_Cont02	3586963	3586692	272	100	100	3.31e-142	1	FR13_Cont02-3586963-3586692	Core	NA	Not_secreted	Core-Chromosome	>Tribe7151
M_FR13_EuGene_00010871	1645	FR13_Cont02	3586575	3584931	1645	100	100	0	1	FR13_Cont02-3586575-3584931	Core	NA	Secreted	Core-Chromosome	>Tribe7664
M_FR13_EuGene_00010881	1299	FR13_Cont02	3583374	3582076	1299	100	100	0	1	FR13_Cont02-3583374-3582076	Core	NA	Not_secreted	Core-Chromosome	>Tribe2668
M_FR13_EuGene_00010891	787	FR13_Cont02	3582073	3581350	729	99.314	93	0	0.926302	FR13_Cont02-3582073-3581350	Core	NA	Not_secreted	Core-Chromosome	>Tribe1114
M_FR13_EuGene_00010901	1821	FR13_Cont02	3581396	3579576	1821	100	100	0	1	FR13_Cont02-3581396-3579576	Core	NA	Not_secreted	Core-Chromosome	>Tribe1114
M_FR13_EuGene_00010911	1739	FR13_Cont02	3578315	3576577	1739	100	100	0	1	FR13_Cont02-3578315-3576577	Core	NA	Not_secreted	Core-Chromosome	>Tribe2412
M_FR13_EuGene_00010921	518	FR13_Cont02	3576517	3576000	518	100	100	0	1	FR13_Cont02-3576517-3576000	Core	NA	Not_secreted	Core-Chromosome	>Tribe1645
M_FR13_EuGene_00010931	1224	FR13_Cont02	3575254	3574031	1224	100	100	0	1	FR13_Cont02-3575254-3574031	Core	NA	Not_secreted	Core-Chromosome	>Tribe8412
M_FR13_EuGene_00010941	546	FR13_Cont02	3573553	3573008	546	100	100	0	1	FR13_Cont02-3573553-3573008	Core	NA	Not_secreted	Core-Chromosome	>Tribe413
M_FR13_EuGene_00010951	569	FR13_Cont02	3570430	3569862	569	100	100	0	1	FR13_Cont02-3570430-3569862	Core	NA	Not_secreted	Core-Chromosome	>Tribe413
M_FR13_EuGene_00010961	857	FR13_Cont02	3569011	3568155	857	100	100	0	1	FR13_Cont02-3569011-3568155	Core	NA	Not_secreted	Core-Chromosome	>Tribe3721
M_FR13_EuGene_00010971	1667	FR13_Cont02	3572098	3570432	1667	100	100	0	1	FR13_Cont02-3572098-3570432	Core	NA	Not_secreted	Core-Chromosome	>Tribe413
M_FR13_EuGene_00010981	2160	FR13_Cont02	3563907	3561748	2160	100	100	0	1	FR13_Cont02-3563907-3561748	Core	NA	Not_secreted	Core-Chromosome	>Tribe7395
M_FR13_EuGene_00010991	4067	FR13_Cont02	3553632	3549566	4067	100	100	0	1	FR13_Cont02-3553632-3549566	Core	NA	Not_secreted	Core-Chromosome	>Tribe132
M_FR13_EuGene_00011001	222	FR13_Cont02	3546767	3546546	222	100	100	1.66e-114	1	FR13_Cont02-3546767-3546546	Core	NA	Secreted	Core-Chromosome	>Tribe9539
M_FR13_EuGene_00011011	716	FR13_Cont02	3546464	3545749	716	100	100	0	1	FR13_Cont02-3546464-3545749	Core	NA	Not_secreted	Core-Chromosome	>Tribe3455
M_FR13_EuGene_00011021	1842	FR13_Cont02	3545528	3543687	1842	100	100	0	1	FR13_Cont02-3545528-3543687	Core	NA	Not_secreted	Core-Chromosome	>Tribe8420
M_FR13_EuGene_00011031	1684	FR13_Cont02	3542790	3541107	1684	100	100	0	1	FR13_Cont02-3542790-3541107	Core	NA	Not_secreted	Core-Chromosome	>Tribe10
M_FR13_EuGene_00011041	948	FR13_Cont02	3538702	3537755	948	100	100	0	1	FR13_Cont02-3538702-3537755	Core	NA	Not_secreted	Core-Chromosome	>Tribe3573
M_FR13_EuGene_00011051	1447	FR13_Cont02	3537287	3535841	1447	100	100	0	1	FR13_Cont02-3537287-3535841	Core	NA	Not_secreted	Core-Chromosome	>Tribe3451
M_FR13_EuGene_00011061	2996	FR13_Cont02	3535721	3532726	2996	100	100	0	1	FR13_Cont02-3535721-3532726	Core	NA	Not_secreted	Core-Chromosome	>Tribe1687
M_FR13_EuGene_00011071	1542	FR13_Cont02	3525830	3524289	1542	100	100	0	1	FR13_Cont02-3525830-3524289	Core	NA	Secreted	Core-Chromosome	>Tribe5666
M_FR13_EuGene_00011081	621	FR13_Cont02	3517118	3516498	621	100	100	0	1	FR13_Cont02-3517118-3516498	Core	NA	Not_secreted	Core-Chromosome	>Tribe3847
M_FR13_EuGene_00011091	1916	FR13_Cont02	3505598	3503683	1916	100	100	0	1	FR13_Cont02-3505598-3503683	Core	NA	Not_secreted	Core-Chromosome	>Tribe131
M_FR13_EuGene_00011101	1930	FR13_Cont02	3502939	3501010	1930	100	100	0	1	FR13_Cont02-3502939-3501010	Core	NA	Not_secreted	Core-Chromosome	>Tribe3698
M_FR13_EuGene_00011111	1831	FR13_Cont02	3500438	3498608	1831	100	100	0	1	FR13_Cont02-3500438-3498608	Core	NA	Not_secreted	Core-Chromosome	>Tribe5989
M_FR13_EuGene_00011121	1509	FR13_Cont02	3498605	3497097	1509	100	100	0	1	FR13_Cont02-3498605-3497097	Core	NA	Not_secreted	Core-Chromosome	>Tribe3222
M_FR13_EuGene_00011131	211	FR13_Cont02	3494101	3493891	211	100	100	2.04e-108	1	FR13_Cont02-3494101-3493891	Core	NA	Not_secreted	Core-Chromosome	>Tribe2465
M_FR13_EuGene_00011141	1106	FR13_Cont02	3493927	3492822	1106	100	100	0	1	FR13_Cont02-3493927-3492822	Core	NA	Not_secreted	Core-Chromosome	>Tribe2465
M_FR13_EuGene_00011151	3234	FR13_Cont02	3491452	3488219	3234	100	100	0	1	FR13_Cont02-3491452-3488219	Core	NA	Not_secreted	Core-Chromosome	>Tribe4620
M_FR13_EuGene_00011161	1553	FR13_Cont02	3487651	3486099	1553	100	100	0	1	FR13_Cont02-3487651-3486099	Core	NA	Not_secreted	Core-Chromosome	>Tribe6422
M_FR13_EuGene_00011171	2389	FR13_Cont02	3485064	3482676	2389	100	100	0	1	FR13_Cont02-3485064-3482676	Core	NA	Not_secreted	Core-Chromosome	>Tribe7841
M_FR13_EuGene_00011181	196	FR13_Cont02	3482673	3482478	196	100	100	4.09e-100	1	FR13_Cont02-3482673-3482478	Core	NA	Not_secreted	Core-Chromosome	>Tribe6062
M_FR13_EuGene_00011191	1648	FR13_Cont02	3482410	3480763	1648	100	100	0	1	FR13_Cont02-3482410-3480763	Core	NA	Not_secreted	Core-Chromosome	>Tribe309
M_FR13_EuGene_00011201	1278	FR13_Cont02	3480334	3479057	1278	100	100	0	1	FR13_Cont02-3480334-3479057	Core	NA	Not_secreted	Core-Chromosome	>Tribe3560
M_FR13_EuGene_00011211	2753	FR13_Cont02	3479050	3476298	2753	100	100	0	1	FR13_Cont02-3479050-3476298	Core	NA	Not_secreted	Core-Chromosome	>Tribe6315
M_FR13_EuGene_00011221	2068	FR13_Cont02	3473416	3471349	2068	100	100	0	1	FR13_Cont02-3473416-3471349	Core	NA	Not_secreted	Core-Chromosome	>Tribe3504
M_FR13_EuGene_00011231	154	FR13_Cont02	3469859	3469706	154	100	100	6.89e-77	1	FR13_Cont02-3469859-3469706	Core	NA	Not_secreted	Core-Chromosome	>Tribe118
M_FR13_EuGene_00011241	1975	FR13_Cont02	3465529	3463555	1975	100	100	0	1	FR13_Cont02-3465529-3463555	Core	NA	Not_secreted	Core-Chromosome	>Tribe724
M_FR13_EuGene_00011251	3009	FR13_Cont02	3458719	3455711	3009	100	100	0	1	FR13_Cont02-3458719-3455711	Core	NA	Not_secreted	Core-Chromosome	>Tribe724
M_FR13_EuGene_00011261	1509	FR13_Cont02	3450979	3449471	1509	100	100	0	1	FR13_Cont02-3450979-3449471	Core	NA	Not_secreted	Core-Chromosome	>Tribe6797
M_FR13_EuGene_00011271	449	FR13_Cont02	3449368	3448920	449	100	100	0	1	FR13_Cont02-3449368-3448920	Core	NA	Not_secreted	Core-Chromosome	>Tribe3508
M_FR13_EuGene_00011281	1580	FR13_Cont02	3441555	3439976	1580	100	100	0	1	FR13_Cont02-3441555-3439976	Core	NA	Not_secreted	Core-Chromosome	>Tribe516
M_FR13_EuGene_00011291	2172	FR13_Cont02	3439638	3437467	2172	100	100	0	1	FR13_Cont02-3439638-3437467	Core	NA	Not_secreted	Core-Chromosome	>Tribe4241
M_FR13_EuGene_00011301	755	FR13_Cont02	3437463	3436709	755	100	100	0	1	FR13_Cont02-3437463-3436709	Core	NA	Not_secreted	Core-Chromosome	>Tribe6248
M_FR13_EuGene_00011311	245	FR13_Cont02	3435159	3434915	245	100	100	3.01e-127	1	FR13_Cont02-3435159-3434915	Core	NA	Not_secreted	Core-Chromosome	>Tribe3494
M_FR13_EuGene_00011321	650	FR13_Cont02	3434843	3434194	650	100	100	0	1	FR13_Cont02-3434843-3434194	Core	NA	Not_secreted	Core-Chromosome	>Tribe2822
M_FR13_EuGene_00011331	1005	FR13_Cont02	3433660	3432656	1005	100	100	0	1	FR13_Cont02-3433660-3432656	Core	NA	Not_secreted	Core-Chromosome	>Tribe2043
M_FR13_EuGene_00011341	2067	FR13_Cont02	3432122	3430056	2067	100	100	0	1	FR13_Cont02-3432122-3430056	Core	NA	Not_secreted	Core-Chromosome	>Tribe2043
M_FR13_EuGene_00011351	3061	FR13_Cont02	3427499	3424439	3061	100	100	0	1	FR13_Cont02-3427499-3424439	Core	NA	Not_secreted	Core-Chromosome	>Tribe6541
M_FR13_EuGene_00011361	598	FR13_Cont02	3424125	3423528	598	100	100	0	1	FR13_Cont02-3424125-3423528	Core	NA	Not_secreted	Core-Chromosome	>Tribe8473
M_FR13_EuGene_00011371	1574	FR13_Cont02	3422974	3421401	1574	100	100	0	1	FR13_Cont02-3422974-3421401	Core	NA	Not_secreted	Core-Chromosome	>Tribe4457
M_FR13_EuGene_00011381	2117	FR13_Cont02	3419764	3417648	2117	100	100	0	1	FR13_Cont02-3419764-3417648	Core	NA	Not_secreted	Core-Chromosome	>Tribe7205
M_FR13_EuGene_00011391	1698	FR13_Cont02	3417247	3415550	1698	100	100	0	1	FR13_Cont02-3417247-3415550	Core	NA	Not_secreted	Core-Chromosome	>Tribe4621
M_FR13_EuGene_00011401	352	FR13_Cont02	3415091	3414740	352	100	100	0	1	FR13_Cont02-3415091-3414740	Core	NA	Not_secreted	Core-Chromosome	>Tribe1390
M_FR13_EuGene_00011411	1486	FR13_Cont02	3410909	3409424	1486	100	100	0	1	FR13_Cont02-3410909-3409424	Core	NA	Not_secreted	Core-Chromosome	>Tribe6992
M_FR13_EuGene_00011421	1755	FR13_Cont02	3408821	3407067	1755	100	100	0	1	FR13_Cont02-3408821-3407067	Core	NA	Not_secreted	Core-Chromosome	>Tribe2413
M_FR13_EuGene_00011431	696	FR13_Cont02	3403521	3402826	696	100	100	0	1	FR13_Cont02-3403521-3402826	Core	NA	Not_secreted	Core-Chromosome	>Tribe8449
M_FR13_EuGene_00011441	2034	FR13_Cont02	3402196	3400163	2034	100	100	0	1	FR13_Cont02-3402196-3400163	Core	NA	Not_secreted	Core-Chromosome	>Tribe8726
M_FR13_EuGene_00011451	110	FR13_Cont03	691192	691083	110	100	100	1.32e-52	1	FR13_Cont03-691192-691083	Core	NA	Not_secreted	Core-Chromosome	>Tribe1076
M_FR13_EuGene_00011461	2860	FR13_Cont03	690579	687720	2860	100	100	0	1	FR13_Cont03-690579-687720	Core	NA	Not_secreted	Core-Chromosome	>Tribe7114
M_FR13_EuGene_00011471	1786	FR13_Cont03	681648	679863	1786	100	100	0	1	FR13_Cont03-681648-679863	Core	NA	Not_secreted	Core-Chromosome	>Tribe2576
M_FR13_EuGene_00011481	978	FR13_Cont03	679518	678541	978	100	100	0	1	FR13_Cont03-679518-678541	Core	NA	Not_secreted	Core-Chromosome	>Tribe9039
M_FR13_EuGene_00011491	2683	FR13_Cont03	678537	675852	2686	99.888	100	0	1.00112	FR13_Cont03-678537-675852	Core	NA	Not_secreted	Core-Chromosome	>Tribe3545
M_FR13_EuGene_00011501	1140	FR13_Cont03	675364	674218	1147	99.39	100	0	1.00614	FR13_Cont03-675364-674218	Core	NA	Not_secreted	Core-Chromosome	>Tribe3887
M_FR13_EuGene_00011511	161	FR13_Cont03	671580	671420	161	100	100	9.33e-81	1	FR13_Cont03-671580-671420	Core	NA	Not_secreted	Core-Chromosome	>Tribe9636
M_FR13_EuGene_00011521	2369	FR13_Cont03	670385	668017	2369	100	100	0	1	FR13_Cont03-670385-668017	Core	NA	Not_secreted	Core-Chromosome	>Tribe3682
M_FR13_EuGene_00011531	2534	FR13_Cont03	666541	664008	2534	100	100	0	1	FR13_Cont03-666541-664008	Core	NA	Not_secreted	Core-Chromosome	>Tribe5772
M_FR13_EuGene_00011541	149	FR13_Cont03	662444	662296	149	100	100	3.99e-74	1	FR13_Cont03-662444-662296	Core	NA	Not_secreted	Core-Chromosome	>Tribe9818
M_FR13_EuGene_00011551	653	FR13_Cont03	661948	661296	653	100	100	0	1	FR13_Cont03-661948-661296	Core	NA	Not_secreted	Core-Chromosome	>Tribe123
M_FR13_EuGene_00011571	1907	FR13_Cont03	660685	658779	1907	100	100	0	1	FR13_Cont03-660685-658779	Core	NA	Not_secreted	Core-Chromosome	>Tribe123
M_FR13_EuGene_00011581	272	FR13_Cont03	658301	658030	272	100	100	3.31e-142	1	FR13_Cont03-658301-658030	Core	NA	Secreted	Core-Chromosome	>Tribe8935
M_FR13_EuGene_00011591	1255	FR13_Cont03	657137	655883	1255	100	100	0	1	FR13_Cont03-657137-655883	Core	NA	Secreted	Core-Chromosome	>Tribe477
M_FR13_EuGene_00011601	650	FR13_Cont03	655523	654874	650	100	100	0	1	FR13_Cont03-655523-654874	Core	NA	Not_secreted	Core-Chromosome	>Tribe9375
M_FR13_EuGene_00011611	2659	FR13_Cont03	653994	651336	2659	100	100	0	1	FR13_Cont03-653994-651336	Core	NA	Not_secreted	Core-Chromosome	>Tribe7950
M_FR13_EuGene_00011621	2243	FR13_Cont03	650247	648005	2243	100	100	0	1	FR13_Cont03-650247-648005	Core	NA	Secreted	Core-Chromosome	>Tribe45
M_FR13_EuGene_00011631	1374	FR13_Cont03	648002	646629	1374	100	100	0	1	FR13_Cont03-648002-646629	Core	NA	Not_secreted	Core-Chromosome	>Tribe8344
M_FR13_EuGene_00011641	1434	FR13_Cont03	645681	644248	1434	100	100	0	1	FR13_Cont03-645681-644248	Core	NA	Not_secreted	Core-Chromosome	>Tribe7704
M_FR13_EuGene_00011651	1054	FR13_Cont03	642606	641553	1054	100	100	0	1	FR13_Cont03-642606-641553	Core	NA	Not_secreted	Core-Chromosome	>Tribe855
M_FR13_EuGene_00011661	2558	FR13_Cont03	640193	637636	2558	100	100	0	1	FR13_Cont03-640193-637636	Core	NA	Not_secreted	Core-Chromosome	>Tribe855
M_FR13_EuGene_00011671	1855	FR13_Cont03	636747	634893	1855	100	100	0	1	FR13_Cont03-636747-634893	Core	NA	Not_secreted	Core-Chromosome	>Tribe4060
M_FR13_EuGene_00011681	563	FR13_Cont03	634819	634257	563	100	100	0	1	FR13_Cont03-634819-634257	Core	NA	Not_secreted	Core-Chromosome	>Tribe7668
M_FR13_EuGene_00011691	519	FR13_Cont03	634254	633736	519	100	100	0	1	FR13_Cont03-634254-633736	Core	NA	Not_secreted	Core-Chromosome	>Tribe8205
M_FR13_EuGene_00011701	1536	FR13_Cont03	631211	629676	1536	100	100	0	1	FR13_Cont03-631211-629676	Core	NA	Not_secreted	Core-Chromosome	>Tribe3523
M_FR13_EuGene_00011711	2567	FR13_Cont03	627847	625281	2567	100	100	0	1	FR13_Cont03-627847-625281	Core	NA	Not_secreted	Core-Chromosome	>Tribe7369
M_FR13_EuGene_00011721	769	FR13_Cont03	624620	623852	769	100	100	0	1	FR13_Cont03-624620-623852	Core	NA	Not_secreted	Core-Chromosome	>Tribe7471
M_FR13_EuGene_00011731	314	FR13_Cont03	623429	623116	314	100	100	1.74e-165	1	FR13_Cont03-623429-623116	Core	NA	Not_secreted	Core-Chromosome	>Tribe11188
M_FR13_EuGene_00011741	1211	FR13_Cont03	622674	621464	1211	100	100	0	1	FR13_Cont03-622674-621464	Core	NA	Not_secreted	Core-Chromosome	>Tribe6783
M_FR13_EuGene_00011751	425	FR13_Cont03	620528	620104	425	100	100	0	1	FR13_Cont03-620528-620104	Core	NA	Not_secreted	Core-Chromosome	>Tribe11127
M_FR13_EuGene_00011761	3332	FR13_Cont03	619248	615917	3332	100	100	0	1	FR13_Cont03-619248-615917	Core	NA	Not_secreted	Core-Chromosome	>Tribe309
M_FR13_EuGene_00011771	1649	FR13_Cont03	614430	612782	1649	100	100	0	1	FR13_Cont03-614430-612782	Core	NA	Not_secreted	Core-Chromosome	>Tribe8809
M_FR13_EuGene_00011781	927	FR13_Cont03	612779	611853	927	100	100	0	1	FR13_Cont03-612779-611853	Core	NA	Not_secreted	Core-Chromosome	>Tribe6345
M_FR13_EuGene_00011791	1697	FR13_Cont03	611132	609436	1697	100	100	0	1	FR13_Cont03-611132-609436	Core	NA	Not_secreted	Core-Chromosome	>Tribe5504
M_FR13_EuGene_00011801	2390	FR13_Cont03	609409	607020	2390	100	100	0	1	FR13_Cont03-609409-607020	Core	NA	Not_secreted	Core-Chromosome	>Tribe2542
M_FR13_EuGene_00011811	3457	FR13_Cont03	600466	597010	3457	100	100	0	1	FR13_Cont03-600466-597010	Core	NA	Not_secreted	Core-Chromosome	>Tribe3513
M_FR13_EuGene_00011821	2543	FR13_Cont03	596153	593611	2543	100	100	0	1	FR13_Cont03-596153-593611	Core	NA	Not_secreted	Core-Chromosome	>Tribe7402
M_FR13_EuGene_00011831	398	FR13_Cont03	591637	591241	398	99.749	100	0	1	FR13_Cont03-591637-591241	Core	NA	Secreted	Core-Chromosome	>Tribe996
M_FR13_EuGene_00011841	1494	FR13_Cont03	587200	585707	1494	100	100	0	1	FR13_Cont03-587200-585707	Core	NA	Not_secreted	Core-Chromosome	>Tribe7308
M_FR13_EuGene_00011851	884	FR13_Cont03	585010	584127	884	100	100	0	1	FR13_Cont03-585010-584127	Core	NA	Not_secreted	Core-Chromosome	>Tribe2171
M_FR13_EuGene_00011861	1095	FR13_Cont03	580252	579158	1095	100	100	0	1	FR13_Cont03-580252-579158	Core	NA	Not_secreted	Core-Chromosome	>Tribe3271
M_FR13_EuGene_00011871	363	FR13_Cont03	577867	577505	363	100	100	0	1	FR13_Cont03-577867-577505	Core	NA	Not_secreted	Core-Chromosome	>Tribe6982
M_FR13_EuGene_00011881	4547	FR13_Cont03	577081	572537	4547	99.956	100	0	1	FR13_Cont03-577081-572537	Core	NA	Not_secreted	Core-Chromosome	>Tribe54
M_FR13_EuGene_00011891	653	FR13_Cont03	571891	571239	653	100	100	0	1	FR13_Cont03-571891-571239	Core	NA	Not_secreted	Core-Chromosome	>Tribe1624
M_FR13_EuGene_00011901	998	FR13_Cont03	570507	569510	998	100	100	0	1	FR13_Cont03-570507-569510	Core	NA	Not_secreted	Core-Chromosome	>Tribe5643
M_FR13_EuGene_00011911	591	FR13_Cont03	568426	567836	591	100	100	0	1	FR13_Cont03-568426-567836	Core	NA	Not_secreted	Core-Chromosome	>Tribe7381
M_FR13_EuGene_00011921	583	FR13_Cont03	560191	559609	583	100	100	0	1	FR13_Cont03-560191-559609	Core	NA	Secreted	Core-Chromosome	>Tribe636
M_FR13_EuGene_00011931	1308	FR13_Cont03	553717	552410	1308	100	100	0	1	FR13_Cont03-553717-552410	Core	NA	Secreted	Core-Chromosome	>Tribe8166
M_FR13_EuGene_00011941	611	FR13_Cont02	5241534	5242144	611	100	100	0	1	FR13_Cont02-5241534-5242144	Core	NA	Not_secreted	Core-Chromosome	>Tribe7143
M_FR13_EuGene_00011951	194	FR13_Cont02	5242550	5242743	194	100	100	5.23e-99	1	FR13_Cont02-5242550-5242743	Core	NA	Not_secreted	Core-Chromosome	>Tribe317
M_FR13_EuGene_00011961	7471	FR13_Cont02	5244128	5251598	7471	100	100	0	1	FR13_Cont02-5244128-5251598	Core	NA	Not_secreted	Core-Chromosome	>Tribe8927
M_FR13_EuGene_00011971	497	FR13_Cont02	5255993	5256489	497	100	100	0	1	FR13_Cont02-5255993-5256489	Core	NA	Not_secreted	Core-Chromosome	>Tribe11397
M_FR13_EuGene_00011981	1430	FR13_Cont02	5257097	5258526	1430	100	100	0	1	FR13_Cont02-5257097-5258526	Core	NA	Not_secreted	Core-Chromosome	>Tribe3520
M_FR13_EuGene_00011991	784	FR13_Cont02	5263070	5263853	784	100	100	0	1	FR13_Cont02-5263070-5263853	Core	NA	Not_secreted	Core-Chromosome	>Tribe231
M_FR13_EuGene_00012001	1253	FR13_Cont02	5264586	5265838	1253	100	100	0	1	FR13_Cont02-5264586-5265838	Core	NA	Not_secreted	Core-Chromosome	>Tribe1190
M_FR13_EuGene_00012021	490	FR13_Cont02	5272820	5273309	490	100	100	0	1	FR13_Cont02-5272820-5273309	Core	NA	Not_secreted	Core-Chromosome	>Tribe2227
M_FR13_EuGene_00012041	2686	FR13_Cont02	5273315	5275997	2686	99.888	100	0	1	FR13_Cont02-5273315-5275997	Core	NA	Not_secreted	Core-Chromosome	>Tribe2227
M_FR13_EuGene_00012051	303	FR13_Cont02	5277544	5277846	303	100	100	2.18e-159	1	FR13_Cont02-5277544-5277846	Core	NA	Not_secreted	Core-Chromosome	>Tribe5409
M_FR13_EuGene_00012061	369	FR13_Cont02	5279632	5279998	367	100	99	0	0.99458	FR13_Cont02-5279632-5279998	Core	NA	Not_secreted	Core-Chromosome	>Tribe3941
M_FR13_EuGene_00012071	1991	FR13_Cont02	5282124	5284114	1991	100	100	0	1	FR13_Cont02-5282124-5284114	Core	NA	Not_secreted	Core-Chromosome	>Tribe3949
M_FR13_EuGene_00012081	217	FR13_Cont02	5285867	5286083	217	100	100	9.72e-112	1	FR13_Cont02-5285867-5286083	Core	NA	Not_secreted	Core-Chromosome	>Tribe1207
M_FR13_EuGene_00012091	108	FR13_Cont02	5287801	5287908	108	100	100	1.69e-51	1	FR13_Cont02-5287801-5287908	Core	NA	Not_secreted	Core-Chromosome	>Tribe1207
M_FR13_EuGene_00012101	1576	FR13_Cont02	5288368	5289943	1576	100	100	0	1	FR13_Cont02-5288368-5289943	Core	NA	Not_secreted	Core-Chromosome	>Tribe8806
M_FR13_EuGene_00012111	1952	FR13_Cont02	5289986	5291937	1952	100	100	0	1	FR13_Cont02-5289986-5291937	Core	NA	Not_secreted	Core-Chromosome	>Tribe2619
M_FR13_EuGene_00012121	2424	FR13_Cont02	5292233	5294656	2424	100	100	0	1	FR13_Cont02-5292233-5294656	Core	NA	Not_secreted	Core-Chromosome	>Tribe6319
M_FR13_EuGene_00012131	1148	FR13_Cont02	5294907	5296054	1148	100	100	0	1	FR13_Cont02-5294907-5296054	Core	NA	Not_secreted	Core-Chromosome	>Tribe8100
M_FR13_EuGene_00012141	2602	FR13_Cont02	5296200	5298801	2602	100	100	0	1	FR13_Cont02-5296200-5298801	Core	NA	Secreted	Core-Chromosome	>Tribe3236
M_FR13_EuGene_00012151	608	FR13_Cont02	5299643	5300250	608	100	100	0	1	FR13_Cont02-5299643-5300250	Core	NA	Not_secreted	Core-Chromosome	>Tribe2472
M_FR13_EuGene_00012161	261	FR13_Cont02	5300280	5300539	260	100	99	1.48e-135	0.996169	FR13_Cont02-5300280-5300539	Core	NA	Not_secreted	Core-Chromosome	>Tribe2472
M_FR13_EuGene_00012171	901	FR13_Cont02	5314010	5314910	901	100	100	0	1	FR13_Cont02-5314010-5314910	Core	NA	Not_secreted	Core-Chromosome	>Tribe1926
M_FR13_EuGene_00012181	741	FR13_Cont02	5314847	5315587	741	100	100	0	1	FR13_Cont02-5314847-5315587	Core	NA	Not_secreted	Core-Chromosome	>Tribe1926
M_FR13_EuGene_00012191	160	FR13_Cont02	5317316	5317475	160	100	100	3.33e-80	1	FR13_Cont02-5317316-5317475	Core	NA	Not_secreted	Core-Chromosome	>Tribe2083
M_FR13_EuGene_00012201	4583	FR13_Cont02	5317454	5322036	4583	100	100	0	1	FR13_Cont02-5317454-5322036	Core	NA	Not_secreted	Core-Chromosome	>Tribe2083
M_FR13_EuGene_00012211	2643	FR13_Cont02	5322337	5324979	2643	100	100	0	1	FR13_Cont02-5322337-5324979	Core	NA	Not_secreted	Core-Chromosome	>Tribe8101
M_FR13_EuGene_00012221	3517	FR13_Cont02	5325129	5328645	3517	100	100	0	1	FR13_Cont02-5325129-5328645	Core	NA	Not_secreted	Core-Chromosome	>Tribe16
M_FR13_EuGene_00012231	308	FR13_Cont02	5333021	5333328	308	100	100	3.68e-162	1	FR13_Cont02-5333021-5333328	Core	NA	Not_secreted	Core-Chromosome	>Tribe11560
M_FR13_EuGene_00012241	149	FR13_Cont02	5336597	5336745	149	100	100	3.99e-74	1	FR13_Cont02-5336597-5336745	Core	NA	Not_secreted	Core-Chromosome	>Tribe5583
M_FR13_EuGene_00012251	2338	FR13_Cont02	5343301	5345638	2338	100	100	0	1	FR13_Cont02-5343301-5345638	Core	NA	Not_secreted	Core-Chromosome	>Tribe8423
M_FR13_EuGene_00012261	1783	FR13_Cont02	5348339	5350121	1783	100	100	0	1	FR13_Cont02-5348339-5350121	Core	NA	Not_secreted	Core-Chromosome	>Tribe5528
M_FR13_EuGene_00012271	1507	FR13_Cont02	5350323	5351829	1507	100	100	0	1	FR13_Cont02-5350323-5351829	Core	NA	Not_secreted	Core-Chromosome	>Tribe6413
M_FR13_EuGene_00012281	1148	FR13_Cont02	5352141	5353288	1148	100	100	0	1	FR13_Cont02-5352141-5353288	Core	NA	Not_secreted	Core-Chromosome	>Tribe4559
M_FR13_EuGene_00012291	1766	FR13_Cont02	5353292	5355057	1766	100	100	0	1	FR13_Cont02-5353292-5355057	Core	NA	Not_secreted	Core-Chromosome	>Tribe9106
M_FR13_EuGene_00012301	665	FR13_Cont02	5356732	5357396	665	100	100	0	1	FR13_Cont02-5356732-5357396	Core	NA	Not_secreted	Core-Chromosome	>Tribe1132
M_FR13_EuGene_00012311	517	FR13_Cont02	5357342	5357858	517	100	100	0	1	FR13_Cont02-5357342-5357858	Core	NA	Not_secreted	Core-Chromosome	>Tribe1132
M_FR13_EuGene_00012321	890	FR13_Cont02	5358506	5359395	890	100	100	0	1	FR13_Cont02-5358506-5359395	Core	NA	Not_secreted	Core-Chromosome	>Tribe7426
M_FR13_EuGene_00012331	1130	FR13_Cont02	5365289	5366418	1130	100	100	0	1	FR13_Cont02-5365289-5366418	Core	NA	Not_secreted	Core-Chromosome	>Tribe4967
M_FR13_EuGene_00012341	1380	FR13_Cont02	5366828	5368207	1380	100	100	0	1	FR13_Cont02-5366828-5368207	Core	NA	Not_secreted	Core-Chromosome	>Tribe845
M_FR13_EuGene_00012351	831	FR13_Cont02	5368176	5369006	831	100	100	0	1	FR13_Cont02-5368176-5369006	Core	NA	Not_secreted	Core-Chromosome	>Tribe845
M_FR13_EuGene_00012361	2439	FR13_Cont02	5369882	5372320	2439	100	100	0	1	FR13_Cont02-5369882-5372320	Core	NA	Not_secreted	Core-Chromosome	>Tribe1509
M_FR13_EuGene_00012371	1177	FR13_Cont02	5372334	5373510	1177	100	100	0	1	FR13_Cont02-5372334-5373510	Core	NA	Not_secreted	Core-Chromosome	>Tribe9143
M_FR13_EuGene_00012381	1784	FR13_Cont01	1693127	1694910	1784	100	100	0	1	FR13_Cont01-1693127-1694910	Core	NA	Not_secreted	Core-Chromosome	>Tribe6335
M_FR13_EuGene_00012391	457	FR13_Cont01	1696176	1696632	457	100	100	0	1	FR13_Cont01-1696176-1696632	Core	NA	Not_secreted	Core-Chromosome	>Tribe1910
M_FR13_EuGene_00012401	2046	FR13_Cont01	1701751	1703796	2046	100	100	0	1	FR13_Cont01-1701751-1703796	Core	NA	Not_secreted	Core-Chromosome	>Tribe3
M_FR13_EuGene_00012411	1187	FR13_Cont01	1710223	1711409	1187	100	100	0	1	FR13_Cont01-1710223-1711409	Core	NA	Not_secreted	Core-Chromosome	>Tribe768
M_FR13_EuGene_00012421	1177	FR13_Cont01	1713667	1714843	1177	100	100	0	1	FR13_Cont01-1713667-1714843	Core	NA	Not_secreted	Core-Chromosome	>Tribe8165
M_FR13_EuGene_00012431	1721	FR13_Cont01	1718651	1720371	1721	100	100	0	1	FR13_Cont01-1718651-1720371	Core	NA	Not_secreted	Core-Chromosome	>Tribe7451
M_FR13_EuGene_00012441	1511	FR13_Cont01	1724375	1725885	1511	100	100	0	1	FR13_Cont01-1724375-1725885	Core	NA	Secreted	Core-Chromosome	>Tribe25
M_FR13_EuGene_00012451	1129	FR13_Cont01	1728927	1730055	1129	100	100	0	1	FR13_Cont01-1728927-1730055	Core	NA	Not_secreted	Core-Chromosome	>Tribe139
M_FR13_EuGene_00012461	2209	FR13_Cont01	1730034	1732242	2209	100	100	0	1	FR13_Cont01-1730034-1732242	Core	NA	Not_secreted	Core-Chromosome	>Tribe139
M_FR13_EuGene_00012471	830	FR13_Cont01	1734264	1735093	830	100	100	0	1	FR13_Cont01-1734264-1735093	Core	NA	Secreted	Core-Chromosome	>Tribe2854
M_FR13_EuGene_00012481	406	FR13_Cont01	1738314	1738719	406	100	100	0	1	FR13_Cont01-1738314-1738719	Core	NA	Not_secreted	Core-Chromosome	>Tribe909
M_FR13_EuGene_00012491	731	FR13_Cont01	1744023	1744753	731	100	100	0	1	FR13_Cont01-1744023-1744753	Core	NA	Not_secreted	Core-Chromosome	>Tribe3033
M_FR13_EuGene_00012501	3343	FR13_Cont01	1745704	1749046	3343	100	100	0	1	FR13_Cont01-1745704-1749046	Core	NA	Not_secreted	Core-Chromosome	>Tribe4866
M_FR13_EuGene_00012511	2292	FR13_Cont01	1749800	1752091	2292	100	100	0	1	FR13_Cont01-1749800-1752091	Core	NA	Not_secreted	Core-Chromosome	>Tribe8072
M_FR13_EuGene_00012521	3003	FR13_Cont01	1753021	1756023	3003	100	100	0	1	FR13_Cont01-1753021-1756023	Core	NA	Not_secreted	Core-Chromosome	>Tribe5801
M_FR13_EuGene_00012531	1987	FR13_Cont01	1756027	1758013	1987	100	100	0	1	FR13_Cont01-1756027-1758013	Core	NA	Not_secreted	Core-Chromosome	>Tribe5196
M_FR13_EuGene_00012541	976	FR13_Cont01	1760049	1761024	976	100	100	0	1	FR13_Cont01-1760049-1761024	Core	NA	Not_secreted	Core-Chromosome	>Tribe7070
M_FR13_EuGene_00012551	128	FR13_Cont01	1761417	1761544	128	100	100	1.57e-62	1	FR13_Cont01-1761417-1761544	Core	NA	Not_secreted	Core-Chromosome	>Tribe1129
M_FR13_EuGene_00012561	1501	FR13_Cont01	1761537	1763037	1501	100	100	0	1	FR13_Cont01-1761537-1763037	Core	NA	Not_secreted	Core-Chromosome	>Tribe1129
M_FR13_EuGene_00012571	1216	FR13_Cont01	1764873	1766088	1216	100	100	0	1	FR13_Cont01-1764873-1766088	Core	NA	Not_secreted	Core-Chromosome	>Tribe3581
M_FR13_EuGene_00012581	954	FR13_Cont01	1766914	1767867	954	100	100	0	1	FR13_Cont01-1766914-1767867	Core	NA	Not_secreted	Core-Chromosome	>Tribe8802
M_FR13_EuGene_00012591	2018	FR13_Cont01	1768669	1770686	2018	100	100	0	1	FR13_Cont01-1768669-1770686	Core	NA	Not_secreted	Core-Chromosome	>Tribe4380
M_FR13_EuGene_00012601	1580	FR13_Cont01	1772278	1773857	1580	100	100	0	1	FR13_Cont01-1772278-1773857	Core	NA	Not_secreted	Core-Chromosome	>Tribe5144
M_FR13_EuGene_00012611	1075	FR13_Cont01	1774913	1775987	1075	100	100	0	1	FR13_Cont01-1774913-1775987	Core	NA	Not_secreted	Core-Chromosome	>Tribe3717
M_FR13_EuGene_00012621	861	FR13_Cont01	1776184	1777044	861	100	100	0	1	FR13_Cont01-1776184-1777044	Core	NA	Not_secreted	Core-Chromosome	>Tribe4824
M_FR13_EuGene_00012631	2148	FR13_Cont01	1777606	1779753	2148	100	100	0	1	FR13_Cont01-1777606-1779753	Core	NA	Not_secreted	Core-Chromosome	>Tribe2910
M_FR13_EuGene_00012641	1599	FR13_Cont01	1780502	1782100	1599	100	100	0	1	FR13_Cont01-1780502-1782100	Core	NA	Not_secreted	Core-Chromosome	>Tribe3843
M_FR13_EuGene_00012651	1073	FR13_Cont01	1782103	1783175	1073	100	100	0	1	FR13_Cont01-1782103-1783175	Core	NA	Not_secreted	Core-Chromosome	>Tribe3434
M_FR13_EuGene_00012661	1788	FR13_Cont01	1785397	1787184	1788	100	100	0	1	FR13_Cont01-1785397-1787184	Core	NA	Not_secreted	Core-Chromosome	>Tribe8575
M_FR13_EuGene_00012671	152	FR13_Cont01	1788564	1788715	152	100	100	8.78e-76	1	FR13_Cont01-1788564-1788715	Core	NA	Not_secreted	Core-Chromosome	>Tribe3331
M_FR13_EuGene_00012681	1775	FR13_Cont01	1792609	1794383	1775	100	100	0	1	FR13_Cont01-1792609-1794383	Core	NA	Not_secreted	Core-Chromosome	>Tribe4045
M_FR13_EuGene_00012691	3096	FR13_Cont01	1795792	1798887	3096	100	100	0	1	FR13_Cont01-1795792-1798887	Core	NA	Not_secreted	Core-Chromosome	>Tribe6951
M_FR13_EuGene_00012701	1894	FR13_Cont01	1806017	1807910	1894	100	100	0	1	FR13_Cont01-1806017-1807910	Core	NA	Not_secreted	Core-Chromosome	>Tribe239
M_FR13_EuGene_00012711	194	FR13_Cont01	1812169	1812362	194	100	100	5.23e-99	1	FR13_Cont01-1812169-1812362	Core	NA	Not_secreted	Core-Chromosome	>Tribe7984
M_FR13_EuGene_00012721	2545	FR13_Cont01	1821399	1823943	2545	100	100	0	1	FR13_Cont01-1821399-1823943	Core	NA	Not_secreted	Core-Chromosome	>Tribe466
M_FR13_EuGene_00012731	365	FR13_Cont01	1825092	1825456	365	100	100	0	1	FR13_Cont01-1825092-1825456	Core	NA	Not_secreted	Core-Chromosome	>Tribe6492
M_FR13_EuGene_00012741	1116	FR13_Cont01	1825459	1826574	1116	100	100	0	1	FR13_Cont01-1825459-1826574	Core	NA	Not_secreted	Core-Chromosome	>Tribe1719
M_FR13_EuGene_00012751	956	FR13_Cont01	1826755	1827710	956	100	100	0	1	FR13_Cont01-1826755-1827710	Core	NA	Not_secreted	Core-Chromosome	>Tribe1719
M_FR13_EuGene_00012761	435	FR13_Cont01	1828261	1828695	435	100	100	0	1	FR13_Cont01-1828261-1828695	Core	NA	Not_secreted	Core-Chromosome	>Tribe7253
M_FR13_EuGene_00012771	710	FR13_Cont01	1828769	1829478	710	100	100	0	1	FR13_Cont01-1828769-1829478	Core	NA	Not_secreted	Core-Chromosome	>Tribe9559
M_FR13_EuGene_00012781	491	FR13_Cont01	1829700	1830190	491	100	100	0	1	FR13_Cont01-1829700-1830190	Core	NA	Not_secreted	Core-Chromosome	>Tribe8580
M_FR13_EuGene_00012791	1584	FR13_Cont01	1830483	1832066	1584	100	100	0	1	FR13_Cont01-1830483-1832066	Core	NA	Not_secreted	Core-Chromosome	>Tribe7929
M_FR13_EuGene_00012801	3596	FR13_Cont01	1832677	1836272	3596	100	100	0	1	FR13_Cont01-1832677-1836272	Core	NA	Not_secreted	Core-Chromosome	>Tribe5113
M_FR13_EuGene_00012811	1766	FR13_Cont01	1836920	1838685	1766	100	100	0	1	FR13_Cont01-1836920-1838685	Core	NA	Not_secreted	Core-Chromosome	>Tribe5678
M_FR13_EuGene_00012821	1927	FR13_Cont01	1840298	1842224	1927	100	100	0	1	FR13_Cont01-1840298-1842224	Core	NA	Not_secreted	Core-Chromosome	>Tribe2707
M_FR13_EuGene_00012831	813	FR13_Cont01	1842660	1843472	813	100	100	0	1	FR13_Cont01-1842660-1843472	Core	NA	Not_secreted	Core-Chromosome	>Tribe1161
M_FR13_EuGene_00012841	817	FR13_Cont01	1843430	1844246	817	100	100	0	1	FR13_Cont01-1843430-1844246	Core	NA	Not_secreted	Core-Chromosome	>Tribe1161
M_FR13_EuGene_00012851	2866	FR13_Cont01	1844407	1847272	2866	100	100	0	1	FR13_Cont01-1844407-1847272	Core	NA	Not_secreted	Core-Chromosome	>Tribe8318
M_FR13_EuGene_00012861	1432	FR13_Cont01	1847732	1849163	1432	100	100	0	1	FR13_Cont01-1847732-1849163	Core	NA	Not_secreted	Core-Chromosome	>Tribe44
M_FR13_EuGene_00012871	851	FR13_Cont01	1850261	1851111	851	100	100	0	1	FR13_Cont01-1850261-1851111	Core	NA	Not_secreted	Core-Chromosome	>Tribe167
M_FR13_EuGene_00012881	1268	FR13_Cont01	1852453	1853720	1268	100	100	0	1	FR13_Cont01-1852453-1853720	Core	NA	Secreted	Core-Chromosome	>Tribe4447
M_FR13_EuGene_00012891	678	FR13_Cont01	1854705	1855382	678	100	100	0	1	FR13_Cont01-1854705-1855382	Core	NA	Secreted	Core-Chromosome	>Tribe314
M_FR13_EuGene_00012901	1676	FR13_Cont01	1855507	1857182	1676	100	100	0	1	FR13_Cont01-1855507-1857182	Core	NA	Not_secreted	Core-Chromosome	>Tribe9063
M_FR13_EuGene_00012911	1925	FR13_Cont01	1858215	1860139	1925	100	100	0	1	FR13_Cont01-1858215-1860139	Core	NA	Secreted	Core-Chromosome	>Tribe3179
M_FR13_EuGene_00012921	399	FR13_Cont01	1860142	1860540	399	100	100	0	1	FR13_Cont01-1860142-1860540	Core	NA	Not_secreted	Core-Chromosome	>Tribe11293
M_FR13_EuGene_00012931	1465	FR13_Cont01	1860610	1862074	1465	100	100	0	1	FR13_Cont01-1860610-1862074	Core	NA	Not_secreted	Core-Chromosome	>Tribe962
M_FR13_EuGene_00012941	1596	FR13_Cont01	1865267	1866862	1596	100	100	0	1	FR13_Cont01-1865267-1866862	Core	NA	Not_secreted	Core-Chromosome	>Tribe9610
M_FR13_EuGene_00012951	1622	FR13_Cont01	1868957	1870573	1617	100	99	0	0.996917	FR13_Cont01-1868957-1870573	Core	NA	Not_secreted	Core-Chromosome	>Tribe175
M_FR13_EuGene_00012961	2437	FR13_Cont01	1872350	1874786	2437	100	100	0	1	FR13_Cont01-1872350-1874786	Core	NA	Secreted	Core-Chromosome	>Tribe2665
M_FR13_EuGene_00012981	2776	FR13_Cont01	1880496	1883261	2776	99.64	100	0	1	FR13_Cont01-1880496-1883261	Core	NA	Not_secreted	Core-Chromosome	>Tribe11102
M_FR13_EuGene_00012991	1715	FR13_Cont01	1883375	1885089	1715	100	100	0	1	FR13_Cont01-1883375-1885089	Core	NA	Not_secreted	Core-Chromosome	>Tribe1255
M_FR13_EuGene_00013001	988	FR13_Cont01	1889933	1890920	988	100	100	0	1	FR13_Cont01-1889933-1890920	Core	NA	Not_secreted	Core-Chromosome	>Tribe9796
M_FR13_EuGene_00013011	2456	FR13_Cont01	1890926	1893381	2456	100	100	0	1	FR13_Cont01-1890926-1893381	Core	NA	Not_secreted	Core-Chromosome	>Tribe5
M_FR13_EuGene_00013021	980	FR13_Cont01	1896542	1897521	980	100	100	0	1	FR13_Cont01-1896542-1897521	Core	NA	Not_secreted	Core-Chromosome	>Tribe3
M_FR13_EuGene_00013031	173	FR13_Cont01	1898034	1898206	173	100	100	2.16e-87	1	FR13_Cont01-1898034-1898206	Core	NA	Not_secreted	Core-Chromosome	>Tribe9846
M_FR13_EuGene_00013041	1963	FR13_Cont01	1898355	1900317	1963	100	100	0	1	FR13_Cont01-1898355-1900317	Core	NA	Not_secreted	Core-Chromosome	>Tribe6359
M_FR13_EuGene_00013051	755	FR13_Cont01	1901259	1902013	755	100	100	0	1	FR13_Cont01-1901259-1902013	Core	NA	Not_secreted	Core-Chromosome	>Tribe7708
M_FR13_EuGene_00013061	2736	FR13_Cont01	1907341	1910076	2736	100	100	0	1	FR13_Cont01-1907341-1910076	Core	NA	Not_secreted	Core-Chromosome	>Tribe67
M_FR13_EuGene_00013071	1152	FR13_Cont01	1911213	1912364	1152	100	100	0	1	FR13_Cont01-1911213-1912364	Core	NA	Secreted	Core-Chromosome	>Tribe11381
M_FR13_EuGene_00013081	1963	FR13_Cont01	1912368	1914330	1963	100	100	0	1	FR13_Cont01-1912368-1914330	Core	NA	Not_secreted	Core-Chromosome	>Tribe240
M_FR13_EuGene_00013091	795	FR13_Cont01	1915004	1915798	795	100	100	0	1	FR13_Cont01-1915004-1915798	Core	NA	Not_secreted	Core-Chromosome	>Tribe240
M_FR13_EuGene_00013101	537	FR13_Cont01	1916837	1917373	537	100	100	0	1	FR13_Cont01-1916837-1917373	Core	NA	Not_secreted	Core-Chromosome	>Tribe8469
M_FR13_EuGene_00013111	4386	FR13_Cont01	1920633	1925018	4386	100	100	0	1	FR13_Cont01-1920633-1925018	Core	NA	Not_secreted	Core-Chromosome	>Tribe11
M_FR13_EuGene_00013131	5946	FR13_Cont01	1927842	1933785	5947	99.849	99	0	1.00017	FR13_Cont01-1927842-1933785	Core	NA	Not_secreted	Core-Chromosome	>Tribe5703
M_FR13_EuGene_00013141	922	FR13_Cont01	1937363	1938284	922	100	100	0	1	FR13_Cont01-1937363-1938284	Core	NA	Not_secreted	Core-Chromosome	>Tribe80
M_FR13_EuGene_00013151	1388	FR13_Cont01	1939330	1940717	1388	100	100	0	1	FR13_Cont01-1939330-1940717	Core	NA	Not_secreted	Core-Chromosome	>Tribe7102
M_FR13_EuGene_00013161	2143	FR13_Cont01	1941427	1943569	2143	100	100	0	1	FR13_Cont01-1941427-1943569	Core	NA	Not_secreted	Core-Chromosome	>Tribe1675
M_FR13_EuGene_00013171	1843	FR13_Cont01	1948045	1949887	1843	100	100	0	1	FR13_Cont01-1948045-1949887	Core	NA	Not_secreted	Core-Chromosome	>Tribe8025
M_FR13_EuGene_00013181	1482	FR13_Cont01	1956712	1958193	1482	100	100	0	1	FR13_Cont01-1956712-1958193	Core	NA	Not_secreted	Core-Chromosome	>Tribe6817
M_FR13_EuGene_00013191	267	FR13_Cont01	1958713	1958979	267	100	100	1.95e-139	1	FR13_Cont01-1958713-1958979	Core	NA	Not_secreted	Core-Chromosome	>Tribe8687
M_FR13_EuGene_00013201	784	FR13_Cont01	6159616	6158833	784	100	100	0	1	FR13_Cont01-6159616-6158833	Core	NA	Not_secreted	Core-Chromosome	>Tribe2307
M_FR13_EuGene_00013211	734	FR13_Cont01	6157978	6157245	734	100	100	0	1	FR13_Cont01-6157978-6157245	Core	NA	Not_secreted	Core-Chromosome	>Tribe4736
M_FR13_EuGene_00013221	784	FR13_Cont01	6151947	6151164	784	100	100	0	1	FR13_Cont01-6151947-6151164	Core	NA	Not_secreted	Core-Chromosome	>Tribe1077
M_FR13_EuGene_00013231	2107	FR13_Cont01	6149969	6147863	2107	100	100	0	1	FR13_Cont01-6149969-6147863	Core	NA	Not_secreted	Core-Chromosome	>Tribe5146
M_FR13_EuGene_00013241	1320	FR13_Cont01	6141344	6140025	1320	100	100	0	1	FR13_Cont01-6141344-6140025	Core	NA	Not_secreted	Core-Chromosome	>Tribe7256
M_FR13_EuGene_00013251	1461	FR13_Cont01	6139368	6137908	1461	100	100	0	1	FR13_Cont01-6139368-6137908	Core	NA	Not_secreted	Core-Chromosome	>Tribe4644
M_FR13_EuGene_00013261	2661	FR13_Cont01	6135118	6132458	2661	100	100	0	1	FR13_Cont01-6135118-6132458	Core	NA	Not_secreted	Core-Chromosome	>Tribe123
M_FR13_EuGene_00013271	2370	FR13_Cont01	6132453	6130084	2370	100	100	0	1	FR13_Cont01-6132453-6130084	Core	NA	Not_secreted	Core-Chromosome	>Tribe108
M_FR13_EuGene_00013281	4117	FR13_Cont01	6128829	6124713	4117	100	100	0	1	FR13_Cont01-6128829-6124713	Core	NA	Not_secreted	Core-Chromosome	>Tribe4971
M_FR13_EuGene_00013291	182	FR13_Cont01	6123151	6122970	182	100	100	2.28e-92	1	FR13_Cont01-6123151-6122970	Core	NA	Not_secreted	Core-Chromosome	>Tribe11308
M_FR13_EuGene_00013301	617	FR13_Cont01	6121636	6121020	617	100	100	0	1	FR13_Cont01-6121636-6121020	Core	NA	Not_secreted	Core-Chromosome	>Tribe5228
M_FR13_EuGene_00013311	1337	FR13_Cont01	6120688	6119352	1337	100	100	0	1	FR13_Cont01-6120688-6119352	Core	NA	Not_secreted	Core-Chromosome	>Tribe3804
M_FR13_EuGene_00013321	1432	FR13_Cont01	6119066	6117635	1432	100	100	0	1	FR13_Cont01-6119066-6117635	Core	NA	Not_secreted	Core-Chromosome	>Tribe5011
M_FR13_EuGene_00013331	1620	FR13_Cont01	6117547	6115928	1620	100	100	0	1	FR13_Cont01-6117547-6115928	Core	NA	Not_secreted	Core-Chromosome	>Tribe6796
M_FR13_EuGene_00013341	697	FR13_Cont01	6114095	6113399	697	100	100	0	1	FR13_Cont01-6114095-6113399	Core	NA	Not_secreted	Core-Chromosome	>Tribe7673
M_FR13_EuGene_00013351	374	FR13_Cont05	2846799	2847172	374	100	100	0	1	FR13_Cont05-2846799-2847172	Core	NA	Secreted	Core-Chromosome	>Tribe1720
M_FR13_EuGene_00013361	1322	FR13_Cont05	2848534	2849855	1322	100	100	0	1	FR13_Cont05-2848534-2849855	Core	NA	Not_secreted	Core-Chromosome	>Tribe6996
M_FR13_EuGene_00013371	571	FR13_Cont05	2850916	2851486	571	100	100	0	1	FR13_Cont05-2850916-2851486	Core	NA	Not_secreted	Core-Chromosome	>Tribe2283
M_FR13_EuGene_00013381	812	FR13_Cont05	2852181	2852992	812	100	100	0	1	FR13_Cont05-2852181-2852992	Core	NA	Not_secreted	Core-Chromosome	>Tribe2283
M_FR13_EuGene_00013391	686	FR13_Cont05	2853236	2853921	686	100	100	0	1	FR13_Cont05-2853236-2853921	Core	NA	Not_secreted	Core-Chromosome	>Tribe9645
M_FR13_EuGene_00013401	4218	FR13_Cont05	2854156	2858373	4218	100	100	0	1	FR13_Cont05-2854156-2858373	Core	NA	Not_secreted	Core-Chromosome	>Tribe3435
M_FR13_EuGene_00013411	1643	FR13_Cont05	2858758	2860400	1643	100	100	0	1	FR13_Cont05-2858758-2860400	Core	NA	Not_secreted	Core-Chromosome	>Tribe2871
M_FR13_EuGene_00013421	386	FR13_Cont05	2862215	2862600	386	100	100	0	1	FR13_Cont05-2862215-2862600	Core	NA	Secreted	Core-Chromosome	>Tribe5854
M_FR13_EuGene_00013431	1066	FR13_Cont05	2863861	2864926	1066	100	100	0	1	FR13_Cont05-2863861-2864926	Core	NA	Secreted	Core-Chromosome	>Tribe7766
M_FR13_EuGene_00013441	1682	FR13_Cont05	2865750	2867431	1682	100	100	0	1	FR13_Cont05-2865750-2867431	Core	NA	Not_secreted	Core-Chromosome	>Tribe6160
M_FR13_EuGene_00013451	1646	FR13_Cont05	2868269	2869914	1646	100	100	0	1	FR13_Cont05-2868269-2869914	Core	NA	Not_secreted	Core-Chromosome	>Tribe182
M_FR13_EuGene_00013461	341	FR13_Cont05	2872750	2873090	341	100	100	1.86e-180	1	FR13_Cont05-2872750-2873090	Core	NA	Secreted	Core-Chromosome	>Tribe9879
M_FR13_EuGene_00013471	1509	FR13_Cont05	2875008	2876516	1509	100	100	0	1	FR13_Cont05-2875008-2876516	Core	NA	Not_secreted	Core-Chromosome	>Tribe83
M_FR13_EuGene_00013481	240	FR13_Cont05	2879806	2880045	240	100	100	1.77e-124	1	FR13_Cont05-2879806-2880045	Core	NA	Secreted	Core-Chromosome	>Tribe3719
M_FR13_EuGene_00013491	1866	FR13_Cont05	2881193	2883058	1866	100	100	0	1	FR13_Cont05-2881193-2883058	Core	NA	Not_secreted	Core-Chromosome	>Tribe1053
M_FR13_EuGene_00013501	440	FR13_Cont05	2885256	2885695	440	100	100	0	1	FR13_Cont05-2885256-2885695	Core	NA	Not_secreted	Core-Chromosome	>Tribe306
M_FR13_EuGene_00013511	1463	FR13_Cont05	2890895	2892357	1463	100	100	0	1	FR13_Cont05-2890895-2892357	Core	NA	Not_secreted	Core-Chromosome	>Tribe1625
M_FR13_EuGene_00013521	566	FR13_Cont05	2895108	2895673	566	100	100	0	1	FR13_Cont05-2895108-2895673	Core	NA	Not_secreted	Core-Chromosome	>Tribe1128
M_FR13_EuGene_00013531	705	FR13_Cont05	2897619	2898322	704	100	99	0	0.998582	FR13_Cont05-2897619-2898322	Core	NA	Not_secreted	Core-Chromosome	>Tribe37
M_FR13_EuGene_00013541	2826	FR13_Cont05	2901425	2904250	2826	100	100	0	1	FR13_Cont05-2901425-2904250	Core	NA	Not_secreted	Core-Chromosome	>Tribe5837
M_FR13_EuGene_00013551	361	FR13_Cont05	2904354	2904714	361	100	100	0	1	FR13_Cont05-2904354-2904714	Core	NA	Not_secreted	Core-Chromosome	>Tribe991
M_FR13_EuGene_00013561	472	FR13_Cont05	2904944	2905415	472	100	100	0	1	FR13_Cont05-2904944-2905415	Core	NA	Not_secreted	Core-Chromosome	>Tribe991
M_FR13_EuGene_00013571	1876	FR13_Cont05	2907671	2909546	1876	100	100	0	1	FR13_Cont05-2907671-2909546	Core	NA	Not_secreted	Core-Chromosome	>Tribe7387
M_FR13_EuGene_00013581	651	FR13_Cont05	2910120	2910770	651	100	100	0	1	FR13_Cont05-2910120-2910770	Core	NA	Not_secreted	Core-Chromosome	>Tribe561
M_FR13_EuGene_00013591	1333	FR13_Cont05	2911855	2913179	1333	99.4	100	0	1	FR13_Cont05-2911855-2913179	Core	NA	Not_secreted	Core-Chromosome	>Tribe1637
M_FR13_EuGene_00013601	164	FR13_Cont05	2913596	2913759	164	100	100	2.05e-82	1	FR13_Cont05-2913596-2913759	Core	NA	Not_secreted	Core-Chromosome	>Tribe1637
M_FR13_EuGene_00013611	546	FR13_Cont05	2915322	2915867	546	100	100	0	1	FR13_Cont05-2915322-2915867	Core	NA	Not_secreted	Core-Chromosome	>Tribe2589
M_FR13_EuGene_00013621	1222	FR13_Cont05	2916083	2917304	1222	100	100	0	1	FR13_Cont05-2916083-2917304	Core	NA	Not_secreted	Core-Chromosome	>Tribe5108
M_FR13_EuGene_00013631	2594	FR13_Cont05	2917970	2920563	2594	100	100	0	1	FR13_Cont05-2917970-2920563	Core	NA	Not_secreted	Core-Chromosome	>Tribe1922
M_FR13_EuGene_00013641	158	FR13_Cont05	2921873	2922030	158	100	100	4.25e-79	1	FR13_Cont05-2921873-2922030	Core	NA	Not_secreted	Core-Chromosome	>Tribe1922
M_FR13_EuGene_00013651	2408	FR13_Cont05	2930399	2932806	2408	100	100	0	1	FR13_Cont05-2930399-2932806	Core	NA	Not_secreted	Core-Chromosome	>Tribe5076
M_FR13_EuGene_00013661	1651	FR13_Cont05	2938701	2940351	1651	99.637	100	0	1	FR13_Cont05-2938701-2940351	Core	NA	Not_secreted	Core-Chromosome	>Tribe7154
M_FR13_EuGene_00013671	1584	FR13_Cont05	2940356	2941939	1584	100	100	0	1	FR13_Cont05-2940356-2941939	Core	NA	Not_secreted	Core-Chromosome	>Tribe2056
M_FR13_EuGene_00013681	1983	FR13_Cont05	2945837	2947819	1983	100	100	0	1	FR13_Cont05-2945837-2947819	Core	NA	Not_secreted	Core-Chromosome	>Tribe755
M_FR13_EuGene_00013691	658	FR13_Cont05	2949180	2949837	658	100	100	0	1	FR13_Cont05-2949180-2949837	Core	NA	Not_secreted	Core-Chromosome	>Tribe5327
M_FR13_EuGene_00013701	1264	FR13_Cont05	2953521	2954784	1264	100	100	0	1	FR13_Cont05-2953521-2954784	Core	NA	Not_secreted	Core-Chromosome	>Tribe3487
M_FR13_EuGene_00013711	1798	FR13_Cont05	2955208	2957005	1798	100	100	0	1	FR13_Cont05-2955208-2957005	Core	NA	Not_secreted	Core-Chromosome	>Tribe8794
M_FR13_EuGene_00013721	4853	FR13_Cont05	2958159	2963011	4853	100	100	0	1	FR13_Cont05-2958159-2963011	Core	NA	Not_secreted	Core-Chromosome	>Tribe2090
M_FR13_EuGene_00013731	554	FR13_Cont05	2963856	2964409	554	100	100	0	1	FR13_Cont05-2963856-2964409	Core	NA	Not_secreted	Core-Chromosome	>Tribe2090
M_FR13_EuGene_00013741	880	FR13_Cont05	2964639	2965518	880	100	100	0	1	FR13_Cont05-2964639-2965518	Core	NA	Not_secreted	Core-Chromosome	>Tribe4150
M_FR13_EuGene_00013751	805	FR13_Cont05	2968307	2969111	805	100	100	0	1	FR13_Cont05-2968307-2969111	Core	NA	Not_secreted	Core-Chromosome	>Tribe3048
M_FR13_EuGene_00013761	1738	FR13_Cont05	2970261	2971998	1738	100	100	0	1	FR13_Cont05-2970261-2971998	Core	NA	Not_secreted	Core-Chromosome	>Tribe3522
M_FR13_EuGene_00013771	930	FR13_Cont05	2974456	2975385	930	100	100	0	1	FR13_Cont05-2974456-2975385	Core	NA	Not_secreted	Core-Chromosome	>Tribe11107
M_FR13_EuGene_00013781	2509	FR13_Cont05	2985116	2987624	2509	100	100	0	1	FR13_Cont05-2985116-2987624	Core	NA	Not_secreted	Core-Chromosome	>Tribe6486
M_FR13_EuGene_00013791	247	FR13_Cont05	2983742	2983988	247	100	100	2.35e-128	1	FR13_Cont05-2983742-2983988	Core	NA	Not_secreted	Core-Chromosome	>Tribe2642
M_FR13_EuGene_00013801	169	FR13_Cont05	2984946	2985114	169	100	100	3.52e-85	1	FR13_Cont05-2984946-2985114	Core	NA	Not_secreted	Core-Chromosome	>Tribe11045
M_FR13_EuGene_00013811	2656	FR13_Cont05	2995232	2997887	2656	100	100	0	1	FR13_Cont05-2995232-2997887	Core	NA	Not_secreted	Core-Chromosome	>Tribe5731
M_FR13_EuGene_00013821	1055	FR13_Cont05	2999445	3000499	1055	100	100	0	1	FR13_Cont05-2999445-3000499	Core	NA	Not_secreted	Core-Chromosome	>Tribe9021
M_FR13_EuGene_00013831	844	FR13_Cont05	3000800	3001643	844	100	100	0	1	FR13_Cont05-3000800-3001643	Core	NA	Not_secreted	Core-Chromosome	>Tribe5445
M_FR13_EuGene_00013841	275	FR13_Cont05	3002876	3003150	275	100	100	7.2e-144	1	FR13_Cont05-3002876-3003150	Core	NA	Not_secreted	Core-Chromosome	>Tribe3723
M_FR13_EuGene_00013851	1924	FR13_Cont05	3003402	3005325	1924	100	100	0	1	FR13_Cont05-3003402-3005325	Core	NA	Not_secreted	Core-Chromosome	>Tribe5877
M_FR13_EuGene_00013861	166	FR13_Cont05	3005511	3005676	166	100	100	1.61e-83	1	FR13_Cont05-3005511-3005676	Core	NA	Not_secreted	Core-Chromosome	>Tribe11212
M_FR13_EuGene_00013871	2647	FR13_Cont05	3006099	3008745	2647	100	100	0	1	FR13_Cont05-3006099-3008745	Core	NA	Not_secreted	Core-Chromosome	>Tribe5072
M_FR13_EuGene_00013881	1058	FR13_Cont05	3009830	3010887	1058	100	100	0	1	FR13_Cont05-3009830-3010887	Core	NA	Not_secreted	Core-Chromosome	>Tribe784
M_FR13_EuGene_00013891	464	FR13_Cont05	3011281	3011744	464	100	100	0	1	FR13_Cont05-3011281-3011744	Core	NA	Not_secreted	Core-Chromosome	>Tribe6349
M_FR13_EuGene_00013901	3117	FR13_Cont05	3012590	3015706	3117	100	100	0	1	FR13_Cont05-3012590-3015706	Core	NA	Not_secreted	Core-Chromosome	>Tribe26
M_FR13_EuGene_00013911	516	FR13_Cont05	3016475	3016990	516	100	100	0	1	FR13_Cont05-3016475-3016990	Core	NA	Secreted	Core-Chromosome	>Tribe4641
M_FR13_EuGene_00013921	1061	FR13_Cont05	3018153	3019213	1061	100	100	0	1	FR13_Cont05-3018153-3019213	Core	NA	Secreted	Core-Chromosome	>Tribe3420
M_FR13_EuGene_00013931	2050	FR13_Cont05	3020951	3023000	2050	100	100	0	1	FR13_Cont05-3020951-3023000	Core	NA	Not_secreted	Core-Chromosome	>Tribe5480
M_FR13_EuGene_00013941	6887	FR13_Cont05	3023702	3030588	6887	100	100	0	1	FR13_Cont05-3023702-3030588	Core	NA	Not_secreted	Core-Chromosome	>Tribe4385
M_FR13_EuGene_00013951	2085	FR13_Cont05	3034483	3036567	2085	100	100	0	1	FR13_Cont05-3034483-3036567	Core	NA	Not_secreted	Core-Chromosome	>Tribe9121
M_FR13_EuGene_00013961	1025	FR13_Cont05	3036726	3037750	1025	100	100	0	1	FR13_Cont05-3036726-3037750	Core	NA	Not_secreted	Core-Chromosome	>Tribe5077
M_FR13_EuGene_00013971	2819	FR13_Cont05	3038643	3041461	2819	100	100	0	1	FR13_Cont05-3038643-3041461	Core	NA	Not_secreted	Core-Chromosome	>Tribe5025
M_FR13_EuGene_00013981	281	FR13_Cont05	3042013	3042293	281	100	100	3.41e-147	1	FR13_Cont05-3042013-3042293	Core	NA	Not_secreted	Core-Chromosome	>Tribe841
M_FR13_EuGene_00013991	575	FR13_Cont05	3043091	3043665	575	100	100	0	1	FR13_Cont05-3043091-3043665	Core	NA	Not_secreted	Core-Chromosome	>Tribe841
M_FR13_EuGene_00014001	1572	FR13_Cont05	3044663	3046234	1572	100	100	0	1	FR13_Cont05-3044663-3046234	Core	NA	Not_secreted	Core-Chromosome	>Tribe877
M_FR13_EuGene_00014011	2717	FR13_Cont05	3049444	3052160	2717	100	100	0	1	FR13_Cont05-3049444-3052160	Core	NA	Not_secreted	Core-Chromosome	>Tribe8375
M_FR13_EuGene_00014021	1285	FR13_Cont05	3052163	3053447	1285	100	100	0	1	FR13_Cont05-3052163-3053447	Core	NA	Not_secreted	Core-Chromosome	>Tribe5270
M_FR13_EuGene_00014031	285	FR13_Cont05	3057748	3058032	285	100	100	2.07e-149	1	FR13_Cont05-3057748-3058032	Core	NA	Not_secreted	Core-Chromosome	>Tribe7784
M_FR13_EuGene_00014041	304	FR13_Cont05	3058600	3058903	304	100	100	6.08e-160	1	FR13_Cont05-3058600-3058903	Core	NA	Secreted	Core-Chromosome	>Tribe8468
M_FR13_EuGene_00014051	804	FR13_Cont05	3060191	3060994	804	100	100	0	1	FR13_Cont05-3060191-3060994	Core	NA	Not_secreted	Core-Chromosome	>Tribe6780
M_FR13_EuGene_00014061	2318	FR13_Cont05	3064307	3066624	2318	100	100	0	1	FR13_Cont05-3064307-3066624	Core	NA	Not_secreted	Core-Chromosome	>Tribe9027
M_FR13_EuGene_00014071	2253	FR13_Cont05	3066627	3068878	2253	99.956	100	0	1	FR13_Cont05-3066627-3068878	Core	NA	Not_secreted	Core-Chromosome	>Tribe2460
M_FR13_EuGene_00014081	1184	FR13_Cont01	487550	486367	1184	100	100	0	1	FR13_Cont01-487550-486367	Core	NA	Not_secreted	Core-Chromosome	>Tribe2491
M_FR13_EuGene_00014091	2066	FR13_Cont01	486364	484299	2066	100	100	0	1	FR13_Cont01-486364-484299	Core	NA	Not_secreted	Core-Chromosome	>Tribe6099
M_FR13_EuGene_00014101	3043	FR13_Cont01	476650	473608	3043	100	100	0	1	FR13_Cont01-476650-473608	Core	NA	Not_secreted	Core-Chromosome	>Tribe8981
M_FR13_EuGene_00014111	1312	FR13_Cont01	472885	471574	1312	100	100	0	1	FR13_Cont01-472885-471574	Core	NA	Not_secreted	Core-Chromosome	>Tribe7284
M_FR13_EuGene_00014121	770	FR13_Cont01	471571	470802	770	100	100	0	1	FR13_Cont01-471571-470802	Core	NA	Not_secreted	Core-Chromosome	>Tribe4939
M_FR13_EuGene_00014131	874	FR13_Cont01	470303	469430	874	100	100	0	1	FR13_Cont01-470303-469430	Core	NA	Not_secreted	Core-Chromosome	>Tribe8066
M_FR13_EuGene_00014141	1212	FR13_Cont01	469245	468034	1212	100	100	0	1	FR13_Cont01-469245-468034	Core	NA	Not_secreted	Core-Chromosome	>Tribe9036
M_FR13_EuGene_00014151	3433	FR13_Cont01	467174	463742	3433	100	100	0	1	FR13_Cont01-467174-463742	Core	NA	Not_secreted	Core-Chromosome	>Tribe4197
M_FR13_EuGene_00014161	3512	FR13_Cont01	458536	455025	3512	100	100	0	1	FR13_Cont01-458536-455025	Core	NA	Not_secreted	Core-Chromosome	>Tribe7945
M_FR13_EuGene_00014171	2218	FR13_Cont01	452339	450122	2218	100	100	0	1	FR13_Cont01-452339-450122	Core	NA	Not_secreted	Core-Chromosome	>Tribe8914
M_FR13_EuGene_00014181	2952	FR13_Cont01	448424	445473	2952	100	100	0	1	FR13_Cont01-448424-445473	Core	NA	Not_secreted	Core-Chromosome	>Tribe7944
M_FR13_EuGene_00014191	209	FR13_Cont01	444968	444760	209	100	100	2.61e-107	1	FR13_Cont01-444968-444760	Core	NA	Not_secreted	Core-Chromosome	>Tribe7223
M_FR13_EuGene_00014201	3664	FR13_Cont01	440007	436344	3664	100	100	0	1	FR13_Cont01-440007-436344	Core	NA	Not_secreted	Core-Chromosome	>Tribe8978
M_FR13_EuGene_00014211	1078	FR13_Cont01	432777	431700	1078	100	100	0	1	FR13_Cont01-432777-431700	Core	NA	Not_secreted	Core-Chromosome	>Tribe4605
M_FR13_EuGene_00014221	1942	FR13_Cont01	431401	429460	1942	100	100	0	1	FR13_Cont01-431401-429460	Core	NA	Not_secreted	Core-Chromosome	>Tribe8937
M_FR13_EuGene_00014231	2921	FR13_Cont01	428310	425390	2921	100	100	0	1	FR13_Cont01-428310-425390	Core	NA	Not_secreted	Core-Chromosome	>Tribe6448
M_FR13_EuGene_00014241	1128	FR13_Cont01	423022	421895	1128	100	100	0	1	FR13_Cont01-423022-421895	Core	NA	Not_secreted	Core-Chromosome	>Tribe1759
M_FR13_EuGene_00014251	307	FR13_Cont01	421937	421631	307	100	100	1.32e-161	1	FR13_Cont01-421937-421631	Core	NA	Not_secreted	Core-Chromosome	>Tribe1759
M_FR13_EuGene_00014261	1713	FR13_Cont01	420102	418390	1713	100	100	0	1	FR13_Cont01-420102-418390	Core	NA	Not_secreted	Core-Chromosome	>Tribe6604
M_FR13_EuGene_00014271	431	FR13_Cont01	416166	415736	431	100	100	0	1	FR13_Cont01-416166-415736	Core	NA	Not_secreted	Core-Chromosome	>Tribe2386
M_FR13_EuGene_00014281	977	FR13_Cont01	415431	414455	977	100	100	0	1	FR13_Cont01-415431-414455	Core	NA	Not_secreted	Core-Chromosome	>Tribe2386
M_FR13_EuGene_00014291	2714	FR13_Cont01	413762	411049	2714	100	100	0	1	FR13_Cont01-413762-411049	Core	NA	Not_secreted	Core-Chromosome	>Tribe6627
M_FR13_EuGene_00014301	1897	FR13_Cont01	409752	407856	1897	100	100	0	1	FR13_Cont01-409752-407856	Core	NA	Not_secreted	Core-Chromosome	>Tribe4416
M_FR13_EuGene_00014311	649	FR13_Cont01	407376	406728	649	100	100	0	1	FR13_Cont01-407376-406728	Core	NA	Not_secreted	Core-Chromosome	>Tribe265
M_FR13_EuGene_00014321	2212	FR13_Cont01	386977	384914	2064	100	100	0	0.933092	FR13_Cont01-386977-384914	Core	NA	Not_secreted	Core-Chromosome	>Tribe2801
M_FR13_EuGene_00014331	2046	FR13_Cont01	382835	380790	2046	100	100	0	1	FR13_Cont01-382835-380790	Core	NA	Not_secreted	Core-Chromosome	>Tribe2926
M_FR13_EuGene_00014341	1403	FR13_Cont01	380041	378641	1403	99.857	100	0	1	FR13_Cont01-380041-378641	Core	NA	Not_secreted	Core-Chromosome	>Tribe815
M_FR13_EuGene_00014351	1656	FR13_Cont01	378228	376573	1656	99.94	100	0	1	FR13_Cont01-378228-376573	Core	NA	Not_secreted	Core-Chromosome	>Tribe4963
M_FR13_EuGene_00014361	1809	FR13_Cont01	376224	374416	1809	100	100	0	1	FR13_Cont01-376224-374416	Core	NA	Not_secreted	Core-Chromosome	>Tribe2783
M_FR13_EuGene_00014371	1055	FR13_Cont01	374410	373356	1055	100	100	0	1	FR13_Cont01-374410-373356	Core	NA	Not_secreted	Core-Chromosome	>Tribe3711
M_FR13_EuGene_00014381	491	FR13_Cont01	372554	372064	491	100	100	0	1	FR13_Cont01-372554-372064	Core	NA	Not_secreted	Core-Chromosome	>Tribe8191
M_FR13_EuGene_00014391	4609	FR13_Cont01	370953	366345	4609	100	100	0	1	FR13_Cont01-370953-366345	Core	NA	Not_secreted	Core-Chromosome	>Tribe633
M_FR13_EuGene_00014401	702	FR13_Cont01	362700	361999	702	100	100	0	1	FR13_Cont01-362700-361999	Core	NA	Not_secreted	Core-Chromosome	>Tribe2422
M_FR13_EuGene_00014411	1183	FR13_Cont01	356697	355515	1183	100	100	0	1	FR13_Cont01-356697-355515	Core	NA	Not_secreted	Core-Chromosome	>Tribe878
M_FR13_EuGene_00014421	1826	FR13_Cont01	355141	353316	1826	100	100	0	1	FR13_Cont01-355141-353316	Core	NA	Not_secreted	Core-Chromosome	>Tribe5034
M_FR13_EuGene_00014431	2097	FR13_Cont01	348983	346887	2097	100	100	0	1	FR13_Cont01-348983-346887	Core	NA	Not_secreted	Core-Chromosome	>Tribe1391
M_FR13_EuGene_00014441	1242	FR13_Cont01	329264	328023	1242	100	100	0	1	FR13_Cont01-329264-328023	Core	NA	Not_secreted	Core-Chromosome	>Tribe283
M_FR13_EuGene_00014451	868	FR13_Cont01	327267	326400	868	100	100	0	1	FR13_Cont01-327267-326400	Core	NA	Not_secreted	Core-Chromosome	>Tribe283
M_FR13_EuGene_00014461	3915	FR13_Cont01	324548	320634	3915	100	100	0	1	FR13_Cont01-324548-320634	Core	NA	Not_secreted	Core-Chromosome	>Tribe2609
M_FR13_EuGene_00014471	1146	FR13_Cont01	320552	319407	1146	100	100	0	1	FR13_Cont01-320552-319407	Core	NA	Not_secreted	Core-Chromosome	>Tribe551
M_FR13_EuGene_00014481	200	FR13_Cont01	319278	319079	200	100	100	2.5e-102	1	FR13_Cont01-319278-319079	Core	NA	Not_secreted	Core-Chromosome	>Tribe5083
M_FR13_EuGene_00014491	1023	FR13_Cont01	318655	317633	1023	100	100	0	1	FR13_Cont01-318655-317633	Core	NA	Not_secreted	Core-Chromosome	>Tribe8362
M_FR13_EuGene_00014501	2006	FR13_Cont01	315476	313471	2006	100	100	0	1	FR13_Cont01-315476-313471	Core	NA	Not_secreted	Core-Chromosome	>Tribe171
M_FR13_EuGene_00014511	1195	FR13_Cont01	313534	312340	1195	100	100	0	1	FR13_Cont01-313534-312340	Core	NA	Not_secreted	Core-Chromosome	>Tribe171
M_FR13_EuGene_00014521	939	FR13_Cont01	310889	309951	939	100	100	0	1	FR13_Cont01-310889-309951	Core	NA	Not_secreted	Core-Chromosome	>Tribe1630
M_FR13_EuGene_00014531	1811	FR13_Cont01	310014	308207	1808	100	99	0	0.998343	FR13_Cont01-310014-308207	Core	NA	Not_secreted	Core-Chromosome	>Tribe1630
M_FR13_EuGene_00014541	3711	FR13_Cont01	307660	303950	3711	100	100	0	1	FR13_Cont01-307660-303950	Core	NA	Not_secreted	Core-Chromosome	>Tribe5909
M_FR13_EuGene_00014551	335	FR13_Cont01	297718	297384	335	100	100	3.95e-177	1	FR13_Cont01-297718-297384	Core	NA	Not_secreted	Core-Chromosome	>Tribe1613
M_FR13_EuGene_00014561	393	FR13_Cont01	302077	301685	393	100	100	0	1	FR13_Cont01-302077-301685	Core	NA	Not_secreted	Core-Chromosome	>Tribe6396
M_FR13_EuGene_00014571	549	FR13_Cont01	294103	293555	549	100	100	0	1	FR13_Cont01-294103-293555	Core	NA	Not_secreted	Core-Chromosome	>Tribe1487
M_FR13_EuGene_00014581	3203	FR13_Cont01	292395	289193	3203	100	100	0	1	FR13_Cont01-292395-289193	Core	NA	Not_secreted	Core-Chromosome	>Tribe7659
M_FR13_EuGene_00014591	2807	FR13_Cont01	288283	285477	2807	100	100	0	1	FR13_Cont01-288283-285477	Core	NA	Not_secreted	Core-Chromosome	>Tribe4193
M_FR13_EuGene_00014601	173	FR13_Cont01	285172	285000	173	100	100	2.16e-87	1	FR13_Cont01-285172-285000	Core	NA	Not_secreted	Core-Chromosome	>Tribe8224
M_FR13_EuGene_00014611	819	FR13_Cont01	284888	284070	819	100	100	0	1	FR13_Cont01-284888-284070	Core	NA	Not_secreted	Core-Chromosome	>Tribe1162
M_FR13_EuGene_00014621	914	FR13_Cont01	283767	282854	914	100	100	0	1	FR13_Cont01-283767-282854	Core	NA	Not_secreted	Core-Chromosome	>Tribe1162
M_FR13_EuGene_00014631	1944	FR13_Cont01	282541	280598	1944	100	100	0	1	FR13_Cont01-282541-280598	Core	NA	Not_secreted	Core-Chromosome	>Tribe2872
M_FR13_EuGene_00014641	1074	FR13_Cont01	280212	279139	1074	100	100	0	1	FR13_Cont01-280212-279139	Core	NA	Not_secreted	Core-Chromosome	>Tribe3069
M_FR13_EuGene_00014651	902	FR13_Cont01	278534	277633	902	100	100	0	1	FR13_Cont01-278534-277633	Core	NA	Not_secreted	Core-Chromosome	>Tribe1016
M_FR13_EuGene_00014661	566	FR13_Cont01	277585	277020	566	100	100	0	1	FR13_Cont01-277585-277020	Core	NA	Not_secreted	Core-Chromosome	>Tribe1016
M_FR13_EuGene_00014671	1902	FR13_Cont01	276564	274663	1902	100	100	0	1	FR13_Cont01-276564-274663	Core	NA	Not_secreted	Core-Chromosome	>Tribe7263
M_FR13_EuGene_00014681	1047	FR13_Cont01	274244	273198	1047	100	100	0	1	FR13_Cont01-274244-273198	Core	NA	Not_secreted	Core-Chromosome	>Tribe6787
M_FR13_EuGene_00014691	647	FR13_Cont01	267885	267239	647	100	100	0	1	FR13_Cont01-267885-267239	Core	NA	Not_secreted	Core-Chromosome	>Tribe4080
M_FR13_EuGene_00014701	287	FR13_Cont01	262761	262475	287	100	100	1.61e-150	1	FR13_Cont01-262761-262475	Core	NA	Not_secreted	Core-Chromosome	>Tribe4726
M_FR13_EuGene_00014711	1243	FR13_Cont01	256730	255488	1243	100	100	0	1	FR13_Cont01-256730-255488	Core	NA	Not_secreted	Core-Chromosome	>Tribe2399
M_FR13_EuGene_00014721	2279	FR13_Cont01	253603	251325	2279	100	100	0	1	FR13_Cont01-253603-251325	Core	NA	Not_secreted	Core-Chromosome	>Tribe1701
M_FR13_EuGene_00014731	382	FR13_Cont01	249583	249202	382	100	100	0	1	FR13_Cont01-249583-249202	Core	NA	Not_secreted	Core-Chromosome	>Tribe1701
M_FR13_EuGene_00014741	3373	FR13_Cont01	248503	245131	3373	100	100	0	1	FR13_Cont01-248503-245131	Core	NA	Not_secreted	Core-Chromosome	>Tribe1005
M_FR13_EuGene_00014751	935	FR13_Cont01	242332	241398	935	100	100	0	1	FR13_Cont01-242332-241398	Core	NA	Not_secreted	Core-Chromosome	>Tribe1764
M_FR13_EuGene_00014761	471	FR13_Cont01	245129	244659	471	100	100	0	1	FR13_Cont01-245129-244659	Core	NA	Not_secreted	Core-Chromosome	>Tribe1005
M_FR13_EuGene_00014771	1567	FR13_Cont01	238106	236540	1567	100	100	0	1	FR13_Cont01-238106-236540	Core	NA	Not_secreted	Core-Chromosome	>Tribe3144
M_FR13_EuGene_00014781	1458	FR13_Cont01	232178	230721	1458	100	100	0	1	FR13_Cont01-232178-230721	Core	NA	Not_secreted	Core-Chromosome	>Tribe1818
M_FR13_EuGene_00014791	3177	FR13_Cont01	230262	227086	3177	100	100	0	1	FR13_Cont01-230262-227086	Core	NA	Not_secreted	Core-Chromosome	>Tribe7002
M_FR13_EuGene_00014801	1792	FR13_Cont01	225795	224006	1790	100	99	0	0.998884	FR13_Cont01-225795-224006	Core	NA	Not_secreted	Core-Chromosome	>Tribe8655
M_FR13_EuGene_00014811	638	FR13_Cont06	3821548	3820911	638	100	100	0	1	FR13_Cont06-3821548-3820911	Core	NA	Not_secreted	Core-Chromosome	NA
M_FR13_EuGene_00014821	2135	FR13_Cont04	1705020	1702886	2135	100	100	0	1	FR13_Cont04-1705020-1702886	Core	NA	Not_secreted	Core-Chromosome	>Tribe1094
M_FR13_EuGene_00014831	1428	FR13_Cont04	1698837	1697398	1440	99.167	100	0	1.0084	FR13_Cont04-1698837-1697398	Core	NA	Not_secreted	Core-Chromosome	>Tribe1183
M_FR13_EuGene_00014851	3017	FR13_Cont04	1691802	1688786	3017	100	100	0	1	FR13_Cont04-1691802-1688786	Core	NA	Not_secreted	Core-Chromosome	>Tribe4120
M_FR13_EuGene_00014861	1533	FR13_Cont04	1687036	1685504	1533	100	100	0	1	FR13_Cont04-1687036-1685504	Core	NA	Not_secreted	Core-Chromosome	>Tribe3275
M_FR13_EuGene_00014871	2047	FR13_Cont04	1685501	1683455	2047	100	100	0	1	FR13_Cont04-1685501-1683455	Core	NA	Not_secreted	Core-Chromosome	>Tribe8426
M_FR13_EuGene_00014881	2033	FR13_Cont04	1683302	1681270	2033	100	100	0	1	FR13_Cont04-1683302-1681270	Core	NA	Not_secreted	Core-Chromosome	>Tribe3432
M_FR13_EuGene_00014891	2836	FR13_Cont04	1680050	1677215	2836	100	100	0	1	FR13_Cont04-1680050-1677215	Core	NA	Not_secreted	Core-Chromosome	>Tribe4478
M_FR13_EuGene_00014901	2196	FR13_Cont04	1677211	1675016	2196	100	100	0	1	FR13_Cont04-1677211-1675016	Core	NA	Not_secreted	Core-Chromosome	>Tribe8780
M_FR13_EuGene_00014911	615	FR13_Cont04	1671078	1670464	615	100	100	0	1	FR13_Cont04-1671078-1670464	Core	NA	Not_secreted	Core-Chromosome	>Tribe685
M_FR13_EuGene_00014921	107	FR13_Cont04	1670411	1670305	107	100	100	6e-51	1	FR13_Cont04-1670411-1670305	Core	NA	Not_secreted	Core-Chromosome	>Tribe11599
M_FR13_EuGene_00014931	678	FR13_Cont04	1673860	1673183	678	100	100	0	1	FR13_Cont04-1673860-1673183	Core	NA	Not_secreted	Core-Chromosome	>Tribe685
M_FR13_EuGene_00014941	1295	FR13_Cont04	1672374	1671080	1295	100	100	0	1	FR13_Cont04-1672374-1671080	Core	NA	Not_secreted	Core-Chromosome	>Tribe685
M_FR13_EuGene_00014951	4275	FR13_Cont04	1667540	1663263	4287	99.207	100	0	1.00281	FR13_Cont04-1667540-1663263	Core	NA	Not_secreted	Core-Chromosome	>Tribe8031
M_FR13_EuGene_00014961	1790	FR13_Cont04	1660357	1658568	1790	100	100	0	1	FR13_Cont04-1660357-1658568	Core	NA	Not_secreted	Core-Chromosome	>Tribe6395
M_FR13_EuGene_00014971	1122	FR13_Cont04	1657752	1656631	1122	100	100	0	1	FR13_Cont04-1657752-1656631	Core	NA	Not_secreted	Core-Chromosome	>Tribe5710
M_FR13_EuGene_00014981	603	FR13_Cont04	1654854	1654254	603	99.668	100	0	1	FR13_Cont04-1654854-1654254	Core	NA	Not_secreted	Core-Chromosome	>Tribe2873
M_FR13_EuGene_00014991	1722	FR13_Cont04	1651921	1650200	1722	100	100	0	1	FR13_Cont04-1651921-1650200	Core	NA	Not_secreted	Core-Chromosome	>Tribe5722
M_FR13_EuGene_00015001	552	FR13_Cont04	1643671	1643130	542	100	98	0	0.981884	FR13_Cont04-1643671-1643130	Core	NA	Not_secreted	Core-Chromosome	>Tribe1995
M_FR13_EuGene_00015011	1487	FR13_Cont04	1642021	1640535	1487	100	100	0	1	FR13_Cont04-1642021-1640535	Core	NA	Secreted	Core-Chromosome	>Tribe2438
M_FR13_EuGene_00015021	149	FR13_Cont04	1638751	1638603	149	100	100	3.99e-74	1	FR13_Cont04-1638751-1638603	Core	NA	Not_secreted	Core-Chromosome	>Tribe5954
M_FR13_EuGene_00015031	2366	FR13_Cont04	1638255	1635890	2366	100	100	0	1	FR13_Cont04-1638255-1635890	Core	NA	Not_secreted	Core-Chromosome	>Tribe4949
M_FR13_EuGene_00015041	3110	FR13_Cont04	1630968	1627857	3112	99.936	100	0	1.00064	FR13_Cont04-1630968-1627857	Core	NA	Not_secreted	Core-Chromosome	>Tribe2546
M_FR13_EuGene_00015051	109	FR13_Cont04	1627157	1627049	109	100	100	4.74e-52	1	FR13_Cont04-1627157-1627049	Core	NA	Not_secreted	Core-Chromosome	>Tribe9913
M_FR13_EuGene_00015061	171	FR13_Cont04	1627047	1626877	171	100	100	2.76e-86	1	FR13_Cont04-1627047-1626877	Core	NA	Not_secreted	Core-Chromosome	>Tribe9859
M_FR13_EuGene_00015071	2840	FR13_Cont04	1622704	1619865	2840	100	100	0	1	FR13_Cont04-1622704-1619865	Core	NA	Not_secreted	Core-Chromosome	>Tribe810
M_FR13_EuGene_00015081	2896	FR13_Cont04	1619645	1616750	2896	100	100	0	1	FR13_Cont04-1619645-1616750	Core	NA	Not_secreted	Core-Chromosome	>Tribe1864
M_FR13_EuGene_00015091	1811	FR13_Cont04	1613238	1611428	1811	100	100	0	1	FR13_Cont04-1613238-1611428	Core	NA	Not_secreted	Core-Chromosome	>Tribe5241
M_FR13_EuGene_00015101	964	FR13_Cont04	1615208	1614245	964	100	100	0	1	FR13_Cont04-1615208-1614245	Core	NA	Not_secreted	Core-Chromosome	>Tribe1864
M_FR13_EuGene_00015111	1412	FR13_Cont04	1607394	1605983	1412	100	100	0	1	FR13_Cont04-1607394-1605983	Core	NA	Not_secreted	Core-Chromosome	>Tribe1317
M_FR13_EuGene_00015121	362	FR13_Cont04	1605626	1605265	362	100	100	0	1	FR13_Cont04-1605626-1605265	Core	NA	Not_secreted	Core-Chromosome	>Tribe2743
M_FR13_EuGene_00015131	839	FR13_Cont04	1599751	1598913	839	100	100	0	1	FR13_Cont04-1599751-1598913	Core	NA	Not_secreted	Core-Chromosome	>Tribe4525
M_FR13_EuGene_00015141	991	FR13_Cont04	1597567	1596577	991	100	100	0	1	FR13_Cont04-1597567-1596577	Core	NA	Not_secreted	Core-Chromosome	>Tribe4085
M_FR13_EuGene_00015151	782	FR13_Cont04	1594414	1593633	782	100	100	0	1	FR13_Cont04-1594414-1593633	Core	NA	Not_secreted	Core-Chromosome	>Tribe8477
M_FR13_EuGene_00015161	1866	FR13_Cont04	1589867	1588002	1866	100	100	0	1	FR13_Cont04-1589867-1588002	Core	NA	Not_secreted	Core-Chromosome	>Tribe6340
M_FR13_EuGene_00015171	2604	FR13_Cont04	1584772	1582169	2604	100	100	0	1	FR13_Cont04-1584772-1582169	Core	NA	Not_secreted	Core-Chromosome	>Tribe8316
M_FR13_EuGene_00015181	1943	FR13_Cont04	1581379	1579437	1943	100	100	0	1	FR13_Cont04-1581379-1579437	Core	NA	Not_secreted	Core-Chromosome	>Tribe6476
M_FR13_EuGene_00015191	1555	FR13_Cont04	1576163	1574609	1555	100	100	0	1	FR13_Cont04-1576163-1574609	Core	NA	Not_secreted	Core-Chromosome	>Tribe8379
M_FR13_EuGene_00015201	1108	FR13_Cont04	1574326	1573219	1108	100	100	0	1	FR13_Cont04-1574326-1573219	Core	NA	Not_secreted	Core-Chromosome	>Tribe700
M_FR13_EuGene_00015211	1761	FR13_Cont04	1570424	1568664	1761	100	100	0	1	FR13_Cont04-1570424-1568664	Core	NA	Not_secreted	Core-Chromosome	>Tribe117
M_FR13_EuGene_00015221	2387	FR13_Cont04	1568516	1566130	2387	100	100	0	1	FR13_Cont04-1568516-1566130	Core	NA	Secreted	Core-Chromosome	>Tribe1912
M_FR13_EuGene_00015231	716	FR13_Cont04	1565300	1564585	716	100	100	0	1	FR13_Cont04-1565300-1564585	Core	NA	Not_secreted	Core-Chromosome	>Tribe6612
M_FR13_EuGene_00015241	517	FR13_Cont04	1564418	1563902	517	100	100	0	1	FR13_Cont04-1564418-1563902	Core	NA	Secreted	Core-Chromosome	>Tribe8087
M_FR13_EuGene_00015251	714	FR13_Cont04	1558910	1558197	714	100	100	0	1	FR13_Cont04-1558910-1558197	Core	NA	Not_secreted	Core-Chromosome	>Tribe3284
M_FR13_EuGene_00015261	682	FR13_Cont04	1556334	1555653	682	100	100	0	1	FR13_Cont04-1556334-1555653	Core	NA	Not_secreted	Core-Chromosome	>Tribe5624
M_FR13_EuGene_00015271	525	FR13_Cont04	1553821	1553297	525	100	100	0	1	FR13_Cont04-1553821-1553297	Core	NA	Not_secreted	Core-Chromosome	>Tribe8456
M_FR13_EuGene_00015281	1146	FR13_Cont04	1547284	1546139	1146	100	100	0	1	FR13_Cont04-1547284-1546139	Core	NA	Not_secreted	Core-Chromosome	>Tribe601
M_FR13_EuGene_00015291	497	FR13_Cont04	1545910	1545414	497	100	100	0	1	FR13_Cont04-1545910-1545414	Core	NA	Not_secreted	Core-Chromosome	>Tribe1139
M_FR13_EuGene_00015301	2264	FR13_Cont04	1539377	1537114	2264	100	100	0	1	FR13_Cont04-1539377-1537114	Core	NA	Not_secreted	Core-Chromosome	>Tribe2406
M_FR13_EuGene_00015311	320	FR13_Cont04	1532079	1531760	320	100	100	8.2e-169	1	FR13_Cont04-1532079-1531760	Core	NA	Not_secreted	Core-Chromosome	>Tribe1723
M_FR13_EuGene_00015321	3784	FR13_Cont04	1531352	1527569	3784	100	100	0	1	FR13_Cont04-1531352-1527569	Core	NA	Not_secreted	Core-Chromosome	>Tribe6388
M_FR13_EuGene_00015331	803	FR13_Cont04	1526697	1525895	803	100	100	0	1	FR13_Cont04-1526697-1525895	Core	NA	Not_secreted	Core-Chromosome	>Tribe1762
M_FR13_EuGene_00015341	1453	FR13_Cont04	1525937	1524485	1453	100	100	0	1	FR13_Cont04-1525937-1524485	Core	NA	Not_secreted	Core-Chromosome	>Tribe1762
M_FR13_EuGene_00015351	771	FR13_Cont04	1524247	1523477	771	100	100	0	1	FR13_Cont04-1524247-1523477	Core	NA	Not_secreted	Core-Chromosome	>Tribe7078
M_FR13_EuGene_00015361	961	FR13_Cont04	1521995	1521035	961	100	100	0	1	FR13_Cont04-1521995-1521035	Core	NA	Not_secreted	Core-Chromosome	>Tribe9675
M_FR13_EuGene_00015371	967	FR13_Cont04	1520788	1519822	967	100	100	0	1	FR13_Cont04-1520788-1519822	Core	NA	Not_secreted	Core-Chromosome	>Tribe6144
M_FR13_EuGene_00015381	704	FR13_Cont04	1519609	1518906	704	100	100	0	1	FR13_Cont04-1519609-1518906	Core	NA	Not_secreted	Core-Chromosome	>Tribe8370
M_FR13_EuGene_00015391	1063	FR13_Cont04	1517663	1516601	1063	100	100	0	1	FR13_Cont04-1517663-1516601	Core	NA	Not_secreted	Core-Chromosome	>Tribe5510
M_FR13_EuGene_00015401	2244	FR13_Cont04	1516480	1514237	2244	100	100	0	1	FR13_Cont04-1516480-1514237	Core	NA	Not_secreted	Core-Chromosome	>Tribe4287
M_FR13_EuGene_00015411	2107	FR13_Cont04	1513439	1511333	2107	100	100	0	1	FR13_Cont04-1513439-1511333	Core	NA	Not_secreted	Core-Chromosome	>Tribe8631
M_FR13_EuGene_00015421	1908	FR13_Cont04	1511214	1509307	1908	100	100	0	1	FR13_Cont04-1511214-1509307	Core	NA	Not_secreted	Core-Chromosome	>Tribe7696
M_FR13_EuGene_00015441	426	FR13_Cont04	1506071	1505646	426	100	100	0	1	FR13_Cont04-1506071-1505646	Core	NA	Not_secreted	Core-Chromosome	>Tribe871
M_FR13_EuGene_00015451	521	FR13_Cont04	1505542	1505022	521	100	100	0	1	FR13_Cont04-1505542-1505022	Core	NA	Not_secreted	Core-Chromosome	>Tribe5581
M_FR13_EuGene_00015461	1669	FR13_Cont04	1502225	1500557	1669	100	100	0	1	FR13_Cont04-1502225-1500557	Core	NA	Not_secreted	Core-Chromosome	>Tribe113
M_FR13_EuGene_00015471	1830	FR13_Cont04	1499634	1497805	1830	100	100	0	1	FR13_Cont04-1499634-1497805	Core	NA	Not_secreted	Core-Chromosome	>Tribe4783
M_FR13_EuGene_00015481	872	FR13_Cont04	1495507	1494636	872	100	100	0	1	FR13_Cont04-1495507-1494636	Core	NA	Secreted	Core-Chromosome	>Tribe5818
M_FR13_EuGene_00015491	1508	FR13_Cont04	1493934	1492427	1508	100	100	0	1	FR13_Cont04-1493934-1492427	Core	NA	Not_secreted	Core-Chromosome	>Tribe4699
M_FR13_EuGene_00015501	306	FR13_Cont04	1483657	1483352	306	100	100	4.73e-161	1	FR13_Cont04-1483657-1483352	Core	NA	Not_secreted	Core-Chromosome	>Tribe3255
M_FR13_EuGene_00015511	1257	FR13_Cont04	1483289	1482033	1257	100	100	0	1	FR13_Cont04-1483289-1482033	Core	NA	Secreted	Core-Chromosome	>Tribe2133
M_FR13_EuGene_00015521	1255	FR13_Cont04	1479474	1478220	1255	100	100	0	1	FR13_Cont04-1479474-1478220	Core	NA	Not_secreted	Core-Chromosome	>Tribe7335
M_FR13_EuGene_00015531	984	FR13_Cont04	1477533	1476550	984	100	100	0	1	FR13_Cont04-1477533-1476550	Core	NA	Not_secreted	Core-Chromosome	>Tribe3932
M_FR13_EuGene_00015541	1451	FR13_Cont04	1469598	1468148	1451	100	100	0	1	FR13_Cont04-1469598-1468148	Core	NA	Secreted	Core-Chromosome	>Tribe8921
M_FR13_EuGene_00015551	735	FR13_Cont04	1466190	1465463	728	100	99	0	0.990476	FR13_Cont04-1466190-1465463	Core	NA	Not_secreted	Core-Chromosome	>Tribe6163
M_FR13_EuGene_00015561	1153	FR13_Cont04	1461972	1460820	1153	100	100	0	1	FR13_Cont04-1461972-1460820	Core	NA	Not_secreted	Core-Chromosome	>Tribe823
M_FR13_EuGene_00015581	2877	FR13_Cont04	1445976	1443100	2877	100	100	0	1	FR13_Cont04-1445976-1443100	Core	NA	Not_secreted	Core-Chromosome	>Tribe8479
M_FR13_EuGene_00015591	167	FR13_Cont04	1440477	1440311	167	100	100	4.5e-84	1	FR13_Cont04-1440477-1440311	Core	NA	Not_secreted	Core-Chromosome	>Tribe7868
M_FR13_EuGene_00015601	560	FR13_Cont04	1440245	1439686	560	100	100	0	1	FR13_Cont04-1440245-1439686	Core	NA	Not_secreted	Core-Chromosome	>Tribe8866
M_FR13_EuGene_00015611	2263	FR13_Cont04	1438565	1436303	2263	100	100	0	1	FR13_Cont04-1438565-1436303	Core	NA	Not_secreted	Core-Chromosome	>Tribe3900
M_FR13_EuGene_00015621	1671	FR13_Cont04	1436135	1434465	1671	100	100	0	1	FR13_Cont04-1436135-1434465	Core	NA	Secreted	Core-Chromosome	>Tribe4321
M_FR13_EuGene_00015631	1556	FR13_Cont04	1434213	1432658	1556	100	100	0	1	FR13_Cont04-1434213-1432658	Core	NA	Not_secreted	Core-Chromosome	>Tribe7539
M_FR13_EuGene_00015641	1206	FR13_Cont04	1429401	1428196	1206	100	100	0	1	FR13_Cont04-1429401-1428196	Core	NA	Not_secreted	Core-Chromosome	>Tribe315
M_FR13_EuGene_00015651	1730	FR13_Cont04	1428188	1426459	1730	100	100	0	1	FR13_Cont04-1428188-1426459	Core	NA	Not_secreted	Core-Chromosome	>Tribe669
M_FR13_EuGene_00015661	360	FR13_Cont04	1425905	1425546	360	100	100	0	1	FR13_Cont04-1425905-1425546	Core	NA	Not_secreted	Core-Chromosome	>Tribe6686
M_FR13_EuGene_00015671	1644	FR13_Cont03	2008563	2010206	1644	100	100	0	1	FR13_Cont03-2008563-2010206	Core	NA	Not_secreted	Core-Chromosome	>Tribe989
M_FR13_EuGene_00015681	746	FR13_Cont03	2011603	2012346	744	100	99	0	0.997319	FR13_Cont03-2011603-2012346	Core	NA	Not_secreted	Core-Chromosome	>Tribe989
M_FR13_EuGene_00015691	2584	FR13_Cont03	2012761	2015344	2584	100	100	0	1	FR13_Cont03-2012761-2015344	Core	NA	Not_secreted	Core-Chromosome	>Tribe8296
M_FR13_EuGene_00015701	566	FR13_Cont03	2016834	2017399	566	100	100	0	1	FR13_Cont03-2016834-2017399	Core	NA	Not_secreted	Core-Chromosome	>Tribe3205
M_FR13_EuGene_00015711	812	FR13_Cont03	2018652	2019463	812	100	100	0	1	FR13_Cont03-2018652-2019463	Core	NA	Secreted	Core-Chromosome	>Tribe3223
M_FR13_EuGene_00015721	1380	FR13_Cont03	2020096	2021475	1380	100	100	0	1	FR13_Cont03-2020096-2021475	Core	NA	Not_secreted	Core-Chromosome	>Tribe5215
M_FR13_EuGene_00015731	1410	FR13_Cont03	2021479	2022888	1410	100	100	0	1	FR13_Cont03-2021479-2022888	Core	NA	Not_secreted	Core-Chromosome	>Tribe164
M_FR13_EuGene_00015741	125	FR13_Cont03	2022979	2023103	125	100	100	7.09e-61	1	FR13_Cont03-2022979-2023103	Core	NA	Secreted	Core-Chromosome	>Tribe164
M_FR13_EuGene_00015751	2224	FR13_Cont03	2023492	2025715	2224	100	100	0	1	FR13_Cont03-2023492-2025715	Core	NA	Not_secreted	Core-Chromosome	>Tribe7355
M_FR13_EuGene_00015761	1285	FR13_Cont03	2027182	2028466	1285	100	100	0	1	FR13_Cont03-2027182-2028466	Core	NA	Not_secreted	Core-Chromosome	>Tribe7980
M_FR13_EuGene_00015771	381	FR13_Cont03	2029162	2029542	381	100	100	0	1	FR13_Cont03-2029162-2029542	Core	NA	Not_secreted	Core-Chromosome	>Tribe90
M_FR13_EuGene_00015781	1619	FR13_Cont03	2029506	2031124	1619	100	100	0	1	FR13_Cont03-2029506-2031124	Core	NA	Not_secreted	Core-Chromosome	>Tribe90
M_FR13_EuGene_00015791	752	FR13_Cont03	2033350	2034101	752	100	100	0	1	FR13_Cont03-2033350-2034101	Core	NA	Not_secreted	Core-Chromosome	>Tribe8244
M_FR13_EuGene_00015801	1035	FR13_Cont03	2034348	2035382	1035	100	100	0	1	FR13_Cont03-2034348-2035382	Core	NA	Not_secreted	Core-Chromosome	>Tribe286
M_FR13_EuGene_00015811	1808	FR13_Cont03	2039322	2041129	1808	100	100	0	1	FR13_Cont03-2039322-2041129	Core	NA	Not_secreted	Core-Chromosome	>Tribe668
M_FR13_EuGene_00015821	660	FR13_Cont03	2036838	2037497	660	100	100	0	1	FR13_Cont03-2036838-2037497	Core	NA	Not_secreted	Core-Chromosome	>Tribe11429
M_FR13_EuGene_00015831	903	FR13_Cont03	2037500	2038402	903	100	100	0	1	FR13_Cont03-2037500-2038402	Core	NA	Not_secreted	Core-Chromosome	>Tribe668
M_FR13_EuGene_00015841	1339	FR13_Cont03	2046501	2047839	1339	100	100	0	1	FR13_Cont03-2046501-2047839	Core	NA	Not_secreted	Core-Chromosome	>Tribe9125
M_FR13_EuGene_00015851	3746	FR13_Cont03	2047962	2051707	3746	100	100	0	1	FR13_Cont03-2047962-2051707	Core	NA	Not_secreted	Core-Chromosome	>Tribe4331
M_FR13_EuGene_00015861	1612	FR13_Cont03	2053520	2055131	1612	100	100	0	1	FR13_Cont03-2053520-2055131	Core	NA	Not_secreted	Core-Chromosome	>Tribe2774
M_FR13_EuGene_00015881	1140	FR13_Cont03	2059444	2060583	1140	100	100	0	1	FR13_Cont03-2059444-2060583	Core	NA	Not_secreted	Core-Chromosome	>Tribe1682
M_FR13_EuGene_00015891	588	FR13_Cont03	2066108	2066695	588	100	100	0	1	FR13_Cont03-2066108-2066695	Core	NA	Not_secreted	Core-Chromosome	>Tribe7097
M_FR13_EuGene_00015901	572	FR13_Cont03	2068825	2069396	572	100	100	0	1	FR13_Cont03-2068825-2069396	Core	NA	Not_secreted	Core-Chromosome	>Tribe38
M_FR13_EuGene_00015911	523	FR13_Cont03	2072778	2073300	523	100	100	0	1	FR13_Cont03-2072778-2073300	Core	NA	Not_secreted	Core-Chromosome	>Tribe1827
M_FR13_EuGene_00015921	263	FR13_Cont03	2075916	2076178	263	100	100	3.21e-137	1	FR13_Cont03-2075916-2076178	Core	NA	Not_secreted	Core-Chromosome	>Tribe11523
M_FR13_EuGene_00015931	141	FR13_Cont03	2076230	2076370	141	100	100	1.05e-69	1	FR13_Cont03-2076230-2076370	Core	NA	Not_secreted	Core-Chromosome	>Tribe4743
M_FR13_EuGene_00015941	468	FR13_Cont03	2080790	2081257	468	100	100	0	1	FR13_Cont03-2080790-2081257	Core	NA	Not_secreted	Core-Chromosome	>Tribe2471
M_FR13_EuGene_00015951	545	FR13_Cont03	2082540	2083084	545	100	100	0	1	FR13_Cont03-2082540-2083084	Core	NA	Not_secreted	Core-Chromosome	>Tribe1656
M_FR13_EuGene_00015961	552	FR13_Cont03	2085098	2085649	552	100	100	0	1	FR13_Cont03-2085098-2085649	Core	NA	Not_secreted	Core-Chromosome	>Tribe1656
M_FR13_EuGene_00015971	1577	FR13_Cont03	2087586	2089162	1577	100	100	0	1	FR13_Cont03-2087586-2089162	Core	NA	Not_secreted	Core-Chromosome	>Tribe6179
M_FR13_EuGene_00015981	1645	FR13_Cont03	2090913	2092557	1645	100	100	0	1	FR13_Cont03-2090913-2092557	Core	NA	Not_secreted	Core-Chromosome	>Tribe4298
M_FR13_EuGene_00015991	1739	FR13_Cont03	2094294	2096032	1739	100	100	0	1	FR13_Cont03-2094294-2096032	Core	NA	Not_secreted	Core-Chromosome	>Tribe5914
M_FR13_EuGene_00016001	835	FR13_Cont03	2096983	2097817	835	100	100	0	1	FR13_Cont03-2096983-2097817	Core	NA	Not_secreted	Core-Chromosome	>Tribe1344
M_FR13_EuGene_00016011	472	FR13_Cont03	2097920	2098391	472	100	100	0	1	FR13_Cont03-2097920-2098391	Core	NA	Not_secreted	Core-Chromosome	>Tribe1344
M_FR13_EuGene_00016021	2461	FR13_Cont03	2100192	2102652	2461	100	100	0	1	FR13_Cont03-2100192-2102652	Core	NA	Not_secreted	Core-Chromosome	>Tribe3686
M_FR13_EuGene_00016031	1610	FR13_Cont03	2102929	2104538	1610	100	100	0	1	FR13_Cont03-2102929-2104538	Core	NA	Not_secreted	Core-Chromosome	>Tribe5780
M_FR13_EuGene_00016041	1191	FR13_Cont03	2104619	2105809	1191	100	100	0	1	FR13_Cont03-2104619-2105809	Core	NA	Not_secreted	Core-Chromosome	>Tribe3049
M_FR13_EuGene_00016051	1779	FR13_Cont03	2106388	2108166	1779	100	100	0	1	FR13_Cont03-2106388-2108166	Core	NA	Not_secreted	Core-Chromosome	>Tribe7636
M_FR13_EuGene_00016061	1846	FR13_Cont03	2109018	2110863	1846	100	100	0	1	FR13_Cont03-2109018-2110863	Core	NA	Secreted	Core-Chromosome	>Tribe8592
M_FR13_EuGene_00016071	231	FR13_Cont03	2113858	2114088	231	100	100	1.71e-119	1	FR13_Cont03-2113858-2114088	Core	NA	Not_secreted	Core-Chromosome	>Tribe6874
M_FR13_EuGene_00016081	417	FR13_Cont03	2114738	2115154	417	100	100	0	1	FR13_Cont03-2114738-2115154	Core	NA	Secreted	Core-Chromosome	>Tribe3499
M_FR13_EuGene_00016091	175	FR13_Cont03	2115272	2115446	175	100	100	1.7e-88	1	FR13_Cont03-2115272-2115446	Core	NA	Not_secreted	Core-Chromosome	>Tribe11412
M_FR13_EuGene_00016101	4112	FR13_Cont03	2115449	2119559	4112	99.976	100	0	1	FR13_Cont03-2115449-2119559	Core	NA	Not_secreted	Core-Chromosome	>Tribe1879
M_FR13_EuGene_00016111	1000	FR13_Cont03	2128015	2129014	1000	100	100	0	1	FR13_Cont03-2128015-2129014	Core	NA	Not_secreted	Core-Chromosome	>Tribe6824
M_FR13_EuGene_00016121	2543	FR13_Cont03	2130255	2132797	2543	100	100	0	1	FR13_Cont03-2130255-2132797	Core	NA	Not_secreted	Core-Chromosome	>Tribe6458
M_FR13_EuGene_00016131	1629	FR13_Cont03	2133462	2135090	1629	100	100	0	1	FR13_Cont03-2133462-2135090	Core	NA	Not_secreted	Core-Chromosome	>Tribe741
M_FR13_EuGene_00016141	1505	FR13_Cont03	2135199	2136703	1505	100	100	0	1	FR13_Cont03-2135199-2136703	Core	NA	Not_secreted	Core-Chromosome	>Tribe8555
M_FR13_EuGene_00016151	911	FR13_Cont03	2138579	2139489	911	100	100	0	1	FR13_Cont03-2138579-2139489	Core	NA	Not_secreted	Core-Chromosome	>Tribe6230
M_FR13_EuGene_00016161	6516	FR13_Cont03	2141745	2148260	6516	100	100	0	1	FR13_Cont03-2141745-2148260	Core	NA	Not_secreted	Core-Chromosome	>Tribe1817
M_FR13_EuGene_00016171	425	FR13_Cont03	2148426	2148850	425	100	100	0	1	FR13_Cont03-2148426-2148850	Core	NA	Not_secreted	Core-Chromosome	>Tribe4889
M_FR13_EuGene_00016181	1021	FR13_Cont03	2148893	2149913	1021	100	100	0	1	FR13_Cont03-2148893-2149913	Core	NA	Not_secreted	Core-Chromosome	>Tribe4994
M_FR13_EuGene_00016191	1745	FR13_Cont03	2149917	2151661	1745	100	100	0	1	FR13_Cont03-2149917-2151661	Core	NA	Not_secreted	Core-Chromosome	>Tribe6151
M_FR13_EuGene_00016201	1245	FR13_Cont03	2152325	2153569	1245	100	100	0	1	FR13_Cont03-2152325-2153569	Core	NA	Not_secreted	Core-Chromosome	>Tribe8879
M_FR13_EuGene_00016211	1202	FR13_Cont03	2153725	2154926	1202	100	100	0	1	FR13_Cont03-2153725-2154926	Core	NA	Not_secreted	Core-Chromosome	>Tribe7346
M_FR13_EuGene_00016221	698	FR13_Cont03	2154937	2155634	698	100	100	0	1	FR13_Cont03-2154937-2155634	Core	NA	Not_secreted	Core-Chromosome	>Tribe7029
M_FR13_EuGene_00016231	2523	FR13_Cont03	2156632	2159152	2523	99.921	100	0	1	FR13_Cont03-2156632-2159152	Core	NA	Not_secreted	Core-Chromosome	>Tribe1246
M_FR13_EuGene_00016241	1281	FR13_Cont03	2165075	2166355	1281	100	100	0	1	FR13_Cont03-2165075-2166355	Core	NA	Not_secreted	Core-Chromosome	>Tribe6730
M_FR13_EuGene_00016251	1761	FR13_Cont03	2166363	2168123	1761	100	100	0	1	FR13_Cont03-2166363-2168123	Core	NA	Not_secreted	Core-Chromosome	>Tribe3992
M_FR13_EuGene_00016261	1567	FR13_Cont03	2168159	2169725	1567	100	100	0	1	FR13_Cont03-2168159-2169725	Core	NA	Not_secreted	Core-Chromosome	>Tribe6736
M_FR13_EuGene_00016271	3848	FR13_Cont03	2174020	2177867	3848	100	100	0	1	FR13_Cont03-2174020-2177867	Core	NA	Not_secreted	Core-Chromosome	>Tribe8139
M_FR13_EuGene_00016281	1645	FR13_Cont03	2177873	2179517	1645	100	100	0	1	FR13_Cont03-2177873-2179517	Core	NA	Not_secreted	Core-Chromosome	>Tribe6790
M_FR13_EuGene_00016291	1272	FR13_Cont03	2180084	2181355	1272	100	100	0	1	FR13_Cont03-2180084-2181355	Core	NA	Not_secreted	Core-Chromosome	>Tribe4244
M_FR13_EuGene_00016301	352	FR13_Cont03	2181886	2182237	352	100	100	0	1	FR13_Cont03-2181886-2182237	Core	NA	Not_secreted	Core-Chromosome	>Tribe4974
M_FR13_EuGene_00016311	1070	FR13_Cont03	2182341	2183410	1070	100	100	0	1	FR13_Cont03-2182341-2183410	Core	NA	Not_secreted	Core-Chromosome	>Tribe11565
M_FR13_EuGene_00016321	1639	FR13_Cont03	2184385	2186023	1639	100	100	0	1	FR13_Cont03-2184385-2186023	Core	NA	Not_secreted	Core-Chromosome	>Tribe3001
M_FR13_EuGene_00016331	662	FR13_Cont03	2186771	2187432	662	100	100	0	1	FR13_Cont03-2186771-2187432	Core	NA	Not_secreted	Core-Chromosome	>Tribe3553
M_FR13_EuGene_00016341	1646	FR13_Cont03	2189710	2191355	1646	100	100	0	1	FR13_Cont03-2189710-2191355	Core	NA	Not_secreted	Core-Chromosome	>Tribe5010
M_FR13_EuGene_00016351	875	FR13_Cont03	2199332	2200206	875	100	100	0	1	FR13_Cont03-2199332-2200206	Core	NA	Not_secreted	Core-Chromosome	>Tribe960
M_FR13_EuGene_00016361	2110	FR13_Cont03	2205757	2207866	2110	100	100	0	1	FR13_Cont03-2205757-2207866	Core	NA	Not_secreted	Core-Chromosome	>Tribe1716
M_FR13_EuGene_00016371	1388	FR13_Cont03	2213462	2214849	1388	100	100	0	1	FR13_Cont03-2213462-2214849	Core	NA	Not_secreted	Core-Chromosome	>Tribe1774
M_FR13_EuGene_00016381	326	FR13_Cont03	2214852	2215177	326	100	100	3.86e-172	1	FR13_Cont03-2214852-2215177	Core	NA	Not_secreted	Core-Chromosome	>Tribe1409
M_FR13_EuGene_00016391	1293	FR13_Cont03	2220992	2222284	1293	100	100	0	1	FR13_Cont03-2220992-2222284	Core	NA	Not_secreted	Core-Chromosome	>Tribe1891
M_FR13_EuGene_00016401	1370	FR13_Cont03	2222781	2224150	1370	100	100	0	1	FR13_Cont03-2222781-2224150	Core	NA	Not_secreted	Core-Chromosome	>Tribe4485
M_FR13_EuGene_00016411	926	FR13_Cont03	2225811	2226736	926	100	100	0	1	FR13_Cont03-2225811-2226736	Core	NA	Not_secreted	Core-Chromosome	>Tribe7915
M_FR13_EuGene_00016421	1757	FR13_Cont03	2227145	2228901	1757	100	100	0	1	FR13_Cont03-2227145-2228901	Core	NA	Not_secreted	Core-Chromosome	>Tribe3079
M_FR13_EuGene_00016431	1040	FR13_Cont03	2229679	2230718	1040	100	100	0	1	FR13_Cont03-2229679-2230718	Core	NA	Not_secreted	Core-Chromosome	>Tribe6977
M_FR13_EuGene_00016441	845	FR13_Cont03	2230789	2231633	845	100	100	0	1	FR13_Cont03-2230789-2231633	Core	NA	Not_secreted	Core-Chromosome	>Tribe652
M_FR13_EuGene_00016451	388	FR13_Cont03	2236804	2237191	388	100	100	0	1	FR13_Cont03-2236804-2237191	Core	NA	Secreted	Core-Chromosome	>Tribe9390
M_FR13_EuGene_00016461	2152	FR13_Cont03	2240172	2242326	2155	99.861	100	0	1.00139	FR13_Cont03-2240172-2242326	Core	NA	Not_secreted	Core-Chromosome	>Tribe32
M_FR13_EuGene_00016471	444	FR13_Cont03	2243074	2243517	444	100	100	0	1	FR13_Cont03-2243074-2243517	Core	NA	Not_secreted	Core-Chromosome	>Tribe3595
M_FR13_EuGene_00016481	3306	FR13_Cont03	2243800	2247105	3306	100	100	0	1	FR13_Cont03-2243800-2247105	Core	NA	Not_secreted	Core-Chromosome	>Tribe4220
M_FR13_EuGene_00016491	387	FR13_Cont03	2248149	2248535	387	100	100	0	1	FR13_Cont03-2248149-2248535	Core	NA	Not_secreted	Core-Chromosome	>Tribe6929
M_FR13_EuGene_00016501	525	FR13_Cont03	2254293	2254817	525	100	100	0	1	FR13_Cont03-2254293-2254817	Core	NA	Not_secreted	Core-Chromosome	>Tribe934
M_FR13_EuGene_00016511	1315	FR13_Cont03	2255186	2256500	1315	100	100	0	1	FR13_Cont03-2255186-2256500	Core	NA	Not_secreted	Core-Chromosome	>Tribe934
M_FR13_EuGene_00016521	1720	FR13_Cont03	2258531	2260250	1720	100	100	0	1	FR13_Cont03-2258531-2260250	Core	NA	Not_secreted	Core-Chromosome	>Tribe7550
M_FR13_EuGene_00016531	3575	FR13_Cont03	2264451	2268025	3575	100	100	0	1	FR13_Cont03-2264451-2268025	Core	NA	Not_secreted	Core-Chromosome	>Tribe9053
M_FR13_EuGene_00016551	1234	FR13_Cont03	2275439	2276672	1234	100	100	0	1	FR13_Cont03-2275439-2276672	Core	NA	Not_secreted	Core-Chromosome	>Tribe9284
M_FR13_EuGene_00016561	710	FR13_Cont03	2278732	2279441	710	100	100	0	1	FR13_Cont03-2278732-2279441	Core	NA	Not_secreted	Core-Chromosome	>Tribe132
M_FR13_EuGene_00016571	5503	FR13_Cont02	4229845	4224343	5503	100	100	0	1	FR13_Cont02-4229845-4224343	Core	NA	Not_secreted	Core-Chromosome	>Tribe1976
M_FR13_EuGene_00016581	4097	FR13_Cont02	4220975	4216879	4097	100	100	0	1	FR13_Cont02-4220975-4216879	Core	NA	Not_secreted	Core-Chromosome	>Tribe8285
M_FR13_EuGene_00016591	3350	FR13_Cont02	4216334	4212985	3350	100	100	0	1	FR13_Cont02-4216334-4212985	Core	NA	Not_secreted	Core-Chromosome	>Tribe5368
M_FR13_EuGene_00016601	1764	FR13_Cont02	4212273	4210510	1764	100	100	0	1	FR13_Cont02-4212273-4210510	Core	NA	Not_secreted	Core-Chromosome	>Tribe3547
M_FR13_EuGene_00016611	340	FR13_Cont02	4210330	4209991	340	100	100	6.67e-180	1	FR13_Cont02-4210330-4209991	Core	NA	Not_secreted	Core-Chromosome	>Tribe3980
M_FR13_EuGene_00016621	1062	FR13_Cont02	4206872	4205811	1062	100	100	0	1	FR13_Cont02-4206872-4205811	Core	NA	Not_secreted	Core-Chromosome	>Tribe7794
M_FR13_EuGene_00016631	3897	FR13_Cont02	4204984	4201089	3897	99.974	100	0	1	FR13_Cont02-4204984-4201089	Core	NA	Not_secreted	Core-Chromosome	>Tribe8472
M_FR13_EuGene_00016641	2787	FR13_Cont02	4201086	4198300	2787	100	100	0	1	FR13_Cont02-4201086-4198300	Core	NA	Not_secreted	Core-Chromosome	>Tribe4916
M_FR13_EuGene_00016651	1190	FR13_Cont02	4195002	4193813	1190	100	100	0	1	FR13_Cont02-4195002-4193813	Core	NA	Not_secreted	Core-Chromosome	>Tribe6801
M_FR13_EuGene_00016661	6435	FR13_Cont02	4193108	4186674	6435	100	100	0	1	FR13_Cont02-4193108-4186674	Core	NA	Not_secreted	Core-Chromosome	>Tribe8906
M_FR13_EuGene_00016671	1191	FR13_Cont02	4186340	4185150	1191	100	100	0	1	FR13_Cont02-4186340-4185150	Core	NA	Not_secreted	Core-Chromosome	>Tribe2473
M_FR13_EuGene_00016681	602	FR13_Cont02	4185146	4184545	602	100	100	0	1	FR13_Cont02-4185146-4184545	Core	NA	Not_secreted	Core-Chromosome	>Tribe7903
M_FR13_EuGene_00016691	2193	FR13_Cont02	4184154	4181962	2193	100	100	0	1	FR13_Cont02-4184154-4181962	Core	NA	Not_secreted	Core-Chromosome	>Tribe4809
M_FR13_EuGene_00016701	1280	FR13_Cont02	4180343	4179064	1280	100	100	0	1	FR13_Cont02-4180343-4179064	Core	NA	Not_secreted	Core-Chromosome	>Tribe1046
M_FR13_EuGene_00016711	956	FR13_Cont02	4178696	4177741	956	100	100	0	1	FR13_Cont02-4178696-4177741	Core	NA	Not_secreted	Core-Chromosome	>Tribe8215
M_FR13_EuGene_00016721	1677	FR13_Cont02	4177465	4175789	1677	100	100	0	1	FR13_Cont02-4177465-4175789	Core	NA	Not_secreted	Core-Chromosome	>Tribe97
M_FR13_EuGene_00016731	1630	FR13_Cont02	4175737	4174108	1630	100	100	0	1	FR13_Cont02-4175737-4174108	Core	NA	Not_secreted	Core-Chromosome	>Tribe21
M_FR13_EuGene_00016741	1139	FR13_Cont02	4169057	4167919	1139	100	100	0	1	FR13_Cont02-4169057-4167919	Core	NA	Not_secreted	Core-Chromosome	>Tribe7745
M_FR13_EuGene_00016751	262	FR13_Cont02	4167912	4167651	262	100	100	1.15e-136	1	FR13_Cont02-4167912-4167651	Core	NA	Not_secreted	Core-Chromosome	>Tribe4155
M_FR13_EuGene_00016761	471	FR13_Cont02	4166752	4166282	471	99.788	100	0	1	FR13_Cont02-4166752-4166282	Core	NA	Secreted	Core-Chromosome	>Tribe770
M_FR13_EuGene_00016771	1059	FR13_Cont02	4164112	4163054	1059	100	100	0	1	FR13_Cont02-4164112-4163054	Core	NA	Not_secreted	Core-Chromosome	>Tribe791
M_FR13_EuGene_00016781	576	FR13_Cont02	4163044	4162469	576	100	100	0	1	FR13_Cont02-4163044-4162469	Core	NA	Not_secreted	Core-Chromosome	>Tribe482
M_FR13_EuGene_00016791	708	FR13_Cont02	4162365	4161658	708	100	100	0	1	FR13_Cont02-4162365-4161658	Core	NA	Not_secreted	Core-Chromosome	>Tribe482
M_FR13_EuGene_00016801	432	FR13_Cont02	4160307	4159876	432	100	100	0	1	FR13_Cont02-4160307-4159876	Core	NA	Not_secreted	Core-Chromosome	>Tribe2409
M_FR13_EuGene_00016811	2161	FR13_Cont02	4159891	4157730	2162	99.954	100	0	1.00046	FR13_Cont02-4159891-4157730	Core	NA	Not_secreted	Core-Chromosome	>Tribe2409
M_FR13_EuGene_00016821	1249	FR13_Cont02	4156949	4155701	1249	100	100	0	1	FR13_Cont02-4156949-4155701	Core	NA	Not_secreted	Core-Chromosome	>Tribe1802
M_FR13_EuGene_00016831	776	FR13_Cont02	4155154	4154379	776	100	100	0	1	FR13_Cont02-4155154-4154379	Core	NA	Not_secreted	Core-Chromosome	>Tribe7274
M_FR13_EuGene_00016841	1362	FR13_Cont02	4153729	4152366	1364	99.853	100	0	1.00147	FR13_Cont02-4153729-4152366	Core	NA	Not_secreted	Core-Chromosome	>Tribe5345
M_FR13_EuGene_00016851	1950	FR13_Cont02	4151782	4149833	1950	100	100	0	1	FR13_Cont02-4151782-4149833	Core	NA	Not_secreted	Core-Chromosome	>Tribe3471
M_FR13_EuGene_00016861	2850	FR13_Cont02	4148777	4145928	2850	100	100	0	1	FR13_Cont02-4148777-4145928	Core	NA	Not_secreted	Core-Chromosome	>Tribe726
M_FR13_EuGene_00016871	1728	FR13_Cont02	4140651	4138924	1728	100	100	0	1	FR13_Cont02-4140651-4138924	Core	NA	Not_secreted	Core-Chromosome	>Tribe275
M_FR13_EuGene_00016881	1719	FR13_Cont02	4135731	4134013	1719	100	100	0	1	FR13_Cont02-4135731-4134013	Core	NA	Not_secreted	Core-Chromosome	>Tribe407
M_FR13_EuGene_00016891	710	FR13_Cont02	4133071	4132362	710	100	100	0	1	FR13_Cont02-4133071-4132362	Core	NA	Not_secreted	Core-Chromosome	>Tribe6293
M_FR13_EuGene_00016901	980	FR13_Cont02	4127307	4126328	980	100	100	0	1	FR13_Cont02-4127307-4126328	Core	NA	Not_secreted	Core-Chromosome	>Tribe8913
M_FR13_EuGene_00016911	737	FR13_Cont02	4125431	4124695	737	100	100	0	1	FR13_Cont02-4125431-4124695	Core	NA	Not_secreted	Core-Chromosome	NA
M_FR13_EuGene_00016921	1916	FR13_Cont02	4124578	4122663	1916	100	100	0	1	FR13_Cont02-4124578-4122663	Core	NA	Not_secreted	Core-Chromosome	>Tribe6477
M_FR13_EuGene_00016931	2021	FR13_Cont02	4121671	4119651	2021	100	100	0	1	FR13_Cont02-4121671-4119651	Core	NA	Not_secreted	Core-Chromosome	>Tribe3631
M_FR13_EuGene_00016941	1420	FR13_Cont02	4117165	4115747	1420	99.93	100	0	1	FR13_Cont02-4117165-4115747	Core	NA	Not_secreted	Core-Chromosome	>Tribe4711
M_FR13_EuGene_00016951	861	FR13_Cont02	4115286	4114426	861	100	100	0	1	FR13_Cont02-4115286-4114426	Core	NA	Not_secreted	Core-Chromosome	>Tribe8559
M_FR13_EuGene_00016961	1494	FR13_Cont02	4113943	4112450	1494	100	100	0	1	FR13_Cont02-4113943-4112450	Core	NA	Not_secreted	Core-Chromosome	>Tribe3335
M_FR13_EuGene_00016971	3185	FR13_Cont02	4110068	4106884	3185	100	100	0	1	FR13_Cont02-4110068-4106884	Core	NA	Not_secreted	Core-Chromosome	>Tribe4744
M_FR13_EuGene_00016981	719	FR13_Cont02	4106255	4105537	719	100	100	0	1	FR13_Cont02-4106255-4105537	Core	NA	Not_secreted	Core-Chromosome	>Tribe204
M_FR13_EuGene_00016991	420	FR13_Cont02	4104141	4103722	420	100	100	0	1	FR13_Cont02-4104141-4103722	Core	NA	Not_secreted	Core-Chromosome	>Tribe204
M_FR13_EuGene_00017001	1984	FR13_Cont02	4103370	4101387	1984	100	100	0	1	FR13_Cont02-4103370-4101387	Core	NA	Not_secreted	Core-Chromosome	>Tribe8854
M_FR13_EuGene_00017011	2075	FR13_Cont02	4100216	4098142	2075	100	100	0	1	FR13_Cont02-4100216-4098142	Core	NA	Not_secreted	Core-Chromosome	>Tribe2775
M_FR13_EuGene_00017021	1190	FR13_Cont02	4098075	4096886	1190	100	100	0	1	FR13_Cont02-4098075-4096886	Core	NA	Not_secreted	Core-Chromosome	>Tribe4152
M_FR13_EuGene_00017031	132	FR13_Cont02	4095860	4095729	132	100	100	9.74e-65	1	FR13_Cont02-4095860-4095729	Core	NA	Not_secreted	Core-Chromosome	>Tribe5193
M_FR13_EuGene_00017041	1595	FR13_Cont02	4094592	4092998	1595	100	100	0	1	FR13_Cont02-4094592-4092998	Core	NA	Not_secreted	Core-Chromosome	>Tribe3452
M_FR13_EuGene_00017051	401	FR13_Cont02	4092171	4091771	401	100	100	0	1	FR13_Cont02-4092171-4091771	Core	NA	Not_secreted	Core-Chromosome	>Tribe8303
M_FR13_EuGene_00017061	1040	FR13_Cont02	4091687	4090648	1040	100	100	0	1	FR13_Cont02-4091687-4090648	Core	NA	Not_secreted	Core-Chromosome	>Tribe279
M_FR13_EuGene_00017071	182	FR13_Cont02	4089497	4089316	182	100	100	2.28e-92	1	FR13_Cont02-4089497-4089316	Core	NA	Not_secreted	Core-Chromosome	>Tribe9279
M_FR13_EuGene_00017081	2022	FR13_Cont02	4088840	4086819	2022	100	100	0	1	FR13_Cont02-4088840-4086819	Core	NA	Not_secreted	Core-Chromosome	>Tribe202
M_FR13_EuGene_00017091	987	FR13_Cont02	4086288	4085302	987	100	100	0	1	FR13_Cont02-4086288-4085302	Core	NA	Secreted	Core-Chromosome	>Tribe5057
M_FR13_EuGene_00017101	563	FR13_Cont02	4085153	4084591	563	100	100	0	1	FR13_Cont02-4085153-4084591	Core	NA	Not_secreted	Core-Chromosome	NA
M_FR13_EuGene_00017111	578	FR13_Cont02	4083746	4083169	578	100	100	0	1	FR13_Cont02-4083746-4083169	Core	NA	Not_secreted	Core-Chromosome	>Tribe6229
M_FR13_EuGene_00017121	1235	FR13_Cont02	4081803	4080569	1235	100	100	0	1	FR13_Cont02-4081803-4080569	Core	NA	Not_secreted	Core-Chromosome	>Tribe9173
M_FR13_EuGene_00017131	403	FR13_Cont02	4079914	4079512	403	100	100	0	1	FR13_Cont02-4079914-4079512	Core	NA	Not_secreted	Core-Chromosome	>Tribe3708
M_FR13_EuGene_00017141	1882	FR13_Cont02	4072861	4070980	1882	100	100	0	1	FR13_Cont02-4072861-4070980	Core	NA	Secreted	Core-Chromosome	>Tribe8688
M_FR13_EuGene_00017161	1196	FR13_Cont02	4066118	4064923	1196	100	100	0	1	FR13_Cont02-4066118-4064923	Core	NA	Not_secreted	Core-Chromosome	>Tribe8350
M_FR13_EuGene_00017171	1212	FR13_Cont02	4064545	4063334	1212	100	100	0	1	FR13_Cont02-4064545-4063334	Core	NA	Not_secreted	Core-Chromosome	>Tribe4628
M_FR13_EuGene_00017181	2354	FR13_Cont02	4062868	4060515	2354	100	100	0	1	FR13_Cont02-4062868-4060515	Core	NA	Not_secreted	Core-Chromosome	>Tribe6963
M_FR13_EuGene_00017191	1272	FR13_Cont02	4058316	4057045	1272	100	100	0	1	FR13_Cont02-4058316-4057045	Core	NA	Not_secreted	Core-Chromosome	>Tribe4856
M_FR13_EuGene_00017201	1969	FR13_Cont02	4056820	4054852	1969	100	100	0	1	FR13_Cont02-4056820-4054852	Core	NA	Not_secreted	Core-Chromosome	>Tribe6863
M_FR13_EuGene_00017211	455	FR13_Cont02	4054849	4054395	455	100	100	0	1	FR13_Cont02-4054849-4054395	Core	NA	Not_secreted	Core-Chromosome	>Tribe205
M_FR13_EuGene_00017221	572	FR13_Cont02	4054054	4053483	572	100	100	0	1	FR13_Cont02-4054054-4053483	Core	NA	Not_secreted	Core-Chromosome	>Tribe205
M_FR13_EuGene_00017231	774	FR13_Cont02	4053176	4052403	774	100	100	0	1	FR13_Cont02-4053176-4052403	Core	NA	Not_secreted	Core-Chromosome	>Tribe4518
M_FR13_EuGene_00017241	399	FR13_Cont02	4051371	4050973	399	100	100	0	1	FR13_Cont02-4051371-4050973	Core	NA	Secreted	Core-Chromosome	>Tribe168
M_FR13_EuGene_00017251	1644	FR13_Cont02	4049443	4047800	1644	100	100	0	1	FR13_Cont02-4049443-4047800	Core	NA	Not_secreted	Core-Chromosome	>Tribe3734
M_FR13_EuGene_00017261	444	FR13_Cont02	4047720	4047277	444	100	100	0	1	FR13_Cont02-4047720-4047277	Core	NA	Not_secreted	Core-Chromosome	>Tribe7835
M_FR13_EuGene_00017271	971	FR13_Cont02	4045802	4044832	971	100	100	0	1	FR13_Cont02-4045802-4044832	Core	NA	Not_secreted	Core-Chromosome	>Tribe163
M_FR13_EuGene_00017281	476	FR13_Cont02	4040054	4039579	476	100	100	0	1	FR13_Cont02-4040054-4039579	Core	NA	Not_secreted	Core-Chromosome	>Tribe2079
M_FR13_EuGene_00017291	685	FR13_Cont02	4031928	4031244	685	100	100	0	1	FR13_Cont02-4031928-4031244	Core	NA	Not_secreted	Core-Chromosome	>Tribe6681
M_FR13_EuGene_00017301	3105	FR13_Cont02	4026993	4023889	3105	100	100	0	1	FR13_Cont02-4026993-4023889	Core	NA	Not_secreted	Core-Chromosome	>Tribe3938
M_FR13_EuGene_00017311	821	FR13_Cont02	4023382	4022562	821	100	100	0	1	FR13_Cont02-4023382-4022562	Core	NA	Secreted	Core-Chromosome	>Tribe3627
M_FR13_EuGene_00017321	1999	FR13_Cont02	4022535	4020537	1999	100	100	0	1	FR13_Cont02-4022535-4020537	Core	NA	Not_secreted	Core-Chromosome	>Tribe4
M_FR13_EuGene_00017331	1596	FR13_Cont02	4018562	4016965	1598	99.875	100	0	1.00125	FR13_Cont02-4018562-4016965	Core	NA	Not_secreted	Core-Chromosome	>Tribe810
M_FR13_EuGene_00017341	665	FR13_Cont02	4015206	4014542	665	100	100	0	1	FR13_Cont02-4015206-4014542	Core	NA	Not_secreted	Core-Chromosome	>Tribe3038
M_FR13_EuGene_00017351	744	FR13_Cont02	4014535	4013792	744	100	100	0	1	FR13_Cont02-4014535-4013792	Core	NA	Not_secreted	Core-Chromosome	>Tribe8659
M_FR13_EuGene_00017361	2966	FR13_Cont02	4010383	4007418	2966	100	100	0	1	FR13_Cont02-4010383-4007418	Core	NA	Not_secreted	Core-Chromosome	>Tribe1490
M_FR13_EuGene_00017371	1828	FR13_Cont05	2058101	2056274	1828	100	100	0	1	FR13_Cont05-2058101-2056274	Core	NA	Not_secreted	Core-Chromosome	>Tribe708
M_FR13_EuGene_00017381	426	FR13_Cont05	2055444	2055019	426	100	100	0	1	FR13_Cont05-2055444-2055019	Core	NA	Not_secreted	Core-Chromosome	>Tribe5551
M_FR13_EuGene_00017391	2592	FR13_Cont05	2052030	2049441	2592	99.923	100	0	1	FR13_Cont05-2052030-2049441	Core	NA	Secreted	Core-Chromosome	>Tribe975
M_FR13_EuGene_00017401	698	FR13_Cont05	2048751	2048054	698	100	100	0	1	FR13_Cont05-2048751-2048054	Core	NA	Not_secreted	Core-Chromosome	>Tribe229
M_FR13_EuGene_00017411	2547	FR13_Cont05	2044133	2041587	2547	100	100	0	1	FR13_Cont05-2044133-2041587	Core	NA	Not_secreted	Core-Chromosome	>Tribe3619
M_FR13_EuGene_00017421	682	FR13_Cont05	2036443	2035762	682	100	100	0	1	FR13_Cont05-2036443-2035762	Core	NA	Not_secreted	Core-Chromosome	>Tribe7805
M_FR13_EuGene_00017431	2842	FR13_Cont05	2018821	2015980	2842	100	100	0	1	FR13_Cont05-2018821-2015980	Core	NA	Not_secreted	Core-Chromosome	>Tribe771
M_FR13_EuGene_00017441	1055	FR13_Cont05	2015382	2014328	1055	100	100	0	1	FR13_Cont05-2015382-2014328	Core	NA	Not_secreted	Core-Chromosome	>Tribe8614
M_FR13_EuGene_00017451	1241	FR13_Cont05	2014323	2013083	1241	100	100	0	1	FR13_Cont05-2014323-2013083	Core	NA	Not_secreted	Core-Chromosome	>Tribe5866
M_FR13_EuGene_00017461	1418	FR13_Cont05	2011684	2010267	1418	100	100	0	1	FR13_Cont05-2011684-2010267	Core	NA	Not_secreted	Core-Chromosome	>Tribe6408
M_FR13_EuGene_00017471	637	FR13_Cont05	2010203	2009567	637	100	100	0	1	FR13_Cont05-2010203-2009567	Core	NA	Not_secreted	Core-Chromosome	>Tribe3111
M_FR13_EuGene_00017481	3452	FR13_Cont05	2009164	2005713	3452	100	100	0	1	FR13_Cont05-2009164-2005713	Core	NA	Not_secreted	Core-Chromosome	>Tribe8378
M_FR13_EuGene_00017491	843	FR13_Cont05	2005109	2004267	843	100	100	0	1	FR13_Cont05-2005109-2004267	Core	NA	Not_secreted	Core-Chromosome	>Tribe1921
M_FR13_EuGene_00017501	1015	FR13_Cont05	2004314	2003300	1015	100	100	0	1	FR13_Cont05-2004314-2003300	Core	NA	Not_secreted	Core-Chromosome	>Tribe1921
M_FR13_EuGene_00017511	2566	FR13_Cont05	2003289	2000724	2566	100	100	0	1	FR13_Cont05-2003289-2000724	Core	NA	Not_secreted	Core-Chromosome	>Tribe4262
M_FR13_EuGene_00017521	6338	FR13_Cont05	1998513	1992176	6338	100	100	0	1	FR13_Cont05-1998513-1992176	Core	NA	Not_secreted	Core-Chromosome	>Tribe7878
M_FR13_EuGene_00017531	2322	FR13_Cont05	1991625	1989304	2322	100	100	0	1	FR13_Cont05-1991625-1989304	Core	NA	Secreted	Core-Chromosome	>Tribe230
M_FR13_EuGene_00017541	788	FR13_Cont05	1986608	1985821	788	100	100	0	1	FR13_Cont05-1986608-1985821	Core	NA	Not_secreted	Core-Chromosome	>Tribe2924
M_FR13_EuGene_00017551	405	FR13_Cont05	1985746	1985342	405	100	100	0	1	FR13_Cont05-1985746-1985342	Core	NA	Not_secreted	Core-Chromosome	>Tribe3208
M_FR13_EuGene_00017561	1950	FR13_Cont05	1983872	1981923	1950	100	100	0	1	FR13_Cont05-1983872-1981923	Core	NA	Secreted	Core-Chromosome	>Tribe511
M_FR13_EuGene_00017571	296	FR13_Cont05	1980616	1980321	296	100	100	1.65e-155	1	FR13_Cont05-1980616-1980321	Core	NA	Not_secreted	Core-Chromosome	>Tribe859
M_FR13_EuGene_00017581	584	FR13_Cont05	1979285	1978702	584	100	100	0	1	FR13_Cont05-1979285-1978702	Core	NA	Not_secreted	Core-Chromosome	>Tribe859
M_FR13_EuGene_00017591	1108	FR13_Cont05	1980349	1979242	1108	100	100	0	1	FR13_Cont05-1980349-1979242	Core	NA	Not_secreted	Core-Chromosome	>Tribe859
M_FR13_EuGene_00017601	728	FR13_Cont05	1974827	1974100	728	100	100	0	1	FR13_Cont05-1974827-1974100	Core	NA	Not_secreted	Core-Chromosome	>Tribe1257
M_FR13_EuGene_00017611	1243	FR13_Cont05	1976071	1974829	1243	100	100	0	1	FR13_Cont05-1976071-1974829	Core	NA	Not_secreted	Core-Chromosome	>Tribe1257
M_FR13_EuGene_00017621	1192	FR13_Cont05	1973529	1972338	1192	100	100	0	1	FR13_Cont05-1973529-1972338	Core	NA	Not_secreted	Core-Chromosome	>Tribe5950
M_FR13_EuGene_00017631	2268	FR13_Cont05	1972334	1970064	2271	99.868	100	0	1.00132	FR13_Cont05-1972334-1970064	Core	NA	Secreted	Core-Chromosome	>Tribe4933
M_FR13_EuGene_00017641	415	FR13_Cont05	1967693	1967279	415	100	100	0	1	FR13_Cont05-1967693-1967279	Core	NA	Not_secreted	Core-Chromosome	>Tribe6981
M_FR13_EuGene_00017651	758	FR13_Cont05	1959291	1958534	758	100	100	0	1	FR13_Cont05-1959291-1958534	Core	NA	Not_secreted	Core-Chromosome	>Tribe4924
M_FR13_EuGene_00017661	645	FR13_Cont05	1951793	1951149	645	100	100	0	1	FR13_Cont05-1951793-1951149	Core	NA	Not_secreted	Core-Chromosome	>Tribe11490
M_FR13_EuGene_00017671	2795	FR13_Cont05	1946597	1943803	2795	100	100	0	1	FR13_Cont05-1946597-1943803	Core	NA	Not_secreted	Core-Chromosome	>Tribe150
M_FR13_EuGene_00017681	1556	FR13_Cont05	1942348	1940793	1556	100	100	0	1	FR13_Cont05-1942348-1940793	Core	NA	Secreted	Core-Chromosome	>Tribe8941
M_FR13_EuGene_00017691	1247	FR13_Cont05	1937847	1936601	1247	100	100	0	1	FR13_Cont05-1937847-1936601	Core	NA	Not_secreted	Core-Chromosome	>Tribe315
M_FR13_EuGene_00017701	452	FR13_Cont05	1935870	1935419	452	100	100	0	1	FR13_Cont05-1935870-1935419	Core	NA	Not_secreted	Core-Chromosome	>Tribe9154
M_FR13_EuGene_00017711	1345	FR13_Cont05	1935056	1933712	1345	100	100	0	1	FR13_Cont05-1935056-1933712	Core	NA	Not_secreted	Core-Chromosome	>Tribe4724
M_FR13_EuGene_00017721	1468	FR13_Cont05	1933627	1932160	1468	100	100	0	1	FR13_Cont05-1933627-1932160	Core	NA	Not_secreted	Core-Chromosome	>Tribe7104
M_FR13_EuGene_00017731	2072	FR13_Cont05	1931347	1929276	2072	100	100	0	1	FR13_Cont05-1931347-1929276	Core	NA	Secreted	Core-Chromosome	>Tribe8686
M_FR13_EuGene_00017741	2225	FR13_Cont05	1928725	1926501	2225	100	100	0	1	FR13_Cont05-1928725-1926501	Core	NA	Secreted	Core-Chromosome	>Tribe168
M_FR13_EuGene_00017751	872	FR13_Cont05	1926175	1925304	872	100	100	0	1	FR13_Cont05-1926175-1925304	Core	NA	Not_secreted	Core-Chromosome	>Tribe8628
M_FR13_EuGene_00017761	667	FR13_Cont05	1924534	1923868	667	100	100	0	1	FR13_Cont05-1924534-1923868	Core	NA	Not_secreted	Core-Chromosome	>Tribe9303
M_FR13_EuGene_00017771	1991	FR13_Cont05	1923618	1921628	1991	100	100	0	1	FR13_Cont05-1923618-1921628	Core	NA	Secreted	Core-Chromosome	>Tribe1080
M_FR13_EuGene_00017781	503	FR13_Cont05	1921426	1920924	503	100	100	0	1	FR13_Cont05-1921426-1920924	Core	NA	Not_secreted	Core-Chromosome	>Tribe1080
M_FR13_EuGene_00017791	1688	FR13_Cont05	1919933	1918246	1688	100	100	0	1	FR13_Cont05-1919933-1918246	Core	NA	Secreted	Core-Chromosome	>Tribe706
M_FR13_EuGene_00017801	1315	FR13_Cont05	1917889	1916575	1315	100	100	0	1	FR13_Cont05-1917889-1916575	Core	NA	Not_secreted	Core-Chromosome	>Tribe8488
M_FR13_EuGene_00017811	1973	FR13_Cont05	1915406	1913434	1973	100	100	0	1	FR13_Cont05-1915406-1913434	Core	NA	Not_secreted	Core-Chromosome	>Tribe427
M_FR13_EuGene_00017821	2605	FR13_Cont05	1913179	1910575	2605	100	100	0	1	FR13_Cont05-1913179-1910575	Core	NA	Not_secreted	Core-Chromosome	>Tribe8393
M_FR13_EuGene_00017831	1269	FR13_Cont05	1909424	1908156	1269	100	100	0	1	FR13_Cont05-1909424-1908156	Core	NA	Secreted	Core-Chromosome	>Tribe432
M_FR13_EuGene_00017841	2923	FR13_Cont05	1907492	1904570	2923	100	100	0	1	FR13_Cont05-1907492-1904570	Core	NA	Not_secreted	Core-Chromosome	>Tribe247
M_FR13_EuGene_00017851	856	FR13_Cont05	1902949	1902094	856	100	100	0	1	FR13_Cont05-1902949-1902094	Core	NA	Not_secreted	Core-Chromosome	>Tribe9603
M_FR13_EuGene_00017861	384	FR13_Cont05	1901751	1901368	384	100	100	0	1	FR13_Cont05-1901751-1901368	Core	NA	Not_secreted	Core-Chromosome	>Tribe4587
M_FR13_EuGene_00017871	3280	FR13_Cont05	1898706	1895427	3280	100	100	0	1	FR13_Cont05-1898706-1895427	Core	NA	Not_secreted	Core-Chromosome	>Tribe383
M_FR13_EuGene_00017881	232	FR13_Cont05	1893627	1893396	232	100	100	4.78e-120	1	FR13_Cont05-1893627-1893396	Core	NA	Not_secreted	Core-Chromosome	>Tribe383
M_FR13_EuGene_00017891	1190	FR13_Cont05	1891974	1890785	1190	100	100	0	1	FR13_Cont05-1891974-1890785	Core	NA	Secreted	Core-Chromosome	>Tribe6270
M_FR13_EuGene_00017901	144	FR13_Cont05	1887492	1887349	144	100	100	2.31e-71	1	FR13_Cont05-1887492-1887349	Core	NA	Secreted	Core-Chromosome	>Tribe11007
M_FR13_EuGene_00017911	171	FR13_Cont05	1884729	1884559	171	100	100	2.76e-86	1	FR13_Cont05-1884729-1884559	Core	NA	Secreted	Core-Chromosome	>Tribe57
M_FR13_EuGene_00017921	1076	FR13_Cont05	1883791	1882716	1076	100	100	0	1	FR13_Cont05-1883791-1882716	Core	NA	Not_secreted	Core-Chromosome	>Tribe1326
M_FR13_EuGene_00017931	1162	FR13_Cont05	1882031	1880870	1162	100	100	0	1	FR13_Cont05-1882031-1880870	Core	NA	Not_secreted	Core-Chromosome	>Tribe4537
M_FR13_EuGene_00017941	388	FR13_Cont05	1885343	1884956	388	100	100	0	1	FR13_Cont05-1885343-1884956	Core	NA	Not_secreted	Core-Chromosome	>Tribe57
M_FR13_EuGene_00017951	1265	FR13_Cont05	1879973	1878709	1265	100	100	0	1	FR13_Cont05-1879973-1878709	Core	NA	Not_secreted	Core-Chromosome	>Tribe177
M_FR13_EuGene_00017961	378	FR13_Cont05	1876825	1876448	378	100	100	0	1	FR13_Cont05-1876825-1876448	Core	NA	Not_secreted	Core-Chromosome	>Tribe11103
M_FR13_EuGene_00017971	938	FR13_Cont05	1874123	1873186	938	100	100	0	1	FR13_Cont05-1874123-1873186	Core	NA	Not_secreted	Core-Chromosome	>Tribe9124
M_FR13_EuGene_00017981	1476	FR13_Cont05	1872888	1871413	1476	100	100	0	1	FR13_Cont05-1872888-1871413	Core	NA	Not_secreted	Core-Chromosome	>Tribe3231
M_FR13_EuGene_00017991	705	FR13_Cont05	1871307	1870603	705	100	100	0	1	FR13_Cont05-1871307-1870603	Core	NA	Not_secreted	Core-Chromosome	>Tribe5402
M_FR13_EuGene_00018001	2013	FR13_Cont05	1869487	1867475	2013	100	100	0	1	FR13_Cont05-1869487-1867475	Core	NA	Not_secreted	Core-Chromosome	>Tribe5511
M_FR13_EuGene_00018011	213	FR13_Cont05	1866050	1865838	213	100	100	1.59e-109	1	FR13_Cont05-1866050-1865838	Core	NA	Not_secreted	Core-Chromosome	>Tribe7742
M_FR13_EuGene_00018021	706	FR13_Cont05	1862486	1861781	706	100	100	0	1	FR13_Cont05-1862486-1861781	Core	NA	Not_secreted	Core-Chromosome	>Tribe7149
M_FR13_EuGene_00018031	1516	FR13_Cont05	1861235	1859720	1516	100	100	0	1	FR13_Cont05-1861235-1859720	Core	NA	Not_secreted	Core-Chromosome	>Tribe127
M_FR13_EuGene_00018041	976	FR13_Cont05	1864645	1863670	976	100	100	0	1	FR13_Cont05-1864645-1863670	Core	NA	Not_secreted	Core-Chromosome	>Tribe2749
M_FR13_EuGene_00018051	2250	FR13_Cont05	1858333	1856084	2250	100	100	0	1	FR13_Cont05-1858333-1856084	Core	NA	Secreted	Core-Chromosome	>Tribe8647
M_FR13_EuGene_00018061	1414	FR13_Cont05	1854696	1853283	1414	100	100	0	1	FR13_Cont05-1854696-1853283	Core	NA	Not_secreted	Core-Chromosome	>Tribe266
M_FR13_EuGene_00018071	846	FR13_Cont05	1853096	1852251	846	100	100	0	1	FR13_Cont05-1853096-1852251	Core	NA	Not_secreted	Core-Chromosome	>Tribe266
M_FR13_EuGene_00018081	1038	FR13_Cont05	1852233	1851196	1038	100	100	0	1	FR13_Cont05-1852233-1851196	Core	NA	Not_secreted	Core-Chromosome	>Tribe6592
M_FR13_EuGene_00018091	1167	FR13_Cont05	1851191	1850025	1167	100	100	0	1	FR13_Cont05-1851191-1850025	Core	NA	Not_secreted	Core-Chromosome	>Tribe2820
M_FR13_EuGene_00018101	1485	FR13_Cont05	1849285	1847801	1485	100	100	0	1	FR13_Cont05-1849285-1847801	Core	NA	Not_secreted	Core-Chromosome	>Tribe6226
M_FR13_EuGene_00018111	1683	FR13_Cont05	1847711	1846028	1684	99.941	100	0	1.00059	FR13_Cont05-1847711-1846028	Core	NA	Not_secreted	Core-Chromosome	>Tribe9065
M_FR13_EuGene_00018121	883	FR13_Cont05	1845599	1844717	883	100	100	0	1	FR13_Cont05-1845599-1844717	Core	NA	Not_secreted	Core-Chromosome	>Tribe5673
M_FR13_EuGene_00018131	2271	FR13_Cont05	1844405	1842135	2271	100	100	0	1	FR13_Cont05-1844405-1842135	Core	NA	Not_secreted	Core-Chromosome	>Tribe6050
M_FR13_EuGene_00018141	1021	FR13_Cont05	1841456	1840436	1021	100	100	0	1	FR13_Cont05-1841456-1840436	Core	NA	Not_secreted	Core-Chromosome	>Tribe5723
M_FR13_EuGene_00018151	2623	FR13_Cont05	1839478	1836856	2623	100	100	0	1	FR13_Cont05-1839478-1836856	Core	NA	Not_secreted	Core-Chromosome	>Tribe462
M_FR13_EuGene_00018161	1399	FR13_Cont05	1836852	1835454	1399	100	100	0	1	FR13_Cont05-1836852-1835454	Core	NA	Not_secreted	Core-Chromosome	>Tribe3446
M_FR13_EuGene_00018171	437	FR13_Cont05	1834953	1834517	437	100	100	0	1	FR13_Cont05-1834953-1834517	Core	NA	Not_secreted	Core-Chromosome	>Tribe7249
M_FR13_EuGene_00018181	1411	FR13_Cont05	1831161	1829751	1411	100	100	0	1	FR13_Cont05-1831161-1829751	Core	NA	Not_secreted	Core-Chromosome	>Tribe5845
M_FR13_EuGene_00018191	1290	FR13_Cont05	1826859	1825570	1290	100	100	0	1	FR13_Cont05-1826859-1825570	Core	NA	Secreted	Core-Chromosome	>Tribe6723
M_FR13_EuGene_00018201	738	FR13_Cont05	1825163	1824423	741	99.46	100	0	1.00407	FR13_Cont05-1825163-1824423	Core	NA	Not_secreted	Core-Chromosome	>Tribe9329
M_FR13_EuGene_00018211	599	FR13_Cont01	5611642	5611044	599	100	100	0	1	FR13_Cont01-5611642-5611044	Core	NA	Not_secreted	Core-Chromosome	>Tribe11408
M_FR13_EuGene_00018221	1838	FR13_Cont01	5610597	5608760	1838	100	100	0	1	FR13_Cont01-5610597-5608760	Core	NA	Not_secreted	Core-Chromosome	>Tribe363
M_FR13_EuGene_00018231	568	FR13_Cont01	5608119	5607552	568	100	100	0	1	FR13_Cont01-5608119-5607552	Core	NA	Not_secreted	Core-Chromosome	>Tribe2579
M_FR13_EuGene_00018241	1974	FR13_Cont01	5606129	5604156	1974	100	100	0	1	FR13_Cont01-5606129-5604156	Core	NA	Not_secreted	Core-Chromosome	>Tribe5649
M_FR13_EuGene_00018251	1072	FR13_Cont01	5602682	5601611	1072	100	100	0	1	FR13_Cont01-5602682-5601611	Core	NA	Not_secreted	Core-Chromosome	>Tribe4316
M_FR13_EuGene_00018261	932	FR13_Cont01	5601590	5600659	932	100	100	0	1	FR13_Cont01-5601590-5600659	Core	NA	Not_secreted	Core-Chromosome	>Tribe3005
M_FR13_EuGene_00018271	3071	FR13_Cont01	5598691	5595621	3071	100	100	0	1	FR13_Cont01-5598691-5595621	Core	NA	Secreted	Core-Chromosome	>Tribe276
M_FR13_EuGene_00018281	1593	FR13_Cont01	5593293	5591701	1593	100	100	0	1	FR13_Cont01-5593293-5591701	Core	NA	Not_secreted	Core-Chromosome	>Tribe4684
M_FR13_EuGene_00018291	5040	FR13_Cont01	5590175	5585136	5040	100	100	0	1	FR13_Cont01-5590175-5585136	Core	NA	Not_secreted	Core-Chromosome	>Tribe6352
M_FR13_EuGene_00018301	353	FR13_Cont01	5584607	5584255	353	100	100	0	1	FR13_Cont01-5584607-5584255	Core	NA	Not_secreted	Core-Chromosome	>Tribe7977
M_FR13_EuGene_00018311	2820	FR13_Cont01	5582967	5580148	2820	100	100	0	1	FR13_Cont01-5582967-5580148	Core	NA	Not_secreted	Core-Chromosome	>Tribe8293
M_FR13_EuGene_00018321	622	FR13_Cont01	5580145	5579524	622	100	100	0	1	FR13_Cont01-5580145-5579524	Core	NA	Not_secreted	Core-Chromosome	>Tribe5647
M_FR13_EuGene_00018331	434	FR13_Cont01	5574364	5573931	434	100	100	0	1	FR13_Cont01-5574364-5573931	Core	NA	Not_secreted	Core-Chromosome	>Tribe6959
M_FR13_EuGene_00018341	179	FR13_Cont01	5572483	5572305	179	100	100	1.04e-90	1	FR13_Cont01-5572483-5572305	Core	NA	Secreted	Core-Chromosome	>Tribe5832
M_FR13_EuGene_00018351	2769	FR13_Cont01	5566417	5563649	2769	100	100	0	1	FR13_Cont01-5566417-5563649	Core	NA	Not_secreted	Core-Chromosome	>Tribe2456
M_FR13_EuGene_00018361	314	FR13_Cont01	5562927	5562614	314	100	100	1.74e-165	1	FR13_Cont01-5562927-5562614	Core	NA	Secreted	Core-Chromosome	>Tribe7464
M_FR13_EuGene_00018371	1463	FR13_Cont01	5562121	5560659	1463	100	100	0	1	FR13_Cont01-5562121-5560659	Core	NA	Not_secreted	Core-Chromosome	>Tribe2063
M_FR13_EuGene_00018381	426	FR13_Cont01	5558291	5557866	426	100	100	0	1	FR13_Cont01-5558291-5557866	Core	NA	Not_secreted	Core-Chromosome	>Tribe166
M_FR13_EuGene_00018391	323	FR13_Cont01	5556742	5556420	323	100	100	1.78e-170	1	FR13_Cont01-5556742-5556420	Core	NA	Not_secreted	Core-Chromosome	>Tribe4896
M_FR13_EuGene_00018401	1409	FR13_Cont01	5555953	5554545	1409	100	100	0	1	FR13_Cont01-5555953-5554545	Core	NA	Not_secreted	Core-Chromosome	>Tribe600
M_FR13_EuGene_00018411	191	FR13_Cont01	5554278	5554088	191	100	100	2.39e-97	1	FR13_Cont01-5554278-5554088	Core	NA	Not_secreted	Core-Chromosome	>Tribe9814
M_FR13_EuGene_00018421	5361	FR13_Cont01	5553039	5547679	5361	100	100	0	1	FR13_Cont01-5553039-5547679	Core	NA	Not_secreted	Core-Chromosome	>Tribe5577
M_FR13_EuGene_00018431	1358	FR13_Cont01	5547444	5546087	1358	100	100	0	1	FR13_Cont01-5547444-5546087	Core	NA	Not_secreted	Core-Chromosome	>Tribe1980
M_FR13_EuGene_00018441	586	FR13_Cont01	5546149	5545564	586	100	100	0	1	FR13_Cont01-5546149-5545564	Core	NA	Not_secreted	Core-Chromosome	>Tribe1980
M_FR13_EuGene_00018451	1569	FR13_Cont01	5544450	5542882	1569	100	100	0	1	FR13_Cont01-5544450-5542882	Core	NA	Not_secreted	Core-Chromosome	>Tribe11431
M_FR13_EuGene_00018461	1868	FR13_Cont01	5530480	5528613	1868	100	100	0	1	FR13_Cont01-5530480-5528613	Core	NA	Not_secreted	Core-Chromosome	>Tribe5608
M_FR13_EuGene_00018471	1150	FR13_Cont01	5528111	5526962	1150	100	100	0	1	FR13_Cont01-5528111-5526962	Core	NA	Not_secreted	Core-Chromosome	>Tribe643
M_FR13_EuGene_00018481	627	FR13_Cont01	5516191	5515565	627	100	100	0	1	FR13_Cont01-5516191-5515565	Core	NA	Not_secreted	Core-Chromosome	>Tribe334
M_FR13_EuGene_00018491	1970	FR13_Cont01	5515023	5513054	1970	100	100	0	1	FR13_Cont01-5515023-5513054	Core	NA	Not_secreted	Core-Chromosome	>Tribe2088
M_FR13_EuGene_00018501	2983	FR13_Cont01	5512483	5509501	2983	100	100	0	1	FR13_Cont01-5512483-5509501	Core	NA	Not_secreted	Core-Chromosome	>Tribe3736
M_FR13_EuGene_00018511	1859	FR13_Cont01	5508956	5507098	1859	100	100	0	1	FR13_Cont01-5508956-5507098	Core	NA	Not_secreted	Core-Chromosome	>Tribe2179
M_FR13_EuGene_00018521	1056	FR13_Cont01	5506392	5505337	1056	100	100	0	1	FR13_Cont01-5506392-5505337	Core	NA	Not_secreted	Core-Chromosome	>Tribe4938
M_FR13_EuGene_00018531	1246	FR13_Cont01	5502796	5501551	1246	100	100	0	1	FR13_Cont01-5502796-5501551	Core	NA	Not_secreted	Core-Chromosome	>Tribe9218
M_FR13_EuGene_00018541	581	FR13_Cont01	5500166	5499586	581	100	100	0	1	FR13_Cont01-5500166-5499586	Core	NA	Not_secreted	Core-Chromosome	>Tribe5041
M_FR13_EuGene_00018551	2577	FR13_Cont01	5499209	5496633	2577	100	100	0	1	FR13_Cont01-5499209-5496633	Core	NA	Not_secreted	Core-Chromosome	>Tribe794
M_FR13_EuGene_00018561	2072	FR13_Cont01	5492970	5490899	2072	100	100	0	1	FR13_Cont01-5492970-5490899	Core	NA	Not_secreted	Core-Chromosome	>Tribe2002
M_FR13_EuGene_00018571	971	FR13_Cont01	5488250	5487280	971	100	100	0	1	FR13_Cont01-5488250-5487280	Core	NA	Not_secreted	Core-Chromosome	>Tribe4577
M_FR13_EuGene_00018581	1693	FR13_Cont01	5485646	5483954	1693	100	100	0	1	FR13_Cont01-5485646-5483954	Core	NA	Not_secreted	Core-Chromosome	>Tribe7481
M_FR13_EuGene_00018591	2810	FR13_Cont01	5483675	5480866	2810	100	100	0	1	FR13_Cont01-5483675-5480866	Core	NA	Not_secreted	Core-Chromosome	>Tribe4945
M_FR13_EuGene_00018601	848	FR13_Cont01	5475322	5474475	848	100	100	0	1	FR13_Cont01-5475322-5474475	Core	NA	Not_secreted	Core-Chromosome	>Tribe1241
M_FR13_EuGene_00018611	1149	FR13_Cont01	5474308	5473160	1149	100	100	0	1	FR13_Cont01-5474308-5473160	Core	NA	Not_secreted	Core-Chromosome	>Tribe8883
M_FR13_EuGene_00018621	454	FR13_Cont01	5472569	5472116	454	100	100	0	1	FR13_Cont01-5472569-5472116	Core	NA	Not_secreted	Core-Chromosome	>Tribe1663
M_FR13_EuGene_00018631	1347	FR13_Cont01	5468772	5467426	1347	100	100	0	1	FR13_Cont01-5468772-5467426	Core	NA	Not_secreted	Core-Chromosome	>Tribe11018
M_FR13_EuGene_00018641	1543	FR13_Cont01	5467422	5465880	1543	100	100	0	1	FR13_Cont01-5467422-5465880	Core	NA	Secreted	Core-Chromosome	>Tribe5745
M_FR13_EuGene_00018651	2675	FR13_Cont01	5465690	5463016	2675	100	100	0	1	FR13_Cont01-5465690-5463016	Core	NA	Not_secreted	Core-Chromosome	>Tribe8648
M_FR13_EuGene_00018661	1136	FR13_Cont01	5460815	5459680	1136	99.472	100	0	1	FR13_Cont01-5460815-5459680	Core	NA	Not_secreted	Core-Chromosome	>Tribe5526
M_FR13_EuGene_00018671	2237	FR13_Cont01	5458489	5456253	2237	100	100	0	1	FR13_Cont01-5458489-5456253	Core	NA	Not_secreted	Core-Chromosome	>Tribe76
M_FR13_EuGene_00018681	2584	FR13_Cont01	5456250	5453667	2584	100	100	0	1	FR13_Cont01-5456250-5453667	Core	NA	Not_secreted	Core-Chromosome	>Tribe2786
M_FR13_EuGene_00018691	315	FR13_Cont01	5453437	5453123	315	100	100	4.85e-166	1	FR13_Cont01-5453437-5453123	Core	NA	Not_secreted	Core-Chromosome	>Tribe8936
M_FR13_EuGene_00018701	571	FR13_Cont01	5453120	5452550	571	100	100	0	1	FR13_Cont01-5453120-5452550	Core	NA	Not_secreted	Core-Chromosome	>Tribe9402
M_FR13_EuGene_00018711	656	FR13_Cont01	5451507	5450852	656	100	100	0	1	FR13_Cont01-5451507-5450852	Core	NA	Not_secreted	Core-Chromosome	>Tribe2213
M_FR13_EuGene_00018721	821	FR13_Cont01	5449380	5448560	821	100	100	0	1	FR13_Cont01-5449380-5448560	Core	NA	Not_secreted	Core-Chromosome	>Tribe2213
M_FR13_EuGene_00018731	1459	FR13_Cont01	5447181	5445723	1459	100	100	0	1	FR13_Cont01-5447181-5445723	Core	NA	Not_secreted	Core-Chromosome	>Tribe1119
M_FR13_EuGene_00018741	344	FR13_Cont01	5445752	5445409	344	100	100	0	1	FR13_Cont01-5445752-5445409	Core	NA	Not_secreted	Core-Chromosome	>Tribe1119
M_FR13_EuGene_00018751	1185	FR13_Cont01	5441028	5439844	1185	100	100	0	1	FR13_Cont01-5441028-5439844	Core	NA	Not_secreted	Core-Chromosome	>Tribe5161
M_FR13_EuGene_00018761	177	FR13_Cont01	5439458	5439282	177	100	100	1.33e-89	1	FR13_Cont01-5439458-5439282	Core	NA	Not_secreted	Core-Chromosome	>Tribe11287
M_FR13_EuGene_00018771	346	FR13_Cont01	5437886	5437541	346	100	100	0	1	FR13_Cont01-5437886-5437541	Core	NA	Not_secreted	Core-Chromosome	>Tribe7184
M_FR13_EuGene_00018781	1983	FR13_Cont01	5437162	5435180	1983	100	100	0	1	FR13_Cont01-5437162-5435180	Core	NA	Not_secreted	Core-Chromosome	>Tribe6121
M_FR13_EuGene_00018791	1921	FR13_Cont01	5433973	5432053	1921	100	100	0	1	FR13_Cont01-5433973-5432053	Core	NA	Not_secreted	Core-Chromosome	>Tribe5302
M_FR13_EuGene_00018801	1280	FR13_Cont01	5432043	5430764	1280	100	100	0	1	FR13_Cont01-5432043-5430764	Core	NA	Not_secreted	Core-Chromosome	>Tribe8276
M_FR13_EuGene_00018811	2021	FR13_Cont01	5430052	5428033	2021	99.951	100	0	1	FR13_Cont01-5430052-5428033	Core	NA	Not_secreted	Core-Chromosome	>Tribe7720
M_FR13_EuGene_00018821	904	FR13_Cont01	5427844	5426941	904	100	100	0	1	FR13_Cont01-5427844-5426941	Core	NA	Not_secreted	Core-Chromosome	>Tribe1600
M_FR13_EuGene_00018831	1322	FR13_Cont01	5422392	5421071	1322	100	100	0	1	FR13_Cont01-5422392-5421071	Core	NA	Not_secreted	Core-Chromosome	>Tribe6858
M_FR13_EuGene_00018841	526	FR13_Cont01	5415891	5415366	526	100	100	0	1	FR13_Cont01-5415891-5415366	Core	NA	Not_secreted	Core-Chromosome	>Tribe4289
M_FR13_EuGene_00018851	1527	FR13_Cont01	5407547	5406021	1527	100	100	0	1	FR13_Cont01-5407547-5406021	Core	NA	Not_secreted	Core-Chromosome	>Tribe264
M_FR13_EuGene_00018861	2087	FR13_Cont01	5405408	5403322	2087	100	100	0	1	FR13_Cont01-5405408-5403322	Core	NA	Not_secreted	Core-Chromosome	>Tribe4223
M_FR13_EuGene_00018871	175	FR13_Cont01	5402733	5402559	175	100	100	1.7e-88	1	FR13_Cont01-5402733-5402559	Core	NA	Not_secreted	Core-Chromosome	>Tribe7853
M_FR13_EuGene_00018881	2142	FR13_Cont01	5400821	5398680	2142	100	100	0	1	FR13_Cont01-5400821-5398680	Core	NA	Not_secreted	Core-Chromosome	>Tribe3159
M_FR13_EuGene_00018901	1718	FR13_Cont01	5396745	5395028	1718	100	100	0	1	FR13_Cont01-5396745-5395028	Core	NA	Not_secreted	Core-Chromosome	>Tribe218
M_FR13_EuGene_00018911	405	FR13_Cont01	5390153	5389749	405	100	100	0	1	FR13_Cont01-5390153-5389749	Core	NA	Not_secreted	Core-Chromosome	>Tribe9214
M_FR13_EuGene_00018921	2093	FR13_Cont01	5394067	5391975	2093	100	100	0	1	FR13_Cont01-5394067-5391975	Core	NA	Not_secreted	Core-Chromosome	>Tribe7997
M_FR13_EuGene_00018931	2332	FR13_Cont01	5388145	5385814	2332	100	100	0	1	FR13_Cont01-5388145-5385814	Core	NA	Not_secreted	Core-Chromosome	>Tribe8430
M_FR13_EuGene_00018941	2866	FR13_Cont01	5385222	5382357	2866	100	100	0	1	FR13_Cont01-5385222-5382357	Core	NA	Not_secreted	Core-Chromosome	>Tribe3307
M_FR13_EuGene_00018951	738	FR13_Cont01	5380512	5379775	738	100	100	0	1	FR13_Cont01-5380512-5379775	Core	NA	Not_secreted	Core-Chromosome	>Tribe5618
M_FR13_EuGene_00018961	1031	FR13_Cont01	5379762	5378732	1031	100	100	0	1	FR13_Cont01-5379762-5378732	Core	NA	Not_secreted	Core-Chromosome	>Tribe7914
M_FR13_EuGene_00018971	2266	FR13_Cont01	5378229	5375964	2266	100	100	0	1	FR13_Cont01-5378229-5375964	Core	NA	Not_secreted	Core-Chromosome	>Tribe8434
M_FR13_EuGene_00018981	272	FR13_Cont01	5375462	5375191	272	100	100	3.31e-142	1	FR13_Cont01-5375462-5375191	Core	NA	Not_secreted	Core-Chromosome	>Tribe1043
M_FR13_EuGene_00019001	802	FR13_Cont01	5373630	5372829	802	100	100	0	1	FR13_Cont01-5373630-5372829	Core	NA	Not_secreted	Core-Chromosome	>Tribe8397
M_FR13_EuGene_00019011	3865	FR13_Cont01	5371201	5367337	3865	100	100	0	1	FR13_Cont01-5371201-5367337	Core	NA	Not_secreted	Core-Chromosome	>Tribe2265
M_FR13_EuGene_00019021	1812	FR13_Cont01	5363355	5361544	1812	100	100	0	1	FR13_Cont01-5363355-5361544	Core	NA	Not_secreted	Core-Chromosome	>Tribe6464
M_FR13_EuGene_00019031	1129	FR13_Cont01	5361537	5360409	1129	100	100	0	1	FR13_Cont01-5361537-5360409	Core	NA	Not_secreted	Core-Chromosome	>Tribe1194
M_FR13_EuGene_00019041	1496	FR13_Cont01	5356578	5355083	1496	100	100	0	1	FR13_Cont01-5356578-5355083	Core	NA	Not_secreted	Core-Chromosome	>Tribe460
M_FR13_EuGene_00019051	932	FR13_Cont04	11470	12401	932	100	100	0	1	FR13_Cont04-11470-12401	Core	NA	Not_secreted	Core-Chromosome	>Tribe2072
M_FR13_EuGene_00019061	1743	FR13_Cont04	12942	14684	1743	100	100	0	1	FR13_Cont04-12942-14684	Core	NA	Not_secreted	Core-Chromosome	>Tribe4142
M_FR13_EuGene_00019071	2109	FR13_Cont04	14714	16822	2109	100	100	0	1	FR13_Cont04-14714-16822	Core	NA	Not_secreted	Core-Chromosome	>Tribe4442
M_FR13_EuGene_00019081	1074	FR13_Cont04	16826	17899	1074	100	100	0	1	FR13_Cont04-16826-17899	Core	NA	Not_secreted	Core-Chromosome	>Tribe6766
M_FR13_EuGene_00019091	955	FR13_Cont04	18371	19325	955	100	100	0	1	FR13_Cont04-18371-19325	Core	NA	Not_secreted	Core-Chromosome	>Tribe1201
M_FR13_EuGene_00019111	336	FR13_Cont04	27109	27444	336	100	100	1.1e-177	1	FR13_Cont04-27109-27444	Core	NA	Not_secreted	Core-Chromosome	>Tribe8326
M_FR13_EuGene_00019121	1621	FR13_Cont04	28233	29853	1621	100	100	0	1	FR13_Cont04-28233-29853	Core	NA	Not_secreted	Core-Chromosome	>Tribe815
M_FR13_EuGene_00019131	1339	FR13_Cont04	30090	31428	1339	100	100	0	1	FR13_Cont04-30090-31428	Core	NA	Not_secreted	Core-Chromosome	>Tribe546
M_FR13_EuGene_00019141	253	FR13_Cont04	32618	32870	253	100	100	1.12e-131	1	FR13_Cont04-32618-32870	Core	NA	Not_secreted	Core-Chromosome	>Tribe546
M_FR13_EuGene_00019151	622	FR13_Cont04	32974	33595	622	100	100	0	1	FR13_Cont04-32974-33595	Core	NA	Not_secreted	Core-Chromosome	>Tribe546
M_FR13_EuGene_00019161	1710	FR13_Cont02	2537470	2539179	1710	99.942	100	0	1	FR13_Cont02-2537470-2539179	Core	NA	Not_secreted	Core-Chromosome	>Tribe1398
M_FR13_EuGene_00019171	1795	FR13_Cont02	2540487	2542281	1795	100	100	0	1	FR13_Cont02-2540487-2542281	Core	NA	Not_secreted	Core-Chromosome	>Tribe6321
M_FR13_EuGene_00019181	2109	FR13_Cont02	2543087	2545195	2109	100	100	0	1	FR13_Cont02-2543087-2545195	Core	NA	Not_secreted	Core-Chromosome	>Tribe8267
M_FR13_EuGene_00019191	510	FR13_Cont02	2546733	2547242	510	100	100	0	1	FR13_Cont02-2546733-2547242	Core	NA	Not_secreted	Core-Chromosome	>Tribe5893
M_FR13_EuGene_00019201	767	FR13_Cont02	2547627	2548393	767	100	100	0	1	FR13_Cont02-2547627-2548393	Core	NA	Secreted	Core-Chromosome	>Tribe6105
M_FR13_EuGene_00019211	1511	FR13_Cont02	2548979	2550489	1511	100	100	0	1	FR13_Cont02-2548979-2550489	Core	NA	Secreted	Core-Chromosome	>Tribe6629
M_FR13_EuGene_00019221	645	FR13_Cont02	2552010	2552654	645	100	100	0	1	FR13_Cont02-2552010-2552654	Core	NA	Not_secreted	Core-Chromosome	>Tribe3453
M_FR13_EuGene_00019231	1520	FR13_Cont02	2553381	2554900	1520	100	100	0	1	FR13_Cont02-2553381-2554900	Core	NA	Not_secreted	Core-Chromosome	>Tribe7276
M_FR13_EuGene_00019241	683	FR13_Cont02	2562363	2563045	683	100	100	0	1	FR13_Cont02-2562363-2563045	Core	NA	Not_secreted	Core-Chromosome	>Tribe2344
M_FR13_EuGene_00019251	232	FR13_Cont02	2565280	2565511	232	100	100	4.78e-120	1	FR13_Cont02-2565280-2565511	Core	NA	Secreted	Core-Chromosome	>Tribe8133
M_FR13_EuGene_00019261	3595	FR13_Cont02	2566360	2569954	3595	100	100	0	1	FR13_Cont02-2566360-2569954	Core	NA	Not_secreted	Core-Chromosome	>Tribe4004
M_FR13_EuGene_00019271	984	FR13_Cont02	2570408	2571391	984	100	100	0	1	FR13_Cont02-2570408-2571391	Core	NA	Not_secreted	Core-Chromosome	>Tribe4770
M_FR13_EuGene_00019281	1723	FR13_Cont02	2571395	2573116	1723	99.942	100	0	1	FR13_Cont02-2571395-2573116	Core	NA	Not_secreted	Core-Chromosome	>Tribe2756
M_FR13_EuGene_00019291	977	FR13_Cont02	2574634	2575610	977	100	100	0	1	FR13_Cont02-2574634-2575610	Core	NA	Not_secreted	Core-Chromosome	>Tribe2558
M_FR13_EuGene_00019301	1595	FR13_Cont02	2579768	2581362	1595	100	100	0	1	FR13_Cont02-2579768-2581362	Core	NA	Not_secreted	Core-Chromosome	>Tribe8368
M_FR13_EuGene_00019311	514	FR13_Cont02	2581869	2582382	514	100	100	0	1	FR13_Cont02-2581869-2582382	Core	NA	Not_secreted	Core-Chromosome	>Tribe8240
M_FR13_EuGene_00019321	2199	FR13_Cont02	2585872	2588070	2199	100	100	0	1	FR13_Cont02-2585872-2588070	Core	NA	Not_secreted	Core-Chromosome	>Tribe1900
M_FR13_EuGene_00019331	1401	FR13_Cont02	2588467	2589867	1401	100	100	0	1	FR13_Cont02-2588467-2589867	Core	NA	Not_secreted	Core-Chromosome	>Tribe320
M_FR13_EuGene_00019341	492	FR13_Cont02	2593026	2593517	492	100	100	0	1	FR13_Cont02-2593026-2593517	Core	NA	Not_secreted	Core-Chromosome	>Tribe1641
M_FR13_EuGene_00019351	4268	FR13_Cont02	2593615	2597882	4268	100	100	0	1	FR13_Cont02-2593615-2597882	Core	NA	Not_secreted	Core-Chromosome	>Tribe4722
M_FR13_EuGene_00019361	909	FR13_Cont02	2598265	2599173	909	100	100	0	1	FR13_Cont02-2598265-2599173	Core	NA	Not_secreted	Core-Chromosome	>Tribe8392
M_FR13_EuGene_00019371	898	FR13_Cont02	2606585	2607482	898	100	100	0	1	FR13_Cont02-2606585-2607482	Core	NA	Not_secreted	Core-Chromosome	>Tribe1988
M_FR13_EuGene_00019381	1173	FR13_Cont02	2610856	2612028	1173	100	100	0	1	FR13_Cont02-2610856-2612028	Core	NA	Not_secreted	Core-Chromosome	>Tribe6222
M_FR13_EuGene_00019391	179	FR13_Cont02	2612770	2612948	179	100	100	1.04e-90	1	FR13_Cont02-2612770-2612948	Core	NA	Not_secreted	Core-Chromosome	>Tribe3395
M_FR13_EuGene_00019401	1648	FR13_Cont02	2613449	2615096	1648	100	100	0	1	FR13_Cont02-2613449-2615096	Core	NA	Not_secreted	Core-Chromosome	>Tribe5982
M_FR13_EuGene_00019411	1742	FR13_Cont02	2615953	2617694	1742	100	100	0	1	FR13_Cont02-2615953-2617694	Core	NA	Not_secreted	Core-Chromosome	>Tribe4
M_FR13_EuGene_00019421	1417	FR13_Cont02	2617739	2619155	1417	100	100	0	1	FR13_Cont02-2617739-2619155	Core	NA	Not_secreted	Core-Chromosome	>Tribe9333
M_FR13_EuGene_00019431	3087	FR13_Cont02	2619158	2622244	3087	100	100	0	1	FR13_Cont02-2619158-2622244	Core	NA	Not_secreted	Core-Chromosome	>Tribe7798
M_FR13_EuGene_00019441	449	FR13_Cont02	2625903	2626351	449	100	100	0	1	FR13_Cont02-2625903-2626351	Core	NA	Not_secreted	Core-Chromosome	>Tribe6263
M_FR13_EuGene_00019451	1082	FR13_Cont02	2628763	2629844	1082	100	100	0	1	FR13_Cont02-2628763-2629844	Core	NA	Not_secreted	Core-Chromosome	>Tribe8255
M_FR13_EuGene_00019461	2035	FR13_Cont02	2630094	2632128	2035	100	100	0	1	FR13_Cont02-2630094-2632128	Core	NA	Not_secreted	Core-Chromosome	>Tribe13
M_FR13_EuGene_00019471	194	FR13_Cont02	2632532	2632725	194	100	100	5.23e-99	1	FR13_Cont02-2632532-2632725	Core	NA	Not_secreted	Core-Chromosome	>Tribe13
M_FR13_EuGene_00019481	1103	FR13_Cont02	2634323	2635425	1103	100	100	0	1	FR13_Cont02-2634323-2635425	Core	NA	Not_secreted	Core-Chromosome	>Tribe1646
M_FR13_EuGene_00019491	1145	FR13_Cont02	2635383	2636527	1145	100	100	0	1	FR13_Cont02-2635383-2636527	Core	NA	Not_secreted	Core-Chromosome	>Tribe1646
M_FR13_EuGene_00019501	3568	FR13_Cont02	2637333	2640900	3568	100	100	0	1	FR13_Cont02-2637333-2640900	Core	NA	Not_secreted	Core-Chromosome	>Tribe7536
M_FR13_EuGene_00019511	3712	FR13_Cont02	2642678	2646389	3712	99.973	100	0	1	FR13_Cont02-2642678-2646389	Core	NA	Not_secreted	Core-Chromosome	>Tribe8641
M_FR13_EuGene_00019521	912	FR13_Cont02	2649870	2650781	912	100	100	0	1	FR13_Cont02-2649870-2650781	Core	NA	Not_secreted	Core-Chromosome	>Tribe1662
M_FR13_EuGene_00019531	1598	FR13_Cont02	2650833	2652333	1501	100	94	0	0.939299	FR13_Cont02-2650833-2652333	Core	NA	Not_secreted	Core-Chromosome	>Tribe1662
M_FR13_EuGene_00019541	1131	FR13_Cont02	2654093	2655223	1131	100	100	0	1	FR13_Cont02-2654093-2655223	Core	NA	Not_secreted	Core-Chromosome	>Tribe7793
M_FR13_EuGene_00019551	408	FR13_Cont02	2656888	2657295	408	100	100	0	1	FR13_Cont02-2656888-2657295	Core	NA	Not_secreted	Core-Chromosome	>Tribe3027
M_FR13_EuGene_00019561	3759	FR13_Cont02	2661465	2665223	3759	100	100	0	1	FR13_Cont02-2661465-2665223	Core	NA	Not_secreted	Core-Chromosome	>Tribe5304
M_FR13_EuGene_00019571	651	FR13_Cont02	2668196	2668846	651	100	100	0	1	FR13_Cont02-2668196-2668846	Core	NA	Not_secreted	Core-Chromosome	>Tribe4455
M_FR13_EuGene_00019581	1179	FR13_Cont02	2668850	2670028	1179	100	100	0	1	FR13_Cont02-2668850-2670028	Core	NA	Not_secreted	Core-Chromosome	>Tribe7578
M_FR13_EuGene_00019591	2500	FR13_Cont02	2670240	2672741	2502	99.92	100	0	1.0008	FR13_Cont02-2670240-2672741	Core	NA	Not_secreted	Core-Chromosome	>Tribe5957
M_FR13_EuGene_00019601	900	FR13_Cont02	2673436	2674335	900	100	100	0	1	FR13_Cont02-2673436-2674335	Core	NA	Not_secreted	Core-Chromosome	>Tribe1548
M_FR13_EuGene_00019611	460	FR13_Cont02	2674414	2674873	460	100	100	0	1	FR13_Cont02-2674414-2674873	Core	NA	Not_secreted	Core-Chromosome	>Tribe4345
M_FR13_EuGene_00019621	1673	FR13_Cont02	2675947	2677619	1673	100	100	0	1	FR13_Cont02-2675947-2677619	Core	NA	Not_secreted	Core-Chromosome	>Tribe4847
M_FR13_EuGene_00019631	754	FR13_Cont02	2677704	2678457	754	100	100	0	1	FR13_Cont02-2677704-2678457	Core	NA	Not_secreted	Core-Chromosome	>Tribe6685
M_FR13_EuGene_00019641	1306	FR13_Cont02	2680001	2681306	1306	100	100	0	1	FR13_Cont02-2680001-2681306	Core	NA	Not_secreted	Core-Chromosome	>Tribe8924
M_FR13_EuGene_00019651	1568	FR13_Cont02	2681309	2682876	1568	100	100	0	1	FR13_Cont02-2681309-2682876	Core	NA	Not_secreted	Core-Chromosome	>Tribe9105
M_FR13_EuGene_00019661	848	FR13_Cont02	2687736	2688578	843	100	99	0	0.994104	FR13_Cont02-2687736-2688578	Core	NA	Not_secreted	Core-Chromosome	>Tribe1482
M_FR13_EuGene_00019671	1580	FR13_Cont02	2688544	2690123	1580	100	100	0	1	FR13_Cont02-2688544-2690123	Core	NA	Not_secreted	Core-Chromosome	>Tribe1482
M_FR13_EuGene_00019681	413	FR13_Cont02	2690383	2690795	413	100	100	0	1	FR13_Cont02-2690383-2690795	Core	NA	Not_secreted	Core-Chromosome	>Tribe2631
M_FR13_EuGene_00019691	904	FR13_Cont02	2691769	2692672	904	100	100	0	1	FR13_Cont02-2691769-2692672	Core	NA	Not_secreted	Core-Chromosome	>Tribe659
M_FR13_EuGene_00019701	150	FR13_Cont02	2692675	2692824	150	100	100	1.12e-74	1	FR13_Cont02-2692675-2692824	Core	NA	Not_secreted	Core-Chromosome	>Tribe2429
M_FR13_EuGene_00019711	1050	FR13_Cont02	2692787	2693836	1050	100	100	0	1	FR13_Cont02-2692787-2693836	Core	NA	Not_secreted	Core-Chromosome	>Tribe2429
M_FR13_EuGene_00019721	269	FR13_Cont02	2694063	2694331	269	100	100	1.52e-140	1	FR13_Cont02-2694063-2694331	Core	NA	Not_secreted	Core-Chromosome	>Tribe5568
M_FR13_EuGene_00019731	2875	FR13_Cont02	2695164	2698038	2875	100	100	0	1	FR13_Cont02-2695164-2698038	Core	NA	Not_secreted	Core-Chromosome	>Tribe609
M_FR13_EuGene_00019741	1449	FR13_Cont02	2699269	2700715	1447	100	99	0	0.99862	FR13_Cont02-2699269-2700715	Core	NA	Not_secreted	Core-Chromosome	>Tribe9677
M_FR13_EuGene_00019751	1123	FR13_Cont02	2700757	2701879	1123	100	100	0	1	FR13_Cont02-2700757-2701879	Core	NA	Not_secreted	Core-Chromosome	>Tribe3469
M_FR13_EuGene_00019761	1810	FR13_Cont02	2701882	2703691	1810	100	100	0	1	FR13_Cont02-2701882-2703691	Core	NA	Not_secreted	Core-Chromosome	>Tribe8836
M_FR13_EuGene_00019771	1898	FR13_Cont02	2705931	2707828	1898	100	100	0	1	FR13_Cont02-2705931-2707828	Core	NA	Not_secreted	Core-Chromosome	>Tribe6667
M_FR13_EuGene_00019781	1433	FR13_Cont02	2708384	2709816	1433	100	100	0	1	FR13_Cont02-2708384-2709816	Core	NA	Not_secreted	Core-Chromosome	>Tribe1372
M_FR13_EuGene_00019791	662	FR13_Cont02	2710234	2710895	662	100	100	0	1	FR13_Cont02-2710234-2710895	Core	NA	Not_secreted	Core-Chromosome	>Tribe1680
M_FR13_EuGene_00019801	1281	FR13_Cont02	2710852	2712132	1281	100	100	0	1	FR13_Cont02-2710852-2712132	Core	NA	Not_secreted	Core-Chromosome	>Tribe1680
M_FR13_EuGene_00019811	861	FR13_Cont02	2712135	2712995	861	100	100	0	1	FR13_Cont02-2712135-2712995	Core	NA	Not_secreted	Core-Chromosome	>Tribe950
M_FR13_EuGene_00019821	4250	FR13_Cont02	2718069	2722318	4250	100	100	0	1	FR13_Cont02-2718069-2722318	Core	NA	Not_secreted	Core-Chromosome	>Tribe8786
M_FR13_EuGene_00019831	3177	FR13_Cont02	2724635	2727811	3177	100	100	0	1	FR13_Cont02-2724635-2727811	Core	NA	Not_secreted	Core-Chromosome	>Tribe7147
M_FR13_EuGene_00019841	1227	FR13_Cont02	2734905	2736131	1227	100	100	0	1	FR13_Cont02-2734905-2736131	Core	NA	Not_secreted	Core-Chromosome	>Tribe2324
M_FR13_EuGene_00019851	764	FR13_Cont02	5814264	5813501	764	100	100	0	1	FR13_Cont02-5814264-5813501	Core	NA	Secreted	Core-Chromosome	>Tribe8545
M_FR13_EuGene_00019861	1136	FR13_Cont02	5812424	5811291	1134	99.735	99	0	0.998239	FR13_Cont02-5812424-5811291	Core	NA	Not_secreted	Core-Chromosome	>Tribe1672
M_FR13_EuGene_00019881	481	FR13_Cont02	5805726	5805246	481	100	100	0	1	FR13_Cont02-5805726-5805246	Core	NA	Not_secreted	Core-Chromosome	>Tribe321
M_FR13_EuGene_00019891	371	FR13_Cont02	5804421	5804051	371	100	100	0	1	FR13_Cont02-5804421-5804051	Core	NA	Secreted	Core-Chromosome	>Tribe623
M_FR13_EuGene_00019901	2101	FR13_Cont02	5802733	5800633	2101	100	100	0	1	FR13_Cont02-5802733-5800633	Core	NA	Secreted	Core-Chromosome	>Tribe1583
M_FR13_EuGene_00019911	1319	FR13_Cont02	5798162	5796844	1319	100	100	0	1	FR13_Cont02-5798162-5796844	Core	NA	Not_secreted	Core-Chromosome	>Tribe478
M_FR13_EuGene_00019921	824	FR13_Cont02	5794619	5793796	824	100	100	0	1	FR13_Cont02-5794619-5793796	Core	NA	Secreted	Core-Chromosome	>Tribe1508
M_FR13_EuGene_00019931	489	FR13_Cont02	5796834	5796346	489	100	100	0	1	FR13_Cont02-5796834-5796346	Core	NA	Not_secreted	Core-Chromosome	>Tribe478
M_FR13_EuGene_00019941	977	FR13_Cont02	5793834	5792858	977	100	100	0	1	FR13_Cont02-5793834-5792858	Core	NA	Not_secreted	Core-Chromosome	>Tribe1508
M_FR13_EuGene_00019961	1155	FR13_Cont02	5787550	5786396	1155	100	100	0	1	FR13_Cont02-5787550-5786396	Core	NA	Not_secreted	Core-Chromosome	>Tribe5487
M_FR13_EuGene_00019971	1330	FR13_Cont02	5786393	5785064	1330	100	100	0	1	FR13_Cont02-5786393-5785064	Core	NA	Not_secreted	Core-Chromosome	>Tribe6122
M_FR13_EuGene_00019981	105	FR13_Cont02	5784778	5784674	105	100	100	7.57e-50	1	FR13_Cont02-5784778-5784674	Core	NA	Not_secreted	Core-Chromosome	>Tribe9683
M_FR13_EuGene_00019991	437	FR13_Cont02	5783743	5783307	437	100	100	0	1	FR13_Cont02-5783743-5783307	Core	NA	Not_secreted	Core-Chromosome	>Tribe9448
M_FR13_EuGene_00020001	243	FR13_Cont02	5782367	5782125	243	100	100	3.86e-126	1	FR13_Cont02-5782367-5782125	Core	NA	Not_secreted	Core-Chromosome	>Tribe8775
M_FR13_EuGene_00020011	185	FR13_Cont02	5781901	5781717	185	100	100	4.99e-94	1	FR13_Cont02-5781901-5781717	Core	NA	Not_secreted	Core-Chromosome	>Tribe9550
M_FR13_EuGene_00020021	4523	FR13_Cont02	5777939	5773417	4523	100	100	0	1	FR13_Cont02-5777939-5773417	Core	NA	Not_secreted	Core-Chromosome	>Tribe7731
M_FR13_EuGene_00020031	655	FR13_Cont02	5771870	5771216	655	100	100	0	1	FR13_Cont02-5771870-5771216	Core	NA	Not_secreted	Core-Chromosome	>Tribe5466
M_FR13_EuGene_00020041	1252	FR13_Cont02	5770984	5769733	1252	100	100	0	1	FR13_Cont02-5770984-5769733	Core	NA	Not_secreted	Core-Chromosome	>Tribe9842
M_FR13_EuGene_00020051	1040	FR13_Cont02	5769436	5768397	1040	100	100	0	1	FR13_Cont02-5769436-5768397	Core	NA	Not_secreted	Core-Chromosome	>Tribe8471
M_FR13_EuGene_00020061	2918	FR13_Cont02	5767778	5764861	2918	100	100	0	1	FR13_Cont02-5767778-5764861	Core	NA	Not_secreted	Core-Chromosome	>Tribe6366
M_FR13_EuGene_00020071	381	FR13_Cont02	5763372	5762992	381	100	100	0	1	FR13_Cont02-5763372-5762992	Core	NA	Not_secreted	Core-Chromosome	>Tribe1215
M_FR13_EuGene_00020091	182	FR13_Cont02	5760897	5760716	182	100	100	2.28e-92	1	FR13_Cont02-5760897-5760716	Core	NA	Not_secreted	Core-Chromosome	>Tribe6059
M_FR13_EuGene_00020101	104	FR13_Cont02	5754098	5753995	104	100	100	2.69e-49	1	FR13_Cont02-5754098-5753995	Core	NA	Not_secreted	Core-Chromosome	>Tribe1925
M_FR13_EuGene_00020111	383	FR13_Cont02	5749661	5749279	383	100	100	0	1	FR13_Cont02-5749661-5749279	Core	NA	Not_secreted	Core-Chromosome	>Tribe914
M_FR13_EuGene_00020121	876	FR13_Cont02	5749011	5748136	876	100	100	0	1	FR13_Cont02-5749011-5748136	Core	NA	Secreted	Core-Chromosome	>Tribe4278
M_FR13_EuGene_00020131	294	FR13_Cont02	5742742	5742449	294	100	100	2.12e-154	1	FR13_Cont02-5742742-5742449	Core	NA	Not_secreted	Core-Chromosome	>Tribe2293
M_FR13_EuGene_00020141	1128	FR13_Cont02	5742446	5741319	1128	100	100	0	1	FR13_Cont02-5742446-5741319	Core	NA	Not_secreted	Core-Chromosome	>Tribe7059
M_FR13_EuGene_00020151	2939	FR13_Cont02	5740781	5737843	2939	100	100	0	1	FR13_Cont02-5740781-5737843	Core	NA	Not_secreted	Core-Chromosome	>Tribe626
M_FR13_EuGene_00020161	2083	FR13_Cont02	5737465	5735383	2083	100	100	0	1	FR13_Cont02-5737465-5735383	Core	NA	Not_secreted	Core-Chromosome	>Tribe6266
M_FR13_EuGene_00020171	149	FR13_Cont02	5734765	5734617	149	100	100	3.99e-74	1	FR13_Cont02-5734765-5734617	Core	NA	Not_secreted	Core-Chromosome	>Tribe9463
M_FR13_EuGene_00020181	450	FR13_Cont02	5734466	5734017	450	100	100	0	1	FR13_Cont02-5734466-5734017	Core	NA	Not_secreted	Core-Chromosome	>Tribe6063
M_FR13_EuGene_00020191	1829	FR13_Cont02	5733592	5731764	1829	100	100	0	1	FR13_Cont02-5733592-5731764	Core	NA	Not_secreted	Core-Chromosome	>Tribe2849
M_FR13_EuGene_00020201	679	FR13_Cont02	5730819	5730141	679	100	100	0	1	FR13_Cont02-5730819-5730141	Core	NA	Not_secreted	Core-Chromosome	>Tribe2176
M_FR13_EuGene_00020211	896	FR13_Cont02	5728908	5728013	896	100	100	0	1	FR13_Cont02-5728908-5728013	Core	NA	Not_secreted	Core-Chromosome	>Tribe2176
M_FR13_EuGene_00020221	1053	FR13_Cont02	5727702	5726650	1053	100	100	0	1	FR13_Cont02-5727702-5726650	Core	NA	Not_secreted	Core-Chromosome	>Tribe647
M_FR13_EuGene_00020231	1623	FR13_Cont02	5726476	5724854	1623	100	100	0	1	FR13_Cont02-5726476-5724854	Core	NA	Not_secreted	Core-Chromosome	>Tribe4059
M_FR13_EuGene_00020241	7029	FR13_Cont02	5724122	5717094	7029	100	100	0	1	FR13_Cont02-5724122-5717094	Core	NA	Not_secreted	Core-Chromosome	>Tribe7743
M_FR13_EuGene_00020251	226	FR13_Cont02	5716846	5716621	226	100	100	1.01e-116	1	FR13_Cont02-5716846-5716621	Core	NA	Not_secreted	Core-Chromosome	>Tribe1108
M_FR13_EuGene_00020261	679	FR13_Cont02	5716640	5715962	679	100	100	0	1	FR13_Cont02-5716640-5715962	Core	NA	Not_secreted	Core-Chromosome	>Tribe1108
M_FR13_EuGene_00020271	1490	FR13_Cont02	5715412	5713923	1490	100	100	0	1	FR13_Cont02-5715412-5713923	Core	NA	Not_secreted	Core-Chromosome	>Tribe4758
M_FR13_EuGene_00020281	135	FR13_Cont02	5713519	5713385	135	100	100	2.15e-66	1	FR13_Cont02-5713519-5713385	Core	NA	Not_secreted	Core-Chromosome	>Tribe11223
M_FR13_EuGene_00020291	837	FR13_Cont02	5711613	5710777	837	100	100	0	1	FR13_Cont02-5711613-5710777	Core	NA	Not_secreted	Core-Chromosome	>Tribe3151
M_FR13_EuGene_00020301	8130	FR13_Cont02	5710412	5702283	8130	100	100	0	1	FR13_Cont02-5710412-5702283	Core	NA	Not_secreted	Core-Chromosome	>Tribe2970
M_FR13_EuGene_00020311	1326	FR13_Cont02	5701439	5700114	1326	100	100	0	1	FR13_Cont02-5701439-5700114	Core	NA	Not_secreted	Core-Chromosome	>Tribe6002
M_FR13_EuGene_00020321	1047	FR13_Cont02	5691873	5690827	1047	100	100	0	1	FR13_Cont02-5691873-5690827	Core	NA	Not_secreted	Core-Chromosome	>Tribe1497
M_FR13_EuGene_00020331	2337	FR13_Cont02	5690853	5688517	2337	99.957	100	0	1	FR13_Cont02-5690853-5688517	Core	NA	Not_secreted	Core-Chromosome	>Tribe1497
M_FR13_EuGene_00020341	896	FR13_Cont02	5687486	5686591	896	100	100	0	1	FR13_Cont02-5687486-5686591	Core	NA	Secreted	Core-Chromosome	>Tribe5005
M_FR13_EuGene_00020351	1724	FR13_Cont02	5684394	5682671	1724	99.478	100	0	1	FR13_Cont02-5684394-5682671	Core	NA	Not_secreted	Core-Chromosome	>Tribe8284
M_FR13_EuGene_00020371	324	FR13_Cont02	5677447	5677124	324	100	100	4.96e-171	1	FR13_Cont02-5677447-5677124	Core	NA	Not_secreted	Core-Chromosome	>Tribe3755
M_FR13_EuGene_00020381	2609	FR13_Cont02	5676705	5674097	2609	100	100	0	1	FR13_Cont02-5676705-5674097	Core	NA	Not_secreted	Core-Chromosome	>Tribe754
M_FR13_EuGene_00020391	319	FR13_Cont02	5669492	5669174	319	100	100	2.94e-168	1	FR13_Cont02-5669492-5669174	Core	NA	Not_secreted	Core-Chromosome	>Tribe1552
M_FR13_EuGene_00020401	1353	FR13_Cont02	5668831	5667479	1353	100	100	0	1	FR13_Cont02-5668831-5667479	Core	NA	Not_secreted	Core-Chromosome	>Tribe390
M_FR13_EuGene_00020411	401	FR13_Cont02	5663701	5663301	401	100	100	0	1	FR13_Cont02-5663701-5663301	Core	NA	Not_secreted	Core-Chromosome	>Tribe10960
M_FR13_EuGene_00020421	2375	FR13_Cont02	5662851	5660477	2376	99.158	100	0	1.00042	FR13_Cont02-5662851-5660477	Core	NA	Not_secreted	Core-Chromosome	>Tribe6972
M_FR13_EuGene_00020431	254	FR13_Cont02	5659785	5659532	254	100	100	3.11e-132	1	FR13_Cont02-5659785-5659532	Core	NA	Not_secreted	Core-Chromosome	>Tribe2972
M_FR13_EuGene_00020441	1301	FR13_Cont02	5659388	5658088	1301	100	100	0	1	FR13_Cont02-5659388-5658088	Core	NA	Not_secreted	Core-Chromosome	>Tribe8030
M_FR13_EuGene_00020451	2556	FR13_Cont02	5650667	5648112	2556	100	100	0	1	FR13_Cont02-5650667-5648112	Core	NA	Not_secreted	Core-Chromosome	>Tribe2963
M_FR13_EuGene_00020461	1023	FR13_Cont02	5648076	5647054	1023	100	100	0	1	FR13_Cont02-5648076-5647054	Core	NA	Not_secreted	Core-Chromosome	>Tribe4721
M_FR13_EuGene_00020471	2504	FR13_Cont02	5646730	5644227	2504	100	100	0	1	FR13_Cont02-5646730-5644227	Core	NA	Not_secreted	Core-Chromosome	>Tribe16
M_FR13_EuGene_00020481	1620	FR13_Cont02	5642419	5640800	1620	100	100	0	1	FR13_Cont02-5642419-5640800	Core	NA	Not_secreted	Core-Chromosome	>Tribe5486
M_FR13_EuGene_00020491	1928	FR13_Cont02	5639467	5637540	1928	100	100	0	1	FR13_Cont02-5639467-5637540	Core	NA	Not_secreted	Core-Chromosome	>Tribe6241
M_FR13_EuGene_00020501	1331	FR13_Cont02	5635472	5634142	1331	100	100	0	1	FR13_Cont02-5635472-5634142	Core	NA	Secreted	Core-Chromosome	>Tribe8711
M_FR13_EuGene_00020511	1879	FR13_Cont02	5633126	5631248	1879	99.734	100	0	1	FR13_Cont02-5633126-5631248	Core	NA	Not_secreted	Core-Chromosome	>Tribe2285
M_FR13_EuGene_00020531	565	FR13_Cont02	5631312	5630748	565	100	100	0	1	FR13_Cont02-5631312-5630748	Core	NA	Not_secreted	Core-Chromosome	>Tribe2285
[truncated: 12,323 more rows]

## Sheet: US71
GEMO gene ID	Query_length	Subject ID	Sub-Start	Sub-End	Length	%Identity	Q-cov	E-value	Length/Q-length	Unique identifier Nanopore	Copy on core	Copy on Mini	Secreted?	Location of Copy	TribeMCL
M_US71_EuGene_00000001	486	US71_Cont05	2577325	2576840	486	100	100	0	1	US71_Cont05-2577325-2576840	Core	NA	Secreted	Core-Chromosome	>Tribe9951
M_US71_EuGene_00000011	296	US71_Cont05	2575439	2575144	296	100	100	1.62e-155	1	US71_Cont05-2575439-2575144	Core	NA	Not_secreted	Core-Chromosome	>Tribe2935
M_US71_EuGene_00000021	391	US71_Cont05	2574611	2574221	391	100	100	0	1	US71_Cont05-2574611-2574221	Core	NA	Secreted	Core-Chromosome	>Tribe905
M_US71_EuGene_00000031	182	US71_Cont05	2573177	2572996	182	100	100	2.24e-92	1	US71_Cont05-2573177-2572996	Core	NA	Not_secreted	Core-Chromosome	>Tribe3561
M_US71_EuGene_00000041	455	US71_Cont05	2571359	2570905	455	100	100	0	1	US71_Cont05-2571359-2570905	Core	NA	Not_secreted	Core-Chromosome	>Tribe5124
M_US71_EuGene_00000051	842	US71_Cont05	2570616	2569775	842	100	100	0	1	US71_Cont05-2570616-2569775	Core	NA	Not_secreted	Core-Chromosome	>Tribe8804
M_US71_EuGene_00000061	251	US71_Cont05	2569306	2569056	251	100	100	1.4e-130	1	US71_Cont05-2569306-2569056	Core	NA	Not_secreted	Core-Chromosome	>Tribe5187
M_US71_EuGene_00000071	1210	US71_Cont05	2568659	2567450	1210	100	100	0	1	US71_Cont05-2568659-2567450	Core	NA	Not_secreted	Core-Chromosome	>Tribe7269
M_US71_EuGene_00000081	1996	US71_Cont05	2564025	2562029	1997	99.95	100	0	1.0005	US71_Cont05-2564025-2562029	Core	NA	Not_secreted	Core-Chromosome	NA
M_US71_EuGene_00000091	2638	US71_Cont05	2562278	2559641	2638	100	100	0	1	US71_Cont05-2562278-2559641	Core	NA	Not_secreted	Core-Chromosome	NA
M_US71_EuGene_00000101	1020	US71_Cont05	2558879	2557860	1020	100	100	0	1	US71_Cont05-2558879-2557860	Core	NA	Not_secreted	Core-Chromosome	NA
M_US71_EuGene_00000111	3434	US71_Cont05	2557781	2554348	3434	100	100	0	1	US71_Cont05-2557781-2554348	Core	NA	Not_secreted	Core-Chromosome	NA
M_US71_EuGene_00000121	284	US71_Cont05	2552978	2552695	284	100	100	7.27e-149	1	US71_Cont05-2552978-2552695	Core	NA	Secreted	Core-Chromosome	>Tribe12214
M_US71_EuGene_00000131	802	US71_Cont05	2551589	2550788	802	100	100	0	1	US71_Cont05-2551589-2550788	Core	NA	Not_secreted	Core-Chromosome	>Tribe10159
M_US71_EuGene_00000141	209	US71_Cont05	2549160	2548952	209	100	100	2.56e-107	1	US71_Cont05-2549160-2548952	Core	NA	Not_secreted	Core-Chromosome	>Tribe10726
M_US71_EuGene_00000151	293	US71_Cont05	2548184	2547892	293	100	100	7.47e-154	1	US71_Cont05-2548184-2547892	Core	NA	Secreted	Core-Chromosome	>Tribe10440
M_US71_EuGene_00000161	3012	US71_Cont05	2546281	2543270	3012	100	100	0	1	US71_Cont05-2546281-2543270	Core	NA	Not_secreted	Core-Chromosome	>Tribe3
M_US71_EuGene_00000171	112	US71_Cont05	2536694	2536583	112	100	100	1.02e-53	1	US71_Cont05-2536694-2536583	Core	NA	Not_secreted	Core-Chromosome	>Tribe11770
M_US71_EuGene_00000181	509	US71_Cont05	2535701	2535193	509	100	100	0	1	US71_Cont05-2535701-2535193	Core	NA	Not_secreted	Core-Chromosome	>Tribe10610
M_US71_EuGene_00000191	311	US71_Cont05	2534199	2533889	311	100	100	7.86e-164	1	US71_Cont05-2534199-2533889	Core	NA	Not_secreted	Core-Chromosome	>Tribe12207
M_US71_EuGene_00000201	270	US71_Cont05	2531602	2531333	270	100	100	4.17e-141	1	US71_Cont05-2531602-2531333	Core	NA	Secreted	Core-Chromosome	>Tribe10679
M_US71_EuGene_00000211	431	US71_Cont05	2529395	2528965	431	100	100	0	1	US71_Cont05-2529395-2528965	Core	NA	Secreted	Core-Chromosome	>Tribe921
M_US71_EuGene_00000221	227	US71_Cont05	2524445	2524219	227	100	100	2.77e-117	1	US71_Cont05-2524445-2524219	Core	NA	Not_secreted	Core-Chromosome	>Tribe10730
M_US71_EuGene_00000231	1982	US71_Cont05	2521638	2519657	1982	100	100	0	1	US71_Cont05-2521638-2519657	Core	NA	Not_secreted	Core-Chromosome	NA
M_US71_EuGene_00000241	750	US71_Cont05	2516017	2515268	750	100	100	0	1	US71_Cont05-2516017-2515268	Core	NA	Not_secreted	Core-Chromosome	>Tribe9249
M_US71_EuGene_00000251	1819	US71_Cont05	2514117	2512299	1819	100	100	0	1	US71_Cont05-2514117-2512299	Core	NA	Not_secreted	Core-Chromosome	>Tribe7586
M_US71_EuGene_00000261	474	US71_Cont05	2511494	2511021	474	100	100	0	1	US71_Cont05-2511494-2511021	Core	NA	Not_secreted	Core-Chromosome	>Tribe9471
M_US71_EuGene_00000271	1485	US71_Cont05	2510741	2509257	1485	100	100	0	1	US71_Cont05-2510741-2509257	Core	NA	Not_secreted	Core-Chromosome	>Tribe174
M_US71_EuGene_00000281	1545	US71_Cont05	2508839	2507295	1545	100	100	0	1	US71_Cont05-2508839-2507295	Core	NA	Secreted	Core-Chromosome	>Tribe746
M_US71_EuGene_00000291	1868	US71_Cont05	2506079	2504212	1868	100	100	0	1	US71_Cont05-2506079-2504212	Core	NA	Not_secreted	Core-Chromosome	>Tribe9118
M_US71_EuGene_00000301	1528	US71_Cont05	2502969	2501445	1528	99.804	100	0	1	US71_Cont05-2502969-2501445	Core	NA	Not_secreted	Core-Chromosome	>Tribe414
M_US71_EuGene_00000311	1767	US71_Cont05	2498885	2497119	1767	100	100	0	1	US71_Cont05-2498885-2497119	Core	NA	Not_secreted	Core-Chromosome	>Tribe8
M_US71_EuGene_00000321	428	US71_Cont05	2494414	2493987	428	100	100	0	1	US71_Cont05-2494414-2493987	Core	NA	Secreted	Core-Chromosome	>Tribe48
M_US71_EuGene_00000341	1259	US71_Cont05	2491153	2489895	1259	100	100	0	1	US71_Cont05-2491153-2489895	Core	NA	Not_secreted	Core-Chromosome	>Tribe161
M_US71_EuGene_00000351	2074	US71_Cont05	2489404	2487331	2074	100	100	0	1	US71_Cont05-2489404-2487331	Core	NA	Not_secreted	Core-Chromosome	>Tribe1
M_US71_EuGene_00000361	1256	US71_Cont05	2486283	2485028	1256	100	100	0	1	US71_Cont05-2486283-2485028	Core	NA	Not_secreted	Core-Chromosome	>Tribe655
M_US71_EuGene_00000371	176	US71_Cont05	2476309	2476134	176	100	100	4.66e-89	1	US71_Cont05-2476309-2476134	Core	NA	Not_secreted	Core-Chromosome	>Tribe2509
M_US71_EuGene_00000381	953	US71_Cont05	2476055	2475103	953	100	100	0	1	US71_Cont05-2476055-2475103	Core	NA	Not_secreted	Core-Chromosome	>Tribe2509
M_US71_EuGene_00000391	364	US71_Cont05	2472987	2472624	364	100	100	0	1	US71_Cont05-2472987-2472624	Core	NA	Not_secreted	Core-Chromosome	>Tribe8732
M_US71_EuGene_00000401	2537	US71_Cont05	2469505	2466969	2537	100	100	0	1	US71_Cont05-2469505-2466969	Core	NA	Not_secreted	Core-Chromosome	>Tribe1079
M_US71_EuGene_00000411	433	US71_Cont05	2464806	2464374	433	100	100	0	1	US71_Cont05-2464806-2464374	Core	NA	Secreted	Core-Chromosome	>Tribe55
M_US71_EuGene_00000421	3761	US71_Cont05	2463631	2459871	3761	100	100	0	1	US71_Cont05-2463631-2459871	Core	NA	Not_secreted	Core-Chromosome	>Tribe553
M_US71_EuGene_00000431	772	US71_Cont05	2459794	2459023	772	100	100	0	1	US71_Cont05-2459794-2459023	Core	NA	Not_secreted	Core-Chromosome	>Tribe553
M_US71_EuGene_00000441	179	US71_Cont05	2458956	2458778	179	100	100	1.02e-90	1	US71_Cont05-2458956-2458778	Core	NA	Not_secreted	Core-Chromosome	>Tribe9872
M_US71_EuGene_00000451	2196	US71_Cont05	2457138	2454943	2196	100	100	0	1	US71_Cont05-2457138-2454943	Core	NA	Not_secreted	Core-Chromosome	>Tribe6383
M_US71_EuGene_00000461	1594	US71_Cont05	2454481	2452888	1594	100	100	0	1	US71_Cont05-2454481-2452888	Core	NA	Not_secreted	Core-Chromosome	>Tribe8903
M_US71_EuGene_00000471	1946	US71_Cont05	2452885	2450940	1946	100	100	0	1	US71_Cont05-2452885-2450940	Core	NA	Not_secreted	Core-Chromosome	>Tribe4923
M_US71_EuGene_00000481	2183	US71_Cont05	2450880	2448698	2183	100	100	0	1	US71_Cont05-2450880-2448698	Core	NA	Not_secreted	Core-Chromosome	>Tribe33
M_US71_EuGene_00000491	2390	US71_Cont05	2446598	2444209	2390	100	100	0	1	US71_Cont05-2446598-2444209	Core	NA	Secreted	Core-Chromosome	>Tribe6289
M_US71_EuGene_00000501	1212	US71_Cont05	2443740	2442529	1212	100	100	0	1	US71_Cont05-2443740-2442529	Core	NA	Not_secreted	Core-Chromosome	>Tribe4453
M_US71_EuGene_00000511	654	US71_Cont05	2441089	2440436	654	100	100	0	1	US71_Cont05-2441089-2440436	Core	NA	Not_secreted	Core-Chromosome	>Tribe9050
M_US71_EuGene_00000521	1779	US71_Cont05	2439821	2438043	1779	100	100	0	1	US71_Cont05-2439821-2438043	Core	NA	Not_secreted	Core-Chromosome	>Tribe4680
M_US71_EuGene_00000531	1461	US71_Cont05	2437380	2435920	1461	100	100	0	1	US71_Cont05-2437380-2435920	Core	NA	Not_secreted	Core-Chromosome	>Tribe2492
M_US71_EuGene_00000541	1607	US71_Cont05	2434510	2432904	1607	100	100	0	1	US71_Cont05-2434510-2432904	Core	NA	Not_secreted	Core-Chromosome	>Tribe15
M_US71_EuGene_00000551	2115	US71_Cont05	2432901	2430787	2115	100	100	0	1	US71_Cont05-2432901-2430787	Core	NA	Not_secreted	Core-Chromosome	>Tribe1407
M_US71_EuGene_00000561	934	US71_Cont05	2430745	2429812	934	99.893	100	0	1	US71_Cont05-2430745-2429812	Core	NA	Not_secreted	Core-Chromosome	>Tribe1407
M_US71_EuGene_00000571	3984	US71_Cont05	2428362	2424379	3984	100	100	0	1	US71_Cont05-2428362-2424379	Core	NA	Not_secreted	Core-Chromosome	>Tribe5836
M_US71_EuGene_00000581	3846	US71_Cont05	2422596	2418752	3846	99.974	100	0	1	US71_Cont05-2422596-2418752	Core	NA	Secreted	Core-Chromosome	>Tribe4148
M_US71_EuGene_00000591	1803	US71_Cont05	2418602	2416800	1803	100	100	0	1	US71_Cont05-2418602-2416800	Core	NA	Not_secreted	Core-Chromosome	>Tribe7326
M_US71_EuGene_00000601	365	US71_Cont05	2416172	2415808	365	100	100	0	1	US71_Cont05-2416172-2415808	Core	NA	Not_secreted	Core-Chromosome	>Tribe3059
M_US71_EuGene_00000611	1409	US71_Cont05	2414585	2413179	1409	99.858	100	0	1	US71_Cont05-2414585-2413179	Core	NA	Not_secreted	Core-Chromosome	>Tribe7993
M_US71_EuGene_00000621	3883	US71_Cont05	2412446	2408564	3883	100	100	0	1	US71_Cont05-2412446-2408564	Core	NA	Not_secreted	Core-Chromosome	>Tribe8184
M_US71_EuGene_00000631	1314	US71_Cont05	2407830	2406517	1314	100	100	0	1	US71_Cont05-2407830-2406517	Core	NA	Not_secreted	Core-Chromosome	>Tribe6916
M_US71_EuGene_00000641	2686	US71_Cont05	2405106	2402421	2686	100	100	0	1	US71_Cont05-2405106-2402421	Core	NA	Not_secreted	Core-Chromosome	>Tribe113
M_US71_EuGene_00000651	1808	US71_Cont05	2402418	2400611	1808	100	100	0	1	US71_Cont05-2402418-2400611	Core	NA	Not_secreted	Core-Chromosome	>Tribe4
M_US71_EuGene_00000661	291	US71_Cont05	2400025	2399735	291	100	100	9.59e-153	1	US71_Cont05-2400025-2399735	Core	NA	Not_secreted	Core-Chromosome	>Tribe7684
M_US71_EuGene_00000671	1181	US71_Cont05	2398513	2397333	1181	100	100	0	1	US71_Cont05-2398513-2397333	Core	NA	Secreted	Core-Chromosome	>Tribe2326
M_US71_EuGene_00000681	1132	US71_Cont05	2395766	2394635	1132	100	100	0	1	US71_Cont05-2395766-2394635	Core	NA	Secreted	Core-Chromosome	>Tribe5248
M_US71_EuGene_00000691	2063	US71_Cont05	2392539	2390477	2063	100	100	0	1	US71_Cont05-2392539-2390477	Core	NA	Not_secreted	Core-Chromosome	>Tribe443
M_US71_EuGene_00000701	1518	US71_Cont05	2389965	2388448	1518	100	100	0	1	US71_Cont05-2389965-2388448	Core	NA	Not_secreted	Core-Chromosome	>Tribe732
M_US71_EuGene_00000711	1968	US71_Cont05	2386980	2385013	1968	100	100	0	1	US71_Cont05-2386980-2385013	Core	NA	Not_secreted	Core-Chromosome	>Tribe3931
M_US71_EuGene_00000721	1061	US71_Cont05	2384631	2383571	1061	100	100	0	1	US71_Cont05-2384631-2383571	Core	NA	Secreted	Core-Chromosome	>Tribe2084
M_US71_EuGene_00000731	1425	US71_Cont05	2382514	2381090	1425	100	100	0	1	US71_Cont05-2382514-2381090	Core	NA	Not_secreted	Core-Chromosome	>Tribe2984
M_US71_EuGene_00000741	2217	US71_Cont05	2380442	2378226	2217	100	100	0	1	US71_Cont05-2380442-2378226	Core	NA	Not_secreted	Core-Chromosome	>Tribe200
M_US71_EuGene_00000751	1202	US71_Cont05	2377244	2376043	1202	100	100	0	1	US71_Cont05-2377244-2376043	Core	NA	Not_secreted	Core-Chromosome	>Tribe10663
M_US71_EuGene_00000761	365	US71_Cont05	2375510	2375146	365	100	100	0	1	US71_Cont05-2375510-2375146	Core	NA	Secreted	Core-Chromosome	>Tribe10156
M_US71_EuGene_00000771	854	US71_Cont05	2374281	2373428	854	100	100	0	1	US71_Cont05-2374281-2373428	Core	NA	Secreted	Core-Chromosome	>Tribe10835
M_US71_EuGene_00000781	138	US71_Cont41	20600	20737	138	100	100	4.66e-68	1	US71_Cont41-20600-20737	Core	Mini	Not_secreted	Core-Chromosome	>Tribe235
M_US71_EuGene_00000781	138	US71_Cont27	5791	5928	138	100	100	4.66e-68	1	US71_Cont27-5791-5928	Core	Mini	Not_secreted	Core-Chromosome	>Tribe235
M_US71_EuGene_00000781	138	US71_Cont27	71681	71818	138	100	100	4.66e-68	1	US71_Cont27-71681-71818	Core	Mini	Not_secreted	Core-Chromosome	>Tribe235
M_US71_EuGene_00000781	138	US71_Cont23	110340	110477	138	100	100	4.66e-68	1	US71_Cont23-110340-110477	Core	Mini	Not_secreted	Core-Chromosome	>Tribe235
M_US71_EuGene_00000781	138	US71_Cont16	528004	528141	138	100	100	4.66e-68	1	US71_Cont16-528004-528141	Core	Mini	Not_secreted	Core-Chromosome	>Tribe235
M_US71_EuGene_00000781	138	US71_Cont16	63080	63217	138	99.275	100	2.17e-66	1	US71_Cont16-63080-63217	Core	Mini	Not_secreted	Core-Chromosome	>Tribe235
M_US71_EuGene_00000781	138	US71_Cont16	305756	305893	138	99.275	100	2.17e-66	1	US71_Cont16-305756-305893	Core	Mini	Not_secreted	Core-Chromosome	>Tribe235
M_US71_EuGene_00000781	138	US71_Cont16	393733	393870	138	99.275	100	2.17e-66	1	US71_Cont16-393733-393870	Core	Mini	Not_secreted	Core-Chromosome	>Tribe235
M_US71_EuGene_00000781	138	US71_Cont06	167587	167724	138	100	100	4.66e-68	1	US71_Cont06-167587-167724	Core	Mini	Not_secreted	Core-Chromosome	>Tribe235
M_US71_EuGene_00000781	138	US71_Cont06	201944	202081	138	100	100	4.66e-68	1	US71_Cont06-201944-202081	Core	Mini	Not_secreted	Core-Chromosome	>Tribe235
M_US71_EuGene_00000781	138	US71_Cont05	1632288	1632425	138	100	100	4.66e-68	1	US71_Cont05-1632288-1632425	Core	Mini	Not_secreted	Core-Chromosome	>Tribe235
M_US71_EuGene_00000781	138	US71_Cont02	3392562	3392699	138	99.275	100	2.17e-66	1	US71_Cont02-3392562-3392699	Core	Mini	Not_secreted	Core-Chromosome	>Tribe235
M_US71_EuGene_00000781	138	US71_Cont01	2666089	2666226	138	99.275	100	2.17e-66	1	US71_Cont01-2666089-2666226	Core	Mini	Not_secreted	Core-Chromosome	>Tribe235
M_US71_EuGene_00000781	138	US71_Cont01	3512973	3513110	138	99.275	100	2.17e-66	1	US71_Cont01-3512973-3513110	Core	Mini	Not_secreted	Core-Chromosome	>Tribe235
M_US71_EuGene_00000781	138	US71_Cont18	98063	98201	139	99.281	100	2.17e-66	1.00725	US71_Cont18-98063-98201	Core	Mini	Not_secreted	Core-Chromosome	>Tribe235
M_US71_EuGene_00000781	138	US71_Cont17	260133	260270	138	99.275	100	2.17e-66	1	US71_Cont17-260133-260270	Core	Mini	Not_secreted	Core-Chromosome	>Tribe235
M_US71_EuGene_00000781	138	US71_Cont13	594806	594943	138	99.275	100	2.17e-66	1	US71_Cont13-594806-594943	Core	Mini	Not_secreted	Core-Chromosome	>Tribe235
M_US71_EuGene_00000781	138	US71_Cont08	299309	299446	138	99.275	100	2.17e-66	1	US71_Cont08-299309-299446	Core	Mini	Not_secreted	Core-Chromosome	>Tribe235
M_US71_EuGene_00000781	138	US71_Cont03	4271918	4272055	138	99.275	100	2.17e-66	1	US71_Cont03-4271918-4272055	Core	Mini	Not_secreted	Core-Chromosome	>Tribe235
M_US71_EuGene_00000781	138	US71_Cont21	372932	373069	138	99.275	100	2.17e-66	1	US71_Cont21-372932-373069	Core	Mini	Not_secreted	Mini-Chromosome	>Tribe235
M_US71_EuGene_00000781	138	US71_Cont14	67099	67236	138	100	100	4.66e-68	1	US71_Cont14-67099-67236	Core	Mini	Not_secreted	Mini-Chromosome	>Tribe235
M_US71_EuGene_00000781	138	US71_Cont14	230193	230330	138	100	100	4.66e-68	1	US71_Cont14-230193-230330	Core	Mini	Not_secreted	Mini-Chromosome	>Tribe235
M_US71_EuGene_00000781	138	US71_Cont14	773111	773248	138	99.275	100	2.17e-66	1	US71_Cont14-773111-773248	Core	Mini	Not_secreted	Mini-Chromosome	>Tribe235
M_US71_EuGene_00000781	138	US71_Cont14	576391	576527	138	99.275	100	7.8e-66	1	US71_Cont14-576391-576527	Core	Mini	Not_secreted	Mini-Chromosome	>Tribe235
M_US71_EuGene_00000781	138	US71_Cont28	115244	115381	138	99.275	100	2.17e-66	1	US71_Cont28-115244-115381	Core	Mini	Not_secreted	Mini-Chromosome	>Tribe235
M_US71_EuGene_00000791	999	US71_Cont05	2364648	2363650	999	100	100	0	1	US71_Cont05-2364648-2363650	Core	NA	Secreted	Core-Chromosome	>Tribe9293
M_US71_EuGene_00000801	1371	US71_Cont05	2361567	2360197	1371	100	100	0	1	US71_Cont05-2361567-2360197	Core	NA	Not_secreted	Core-Chromosome	>Tribe926
M_US71_EuGene_00000811	1866	US71_Cont05	2359031	2357166	1866	100	100	0	1	US71_Cont05-2359031-2357166	Core	NA	Not_secreted	Core-Chromosome	>Tribe3
M_US71_EuGene_00000821	3583	US71_Cont05	2355149	2351567	3583	100	100	0	1	US71_Cont05-2355149-2351567	Core	NA	Not_secreted	Core-Chromosome	>Tribe150
M_US71_EuGene_00000831	2874	US71_Cont05	2350821	2347948	2874	100	100	0	1	US71_Cont05-2350821-2347948	Core	NA	Not_secreted	Core-Chromosome	>Tribe1295
M_US71_EuGene_00000841	926	US71_Cont05	2347685	2346760	926	100	100	0	1	US71_Cont05-2347685-2346760	Core	NA	Not_secreted	Core-Chromosome	>Tribe4090
M_US71_EuGene_00000851	631	US71_Cont05	2346454	2345824	631	100	100	0	1	US71_Cont05-2346454-2345824	Core	NA	Not_secreted	Core-Chromosome	>Tribe3409
M_US71_EuGene_00000861	311	US71_Cont05	2344643	2344333	311	100	100	7.86e-164	1	US71_Cont05-2344643-2344333	Core	NA	Not_secreted	Core-Chromosome	>Tribe9953
M_US71_EuGene_00000871	637	US71_Cont05	2342065	2341429	637	100	100	0	1	US71_Cont05-2342065-2341429	Core	NA	Not_secreted	Core-Chromosome	>Tribe8203
M_US71_EuGene_00000881	4208	US71_Cont05	2341423	2337216	4208	100	100	0	1	US71_Cont05-2341423-2337216	Core	NA	Not_secreted	Core-Chromosome	>Tribe18
M_US71_EuGene_00000891	1524	US71_Cont05	2334382	2332859	1524	100	100	0	1	US71_Cont05-2334382-2332859	Core	NA	Not_secreted	Core-Chromosome	>Tribe10563
M_US71_EuGene_00000901	2701	US71_Cont05	2332855	2330155	2701	100	100	0	1	US71_Cont05-2332855-2330155	Core	NA	Not_secreted	Core-Chromosome	>Tribe4000
M_US71_EuGene_00000911	4886	US71_Cont05	2329428	2324543	4886	100	100	0	1	US71_Cont05-2329428-2324543	Core	NA	Not_secreted	Core-Chromosome	>Tribe7574
M_US71_EuGene_00000921	1389	US71_Cont05	2323484	2322096	1389	100	100	0	1	US71_Cont05-2323484-2322096	Core	NA	Not_secreted	Core-Chromosome	>Tribe4738
M_US71_EuGene_00000931	790	US71_Cont05	2322093	2321304	790	100	100	0	1	US71_Cont05-2322093-2321304	Core	NA	Not_secreted	Core-Chromosome	>Tribe10857
M_US71_EuGene_00000941	243	US71_Cont05	2320394	2320152	243	100	100	3.79e-126	1	US71_Cont05-2320394-2320152	Core	NA	Secreted	Core-Chromosome	>Tribe5840
M_US71_EuGene_00000951	6082	US71_Cont05	2318402	2312344	6082	99.622	100	0	1	US71_Cont05-2318402-2312344	Core	NA	Not_secreted	Core-Chromosome	>Tribe415
M_US71_EuGene_00000961	851	US71_Cont05	2309402	2308552	851	100	100	0	1	US71_Cont05-2309402-2308552	Core	NA	Not_secreted	Core-Chromosome	>Tribe3773
M_US71_EuGene_00000971	3627	US71_Cont05	2308244	2304623	3627	99.862	100	0	1	US71_Cont05-2308244-2304623	Core	NA	Not_secreted	Core-Chromosome	>Tribe2151
M_US71_EuGene_00000981	2903	US71_Cont05	2303484	2300582	2903	100	100	0	1	US71_Cont05-2303484-2300582	Core	NA	Not_secreted	Core-Chromosome	>Tribe275
M_US71_EuGene_00000991	1036	US71_Cont05	2299104	2298069	1036	100	100	0	1	US71_Cont05-2299104-2298069	Core	NA	Not_secreted	Core-Chromosome	>Tribe1953
M_US71_EuGene_00001001	1023	US71_Cont05	2296767	2295745	1023	100	100	0	1	US71_Cont05-2296767-2295745	Core	NA	Not_secreted	Core-Chromosome	>Tribe748
M_US71_EuGene_00001011	1629	US71_Cont05	2294701	2293073	1629	100	100	0	1	US71_Cont05-2294701-2293073	Core	NA	Not_secreted	Core-Chromosome	>Tribe32
M_US71_EuGene_00001021	711	US71_Cont05	2292639	2291929	711	100	100	0	1	US71_Cont05-2292639-2291929	Core	NA	Not_secreted	Core-Chromosome	>Tribe7270
M_US71_EuGene_00001031	1110	US71_Cont05	2290955	2289846	1110	100	100	0	1	US71_Cont05-2290955-2289846	Core	NA	Not_secreted	Core-Chromosome	>Tribe741
M_US71_EuGene_00001041	1608	US71_Cont05	2289326	2287719	1608	100	100	0	1	US71_Cont05-2289326-2287719	Core	NA	Secreted	Core-Chromosome	>Tribe5655
M_US71_EuGene_00001051	677	US71_Cont05	2287620	2286944	677	100	100	0	1	US71_Cont05-2287620-2286944	Core	NA	Not_secreted	Core-Chromosome	>Tribe6721
M_US71_EuGene_00001061	761	US71_Cont05	2285300	2284540	761	100	100	0	1	US71_Cont05-2285300-2284540	Core	NA	Not_secreted	Core-Chromosome	>Tribe6195
M_US71_EuGene_00001071	1980	US71_Cont05	2284524	2282545	1980	100	100	0	1	US71_Cont05-2284524-2282545	Core	NA	Secreted	Core-Chromosome	>Tribe335
M_US71_EuGene_00001081	1044	US71_Cont05	2282291	2281248	1044	100	100	0	1	US71_Cont05-2282291-2281248	Core	NA	Not_secreted	Core-Chromosome	>Tribe9984
M_US71_EuGene_00001091	1173	US71_Cont05	2281240	2280068	1173	100	100	0	1	US71_Cont05-2281240-2280068	Core	NA	Not_secreted	Core-Chromosome	>Tribe10385
M_US71_EuGene_00001101	1098	US71_Cont05	2279964	2278867	1098	100	100	0	1	US71_Cont05-2279964-2278867	Core	NA	Secreted	Core-Chromosome	>Tribe15
M_US71_EuGene_00001111	1426	US71_Cont05	2278677	2277252	1426	100	100	0	1	US71_Cont05-2278677-2277252	Core	NA	Not_secreted	Core-Chromosome	>Tribe161
M_US71_EuGene_00001121	185	US71_Cont05	2276453	2276269	185	100	100	4.9e-94	1	US71_Cont05-2276453-2276269	Core	NA	Secreted	Core-Chromosome	>Tribe3695
M_US71_EuGene_00001131	1674	US71_Cont05	2275328	2273655	1674	100	100	0	1	US71_Cont05-2275328-2273655	Core	NA	Not_secreted	Core-Chromosome	>Tribe3518
M_US71_EuGene_00001141	101	US71_Cont05	2273547	2273447	101	100	100	1.18e-47	1	US71_Cont05-2273547-2273447	Core	NA	Not_secreted	Core-Chromosome	>Tribe11871
M_US71_EuGene_00001151	533	US71_Cont05	2271916	2271384	533	100	100	0	1	US71_Cont05-2271916-2271384	Core	NA	Not_secreted	Core-Chromosome	>Tribe3865
M_US71_EuGene_00001161	167	US71_Cont05	2271247	2271081	167	100	100	4.42e-84	1	US71_Cont05-2271247-2271081	Core	NA	Not_secreted	Core-Chromosome	>Tribe8439
M_US71_EuGene_00001171	299	US71_Cont05	2269096	2268798	299	100	100	3.53e-157	1	US71_Cont05-2269096-2268798	Core	NA	Not_secreted	Core-Chromosome	>Tribe2524
M_US71_EuGene_00001181	356	US71_Cont05	2267986	2267631	356	100	100	0	1	US71_Cont05-2267986-2267631	Core	NA	Not_secreted	Core-Chromosome	>Tribe11894
M_US71_EuGene_00001191	542	US71_Cont05	2267346	2266805	542	100	100	0	1	US71_Cont05-2267346-2266805	Core	NA	Not_secreted	Core-Chromosome	>Tribe10141
M_US71_EuGene_00001201	676	US71_Cont05	2263784	2263109	676	100	100	0	1	US71_Cont05-2263784-2263109	Core	NA	Not_secreted	Core-Chromosome	>Tribe8934
M_US71_EuGene_00001211	1562	US71_Cont05	2261660	2260099	1562	100	100	0	1	US71_Cont05-2261660-2260099	Core	NA	Secreted	Core-Chromosome	>Tribe30
M_US71_EuGene_00001221	2620	US71_Cont05	2259238	2256619	2620	100	100	0	1	US71_Cont05-2259238-2256619	Core	NA	Secreted	Core-Chromosome	>Tribe4258
M_US71_EuGene_00001231	1925	US71_Cont05	2255520	2253596	1925	100	100	0	1	US71_Cont05-2255520-2253596	Core	NA	Not_secreted	Core-Chromosome	>Tribe1981
M_US71_EuGene_00001241	839	US71_Cont05	2251314	2250476	839	100	100	0	1	US71_Cont05-2251314-2250476	Core	NA	Secreted	Core-Chromosome	>Tribe2430
M_US71_EuGene_00001251	2082	US71_Cont05	2247892	2245833	2060	100	99	0	0.989433	US71_Cont05-2247892-2245833	Core	NA	Not_secreted	Core-Chromosome	>Tribe2490
M_US71_EuGene_00001261	216	US71_Cont05	2245858	2245654	205	100	95	4.45e-105	0.949074	US71_Cont05-2245858-2245654	Core	NA	Not_secreted	Core-Chromosome	>Tribe2490
M_US71_EuGene_00001271	578	US71_Cont05	2245138	2244561	578	100	100	0	1	US71_Cont05-2245138-2244561	Core	NA	Not_secreted	Core-Chromosome	>Tribe5564
M_US71_EuGene_00001281	1217	US71_Cont05	2242430	2241214	1217	100	100	0	1	US71_Cont05-2242430-2241214	Core	NA	Not_secreted	Core-Chromosome	>Tribe5254
M_US71_EuGene_00001291	985	US71_Cont05	2240852	2239868	985	100	100	0	1	US71_Cont05-2240852-2239868	Core	NA	Not_secreted	Core-Chromosome	>Tribe5652
M_US71_EuGene_00001301	779	US71_Cont05	2237739	2236961	779	100	100	0	1	US71_Cont05-2237739-2236961	Core	NA	Not_secreted	Core-Chromosome	>Tribe1055
M_US71_EuGene_00001311	287	US71_Cont05	2236898	2236612	287	100	100	1.58e-150	1	US71_Cont05-2236898-2236612	Core	NA	Not_secreted	Core-Chromosome	>Tribe1055
M_US71_EuGene_00001321	1263	US71_Cont05	2235496	2234234	1263	100	100	0	1	US71_Cont05-2235496-2234234	Core	NA	Not_secreted	Core-Chromosome	>Tribe2448
M_US71_EuGene_00001331	2142	US71_Cont05	2232007	2229866	2142	100	100	0	1	US71_Cont05-2232007-2229866	Core	NA	Not_secreted	Core-Chromosome	>Tribe14
M_US71_EuGene_00001341	2309	US71_Cont05	2229121	2226813	2309	100	100	0	1	US71_Cont05-2229121-2226813	Core	NA	Not_secreted	Core-Chromosome	>Tribe3
M_US71_EuGene_00001351	1995	US71_Cont05	2222024	2220030	1995	100	100	0	1	US71_Cont05-2222024-2220030	Core	NA	Secreted	Core-Chromosome	>Tribe6391
M_US71_EuGene_00001361	1452	US71_Cont05	2217331	2215880	1452	100	100	0	1	US71_Cont05-2217331-2215880	Core	NA	Not_secreted	Core-Chromosome	>Tribe7311
M_US71_EuGene_00001371	1049	US71_Cont05	2215836	2214788	1049	100	100	0	1	US71_Cont05-2215836-2214788	Core	NA	Not_secreted	Core-Chromosome	>Tribe3925
M_US71_EuGene_00001381	1433	US71_Cont05	2214602	2213170	1433	100	100	0	1	US71_Cont05-2214602-2213170	Core	NA	Not_secreted	Core-Chromosome	>Tribe1655
M_US71_EuGene_00001391	580	US71_Cont05	2211056	2210477	580	100	100	0	1	US71_Cont05-2211056-2210477	Core	NA	Not_secreted	Core-Chromosome	>Tribe7861
M_US71_EuGene_00001401	897	US71_Cont05	2210253	2209357	897	100	100	0	1	US71_Cont05-2210253-2209357	Core	NA	Not_secreted	Core-Chromosome	>Tribe6956
M_US71_EuGene_00001411	390	US71_Cont05	2209181	2208792	390	100	100	0	1	US71_Cont05-2209181-2208792	Core	NA	Not_secreted	Core-Chromosome	>Tribe12194
M_US71_EuGene_00001421	835	US71_Cont05	2208460	2207626	835	100	100	0	1	US71_Cont05-2208460-2207626	Core	NA	Not_secreted	Core-Chromosome	>Tribe1022
M_US71_EuGene_00001431	3141	US71_Cont05	2207623	2204483	3141	100	100	0	1	US71_Cont05-2207623-2204483	Core	NA	Not_secreted	Core-Chromosome	>Tribe1022
M_US71_EuGene_00001441	2458	US71_Cont05	2202493	2200036	2458	100	100	0	1	US71_Cont05-2202493-2200036	Core	NA	Not_secreted	Core-Chromosome	>Tribe8299
M_US71_EuGene_00001451	2008	US71_Cont05	2198886	2196879	2008	100	100	0	1	US71_Cont05-2198886-2196879	Core	NA	Not_secreted	Core-Chromosome	>Tribe673
M_US71_EuGene_00001461	3808	US71_Cont05	2195502	2191695	3808	100	100	0	1	US71_Cont05-2195502-2191695	Core	NA	Not_secreted	Core-Chromosome	>Tribe1577
M_US71_EuGene_00001471	1355	US71_Cont05	2191361	2190007	1355	100	100	0	1	US71_Cont05-2191361-2190007	Core	NA	Not_secreted	Core-Chromosome	>Tribe173
M_US71_EuGene_00001481	2811	US71_Cont05	2189722	2186912	2811	100	100	0	1	US71_Cont05-2189722-2186912	Core	NA	Not_secreted	Core-Chromosome	>Tribe3592
M_US71_EuGene_00001491	1061	US71_Cont05	2185758	2184698	1061	100	100	0	1	US71_Cont05-2185758-2184698	Core	NA	Not_secreted	Core-Chromosome	>Tribe611
M_US71_EuGene_00001501	2793	US71_Cont05	2184695	2181905	2796	99.714	100	0	1.00107	US71_Cont05-2184695-2181905	Core	NA	Not_secreted	Core-Chromosome	>Tribe3
M_US71_EuGene_00001511	2228	US71_Cont05	2181345	2179118	2228	100	100	0	1	US71_Cont05-2181345-2179118	Core	NA	Not_secreted	Core-Chromosome	>Tribe1957
M_US71_EuGene_00001521	837	US71_Cont05	2178108	2177272	837	100	100	0	1	US71_Cont05-2178108-2177272	Core	NA	Secreted	Core-Chromosome	>Tribe4261
M_US71_EuGene_00001531	339	US71_Cont05	2177212	2176874	339	100	100	2.35e-179	1	US71_Cont05-2177212-2176874	Core	NA	Not_secreted	Core-Chromosome	>Tribe2561
M_US71_EuGene_00001541	227	US71_Cont05	2176751	2176525	227	100	100	2.77e-117	1	US71_Cont05-2176751-2176525	Core	NA	Not_secreted	Core-Chromosome	>Tribe9712
M_US71_EuGene_00001551	1658	US71_Cont05	2174741	2173084	1658	100	100	0	1	US71_Cont05-2174741-2173084	Core	NA	Not_secreted	Core-Chromosome	>Tribe2052
M_US71_EuGene_00001561	1071	US71_Cont05	2171403	2170333	1071	100	100	0	1	US71_Cont05-2171403-2170333	Core	NA	Not_secreted	Core-Chromosome	>Tribe3251
M_US71_EuGene_00001571	2309	US71_Cont05	2164876	2162568	2309	100	100	0	1	US71_Cont05-2164876-2162568	Core	NA	Not_secreted	Core-Chromosome	>Tribe3
M_US71_EuGene_00001581	5088	US71_Cont05	2160913	2155826	5088	100	100	0	1	US71_Cont05-2160913-2155826	Core	NA	Not_secreted	Core-Chromosome	>Tribe824
M_US71_EuGene_00001591	2829	US71_Cont05	2153600	2150772	2829	100	100	0	1	US71_Cont05-2153600-2150772	Core	NA	Not_secreted	Core-Chromosome	>Tribe2517
M_US71_EuGene_00001601	2178	US71_Cont05	2150769	2148592	2178	100	100	0	1	US71_Cont05-2150769-2148592	Core	NA	Not_secreted	Core-Chromosome	>Tribe145
M_US71_EuGene_00001611	2276	US71_Cont05	2147145	2144870	2276	100	100	0	1	US71_Cont05-2147145-2144870	Core	NA	Not_secreted	Core-Chromosome	>Tribe3764
M_US71_EuGene_00001621	2545	US71_Cont05	2144366	2141822	2545	100	100	0	1	US71_Cont05-2144366-2141822	Core	NA	Not_secreted	Core-Chromosome	>Tribe3622
M_US71_EuGene_00001631	2165	US71_Cont05	2141533	2139369	2165	100	100	0	1	US71_Cont05-2141533-2139369	Core	NA	Not_secreted	Core-Chromosome	>Tribe1273
M_US71_EuGene_00001641	287	US71_Cont05	2138889	2138603	287	100	100	1.58e-150	1	US71_Cont05-2138889-2138603	Core	NA	Secreted	Core-Chromosome	>Tribe3680
M_US71_EuGene_00001651	1541	US71_Cont05	2137797	2136257	1541	100	100	0	1	US71_Cont05-2137797-2136257	Core	NA	Not_secreted	Core-Chromosome	>Tribe210
M_US71_EuGene_00001661	943	US71_Cont05	2133524	2132582	943	100	100	0	1	US71_Cont05-2133524-2132582	Core	NA	Not_secreted	Core-Chromosome	>Tribe8018
M_US71_EuGene_00001671	391	US71_Cont05	2131743	2131353	391	100	100	0	1	US71_Cont05-2131743-2131353	Core	NA	Secreted	Core-Chromosome	>Tribe2499
M_US71_EuGene_00001681	917	US71_Cont05	2130876	2129960	917	100	100	0	1	US71_Cont05-2130876-2129960	Core	NA	Not_secreted	Core-Chromosome	>Tribe2499
M_US71_EuGene_00001691	1944	US71_Cont05	2127033	2125090	1944	100	100	0	1	US71_Cont05-2127033-2125090	Core	NA	Not_secreted	Core-Chromosome	>Tribe9018
M_US71_EuGene_00001701	2139	US71_Cont05	2123532	2121394	2139	100	100	0	1	US71_Cont05-2123532-2121394	Core	NA	Not_secreted	Core-Chromosome	>Tribe5598
M_US71_EuGene_00001711	1195	US71_Cont05	2121224	2120030	1195	100	100	0	1	US71_Cont05-2121224-2120030	Core	NA	Not_secreted	Core-Chromosome	>Tribe3598
M_US71_EuGene_00001721	1000	US71_Cont05	2120027	2119028	1000	100	100	0	1	US71_Cont05-2120027-2119028	Core	NA	Not_secreted	Core-Chromosome	>Tribe3659
M_US71_EuGene_00001731	1919	US71_Cont05	2117149	2115231	1919	100	100	0	1	US71_Cont05-2117149-2115231	Core	NA	Not_secreted	Core-Chromosome	>Tribe3190
M_US71_EuGene_00001741	203	US71_Cont05	2115111	2114909	203	100	100	5.37e-104	1	US71_Cont05-2115111-2114909	Core	NA	Not_secreted	Core-Chromosome	>Tribe5021
M_US71_EuGene_00001751	6319	US71_Cont05	2112264	2105946	6319	100	100	0	1	US71_Cont05-2112264-2105946	Core	NA	Not_secreted	Core-Chromosome	>Tribe4596
M_US71_EuGene_00001761	305	US71_Cont05	2104597	2104293	305	100	100	1.67e-160	1	US71_Cont05-2104597-2104293	Core	NA	Not_secreted	Core-Chromosome	>Tribe5728
M_US71_EuGene_00001771	307	US71_Cont05	2103679	2103373	307	100	100	1.3e-161	1	US71_Cont05-2103679-2103373	Core	NA	Secreted	Core-Chromosome	>Tribe9817
M_US71_EuGene_00001781	1284	US71_Cont05	2102470	2101187	1284	100	100	0	1	US71_Cont05-2102470-2101187	Core	NA	Not_secreted	Core-Chromosome	>Tribe6412
M_US71_EuGene_00001791	748	US71_Cont05	2100350	2099603	748	100	100	0	1	US71_Cont05-2100350-2099603	Core	NA	Not_secreted	Core-Chromosome	>Tribe3647
M_US71_EuGene_00001801	1014	US71_Cont05	2098988	2097975	1014	100	100	0	1	US71_Cont05-2098988-2097975	Core	NA	Not_secreted	Core-Chromosome	>Tribe6688
M_US71_EuGene_00001811	985	US71_Cont05	2097908	2096924	985	100	100	0	1	US71_Cont05-2097908-2096924	Core	NA	Not_secreted	Core-Chromosome	>Tribe4554
M_US71_EuGene_00001821	1912	US71_Cont05	2096515	2094604	1912	100	100	0	1	US71_Cont05-2096515-2094604	Core	NA	Not_secreted	Core-Chromosome	>Tribe9037
M_US71_EuGene_00001831	1103	US71_Cont05	2094021	2092911	1111	99.28	100	0	1.00725	US71_Cont05-2094021-2092911	Core	NA	Not_secreted	Core-Chromosome	>Tribe501
M_US71_EuGene_00001841	2149	US71_Cont05	2092493	2090345	2149	100	100	0	1	US71_Cont05-2092493-2090345	Core	NA	Not_secreted	Core-Chromosome	>Tribe735
M_US71_EuGene_00001851	1099	US71_Cont05	2089061	2087963	1099	100	100	0	1	US71_Cont05-2089061-2087963	Core	NA	Secreted	Core-Chromosome	>Tribe4250
M_US71_EuGene_00001861	424	US71_Cont05	2087727	2087304	424	100	100	0	1	US71_Cont05-2087727-2087304	Core	NA	Not_secreted	Core-Chromosome	>Tribe3656
M_US71_EuGene_00001871	1309	US71_Cont05	2085152	2083844	1309	100	100	0	1	US71_Cont05-2085152-2083844	Core	NA	Not_secreted	Core-Chromosome	>Tribe5889
M_US71_EuGene_00001881	2059	US71_Cont05	2083312	2081254	2059	100	100	0	1	US71_Cont05-2083312-2081254	Core	NA	Not_secreted	Core-Chromosome	>Tribe5847
M_US71_EuGene_00001891	1089	US71_Cont05	2080767	2079678	1090	99.908	100	0	1.00092	US71_Cont05-2080767-2079678	Core	NA	Not_secreted	Core-Chromosome	>Tribe6242
M_US71_EuGene_00001891	1089	US71_Cont09	2030778	2029692	1089	99.541	100	0	1	US71_Cont09-2030778-2029692	Core	NA	Not_secreted	Core-Chromosome	>Tribe6242
M_US71_EuGene_00001901	1928	US71_Cont05	2079542	2077615	1930	99.793	100	0	1.00104	US71_Cont05-2079542-2077615	Core	NA	Not_secreted	Core-Chromosome	>Tribe3759
M_US71_EuGene_00001901	1928	US71_Cont09	2029558	2027633	1930	99.689	100	0	1.00104	US71_Cont09-2029558-2027633	Core	NA	Not_secreted	Core-Chromosome	>Tribe3759
M_US71_EuGene_00001911	215	US71_Cont05	2077518	2077304	215	100	100	1.22e-110	1	US71_Cont05-2077518-2077304	Core	NA	Not_secreted	Core-Chromosome	>Tribe10058
M_US71_EuGene_00001911	215	US71_Cont09	2027536	2027323	215	99.535	100	2.04e-108	1	US71_Cont09-2027536-2027323	Core	NA	Not_secreted	Core-Chromosome	>Tribe10058
M_US71_EuGene_00001921	680	US71_Cont09	2025701	2025022	680	100	100	0	1	US71_Cont09-2025701-2025022	Core	NA	Not_secreted	Core-Chromosome	>Tribe3693
M_US71_EuGene_00001921	680	US71_Cont05	2075681	2075000	683	99.414	100	0	1.00441	US71_Cont05-2075681-2075000	Core	NA	Not_secreted	Core-Chromosome	>Tribe3693
M_US71_EuGene_00001931	598	US71_Cont09	2024377	2023780	598	100	100	0	1	US71_Cont09-2024377-2023780	Core	NA	Secreted	Core-Chromosome	>Tribe7809
M_US71_EuGene_00001931	598	US71_Cont05	2074355	2073760	598	99.666	100	0	1	US71_Cont05-2074355-2073760	Core	NA	Secreted	Core-Chromosome	>Tribe7809
M_US71_EuGene_00001941	4077	US71_Cont09	2023249	2019176	4077	99.926	100	0	1	US71_Cont09-2023249-2019176	Core	NA	Not_secreted	Core-Chromosome	>Tribe783
M_US71_EuGene_00001951	1558	US71_Cont09	2017741	2016184	1558	100	100	0	1	US71_Cont09-2017741-2016184	Core	NA	Not_secreted	Core-Chromosome	>Tribe3046
M_US71_EuGene_00001961	1424	US71_Cont09	2015992	2014569	1424	100	100	0	1	US71_Cont09-2015992-2014569	Core	NA	Not_secreted	Core-Chromosome	>Tribe93
M_US71_EuGene_00001971	1290	US71_Cont09	2013510	2012221	1290	100	100	0	1	US71_Cont09-2013510-2012221	Core	NA	Not_secreted	Core-Chromosome	>Tribe286
M_US71_EuGene_00001981	649	US71_Cont09	2012218	2011570	649	100	100	0	1	US71_Cont09-2012218-2011570	Core	NA	Not_secreted	Core-Chromosome	>Tribe7541
M_US71_EuGene_00001991	1702	US71_Cont09	2010931	2009230	1702	100	100	0	1	US71_Cont09-2010931-2009230	Core	NA	Not_secreted	Core-Chromosome	>Tribe3183
M_US71_EuGene_00002001	1041	US71_Cont09	2008885	2007845	1041	100	100	0	1	US71_Cont09-2008885-2007845	Core	NA	Secreted	Core-Chromosome	>Tribe625
M_US71_EuGene_00002011	2353	US71_Cont09	2007373	2005021	2353	100	100	0	1	US71_Cont09-2007373-2005021	Core	NA	Not_secreted	Core-Chromosome	>Tribe7619
M_US71_EuGene_00002021	1178	US71_Cont09	2005013	2003836	1178	100	100	0	1	US71_Cont09-2005013-2003836	Core	NA	Not_secreted	Core-Chromosome	>Tribe10818
M_US71_EuGene_00002031	1587	US71_Cont09	2002868	2001282	1587	100	100	0	1	US71_Cont09-2002868-2001282	Core	NA	Not_secreted	Core-Chromosome	>Tribe3863
M_US71_EuGene_00002041	897	US71_Cont09	2001279	2000383	897	100	100	0	1	US71_Cont09-2001279-2000383	Core	NA	Secreted	Core-Chromosome	>Tribe4748
M_US71_EuGene_00002051	2330	US71_Cont09	1998345	1996016	2330	100	100	0	1	US71_Cont09-1998345-1996016	Core	NA	Not_secreted	Core-Chromosome	>Tribe76
M_US71_EuGene_00002061	2225	US71_Cont09	1995048	1992822	2227	99.91	100	0	1.0009	US71_Cont09-1995048-1992822	Core	NA	Not_secreted	Core-Chromosome	>Tribe563
M_US71_EuGene_00002071	2309	US71_Cont09	1991126	1988818	2309	100	100	0	1	US71_Cont09-1991126-1988818	Core	NA	Not_secreted	Core-Chromosome	>Tribe443
M_US71_EuGene_00002081	722	US71_Cont09	1988190	1987469	722	100	100	0	1	US71_Cont09-1988190-1987469	Core	NA	Not_secreted	Core-Chromosome	>Tribe4346
M_US71_EuGene_00002091	682	US71_Cont09	1987155	1986474	682	100	100	0	1	US71_Cont09-1987155-1986474	Core	NA	Not_secreted	Core-Chromosome	>Tribe9189
M_US71_EuGene_00002101	1712	US71_Cont09	1985500	1983789	1712	100	100	0	1	US71_Cont09-1985500-1983789	Core	NA	Not_secreted	Core-Chromosome	>Tribe603
M_US71_EuGene_00002111	2336	US71_Cont09	1983608	1981273	2336	100	100	0	1	US71_Cont09-1983608-1981273	Core	NA	Secreted	Core-Chromosome	>Tribe626
M_US71_EuGene_00002121	2029	US71_Cont09	1980162	1978134	2029	100	100	0	1	US71_Cont09-1980162-1978134	Core	NA	Not_secreted	Core-Chromosome	>Tribe7804
M_US71_EuGene_00002131	4153	US71_Cont09	1977263	1973111	4153	100	100	0	1	US71_Cont09-1977263-1973111	Core	NA	Not_secreted	Core-Chromosome	>Tribe837
M_US71_EuGene_00002141	2359	US71_Cont09	1973108	1970750	2359	100	100	0	1	US71_Cont09-1973108-1970750	Core	NA	Not_secreted	Core-Chromosome	>Tribe1924
M_US71_EuGene_00002151	2706	US71_Cont09	1969412	1966707	2706	100	100	0	1	US71_Cont09-1969412-1966707	Core	NA	Not_secreted	Core-Chromosome	>Tribe2316
M_US71_EuGene_00002161	4320	US71_Cont09	1966697	1962378	4320	100	100	0	1	US71_Cont09-1966697-1962378	Core	NA	Not_secreted	Core-Chromosome	>Tribe5388
M_US71_EuGene_00002171	696	US71_Cont09	1961553	1960858	696	100	100	0	1	US71_Cont09-1961553-1960858	Core	NA	Not_secreted	Core-Chromosome	>Tribe11759
M_US71_EuGene_00002181	1129	US71_Cont09	1960799	1959671	1129	100	100	0	1	US71_Cont09-1960799-1959671	Core	NA	Not_secreted	Core-Chromosome	>Tribe4491
M_US71_EuGene_00002191	916	US71_Cont09	1958526	1957611	916	100	100	0	1	US71_Cont09-1958526-1957611	Core	NA	Not_secreted	Core-Chromosome	>Tribe5762
M_US71_EuGene_00002201	4905	US71_Cont09	1956337	1951420	4918	99.736	100	0	1.00265	US71_Cont09-1956337-1951420	Core	NA	Not_secreted	Core-Chromosome	>Tribe1177
M_US71_EuGene_00002211	2045	US71_Cont09	1951417	1949373	2045	100	100	0	1	US71_Cont09-1951417-1949373	Core	NA	Not_secreted	Core-Chromosome	>Tribe9217
M_US71_EuGene_00002221	1265	US71_Cont09	1949008	1947738	1271	99.528	100	0	1.00474	US71_Cont09-1949008-1947738	Core	NA	Not_secreted	Core-Chromosome	>Tribe2134
M_US71_EuGene_00002231	5550	US71_Cont09	1947730	1942181	5550	100	100	0	1	US71_Cont09-1947730-1942181	Core	NA	Not_secreted	Core-Chromosome	>Tribe2134
M_US71_EuGene_00002241	1127	US71_Cont09	1940715	1939589	1127	100	100	0	1	US71_Cont09-1940715-1939589	Core	NA	Not_secreted	Core-Chromosome	>Tribe10301
M_US71_EuGene_00002251	1166	US71_Cont09	1939527	1938362	1166	100	100	0	1	US71_Cont09-1939527-1938362	Core	NA	Not_secreted	Core-Chromosome	>Tribe9974
M_US71_EuGene_00002261	2372	US71_Cont09	1937375	1935004	2372	100	100	0	1	US71_Cont09-1937375-1935004	Core	NA	Not_secreted	Core-Chromosome	>Tribe9909
M_US71_EuGene_00002271	2061	US71_Cont09	1934751	1932691	2061	100	100	0	1	US71_Cont09-1934751-1932691	Core	NA	Not_secreted	Core-Chromosome	>Tribe605
M_US71_EuGene_00002281	941	US71_Cont09	1932297	1931357	941	100	100	0	1	US71_Cont09-1932297-1931357	Core	NA	Not_secreted	Core-Chromosome	>Tribe6236
M_US71_EuGene_00002291	1158	US71_Cont09	1931112	1929955	1158	100	100	0	1	US71_Cont09-1931112-1929955	Core	NA	Not_secreted	Core-Chromosome	>Tribe8341
M_US71_EuGene_00002301	2298	US71_Cont09	1929952	1927655	2298	100	100	0	1	US71_Cont09-1929952-1927655	Core	NA	Not_secreted	Core-Chromosome	>Tribe1398
M_US71_EuGene_00002311	1795	US71_Cont09	1926341	1924547	1795	100	100	0	1	US71_Cont09-1926341-1924547	Core	NA	Not_secreted	Core-Chromosome	>Tribe6321
M_US71_EuGene_00002321	2110	US71_Cont09	1923741	1921632	2110	100	100	0	1	US71_Cont09-1923741-1921632	Core	NA	Not_secreted	Core-Chromosome	>Tribe8267
M_US71_EuGene_00002331	510	US71_Cont09	1920091	1919582	510	100	100	0	1	US71_Cont09-1920091-1919582	Core	NA	Not_secreted	Core-Chromosome	>Tribe5893
M_US71_EuGene_00002341	767	US71_Cont09	1919197	1918431	767	100	100	0	1	US71_Cont09-1919197-1918431	Core	NA	Secreted	Core-Chromosome	>Tribe6105
M_US71_EuGene_00002351	1511	US71_Cont09	1917832	1916322	1511	100	100	0	1	US71_Cont09-1917832-1916322	Core	NA	Secreted	Core-Chromosome	>Tribe6629
M_US71_EuGene_00002361	645	US71_Cont09	1914800	1914156	645	100	100	0	1	US71_Cont09-1914800-1914156	Core	NA	Not_secreted	Core-Chromosome	>Tribe3453
M_US71_EuGene_00002371	1519	US71_Cont09	1913429	1911911	1519	100	100	0	1	US71_Cont09-1913429-1911911	Core	NA	Not_secreted	Core-Chromosome	>Tribe7276
M_US71_EuGene_00002381	194	US71_Cont09	1910952	1910759	194	100	100	5.13e-99	1	US71_Cont09-1910952-1910759	Core	NA	Not_secreted	Core-Chromosome	>Tribe10372
M_US71_EuGene_00002391	1316	US71_Cont09	1907864	1906549	1316	100	100	0	1	US71_Cont09-1907864-1906549	Core	NA	Not_secreted	Core-Chromosome	>Tribe3011
M_US71_EuGene_00002401	1674	US71_Cont09	1905968	1904295	1674	100	100	0	1	US71_Cont09-1905968-1904295	Core	NA	Not_secreted	Core-Chromosome	>Tribe2344
M_US71_EuGene_00002411	857	US71_Cont09	1902059	1901210	857	99.183	100	0	1	US71_Cont09-1902059-1901210	Core	NA	Secreted	Core-Chromosome	>Tribe8133
M_US71_EuGene_00002421	3595	US71_Cont09	1900995	1897401	3595	100	100	0	1	US71_Cont09-1900995-1897401	Core	NA	Not_secreted	Core-Chromosome	>Tribe4004
M_US71_EuGene_00002431	981	US71_Cont09	1896947	1895967	981	100	100	0	1	US71_Cont09-1896947-1895967	Core	NA	Not_secreted	Core-Chromosome	>Tribe4770
M_US71_EuGene_00002441	2290	US71_Cont09	1895963	1893671	2293	99.869	100	0	1.00131	US71_Cont09-1895963-1893671	Core	NA	Not_secreted	Core-Chromosome	>Tribe2756
M_US71_EuGene_00002451	1515	US71_Cont09	1893222	1891708	1515	100	100	0	1	US71_Cont09-1893222-1891708	Core	NA	Not_secreted	Core-Chromosome	>Tribe2558
M_US71_EuGene_00002461	2223	US71_Cont09	1890202	1887980	2223	100	100	0	1	US71_Cont09-1890202-1887980	Core	NA	Not_secreted	Core-Chromosome	>Tribe10567
M_US71_EuGene_00002471	1969	US71_Cont09	1887931	1885963	1969	100	100	0	1	US71_Cont09-1887931-1885963	Core	NA	Not_secreted	Core-Chromosome	>Tribe8368
M_US71_EuGene_00002481	514	US71_Cont09	1885451	1884938	514	100	100	0	1	US71_Cont09-1885451-1884938	Core	NA	Not_secreted	Core-Chromosome	>Tribe8240
M_US71_EuGene_00002491	4737	US71_Cont09	1883986	1879250	4737	100	100	0	1	US71_Cont09-1883986-1879250	Core	NA	Not_secreted	Core-Chromosome	>Tribe1900
M_US71_EuGene_00002501	1784	US71_Cont09	1878853	1877070	1784	100	100	0	1	US71_Cont09-1878853-1877070	Core	NA	Not_secreted	Core-Chromosome	>Tribe320
M_US71_EuGene_00002511	1257	US71_Cont09	1875055	1873799	1257	100	100	0	1	US71_Cont09-1875055-1873799	Core	NA	Not_secreted	Core-Chromosome	>Tribe1641
M_US71_EuGene_00002521	4268	US71_Cont09	1873701	1869434	4268	100	100	0	1	US71_Cont09-1873701-1869434	Core	NA	Not_secreted	Core-Chromosome	>Tribe4722
M_US71_EuGene_00002531	1526	US71_Cont09	1869051	1867526	1526	100	100	0	1	US71_Cont09-1869051-1867526	Core	NA	Not_secreted	Core-Chromosome	>Tribe8392
M_US71_EuGene_00002541	2678	US71_Cont09	1867271	1864594	2678	100	100	0	1	US71_Cont09-1867271-1864594	Core	NA	Not_secreted	Core-Chromosome	>Tribe4929
M_US71_EuGene_00002551	2365	US71_Cont09	1860734	1858370	2365	100	100	0	1	US71_Cont09-1860734-1858370	Core	NA	Not_secreted	Core-Chromosome	>Tribe1988
M_US71_EuGene_00002561	1397	US71_Cont09	1858367	1856971	1397	100	100	0	1	US71_Cont09-1858367-1856971	Core	NA	Not_secreted	Core-Chromosome	>Tribe3771
M_US71_EuGene_00002571	1173	US71_Cont09	1856476	1855304	1173	100	100	0	1	US71_Cont09-1856476-1855304	Core	NA	Not_secreted	Core-Chromosome	>Tribe6222
M_US71_EuGene_00002581	179	US71_Cont09	1854562	1854384	179	100	100	1.02e-90	1	US71_Cont09-1854562-1854384	Core	NA	Not_secreted	Core-Chromosome	>Tribe3395
M_US71_EuGene_00002591	1648	US71_Cont09	1853883	1852236	1648	100	100	0	1	US71_Cont09-1853883-1852236	Core	NA	Not_secreted	Core-Chromosome	>Tribe5982
M_US71_EuGene_00002601	1742	US71_Cont09	1851379	1849638	1742	100	100	0	1	US71_Cont09-1851379-1849638	Core	NA	Not_secreted	Core-Chromosome	>Tribe4
M_US71_EuGene_00002611	1417	US71_Cont09	1849593	1848177	1417	100	100	0	1	US71_Cont09-1849593-1848177	Core	NA	Not_secreted	Core-Chromosome	>Tribe9333
M_US71_EuGene_00002621	3087	US71_Cont09	1848174	1845088	3087	100	100	0	1	US71_Cont09-1848174-1845088	Core	NA	Not_secreted	Core-Chromosome	>Tribe7798
M_US71_EuGene_00002631	449	US71_Cont09	1841427	1840979	449	100	100	0	1	US71_Cont09-1841427-1840979	Core	NA	Not_secreted	Core-Chromosome	>Tribe6263
M_US71_EuGene_00002641	1083	US71_Cont09	1838575	1837493	1083	100	100	0	1	US71_Cont09-1838575-1837493	Core	NA	Not_secreted	Core-Chromosome	>Tribe8255
M_US71_EuGene_00002651	2636	US71_Cont09	1837243	1834608	2636	100	100	0	1	US71_Cont09-1837243-1834608	Core	NA	Not_secreted	Core-Chromosome	>Tribe13
M_US71_EuGene_00002661	2206	US71_Cont09	1833002	1830797	2206	100	100	0	1	US71_Cont09-1833002-1830797	Core	NA	Not_secreted	Core-Chromosome	>Tribe1646
M_US71_EuGene_00002671	3569	US71_Cont09	1829991	1826423	3569	100	100	0	1	US71_Cont09-1829991-1826423	Core	NA	Not_secreted	Core-Chromosome	>Tribe7536
M_US71_EuGene_00002681	4584	US71_Cont09	1824644	1820061	4584	100	100	0	1	US71_Cont09-1824644-1820061	Core	NA	Not_secreted	Core-Chromosome	>Tribe8641
M_US71_EuGene_00002691	1172	US71_Cont09	1820057	1818886	1172	100	100	0	1	US71_Cont09-1820057-1818886	Core	NA	Not_secreted	Core-Chromosome	>Tribe10393
M_US71_EuGene_00002701	2464	US71_Cont09	1817454	1814991	2464	100	100	0	1	US71_Cont09-1817454-1814991	Core	NA	Not_secreted	Core-Chromosome	>Tribe1662
M_US71_EuGene_00002711	1131	US71_Cont09	1813229	1812099	1131	100	100	0	1	US71_Cont09-1813229-1812099	Core	NA	Not_secreted	Core-Chromosome	>Tribe7793
M_US71_EuGene_00002721	408	US71_Cont09	1810434	1810027	408	100	100	0	1	US71_Cont09-1810434-1810027	Core	NA	Not_secreted	Core-Chromosome	>Tribe3027
M_US71_EuGene_00002731	280	US71_Cont09	1805965	1805686	280	100	100	1.2e-146	1	US71_Cont09-1805965-1805686	Core	NA	Not_secreted	Core-Chromosome	>Tribe12181
M_US71_EuGene_00002741	3560	US71_Cont09	1805683	1802124	3560	100	100	0	1	US71_Cont09-1805683-1802124	Core	NA	Not_secreted	Core-Chromosome	>Tribe5304
M_US71_EuGene_00002751	1226	US71_Cont09	1801135	1799910	1226	100	100	0	1	US71_Cont09-1801135-1799910	Core	NA	Not_secreted	Core-Chromosome	>Tribe357
M_US71_EuGene_00002761	1198	US71_Cont09	1799698	1798501	1198	100	100	0	1	US71_Cont09-1799698-1798501	Core	NA	Not_secreted	Core-Chromosome	>Tribe4455
M_US71_EuGene_00002771	1179	US71_Cont09	1798497	1797319	1179	100	100	0	1	US71_Cont09-1798497-1797319	Core	NA	Not_secreted	Core-Chromosome	>Tribe7578
M_US71_EuGene_00002781	2687	US71_Cont09	1797107	1794421	2687	100	100	0	1	US71_Cont09-1797107-1794421	Core	NA	Not_secreted	Core-Chromosome	>Tribe5957
M_US71_EuGene_00002791	900	US71_Cont09	1793912	1793013	900	100	100	0	1	US71_Cont09-1793912-1793013	Core	NA	Not_secreted	Core-Chromosome	>Tribe1548
M_US71_EuGene_00002801	1170	US71_Cont09	1792934	1791765	1170	100	100	0	1	US71_Cont09-1792934-1791765	Core	NA	Not_secreted	Core-Chromosome	>Tribe4345
M_US71_EuGene_00002811	1677	US71_Cont09	1791401	1789725	1677	100	100	0	1	US71_Cont09-1791401-1789725	Core	NA	Not_secreted	Core-Chromosome	>Tribe4847
M_US71_EuGene_00002821	754	US71_Cont09	1789640	1788887	754	100	100	0	1	US71_Cont09-1789640-1788887	Core	NA	Not_secreted	Core-Chromosome	>Tribe6685
M_US71_EuGene_00002831	1306	US71_Cont09	1787343	1786038	1306	100	100	0	1	US71_Cont09-1787343-1786038	Core	NA	Not_secreted	Core-Chromosome	>Tribe8924
M_US71_EuGene_00002841	1565	US71_Cont09	1786035	1784471	1565	100	100	0	1	US71_Cont09-1786035-1784471	Core	NA	Not_secreted	Core-Chromosome	>Tribe9105
M_US71_EuGene_00002851	1190	US71_Cont09	1783464	1782275	1190	100	100	0	1	US71_Cont09-1783464-1782275	Core	NA	Not_secreted	Core-Chromosome	>Tribe10578
M_US71_EuGene_00002861	1404	US71_Cont09	1781941	1780538	1404	100	100	0	1	US71_Cont09-1781941-1780538	Core	NA	Not_secreted	Core-Chromosome	>Tribe101
M_US71_EuGene_00002871	2632	US71_Cont09	1779848	1777217	2632	100	100	0	1	US71_Cont09-1779848-1777217	Core	NA	Not_secreted	Core-Chromosome	>Tribe1482
M_US71_EuGene_00002881	413	US71_Cont09	1776957	1776545	413	100	100	0	1	US71_Cont09-1776957-1776545	Core	NA	Not_secreted	Core-Chromosome	>Tribe2631
M_US71_EuGene_00002891	230	US71_Cont09	1776070	1775841	230	100	100	6.04e-119	1	US71_Cont09-1776070-1775841	Core	NA	Not_secreted	Core-Chromosome	>Tribe11819
M_US71_EuGene_00002901	793	US71_Cont09	1775571	1774779	793	100	100	0	1	US71_Cont09-1775571-1774779	Core	NA	Not_secreted	Core-Chromosome	>Tribe659
M_US71_EuGene_00002911	1271	US71_Cont09	1774775	1773505	1271	100	100	0	1	US71_Cont09-1774775-1773505	Core	NA	Not_secreted	Core-Chromosome	>Tribe2429
M_US71_EuGene_00002921	155	US71_Cont09	1773161	1773007	155	100	100	1.9e-77	1	US71_Cont09-1773161-1773007	Core	NA	Not_secreted	Core-Chromosome	>Tribe5568
M_US71_EuGene_00002931	2875	US71_Cont09	1772166	1769292	2875	100	100	0	1	US71_Cont09-1772166-1769292	Core	NA	Not_secreted	Core-Chromosome	>Tribe609
M_US71_EuGene_00002941	416	US71_Cont09	1768059	1767644	416	100	100	0	1	US71_Cont09-1768059-1767644	Core	NA	Not_secreted	Core-Chromosome	>Tribe11797
M_US71_EuGene_00002951	2013	US71_Cont09	1767451	1765450	2013	99.454	100	0	1	US71_Cont09-1767451-1765450	Core	NA	Not_secreted	Core-Chromosome	>Tribe3469
M_US71_EuGene_00002961	1810	US71_Cont09	1765447	1763638	1810	100	100	0	1	US71_Cont09-1765447-1763638	Core	NA	Not_secreted	Core-Chromosome	>Tribe8836
M_US71_EuGene_00002971	1898	US71_Cont09	1761398	1759501	1898	100	100	0	1	US71_Cont09-1761398-1759501	Core	NA	Not_secreted	Core-Chromosome	>Tribe6667
M_US71_EuGene_00002981	1436	US71_Cont09	1758946	1757521	1436	99.304	100	0	1	US71_Cont09-1758946-1757521	Core	NA	Not_secreted	Core-Chromosome	>Tribe1372
M_US71_EuGene_00002991	1762	US71_Cont09	1757103	1755342	1762	100	100	0	1	US71_Cont09-1757103-1755342	Core	NA	Not_secreted	Core-Chromosome	>Tribe1680
M_US71_EuGene_00003001	3135	US71_Cont09	1755212	1752078	3135	100	100	0	1	US71_Cont09-1755212-1752078	Core	NA	Not_secreted	Core-Chromosome	>Tribe950
M_US71_EuGene_00003011	4576	US71_Cont09	1749593	1745018	4576	100	100	0	1	US71_Cont09-1749593-1745018	Core	NA	Not_secreted	Core-Chromosome	>Tribe8786
M_US71_EuGene_00003021	3177	US71_Cont09	1742674	1739498	3177	100	100	0	1	US71_Cont09-1742674-1739498	Core	NA	Not_secreted	Core-Chromosome	>Tribe7147
M_US71_EuGene_00003031	3217	US71_Cont09	1738624	1735408	3217	100	100	0	1	US71_Cont09-1738624-1735408	Core	NA	Not_secreted	Core-Chromosome	>Tribe4451
M_US71_EuGene_00003041	4021	US71_Cont09	1735200	1731180	4021	100	100	0	1	US71_Cont09-1735200-1731180	Core	NA	Not_secreted	Core-Chromosome	>Tribe2324
M_US71_EuGene_00003051	2411	US71_Cont09	1731064	1728654	2411	100	100	0	1	US71_Cont09-1731064-1728654	Core	NA	Not_secreted	Core-Chromosome	>Tribe7882
M_US71_EuGene_00003061	3497	US71_Cont09	1727208	1723712	3497	100	100	0	1	US71_Cont09-1727208-1723712	Core	NA	Not_secreted	Core-Chromosome	>Tribe5092
M_US71_EuGene_00003071	2575	US71_Cont09	1723399	1720825	2575	100	100	0	1	US71_Cont09-1723399-1720825	Core	NA	Not_secreted	Core-Chromosome	>Tribe4195
M_US71_EuGene_00003081	365	US71_Cont09	1720400	1720036	365	100	100	0	1	US71_Cont09-1720400-1720036	Core	NA	Not_secreted	Core-Chromosome	>Tribe6174
M_US71_EuGene_00003091	1350	US71_Cont09	1719915	1718566	1350	100	100	0	1	US71_Cont09-1719915-1718566	Core	NA	Secreted	Core-Chromosome	>Tribe3089
M_US71_EuGene_00003101	2097	US71_Cont09	1717231	1715135	2097	100	100	0	1	US71_Cont09-1717231-1715135	Core	NA	Secreted	Core-Chromosome	>Tribe9
M_US71_EuGene_00003111	969	US71_Cont09	1713631	1712663	969	100	100	0	1	US71_Cont09-1713631-1712663	Core	NA	Not_secreted	Core-Chromosome	>Tribe9028
M_US71_EuGene_00003121	3149	US71_Cont09	1712199	1709051	3149	100	100	0	1	US71_Cont09-1712199-1709051	Core	NA	Not_secreted	Core-Chromosome	>Tribe2566
M_US71_EuGene_00003131	795	US71_Cont09	1707626	1706832	795	100	100	0	1	US71_Cont09-1707626-1706832	Core	NA	Not_secreted	Core-Chromosome	>Tribe4320
M_US71_EuGene_00003141	417	US71_Cont09	1706829	1706413	417	100	100	0	1	US71_Cont09-1706829-1706413	Core	NA	Not_secreted	Core-Chromosome	>Tribe12187
M_US71_EuGene_00003151	1643	US71_Cont09	1706261	1704619	1643	100	100	0	1	US71_Cont09-1706261-1704619	Core	NA	Not_secreted	Core-Chromosome	>Tribe1599
M_US71_EuGene_00003161	1274	US71_Cont09	1704449	1703176	1274	100	100	0	1	US71_Cont09-1704449-1703176	Core	NA	Not_secreted	Core-Chromosome	>Tribe4960
M_US71_EuGene_00003171	1843	US71_Cont09	1701228	1699386	1843	100	100	0	1	US71_Cont09-1701228-1699386	Core	NA	Not_secreted	Core-Chromosome	>Tribe7200
M_US71_EuGene_00003181	4267	US71_Cont09	1699161	1694895	4267	99.953	100	0	1	US71_Cont09-1699161-1694895	Core	NA	Not_secreted	Core-Chromosome	>Tribe719
M_US71_EuGene_00003191	1273	US71_Cont09	1689739	1688467	1273	100	100	0	1	US71_Cont09-1689739-1688467	Core	NA	Not_secreted	Core-Chromosome	>Tribe3199
M_US71_EuGene_00003201	910	US71_Cont09	1688083	1687174	910	100	100	0	1	US71_Cont09-1688083-1687174	Core	NA	Not_secreted	Core-Chromosome	>Tribe3258
M_US71_EuGene_00003211	1667	US71_Cont09	1687171	1685505	1667	100	100	0	1	US71_Cont09-1687171-1685505	Core	NA	Not_secreted	Core-Chromosome	>Tribe7860
M_US71_EuGene_00003221	198	US71_Cont09	1685370	1685173	198	100	100	3.14e-101	1	US71_Cont09-1685370-1685173	Core	NA	Not_secreted	Core-Chromosome	>Tribe6014
M_US71_EuGene_00003231	1000	US71_Cont09	1685163	1684164	1000	100	100	0	1	US71_Cont09-1685163-1684164	Core	NA	Not_secreted	Core-Chromosome	>Tribe4309
M_US71_EuGene_00003241	992	US71_Cont09	1684042	1683051	992	100	100	0	1	US71_Cont09-1684042-1683051	Core	NA	Not_secreted	Core-Chromosome	>Tribe8234
M_US71_EuGene_00003251	1758	US71_Cont09	1682175	1680418	1758	100	100	0	1	US71_Cont09-1682175-1680418	Core	NA	Not_secreted	Core-Chromosome	>Tribe7093
M_US71_EuGene_00003261	3099	US71_Cont09	1680328	1677230	3099	100	100	0	1	US71_Cont09-1680328-1677230	Core	NA	Not_secreted	Core-Chromosome	>Tribe2676
M_US71_EuGene_00003271	1108	US71_Cont09	1677226	1676119	1108	100	100	0	1	US71_Cont09-1677226-1676119	Core	NA	Not_secreted	Core-Chromosome	>Tribe3924
M_US71_EuGene_00003281	1884	US71_Cont09	1675852	1673969	1884	100	100	0	1	US71_Cont09-1675852-1673969	Core	NA	Secreted	Core-Chromosome	>Tribe3555
M_US71_EuGene_00003291	741	US71_Cont09	1671280	1670540	741	100	100	0	1	US71_Cont09-1671280-1670540	Core	NA	Not_secreted	Core-Chromosome	>Tribe8265
M_US71_EuGene_00003301	2142	US71_Cont09	1669942	1667801	2142	100	100	0	1	US71_Cont09-1669942-1667801	Core	NA	Not_secreted	Core-Chromosome	>Tribe8544
M_US71_EuGene_00003311	2073	US71_Cont09	1667547	1665475	2073	100	100	0	1	US71_Cont09-1667547-1665475	Core	NA	Not_secreted	Core-Chromosome	>Tribe8515
M_US71_EuGene_00003321	2941	US71_Cont09	1664590	1661650	2941	100	100	0	1	US71_Cont09-1664590-1661650	Core	NA	Not_secreted	Core-Chromosome	>Tribe4409
M_US71_EuGene_00003331	928	US71_Cont09	1658852	1657925	928	100	100	0	1	US71_Cont09-1658852-1657925	Core	NA	Not_secreted	Core-Chromosome	>Tribe3073
M_US71_EuGene_00003341	2493	US71_Cont09	1657476	1654984	2493	100	100	0	1	US71_Cont09-1657476-1654984	Core	NA	Not_secreted	Core-Chromosome	>Tribe4019
M_US71_EuGene_00003351	2449	US71_Cont09	1653629	1651181	2449	100	100	0	1	US71_Cont09-1653629-1651181	Core	NA	Not_secreted	Core-Chromosome	>Tribe8896
M_US71_EuGene_00003361	1344	US71_Cont09	1648955	1647612	1344	100	100	0	1	US71_Cont09-1648955-1647612	Core	NA	Not_secreted	Core-Chromosome	>Tribe8211
M_US71_EuGene_00003371	1026	US71_Cont09	1647609	1646584	1026	100	100	0	1	US71_Cont09-1647609-1646584	Core	NA	Not_secreted	Core-Chromosome	>Tribe5173
M_US71_EuGene_00003381	3572	US71_Cont09	1646068	1642497	3572	100	100	0	1	US71_Cont09-1646068-1642497	Core	NA	Not_secreted	Core-Chromosome	>Tribe5819
M_US71_EuGene_00003391	523	US71_Cont09	1641158	1640636	523	100	100	0	1	US71_Cont09-1641158-1640636	Core	NA	Not_secreted	Core-Chromosome	>Tribe9033
M_US71_EuGene_00003401	170	US71_Cont09	1639307	1639138	170	100	100	9.69e-86	1	US71_Cont09-1639307-1639138	Core	NA	Not_secreted	Core-Chromosome	>Tribe5865
M_US71_EuGene_00003411	1276	US71_Cont09	1638789	1637514	1276	100	100	0	1	US71_Cont09-1638789-1637514	Core	NA	Not_secreted	Core-Chromosome	>Tribe1700
M_US71_EuGene_00003421	1360	US71_Cont09	1637301	1635942	1360	100	100	0	1	US71_Cont09-1637301-1635942	Core	NA	Not_secreted	Core-Chromosome	>Tribe8612
M_US71_EuGene_00003431	3000	US71_Cont09	1635464	1632465	3000	100	100	0	1	US71_Cont09-1635464-1632465	Core	NA	Not_secreted	Core-Chromosome	>Tribe4972
M_US71_EuGene_00003441	781	US71_Cont09	1631415	1630636	780	100	99	0	0.99872	US71_Cont09-1631415-1630636	Core	NA	Not_secreted	Core-Chromosome	>Tribe1364
M_US71_EuGene_00003451	1161	US71_Cont09	1630635	1629475	1161	100	100	0	1	US71_Cont09-1630635-1629475	Core	NA	Not_secreted	Core-Chromosome	>Tribe1364
M_US71_EuGene_00003461	1273	US71_Cont09	1628999	1627727	1273	100	100	0	1	US71_Cont09-1628999-1627727	Core	NA	Not_secreted	Core-Chromosome	>Tribe9004
M_US71_EuGene_00003471	2629	US71_Cont09	1626199	1623571	2629	100	100	0	1	US71_Cont09-1626199-1623571	Core	NA	Not_secreted	Core-Chromosome	>Tribe8511
M_US71_EuGene_00003481	1459	US71_Cont09	1623564	1622106	1459	100	100	0	1	US71_Cont09-1623564-1622106	Core	NA	Secreted	Core-Chromosome	>Tribe5530
M_US71_EuGene_00003491	2437	US71_Cont09	1621743	1619307	2437	100	100	0	1	US71_Cont09-1621743-1619307	Core	NA	Not_secreted	Core-Chromosome	>Tribe2462
M_US71_EuGene_00003501	2595	US71_Cont09	1618576	1615982	2595	100	100	0	1	US71_Cont09-1618576-1615982	Core	NA	Not_secreted	Core-Chromosome	>Tribe148
M_US71_EuGene_00003511	4975	US71_Cont09	1615972	1610998	4975	100	100	0	1	US71_Cont09-1615972-1610998	Core	NA	Not_secreted	Core-Chromosome	>Tribe2376
M_US71_EuGene_00003521	2269	US71_Cont09	1609593	1607325	2269	100	100	0	1	US71_Cont09-1609593-1607325	Core	NA	Not_secreted	Core-Chromosome	>Tribe6827
M_US71_EuGene_00003531	1205	US71_Cont09	1607238	1606034	1205	100	100	0	1	US71_Cont09-1607238-1606034	Core	NA	Not_secreted	Core-Chromosome	>Tribe4827
M_US71_EuGene_00003541	2025	US71_Cont09	1600492	1598468	2025	100	100	0	1	US71_Cont09-1600492-1598468	Core	NA	Not_secreted	Core-Chromosome	>Tribe3273
M_US71_EuGene_00003551	3076	US71_Cont09	1598190	1595115	3076	100	100	0	1	US71_Cont09-1598190-1595115	Core	NA	Not_secreted	Core-Chromosome	>Tribe346
M_US71_EuGene_00003561	946	US71_Cont09	1594557	1593612	946	100	100	0	1	US71_Cont09-1594557-1593612	Core	NA	Not_secreted	Core-Chromosome	>Tribe8237
M_US71_EuGene_00003571	1399	US71_Cont09	1593507	1592109	1399	100	100	0	1	US71_Cont09-1593507-1592109	Core	NA	Not_secreted	Core-Chromosome	>Tribe6172
M_US71_EuGene_00003581	1551	US71_Cont09	1591869	1590319	1551	100	100	0	1	US71_Cont09-1591869-1590319	Core	NA	Not_secreted	Core-Chromosome	>Tribe7974
M_US71_EuGene_00003591	1306	US71_Cont09	1590117	1588812	1306	100	100	0	1	US71_Cont09-1590117-1588812	Core	NA	Not_secreted	Core-Chromosome	>Tribe4268
M_US71_EuGene_00003601	1275	US71_Cont09	1588585	1587311	1275	100	100	0	1	US71_Cont09-1588585-1587311	Core	NA	Not_secreted	Core-Chromosome	>Tribe209
M_US71_EuGene_00003611	2400	US71_Cont09	1587308	1584909	2400	100	100	0	1	US71_Cont09-1587308-1584909	Core	NA	Not_secreted	Core-Chromosome	>Tribe5020
M_US71_EuGene_00003621	755	US71_Cont09	1584685	1583931	755	100	100	0	1	US71_Cont09-1584685-1583931	Core	NA	Not_secreted	Core-Chromosome	>Tribe8721
M_US71_EuGene_00003631	1408	US71_Cont09	1583927	1582520	1408	100	100	0	1	US71_Cont09-1583927-1582520	Core	NA	Not_secreted	Core-Chromosome	>Tribe533
M_US71_EuGene_00003641	1666	US71_Cont09	1582343	1580678	1666	100	100	0	1	US71_Cont09-1582343-1580678	Core	NA	Not_secreted	Core-Chromosome	>Tribe225
M_US71_EuGene_00003651	1878	US71_Cont09	1579835	1577958	1878	100	100	0	1	US71_Cont09-1579835-1577958	Core	NA	Not_secreted	Core-Chromosome	>Tribe764
M_US71_EuGene_00003661	1711	US71_Cont09	1577283	1575573	1711	100	100	0	1	US71_Cont09-1577283-1575573	Core	NA	Not_secreted	Core-Chromosome	>Tribe1056
M_US71_EuGene_00003671	940	US71_Cont09	1575566	1574627	940	100	100	0	1	US71_Cont09-1575566-1574627	Core	NA	Not_secreted	Core-Chromosome	>Tribe7647
M_US71_EuGene_00003681	412	US71_Cont09	1572509	1572098	412	100	100	0	1	US71_Cont09-1572509-1572098	Core	NA	Not_secreted	Core-Chromosome	>Tribe10733
M_US71_EuGene_00003691	2257	US71_Cont09	1571403	1569147	2257	100	100	0	1	US71_Cont09-1571403-1569147	Core	NA	Not_secreted	Core-Chromosome	>Tribe4948
M_US71_EuGene_00003701	3607	US71_Cont09	1563329	1559723	3607	100	100	0	1	US71_Cont09-1563329-1559723	Core	NA	Not_secreted	Core-Chromosome	>Tribe7319
M_US71_EuGene_00003711	2485	US71_Cont09	1559713	1557229	2485	100	100	0	1	US71_Cont09-1559713-1557229	Core	NA	Not_secreted	Core-Chromosome	>Tribe8245
M_US71_EuGene_00003721	2193	US71_Cont09	1556470	1554278	2193	100	100	0	1	US71_Cont09-1556470-1554278	Core	NA	Not_secreted	Core-Chromosome	>Tribe4315
M_US71_EuGene_00003731	1916	US71_Cont09	1553737	1551822	1916	100	100	0	1	US71_Cont09-1553737-1551822	Core	NA	Not_secreted	Core-Chromosome	>Tribe860
M_US71_EuGene_00003741	3753	US71_Cont09	1551740	1547988	3753	100	100	0	1	US71_Cont09-1551740-1547988	Core	NA	Not_secreted	Core-Chromosome	>Tribe2273
M_US71_EuGene_00003751	474	US71_Cont09	1546990	1546517	474	100	100	0	1	US71_Cont09-1546990-1546517	Core	NA	Secreted	Core-Chromosome	>Tribe10591
M_US71_EuGene_00003761	152	US71_Cont09	1545424	1545273	152	100	100	8.63e-76	1	US71_Cont09-1545424-1545273	Core	NA	Secreted	Core-Chromosome	>Tribe10290
M_US71_EuGene_00003771	860	US71_Cont09	1544548	1543689	860	100	100	0	1	US71_Cont09-1544548-1543689	Core	NA	Secreted	Core-Chromosome	>Tribe5397
M_US71_EuGene_00003781	6032	US71_Cont09	1543487	1537456	6032	100	100	0	1	US71_Cont09-1543487-1537456	Core	NA	Not_secreted	Core-Chromosome	>Tribe391
M_US71_EuGene_00003791	1626	US71_Cont09	1537108	1535483	1626	100	100	0	1	US71_Cont09-1537108-1535483	Core	NA	Not_secreted	Core-Chromosome	>Tribe4652
M_US71_EuGene_00003801	2243	US71_Cont09	1534003	1531761	2243	100	100	0	1	US71_Cont09-1534003-1531761	Core	NA	Not_secreted	Core-Chromosome	>Tribe6446
M_US71_EuGene_00003811	2080	US71_Cont09	1530621	1528539	2083	99.808	100	0	1.00144	US71_Cont09-1530621-1528539	Core	NA	Not_secreted	Core-Chromosome	>Tribe6779
M_US71_EuGene_00003821	1216	US71_Cont09	1527293	1526078	1216	100	100	0	1	US71_Cont09-1527293-1526078	Core	NA	Not_secreted	Core-Chromosome	>Tribe3329
M_US71_EuGene_00003831	1307	US71_Cont09	1525968	1524662	1307	100	100	0	1	US71_Cont09-1525968-1524662	Core	NA	Not_secreted	Core-Chromosome	>Tribe4594
M_US71_EuGene_00003841	1025	US71_Cont09	1524350	1523326	1025	100	100	0	1	US71_Cont09-1524350-1523326	Core	NA	Not_secreted	Core-Chromosome	>Tribe5319
M_US71_EuGene_00003851	726	US71_Cont09	1522989	1522264	726	100	100	0	1	US71_Cont09-1522989-1522264	Core	NA	Not_secreted	Core-Chromosome	>Tribe8560
M_US71_EuGene_00003861	2675	US71_Cont09	1521837	1519163	2675	100	100	0	1	US71_Cont09-1521837-1519163	Core	NA	Not_secreted	Core-Chromosome	>Tribe2634
M_US71_EuGene_00003871	3082	US71_Cont09	1519156	1516075	3082	100	100	0	1	US71_Cont09-1519156-1516075	Core	NA	Not_secreted	Core-Chromosome	>Tribe3020
M_US71_EuGene_00003881	770	US71_Cont09	1515618	1514849	770	100	100	0	1	US71_Cont09-1515618-1514849	Core	NA	Not_secreted	Core-Chromosome	>Tribe10639
M_US71_EuGene_00003891	1593	US71_Cont09	1514843	1513251	1593	100	100	0	1	US71_Cont09-1514843-1513251	Core	NA	Not_secreted	Core-Chromosome	>Tribe938
M_US71_EuGene_00003901	2697	US71_Cont09	1512131	1509435	2697	100	100	0	1	US71_Cont09-1512131-1509435	Core	NA	Not_secreted	Core-Chromosome	>Tribe5742
M_US71_EuGene_00003911	1929	US71_Cont09	1508700	1506772	1929	100	100	0	1	US71_Cont09-1508700-1506772	Core	NA	Not_secreted	Core-Chromosome	>Tribe927
M_US71_EuGene_00003921	1300	US71_Cont09	1506698	1505399	1300	100	100	0	1	US71_Cont09-1506698-1505399	Core	NA	Not_secreted	Core-Chromosome	>Tribe3848
M_US71_EuGene_00003931	242	US71_Cont09	1505341	1505100	242	100	100	1.36e-125	1	US71_Cont09-1505341-1505100	Core	NA	Not_secreted	Core-Chromosome	>Tribe5273
M_US71_EuGene_00003941	2386	US71_Cont09	1504854	1502478	2386	99.623	100	0	1	US71_Cont09-1504854-1502478	Core	NA	Not_secreted	Core-Chromosome	>Tribe822
M_US71_EuGene_00003951	1749	US71_Cont09	1502311	1500563	1749	100	100	0	1	US71_Cont09-1502311-1500563	Core	NA	Not_secreted	Core-Chromosome	>Tribe4766
M_US71_EuGene_00003961	2871	US71_Cont09	1500080	1497210	2871	100	100	0	1	US71_Cont09-1500080-1497210	Core	NA	Not_secreted	Core-Chromosome	>Tribe5295
M_US71_EuGene_00003971	872	US71_Cont09	1494327	1493456	872	100	100	0	1	US71_Cont09-1494327-1493456	Core	NA	Not_secreted	Core-Chromosome	>Tribe7376
M_US71_EuGene_00003981	2212	US71_Cont09	1493155	1490944	2212	100	100	0	1	US71_Cont09-1493155-1490944	Core	NA	Not_secreted	Core-Chromosome	>Tribe8529
M_US71_EuGene_00003991	2045	US71_Cont09	1489476	1487432	2045	100	100	0	1	US71_Cont09-1489476-1487432	Core	NA	Not_secreted	Core-Chromosome	>Tribe2350
M_US71_EuGene_00004001	3305	US71_Cont09	1485838	1482534	3305	100	100	0	1	US71_Cont09-1485838-1482534	Core	NA	Not_secreted	Core-Chromosome	>Tribe7629
M_US71_EuGene_00004011	1885	US71_Cont09	1482280	1480396	1885	100	100	0	1	US71_Cont09-1482280-1480396	Core	NA	Not_secreted	Core-Chromosome	>Tribe6090
M_US71_EuGene_00004021	816	US71_Cont09	1479911	1479096	816	100	100	0	1	US71_Cont09-1479911-1479096	Core	NA	Not_secreted	Core-Chromosome	>Tribe3219
M_US71_EuGene_00004031	2221	US71_Cont09	1479093	1476873	2221	100	100	0	1	US71_Cont09-1479093-1476873	Core	NA	Not_secreted	Core-Chromosome	>Tribe10363
M_US71_EuGene_00004041	4887	US71_Cont09	1476185	1471299	4887	100	100	0	1	US71_Cont09-1476185-1471299	Core	NA	Not_secreted	Core-Chromosome	>Tribe2051
M_US71_EuGene_00004051	655	US71_Cont09	1470536	1469882	655	100	100	0	1	US71_Cont09-1470536-1469882	Core	NA	Not_secreted	Core-Chromosome	>Tribe5834
M_US71_EuGene_00004061	3010	US71_Cont09	1469769	1466760	3010	100	100	0	1	US71_Cont09-1469769-1466760	Core	NA	Not_secreted	Core-Chromosome	>Tribe8646
M_US71_EuGene_00004071	673	US71_Cont09	1465481	1464809	673	100	100	0	1	US71_Cont09-1465481-1464809	Core	NA	Not_secreted	Core-Chromosome	>Tribe9156
M_US71_EuGene_00004081	185	US71_Cont09	1464409	1464225	185	100	100	4.9e-94	1	US71_Cont09-1464409-1464225	Core	NA	Not_secreted	Core-Chromosome	>Tribe6310
M_US71_EuGene_00004091	687	US71_Cont09	1462054	1461368	687	100	100	0	1	US71_Cont09-1462054-1461368	Core	NA	Not_secreted	Core-Chromosome	>Tribe10552
M_US71_EuGene_00004101	2052	US71_Cont09	1460496	1458445	2052	100	100	0	1	US71_Cont09-1460496-1458445	Core	NA	Not_secreted	Core-Chromosome	>Tribe5676
M_US71_EuGene_00004111	446	US71_Cont09	1457515	1457070	446	100	100	0	1	US71_Cont09-1457515-1457070	Core	NA	Not_secreted	Core-Chromosome	>Tribe6908
M_US71_EuGene_00004121	2485	US71_Cont09	1455867	1453383	2485	100	100	0	1	US71_Cont09-1455867-1453383	Core	NA	Not_secreted	Core-Chromosome	>Tribe2023
M_US71_EuGene_00004131	3416	US71_Cont09	1453378	1449963	3416	100	100	0	1	US71_Cont09-1453378-1449963	Core	NA	Not_secreted	Core-Chromosome	>Tribe615
M_US71_EuGene_00004141	1208	US71_Cont09	1448663	1447456	1208	100	100	0	1	US71_Cont09-1448663-1447456	Core	NA	Not_secreted	Core-Chromosome	>Tribe6192
M_US71_EuGene_00004151	2212	US71_Cont09	1447306	1445095	2212	100	100	0	1	US71_Cont09-1447306-1445095	Core	NA	Not_secreted	Core-Chromosome	>Tribe3389
M_US71_EuGene_00004161	586	US71_Cont09	1444360	1443775	586	100	100	0	1	US71_Cont09-1444360-1443775	Core	NA	Not_secreted	Core-Chromosome	>Tribe9996
M_US71_EuGene_00004171	1138	US71_Cont09	1443638	1442501	1138	100	100	0	1	US71_Cont09-1443638-1442501	Core	NA	Not_secreted	Core-Chromosome	>Tribe5447
M_US71_EuGene_00004181	1013	US71_Cont09	1442498	1441486	1013	100	100	0	1	US71_Cont09-1442498-1441486	Core	NA	Not_secreted	Core-Chromosome	>Tribe6419
M_US71_EuGene_00004191	1901	US71_Cont09	1441234	1439334	1901	100	100	0	1	US71_Cont09-1441234-1439334	Core	NA	Not_secreted	Core-Chromosome	>Tribe6705
M_US71_EuGene_00004201	2095	US71_Cont09	1435544	1433450	2095	100	100	0	1	US71_Cont09-1435544-1433450	Core	NA	Not_secreted	Core-Chromosome	>Tribe132
M_US71_EuGene_00004211	2724	US71_Cont09	1432772	1430049	2724	100	100	0	1	US71_Cont09-1432772-1430049	Core	NA	Secreted	Core-Chromosome	>Tribe9170
M_US71_EuGene_00004221	707	US71_Cont09	1429490	1428784	707	100	100	0	1	US71_Cont09-1429490-1428784	Core	NA	Not_secreted	Core-Chromosome	>Tribe9305
M_US71_EuGene_00004231	3222	US71_Cont09	1425593	1422372	3222	100	100	0	1	US71_Cont09-1425593-1422372	Core	NA	Not_secreted	Core-Chromosome	>Tribe2934
M_US71_EuGene_00004241	2180	US71_Cont09	1422367	1420185	2183	99.863	100	0	1.00138	US71_Cont09-1422367-1420185	Core	NA	Not_secreted	Core-Chromosome	>Tribe8168
M_US71_EuGene_00004251	1966	US71_Cont09	1419407	1417442	1966	100	100	0	1	US71_Cont09-1419407-1417442	Core	NA	Not_secreted	Core-Chromosome	>Tribe8714
M_US71_EuGene_00004261	1756	US71_Cont09	1417051	1415296	1756	100	100	0	1	US71_Cont09-1417051-1415296	Core	NA	Not_secreted	Core-Chromosome	>Tribe8176
M_US71_EuGene_00004271	1663	US71_Cont09	1414144	1412482	1663	100	100	0	1	US71_Cont09-1414144-1412482	Core	NA	Not_secreted	Core-Chromosome	>Tribe5895
M_US71_EuGene_00004281	641	US71_Cont09	1412128	1411488	641	100	100	0	1	US71_Cont09-1412128-1411488	Core	NA	Not_secreted	Core-Chromosome	>Tribe9545
M_US71_EuGene_00004291	5401	US71_Cont09	1410466	1405066	5401	100	100	0	1	US71_Cont09-1410466-1405066	Core	NA	Not_secreted	Core-Chromosome	>Tribe6845
M_US71_EuGene_00004301	622	US71_Cont09	1401543	1400922	622	100	100	0	1	US71_Cont09-1401543-1400922	Core	NA	Not_secreted	Core-Chromosome	>Tribe9179
M_US71_EuGene_00004311	2368	US71_Cont09	1398667	1396300	2368	100	100	0	1	US71_Cont09-1398667-1396300	Core	NA	Not_secreted	Core-Chromosome	>Tribe1054
M_US71_EuGene_00004321	1472	US71_Cont09	1395926	1394455	1472	100	100	0	1	US71_Cont09-1395926-1394455	Core	NA	Not_secreted	Core-Chromosome	>Tribe2199
M_US71_EuGene_00004331	2475	US71_Cont09	1393792	1391318	2475	100	100	0	1	US71_Cont09-1393792-1391318	Core	NA	Not_secreted	Core-Chromosome	>Tribe104
M_US71_EuGene_00004341	1261	US71_Cont09	1386862	1385602	1261	100	100	0	1	US71_Cont09-1386862-1385602	Core	NA	Not_secreted	Core-Chromosome	>Tribe686
M_US71_EuGene_00004351	863	US71_Cont09	1384814	1383952	863	100	100	0	1	US71_Cont09-1384814-1383952	Core	NA	Not_secreted	Core-Chromosome	>Tribe4689
M_US71_EuGene_00004361	1903	US71_Cont09	1383257	1381355	1903	100	100	0	1	US71_Cont09-1383257-1381355	Core	NA	Not_secreted	Core-Chromosome	>Tribe73
M_US71_EuGene_00004371	2961	US71_Cont09	1380800	1377838	2963	99.933	100	0	1.00068	US71_Cont09-1380800-1377838	Core	NA	Not_secreted	Core-Chromosome	>Tribe2105
M_US71_EuGene_00004381	2831	US71_Cont09	1377745	1374915	2831	100	100	0	1	US71_Cont09-1377745-1374915	Core	NA	Secreted	Core-Chromosome	>Tribe15
M_US71_EuGene_00004391	1675	US71_Cont09	1372563	1370889	1675	100	100	0	1	US71_Cont09-1372563-1370889	Core	NA	Not_secreted	Core-Chromosome	>Tribe633
M_US71_EuGene_00004401	1646	US71_Cont09	1370073	1368428	1646	100	100	0	1	US71_Cont09-1370073-1368428	Core	NA	Not_secreted	Core-Chromosome	>Tribe2181
M_US71_EuGene_00004411	671	US71_Cont09	1368073	1367403	671	100	100	0	1	US71_Cont09-1368073-1367403	Core	NA	Not_secreted	Core-Chromosome	>Tribe8822
M_US71_EuGene_00004421	354	US71_Cont09	1366704	1366351	354	100	100	0	1	US71_Cont09-1366704-1366351	Core	NA	Not_secreted	Core-Chromosome	>Tribe7411
M_US71_EuGene_00004431	3386	US71_Cont09	1364865	1361489	3386	99.734	100	0	1	US71_Cont09-1364865-1361489	Core	NA	Not_secreted	Core-Chromosome	>Tribe541
M_US71_EuGene_00004441	3174	US71_Cont09	1361379	1358206	3174	100	100	0	1	US71_Cont09-1361379-1358206	Core	NA	Not_secreted	Core-Chromosome	>Tribe3727
M_US71_EuGene_00004451	2371	US71_Cont09	1357841	1355471	2371	100	100	0	1	US71_Cont09-1357841-1355471	Core	NA	Not_secreted	Core-Chromosome	>Tribe8337
M_US71_EuGene_00004461	909	US71_Cont09	1355462	1354554	909	100	100	0	1	US71_Cont09-1355462-1354554	Core	NA	Not_secreted	Core-Chromosome	>Tribe6933
M_US71_EuGene_00004471	1405	US71_Cont09	1353748	1352344	1405	100	100	0	1	US71_Cont09-1353748-1352344	Core	NA	Not_secreted	Core-Chromosome	>Tribe2464
M_US71_EuGene_00004481	1526	US71_Cont09	1350745	1349216	1530	99.739	100	0	1.00262	US71_Cont09-1350745-1349216	Core	NA	Not_secreted	Core-Chromosome	>Tribe548
M_US71_EuGene_00004491	1860	US71_Cont09	1349213	1347354	1860	100	100	0	1	US71_Cont09-1349213-1347354	Core	NA	Not_secreted	Core-Chromosome	>Tribe10239
M_US71_EuGene_00004501	224	US71_Cont09	1347194	1346971	224	100	100	1.27e-115	1	US71_Cont09-1347194-1346971	Core	NA	Not_secreted	Core-Chromosome	>Tribe6493
M_US71_EuGene_00004511	1683	US71_Cont09	1346499	1344817	1683	100	100	0	1	US71_Cont09-1346499-1344817	Core	NA	Not_secreted	Core-Chromosome	>Tribe4477
M_US71_EuGene_00004521	2151	US71_Cont09	1343263	1341113	2151	100	100	0	1	US71_Cont09-1343263-1341113	Core	NA	Not_secreted	Core-Chromosome	>Tribe128
M_US71_EuGene_00004531	1759	US71_Cont09	1340736	1338976	1761	99.886	100	0	1.00114	US71_Cont09-1340736-1338976	Core	NA	Not_secreted	Core-Chromosome	>Tribe8458
M_US71_EuGene_00004541	2136	US71_Cont09	1338812	1336677	2136	100	100	0	1	US71_Cont09-1338812-1336677	Core	NA	Not_secreted	Core-Chromosome	>Tribe1937
M_US71_EuGene_00004551	1603	US71_Cont09	1335746	1334144	1603	100	100	0	1	US71_Cont09-1335746-1334144	Core	NA	Not_secreted	Core-Chromosome	>Tribe7021
M_US71_EuGene_00004561	1124	US71_Cont09	1333998	1332875	1124	100	100	0	1	US71_Cont09-1333998-1332875	Core	NA	Not_secreted	Core-Chromosome	>Tribe5341
M_US71_EuGene_00004571	2224	US71_Cont09	1332336	1330113	2224	100	100	0	1	US71_Cont09-1332336-1330113	Core	NA	Not_secreted	Core-Chromosome	>Tribe1882
M_US71_EuGene_00004581	719	US71_Cont09	1330052	1329334	719	100	100	0	1	US71_Cont09-1330052-1329334	Core	NA	Not_secreted	Core-Chromosome	>Tribe9970
M_US71_EuGene_00004591	325	US71_Cont09	1329337	1329023	316	99.684	97	2.29e-164	0.972308	US71_Cont09-1329337-1329023	Core	NA	Not_secreted	Core-Chromosome	>Tribe3383
M_US71_EuGene_00004601	1935	US71_Cont09	1328325	1326391	1935	100	100	0	1	US71_Cont09-1328325-1326391	Core	NA	Not_secreted	Core-Chromosome	>Tribe3052
M_US71_EuGene_00004611	2507	US71_Cont09	1326013	1323507	2507	100	100	0	1	US71_Cont09-1326013-1323507	Core	NA	Secreted	Core-Chromosome	>Tribe4343
M_US71_EuGene_00004621	1754	US71_Cont09	1318981	1317228	1754	100	100	0	1	US71_Cont09-1318981-1317228	Core	NA	Not_secreted	Core-Chromosome	>Tribe4927
M_US71_EuGene_00004631	725	US71_Cont09	1315609	1314885	725	100	100	0	1	US71_Cont09-1315609-1314885	Core	NA	Not_secreted	Core-Chromosome	>Tribe1006
M_US71_EuGene_00004641	1996	US71_Cont09	1314858	1312864	1995	100	99	0	0.999499	US71_Cont09-1314858-1312864	Core	NA	Not_secreted	Core-Chromosome	>Tribe1006
M_US71_EuGene_00004651	1006	US71_Cont09	1312296	1311291	1006	100	100	0	1	US71_Cont09-1312296-1311291	Core	NA	Not_secreted	Core-Chromosome	>Tribe7779
M_US71_EuGene_00004661	1837	US71_Cont09	1309961	1308125	1837	100	100	0	1	US71_Cont09-1309961-1308125	Core	NA	Not_secreted	Core-Chromosome	>Tribe117
M_US71_EuGene_00004671	587	US71_Cont09	1306828	1306242	587	100	100	0	1	US71_Cont09-1306828-1306242	Core	NA	Not_secreted	Core-Chromosome	>Tribe11983
M_US71_EuGene_00004681	3436	US71_Cont09	1306154	1302719	3436	100	100	0	1	US71_Cont09-1306154-1302719	Core	NA	Not_secreted	Core-Chromosome	NA
M_US71_EuGene_00004691	1621	US71_Cont09	1300272	1298652	1621	100	100	0	1	US71_Cont09-1300272-1298652	Core	NA	Not_secreted	Core-Chromosome	>Tribe12096
M_US71_EuGene_00004701	2299	US71_Cont09	1296031	1293733	2299	100	100	0	1	US71_Cont09-1296031-1293733	Core	NA	Not_secreted	Core-Chromosome	>Tribe5471
M_US71_EuGene_00004711	1313	US71_Cont09	1293555	1292243	1313	100	100	0	1	US71_Cont09-1293555-1292243	Core	NA	Not_secreted	Core-Chromosome	>Tribe6353
M_US71_EuGene_00004721	2201	US71_Cont09	1292211	1290011	2201	100	100	0	1	US71_Cont09-1292211-1290011	Core	NA	Not_secreted	Core-Chromosome	>Tribe10376
M_US71_EuGene_00004731	2264	US71_Cont09	1288854	1286591	2264	100	100	0	1	US71_Cont09-1288854-1286591	Core	NA	Not_secreted	Core-Chromosome	>Tribe9034
M_US71_EuGene_00004741	806	US71_Cont09	1279545	1278740	806	100	100	0	1	US71_Cont09-1279545-1278740	Core	NA	Not_secreted	Core-Chromosome	>Tribe8639
M_US71_EuGene_00004751	1914	US71_Cont09	1277354	1275441	1914	100	100	0	1	US71_Cont09-1277354-1275441	Core	NA	Not_secreted	Core-Chromosome	>Tribe211
M_US71_EuGene_00004761	2274	US71_Cont09	1274990	1272717	2274	100	100	0	1	US71_Cont09-1274990-1272717	Core	NA	Not_secreted	Core-Chromosome	>Tribe1660
M_US71_EuGene_00004771	1611	US71_Cont09	1272714	1271104	1611	100	100	0	1	US71_Cont09-1272714-1271104	Core	NA	Not_secreted	Core-Chromosome	>Tribe1155
M_US71_EuGene_00004781	4408	US71_Cont09	1270295	1265888	4408	100	100	0	1	US71_Cont09-1270295-1265888	Core	NA	Not_secreted	Core-Chromosome	>Tribe3944
M_US71_EuGene_00004791	1935	US71_Cont09	1265885	1263951	1935	100	100	0	1	US71_Cont09-1265885-1263951	Core	NA	Not_secreted	Core-Chromosome	>Tribe3
M_US71_EuGene_00004801	1866	US71_Cont09	1259899	1258034	1866	100	100	0	1	US71_Cont09-1259899-1258034	Core	NA	Not_secreted	Core-Chromosome	>Tribe727
M_US71_EuGene_00004811	3081	US71_Cont09	1255482	1252402	3081	100	100	0	1	US71_Cont09-1255482-1252402	Core	NA	Not_secreted	Core-Chromosome	>Tribe758
M_US71_EuGene_00004821	712	US71_Cont09	1252280	1251569	712	100	100	0	1	US71_Cont09-1252280-1251569	Core	NA	Secreted	Core-Chromosome	>Tribe7561
M_US71_EuGene_00004831	2041	US71_Cont09	1250882	1248842	2041	100	100	0	1	US71_Cont09-1250882-1248842	Core	NA	Secreted	Core-Chromosome	>Tribe1383
M_US71_EuGene_00004841	242	US71_Cont09	1248553	1248312	242	100	100	1.36e-125	1	US71_Cont09-1248553-1248312	Core	NA	Not_secreted	Core-Chromosome	>Tribe10475
M_US71_EuGene_00004851	1715	US71_Cont09	1247344	1245630	1715	100	100	0	1	US71_Cont09-1247344-1245630	Core	NA	Not_secreted	Core-Chromosome	>Tribe8553
M_US71_EuGene_00004861	1320	US71_Cont09	1245627	1244308	1320	100	100	0	1	US71_Cont09-1245627-1244308	Core	NA	Not_secreted	Core-Chromosome	>Tribe9980
M_US71_EuGene_00004871	5752	US71_Cont09	1242534	1236783	5752	100	100	0	1	US71_Cont09-1242534-1236783	Core	NA	Not_secreted	Core-Chromosome	>Tribe1999
M_US71_EuGene_00004881	3151	US71_Cont09	1233333	1230182	3152	99.968	100	0	1.00032	US71_Cont09-1233333-1230182	Core	NA	Not_secreted	Core-Chromosome	>Tribe8481
M_US71_EuGene_00004891	829	US71_Cont09	1230177	1229349	829	100	100	0	1	US71_Cont09-1230177-1229349	Core	NA	Not_secreted	Core-Chromosome	>Tribe4166
M_US71_EuGene_00004901	2848	US71_Cont09	1225112	1222265	2848	100	100	0	1	US71_Cont09-1225112-1222265	Core	NA	Not_secreted	Core-Chromosome	>Tribe3397
M_US71_EuGene_00004911	824	US71_Cont09	1221234	1220411	824	100	100	0	1	US71_Cont09-1221234-1220411	Core	NA	Not_secreted	Core-Chromosome	>Tribe12048
M_US71_EuGene_00004921	5010	US71_Cont09	1220168	1215159	5010	100	100	0	1	US71_Cont09-1220168-1215159	Core	NA	Not_secreted	Core-Chromosome	>Tribe1251
M_US71_EuGene_00004931	1437	US71_Cont09	1212052	1210616	1437	100	100	0	1	US71_Cont09-1212052-1210616	Core	NA	Not_secreted	Core-Chromosome	>Tribe5225
M_US71_EuGene_00004941	2653	US71_Cont09	1205688	1203036	2653	100	100	0	1	US71_Cont09-1205688-1203036	Core	NA	Not_secreted	Core-Chromosome	>Tribe945
M_US71_EuGene_00004951	599	US71_Cont09	1202815	1202217	599	100	100	0	1	US71_Cont09-1202815-1202217	Core	NA	Not_secreted	Core-Chromosome	>Tribe145
M_US71_EuGene_00004961	1082	US71_Cont09	1201620	1200539	1082	100	100	0	1	US71_Cont09-1201620-1200539	Core	NA	Secreted	Core-Chromosome	>Tribe458
M_US71_EuGene_00004971	658	US71_Cont09	1200253	1199596	658	100	100	0	1	US71_Cont09-1200253-1199596	Core	NA	Not_secreted	Core-Chromosome	>Tribe6998
M_US71_EuGene_00004981	589	US71_Cont09	1197987	1197399	589	100	100	0	1	US71_Cont09-1197987-1197399	Core	NA	Not_secreted	Core-Chromosome	>Tribe12111
M_US71_EuGene_00004991	3698	US71_Cont09	1196492	1192795	3698	100	100	0	1	US71_Cont09-1196492-1192795	Core	NA	Not_secreted	Core-Chromosome	>Tribe308
M_US71_EuGene_00005001	248	US71_Cont09	1191102	1190855	248	100	100	6.45e-129	1	US71_Cont09-1191102-1190855	Core	NA	Not_secreted	Core-Chromosome	>Tribe11791
M_US71_EuGene_00005011	6565	US71_Cont09	1188214	1181650	6565	100	100	0	1	US71_Cont09-1188214-1181650	Core	NA	Not_secreted	Core-Chromosome	>Tribe308
M_US71_EuGene_00005021	1726	US71_Cont09	1180895	1179170	1726	100	100	0	1	US71_Cont09-1180895-1179170	Core	NA	Secreted	Core-Chromosome	>Tribe256
M_US71_EuGene_00005031	1375	US71_Cont09	1179162	1177788	1375	100	100	0	1	US71_Cont09-1179162-1177788	Core	NA	Not_secreted	Core-Chromosome	>Tribe5474
M_US71_EuGene_00005041	408	US71_Cont09	1176802	1176395	408	100	100	0	1	US71_Cont09-1176802-1176395	Core	NA	Not_secreted	Core-Chromosome	>Tribe11980
M_US71_EuGene_00005051	997	US71_Cont09	1174683	1173687	997	100	100	0	1	US71_Cont09-1174683-1173687	Core	NA	Not_secreted	Core-Chromosome	>Tribe5040
M_US71_EuGene_00005061	726	US71_Cont09	1173684	1172959	726	100	100	0	1	US71_Cont09-1173684-1172959	Core	NA	Not_secreted	Core-Chromosome	>Tribe7564
M_US71_EuGene_00005071	696	US71_Cont09	1171684	1170989	696	100	100	0	1	US71_Cont09-1171684-1170989	Core	NA	Not_secreted	Core-Chromosome	>Tribe7120
M_US71_EuGene_00005081	2333	US71_Cont09	1170764	1168432	2333	100	100	0	1	US71_Cont09-1170764-1168432	Core	NA	Not_secreted	Core-Chromosome	>Tribe12199
M_US71_EuGene_00005091	1668	US71_Cont09	1167590	1165921	1670	99.88	100	0	1.0012	US71_Cont09-1167590-1165921	Core	NA	Not_secreted	Core-Chromosome	>Tribe10615
M_US71_EuGene_00005101	1167	US71_Cont09	1165916	1164750	1167	100	100	0	1	US71_Cont09-1165916-1164750	Core	NA	Secreted	Core-Chromosome	>Tribe8632
M_US71_EuGene_00005111	1409	US71_Cont09	1164021	1162613	1409	100	100	0	1	US71_Cont09-1164021-1162613	Core	NA	Not_secreted	Core-Chromosome	>Tribe12190
M_US71_EuGene_00005121	377	US71_Cont09	1158990	1158614	377	100	100	0	1	US71_Cont09-1158990-1158614	Core	NA	Not_secreted	Core-Chromosome	>Tribe4400
M_US71_EuGene_00005131	5362	US71_Cont09	1158611	1153250	5362	100	100	0	1	US71_Cont09-1158611-1153250	Core	NA	Not_secreted	Core-Chromosome	>Tribe6173
M_US71_EuGene_00005141	1249	US71_Cont09	1153247	1151999	1249	100	100	0	1	US71_Cont09-1153247-1151999	Core	NA	Not_secreted	Core-Chromosome	>Tribe9126
M_US71_EuGene_00005151	1291	US71_Cont09	1151708	1150418	1291	100	100	0	1	US71_Cont09-1151708-1150418	Core	NA	Not_secreted	Core-Chromosome	>Tribe5842
M_US71_EuGene_00005161	1241	US71_Cont09	1149518	1148278	1241	100	100	0	1	US71_Cont09-1149518-1148278	Core	NA	Not_secreted	Core-Chromosome	>Tribe2481
M_US71_EuGene_00005171	2847	US71_Cont09	1147703	1144857	2847	100	100	0	1	US71_Cont09-1147703-1144857	Core	NA	Not_secreted	Core-Chromosome	>Tribe171
M_US71_EuGene_00005181	3109	US71_Cont09	1142342	1139234	3109	100	100	0	1	US71_Cont09-1142342-1139234	Core	NA	Not_secreted	Core-Chromosome	>Tribe441
M_US71_EuGene_00005191	1452	US71_Cont09	1138162	1136711	1452	100	100	0	1	US71_Cont09-1138162-1136711	Core	NA	Not_secreted	Core-Chromosome	>Tribe3972
M_US71_EuGene_00005201	3343	US71_Cont09	1136704	1133362	3343	100	100	0	1	US71_Cont09-1136704-1133362	Core	NA	Not_secreted	Core-Chromosome	>Tribe5848
M_US71_EuGene_00005211	1268	US71_Cont09	1132589	1131322	1268	100	100	0	1	US71_Cont09-1132589-1131322	Core	NA	Not_secreted	Core-Chromosome	>Tribe4323
M_US71_EuGene_00005221	4418	US71_Cont09	1127855	1123438	4418	100	100	0	1	US71_Cont09-1127855-1123438	Core	NA	Not_secreted	Core-Chromosome	>Tribe2358
M_US71_EuGene_00005231	3438	US71_Cont09	1122207	1118770	3438	100	100	0	1	US71_Cont09-1122207-1118770	Core	NA	Not_secreted	Core-Chromosome	>Tribe1410
M_US71_EuGene_00005241	2220	US71_Cont09	1118114	1115895	2220	100	100	0	1	US71_Cont09-1118114-1115895	Core	NA	Not_secreted	Core-Chromosome	>Tribe7189
M_US71_EuGene_00005251	2809	US71_Cont09	1115371	1112563	2809	100	100	0	1	US71_Cont09-1115371-1112563	Core	NA	Not_secreted	Core-Chromosome	>Tribe7533
M_US71_EuGene_00005261	783	US71_Cont09	1112556	1111774	783	100	100	0	1	US71_Cont09-1112556-1111774	Core	NA	Not_secreted	Core-Chromosome	>Tribe7665
M_US71_EuGene_00005271	2466	US71_Cont09	1111027	1108562	2466	100	100	0	1	US71_Cont09-1111027-1108562	Core	NA	Not_secreted	Core-Chromosome	>Tribe1503
M_US71_EuGene_00005281	1579	US71_Cont09	1108173	1106595	1579	100	100	0	1	US71_Cont09-1108173-1106595	Core	NA	Not_secreted	Core-Chromosome	>Tribe7611
M_US71_EuGene_00005291	7272	US71_Cont09	1106241	1098970	7272	100	100	0	1	US71_Cont09-1106241-1098970	Core	NA	Not_secreted	Core-Chromosome	>Tribe2572
M_US71_EuGene_00005301	2409	US71_Cont09	1098175	1095767	2409	100	100	0	1	US71_Cont09-1098175-1095767	Core	NA	Not_secreted	Core-Chromosome	>Tribe8342
M_US71_EuGene_00005311	4526	US71_Cont09	1095577	1091061	4526	99.801	100	0	1	US71_Cont09-1095577-1091061	Core	NA	Not_secreted	Core-Chromosome	>Tribe265
M_US71_EuGene_00005321	1500	US71_Cont09	1088656	1087157	1500	100	100	0	1	US71_Cont09-1088656-1087157	Core	NA	Not_secreted	Core-Chromosome	>Tribe3811
M_US71_EuGene_00005331	766	US71_Cont09	1086236	1085471	766	100	100	0	1	US71_Cont09-1086236-1085471	Core	NA	Not_secreted	Core-Chromosome	>Tribe10247
M_US71_EuGene_00005341	1209	US71_Cont09	1085240	1084032	1209	100	100	0	1	US71_Cont09-1085240-1084032	Core	NA	Not_secreted	Core-Chromosome	>Tribe7810
M_US71_EuGene_00005351	2135	US71_Cont09	1082988	1080854	2135	100	100	0	1	US71_Cont09-1082988-1080854	Core	NA	Not_secreted	Core-Chromosome	>Tribe149
M_US71_EuGene_00005361	1152	US71_Cont09	1080718	1079567	1152	100	100	0	1	US71_Cont09-1080718-1079567	Core	NA	Not_secreted	Core-Chromosome	>Tribe10513
M_US71_EuGene_00005371	1724	US71_Cont09	1078362	1076639	1724	100	100	0	1	US71_Cont09-1078362-1076639	Core	NA	Not_secreted	Core-Chromosome	>Tribe5282
M_US71_EuGene_00005381	1096	US71_Cont09	1076636	1075541	1096	100	100	0	1	US71_Cont09-1076636-1075541	Core	NA	Not_secreted	Core-Chromosome	>Tribe2610
M_US71_EuGene_00005391	2007	US71_Cont09	1074136	1072130	2007	100	100	0	1	US71_Cont09-1074136-1072130	Core	NA	Not_secreted	Core-Chromosome	>Tribe8726
M_US71_EuGene_00005401	696	US71_Cont09	1071501	1070806	696	100	100	0	1	US71_Cont09-1071501-1070806	Core	NA	Not_secreted	Core-Chromosome	>Tribe8449
M_US71_EuGene_00005411	2007	US71_Cont09	1070454	1068448	2007	100	100	0	1	US71_Cont09-1070454-1068448	Core	NA	Not_secreted	Core-Chromosome	>Tribe6868
M_US71_EuGene_00005421	2740	US71_Cont09	1068236	1065497	2740	100	100	0	1	US71_Cont09-1068236-1065497	Core	NA	Not_secreted	Core-Chromosome	>Tribe2413
M_US71_EuGene_00005431	1485	US71_Cont09	1064893	1063409	1485	100	100	0	1	US71_Cont09-1064893-1063409	Core	NA	Not_secreted	Core-Chromosome	>Tribe6992
M_US71_EuGene_00005441	2194	US71_Cont09	1061424	1059231	2194	100	100	0	1	US71_Cont09-1061424-1059231	Core	NA	Secreted	Core-Chromosome	>Tribe1390
M_US71_EuGene_00005451	1698	US71_Cont09	1058759	1057062	1698	100	100	0	1	US71_Cont09-1058759-1057062	Core	NA	Not_secreted	Core-Chromosome	>Tribe4621
M_US71_EuGene_00005461	3751	US71_Cont09	1056661	1052911	3751	100	100	0	1	US71_Cont09-1056661-1052911	Core	NA	Not_secreted	Core-Chromosome	>Tribe7205
M_US71_EuGene_00005471	1577	US71_Cont09	1052908	1051332	1577	100	100	0	1	US71_Cont09-1052908-1051332	Core	NA	Not_secreted	Core-Chromosome	>Tribe4457
M_US71_EuGene_00005481	925	US71_Cont09	1050778	1049854	925	100	100	0	1	US71_Cont09-1050778-1049854	Core	NA	Not_secreted	Core-Chromosome	>Tribe8473
M_US71_EuGene_00005491	3042	US71_Cont09	1049848	1046807	3042	100	100	0	1	US71_Cont09-1049848-1046807	Core	NA	Not_secreted	Core-Chromosome	>Tribe6541
M_US71_EuGene_00005501	3605	US71_Cont09	1044252	1040648	3605	100	100	0	1	US71_Cont09-1044252-1040648	Core	NA	Not_secreted	Core-Chromosome	>Tribe2043
M_US71_EuGene_00005511	650	US71_Cont09	1040114	1039465	650	100	100	0	1	US71_Cont09-1040114-1039465	Core	NA	Not_secreted	Core-Chromosome	>Tribe2822
M_US71_EuGene_00005521	1615	US71_Cont09	1039407	1037793	1615	100	100	0	1	US71_Cont09-1039407-1037793	Core	NA	Not_secreted	Core-Chromosome	>Tribe3494
M_US71_EuGene_00005531	946	US71_Cont09	1037789	1036844	946	100	100	0	1	US71_Cont09-1037789-1036844	Core	NA	Not_secreted	Core-Chromosome	>Tribe6248
M_US71_EuGene_00005541	2172	US71_Cont09	1036840	1034669	2172	100	100	0	1	US71_Cont09-1036840-1034669	Core	NA	Not_secreted	Core-Chromosome	>Tribe4241
M_US71_EuGene_00005551	2238	US71_Cont09	1034331	1032094	2238	100	100	0	1	US71_Cont09-1034331-1032094	Core	NA	Secreted	Core-Chromosome	>Tribe516
M_US71_EuGene_00005561	1843	US71_Cont09	1028020	1026178	1843	100	100	0	1	US71_Cont09-1028020-1026178	Core	NA	Not_secreted	Core-Chromosome	>Tribe6064
M_US71_EuGene_00005571	881	US71_Cont09	1025933	1025053	881	100	100	0	1	US71_Cont09-1025933-1025053	Core	NA	Not_secreted	Core-Chromosome	>Tribe3508
M_US71_EuGene_00005581	2909	US71_Cont09	1024950	1022042	2909	100	100	0	1	US71_Cont09-1024950-1022042	Core	NA	Not_secreted	Core-Chromosome	>Tribe6797
M_US71_EuGene_00005591	12279	US71_Cont09	1020108	1007830	12279	100	100	0	1	US71_Cont09-1020108-1007830	Core	NA	Not_secreted	Core-Chromosome	>Tribe724
M_US71_EuGene_00005601	2558	US71_Cont09	1007114	1004557	2558	100	100	0	1	US71_Cont09-1007114-1004557	Core	NA	Not_secreted	Core-Chromosome	>Tribe118
M_US71_EuGene_00005611	2070	US71_Cont09	1003066	1000997	2070	100	100	0	1	US71_Cont09-1003066-1000997	Core	NA	Not_secreted	Core-Chromosome	>Tribe3504
M_US71_EuGene_00005621	1333	US71_Cont09	998110	996778	1333	100	100	0	1	US71_Cont09-998110-996778	Core	NA	Not_secreted	Core-Chromosome	>Tribe6315
M_US71_EuGene_00005631	188	US71_Cont09	996649	996462	188	100	100	1.07e-95	1	US71_Cont09-996649-996462	Core	NA	Not_secreted	Core-Chromosome	>Tribe11999
M_US71_EuGene_00005641	939	US71_Cont09	996369	995431	939	100	100	0	1	US71_Cont09-996369-995431	Core	NA	Not_secreted	Core-Chromosome	>Tribe12174
M_US71_EuGene_00005651	1351	US71_Cont09	995428	994078	1351	100	100	0	1	US71_Cont09-995428-994078	Core	NA	Not_secreted	Core-Chromosome	>Tribe3560
M_US71_EuGene_00005661	1875	US71_Cont09	993876	992002	1875	100	100	0	1	US71_Cont09-993876-992002	Core	NA	Not_secreted	Core-Chromosome	>Tribe309
M_US71_EuGene_00005671	278	US71_Cont09	991934	991657	278	100	100	1.54e-145	1	US71_Cont09-991934-991657	Core	NA	Not_secreted	Core-Chromosome	>Tribe6062
M_US71_EuGene_00005681	751	US71_Cont09	990038	989288	751	100	100	0	1	US71_Cont09-990038-989288	Core	NA	Not_secreted	Core-Chromosome	>Tribe7841
M_US71_EuGene_00005691	2439	US71_Cont09	989207	986769	2439	100	100	0	1	US71_Cont09-989207-986769	Core	NA	Not_secreted	Core-Chromosome	>Tribe6422
M_US71_EuGene_00005701	3234	US71_Cont09	986201	982968	3234	100	100	0	1	US71_Cont09-986201-982968	Core	NA	Not_secreted	Core-Chromosome	>Tribe4620
M_US71_EuGene_00005711	1280	US71_Cont09	981606	980327	1280	100	100	0	1	US71_Cont09-981606-980327	Core	NA	Not_secreted	Core-Chromosome	>Tribe2465
M_US71_EuGene_00005721	2420	US71_Cont09	978237	975818	2420	100	100	0	1	US71_Cont09-978237-975818	Core	NA	Not_secreted	Core-Chromosome	>Tribe3222
M_US71_EuGene_00005731	1831	US71_Cont09	975815	973985	1831	100	100	0	1	US71_Cont09-975815-973985	Core	NA	Not_secreted	Core-Chromosome	>Tribe5989
M_US71_EuGene_00005741	1930	US71_Cont09	973413	971484	1930	100	100	0	1	US71_Cont09-973413-971484	Core	NA	Not_secreted	Core-Chromosome	>Tribe3698
M_US71_EuGene_00005751	1916	US71_Cont09	970740	968825	1916	100	100	0	1	US71_Cont09-970740-968825	Core	NA	Not_secreted	Core-Chromosome	>Tribe131
M_US71_EuGene_00005761	1948	US71_Cont09	968614	966667	1948	100	100	0	1	US71_Cont09-968614-966667	Core	NA	Not_secreted	Core-Chromosome	>Tribe10495
M_US71_EuGene_00005771	1496	US71_Cont09	961706	960211	1496	100	100	0	1	US71_Cont09-961706-960211	Core	NA	Not_secreted	Core-Chromosome	>Tribe4968
M_US71_EuGene_00005781	1331	US71_Cont09	958632	957302	1331	100	100	0	1	US71_Cont09-958632-957302	Core	NA	Not_secreted	Core-Chromosome	>Tribe3847
M_US71_EuGene_00005791	2895	US71_Cont09	955344	952450	2895	100	100	0	1	US71_Cont09-955344-952450	Core	NA	Not_secreted	Core-Chromosome	>Tribe4755
M_US71_EuGene_00005801	2327	US71_Cont09	950914	948588	2327	100	100	0	1	US71_Cont09-950914-948588	Core	NA	Not_secreted	Core-Chromosome	>Tribe5666
M_US71_EuGene_00005811	2859	US71_Cont09	948264	945406	2859	100	100	0	1	US71_Cont09-948264-945406	Core	NA	Not_secreted	Core-Chromosome	>Tribe2860
M_US71_EuGene_00005821	4366	US71_Cont09	943062	938697	4366	100	100	0	1	US71_Cont09-943062-938697	Core	NA	Not_secreted	Core-Chromosome	>Tribe1687
M_US71_EuGene_00005831	1438	US71_Cont09	938576	937139	1438	100	100	0	1	US71_Cont09-938576-937139	Core	NA	Not_secreted	Core-Chromosome	>Tribe3451
M_US71_EuGene_00005841	1781	US71_Cont09	936662	934882	1781	100	100	0	1	US71_Cont09-936662-934882	Core	NA	Not_secreted	Core-Chromosome	>Tribe3573
M_US71_EuGene_00005851	2399	US71_Cont09	934025	931627	2399	100	100	0	1	US71_Cont09-934025-931627	Core	NA	Not_secreted	Core-Chromosome	>Tribe10
M_US71_EuGene_00005861	1842	US71_Cont09	930730	928889	1842	100	100	0	1	US71_Cont09-930730-928889	Core	NA	Not_secreted	Core-Chromosome	>Tribe8420
M_US71_EuGene_00005871	716	US71_Cont09	928668	927953	716	100	100	0	1	US71_Cont09-928668-927953	Core	NA	Not_secreted	Core-Chromosome	>Tribe3455
M_US71_EuGene_00005881	241	US71_Cont09	927871	927632	240	99.583	99	8.14e-123	0.995851	US71_Cont09-927871-927632	Core	NA	Secreted	Core-Chromosome	>Tribe9539
M_US71_EuGene_00005891	4065	US71_Cont09	924818	920754	4065	100	100	0	1	US71_Cont09-924818-920754	Core	NA	Not_secreted	Core-Chromosome	>Tribe132
M_US71_EuGene_00005901	2270	US71_Cont09	915317	913048	2270	100	100	0	1	US71_Cont09-915317-913048	Core	NA	Not_secreted	Core-Chromosome	>Tribe7395
M_US71_EuGene_00005911	344	US71_Cont09	912995	912652	344	100	100	0	1	US71_Cont09-912995-912652	Core	NA	Not_secreted	Core-Chromosome	>Tribe10455
M_US71_EuGene_00005921	1075	US71_Cont09	910434	909360	1075	100	100	0	1	US71_Cont09-910434-909360	Core	NA	Not_secreted	Core-Chromosome	>Tribe10542
M_US71_EuGene_00005931	1303	US71_Cont09	909357	908055	1303	100	100	0	1	US71_Cont09-909357-908055	Core	NA	Not_secreted	Core-Chromosome	>Tribe3721
M_US71_EuGene_00005941	3692	US71_Cont09	907204	903513	3692	100	100	0	1	US71_Cont09-907204-903513	Core	NA	Not_secreted	Core-Chromosome	>Tribe413
M_US71_EuGene_00005951	1224	US71_Cont09	903035	901812	1224	100	100	0	1	US71_Cont09-903035-901812	Core	NA	Not_secreted	Core-Chromosome	>Tribe8412
M_US71_EuGene_00005961	518	US71_Cont09	901022	900505	518	100	100	0	1	US71_Cont09-901022-900505	Core	NA	Not_secreted	Core-Chromosome	>Tribe1645
M_US71_EuGene_00005971	1739	US71_Cont09	900445	898707	1739	100	100	0	1	US71_Cont09-900445-898707	Core	NA	Not_secreted	Core-Chromosome	>Tribe2412
M_US71_EuGene_00005981	2496	US71_Cont09	897449	894946	2504	99.681	100	0	1.00321	US71_Cont09-897449-894946	Core	NA	Not_secreted	Core-Chromosome	>Tribe1114
M_US71_EuGene_00005991	1299	US71_Cont09	894943	893645	1299	100	100	0	1	US71_Cont09-894943-893645	Core	NA	Not_secreted	Core-Chromosome	>Tribe2668
M_US71_EuGene_00006001	1645	US71_Cont09	892088	890444	1645	100	100	0	1	US71_Cont09-892088-890444	Core	NA	Secreted	Core-Chromosome	>Tribe7664
M_US71_EuGene_00006011	272	US71_Cont09	890327	890056	272	100	100	3.25e-142	1	US71_Cont09-890327-890056	Core	NA	Not_secreted	Core-Chromosome	>Tribe7151
M_US71_EuGene_00006021	2210	US71_Cont09	889543	887334	2210	100	100	0	1	US71_Cont09-889543-887334	Core	NA	Not_secreted	Core-Chromosome	>Tribe2059
M_US71_EuGene_00006031	1071	US71_Cont09	886985	885915	1071	100	100	0	1	US71_Cont09-886985-885915	Core	NA	Not_secreted	Core-Chromosome	>Tribe1488
M_US71_EuGene_00006041	1617	US71_Cont09	884962	883346	1617	100	100	0	1	US71_Cont09-884962-883346	Core	NA	Not_secreted	Core-Chromosome	>Tribe8083
M_US71_EuGene_00006051	848	US71_Cont09	882989	882142	848	100	100	0	1	US71_Cont09-882989-882142	Core	NA	Not_secreted	Core-Chromosome	>Tribe6946
M_US71_EuGene_00006061	3412	US71_Cont09	881010	877599	3412	100	100	0	1	US71_Cont09-881010-877599	Core	NA	Not_secreted	Core-Chromosome	>Tribe6764
M_US71_EuGene_00006071	983	US71_Cont09	872673	871694	984	99.492	100	0	1.00102	US71_Cont09-872673-871694	Core	NA	Not_secreted	Core-Chromosome	>Tribe3908
M_US71_EuGene_00006081	631	US71_Cont09	864055	863425	631	100	100	0	1	US71_Cont09-864055-863425	Core	NA	Not_secreted	Core-Chromosome	>Tribe10890
M_US71_EuGene_00006091	2821	US71_Cont09	862521	859701	2821	100	100	0	1	US71_Cont09-862521-859701	Core	NA	Not_secreted	Core-Chromosome	>Tribe5627
M_US71_EuGene_00006101	1008	US71_Cont09	859696	858689	1008	100	100	0	1	US71_Cont09-859696-858689	Core	NA	Not_secreted	Core-Chromosome	>Tribe7150
M_US71_EuGene_00006111	3460	US71_Cont09	858223	854764	3460	100	100	0	1	US71_Cont09-858223-854764	Core	NA	Not_secreted	Core-Chromosome	>Tribe8058
M_US71_EuGene_00006121	1001	US71_Cont09	852679	851679	1001	100	100	0	1	US71_Cont09-852679-851679	Core	NA	Not_secreted	Core-Chromosome	>Tribe7622
M_US71_EuGene_00006131	1966	US71_Cont09	851672	849707	1966	100	100	0	1	US71_Cont09-851672-849707	Core	NA	Not_secreted	Core-Chromosome	>Tribe2363
M_US71_EuGene_00006141	775	US71_Cont09	849702	848928	775	100	100	0	1	US71_Cont09-849702-848928	Core	NA	Not_secreted	Core-Chromosome	>Tribe7734
M_US71_EuGene_00006151	455	US71_Cont09	847547	847093	455	100	100	0	1	US71_Cont09-847547-847093	Core	NA	Not_secreted	Core-Chromosome	>Tribe158
M_US71_EuGene_00006161	792	US71_Cont09	846653	845862	792	100	100	0	1	US71_Cont09-846653-845862	Core	NA	Secreted	Core-Chromosome	>Tribe7675
M_US71_EuGene_00006171	599	US71_Cont09	845380	844782	599	100	100	0	1	US71_Cont09-845380-844782	Core	NA	Not_secreted	Core-Chromosome	>Tribe2888
M_US71_EuGene_00006181	1178	US71_Cont09	844123	842946	1178	100	100	0	1	US71_Cont09-844123-842946	Core	NA	Not_secreted	Core-Chromosome	>Tribe4274
M_US71_EuGene_00006191	2192	US71_Cont09	842704	840513	2192	100	100	0	1	US71_Cont09-842704-840513	Core	NA	Not_secreted	Core-Chromosome	>Tribe2116
M_US71_EuGene_00006201	4403	US71_Cont09	840506	836104	4403	100	100	0	1	US71_Cont09-840506-836104	Core	NA	Not_secreted	Core-Chromosome	>Tribe2119
M_US71_EuGene_00006211	2829	US71_Cont09	834389	831561	2829	100	100	0	1	US71_Cont09-834389-831561	Core	NA	Not_secreted	Core-Chromosome	>Tribe8692
M_US71_EuGene_00006221	1478	US71_Cont09	831229	829752	1478	100	100	0	1	US71_Cont09-831229-829752	Core	NA	Not_secreted	Core-Chromosome	>Tribe5804
M_US71_EuGene_00006231	1836	US71_Cont09	828055	826220	1836	100	100	0	1	US71_Cont09-828055-826220	Core	NA	Secreted	Core-Chromosome	>Tribe31
M_US71_EuGene_00006241	1166	US71_Cont09	825838	824673	1166	100	100	0	1	US71_Cont09-825838-824673	Core	NA	Secreted	Core-Chromosome	>Tribe709
M_US71_EuGene_00006251	2162	US71_Cont09	822319	820158	2162	100	100	0	1	US71_Cont09-822319-820158	Core	NA	Not_secreted	Core-Chromosome	>Tribe6189
M_US71_EuGene_00006261	1716	US71_Cont09	819908	818193	1716	100	100	0	1	US71_Cont09-819908-818193	Core	NA	Not_secreted	Core-Chromosome	>Tribe3876
M_US71_EuGene_00006271	785	US71_Cont09	818183	817399	785	100	100	0	1	US71_Cont09-818183-817399	Core	NA	Secreted	Core-Chromosome	>Tribe9147
[truncated: 13,692 more rows]

## Sheet: CD156
GEMO gene ID	Query_length	Subject ID	Sub-Start	Sub-End	Length	%Identity	Q-cov	E-value	Length/Q-length	Unique identifier Nanopore	Copy on core	Copy on Mini	Secreted?	Location of Copy	TribeMCL
[truncated: 14,304 more rows]
