# Supplementary material for: Genomic rearrangements generate hypervariable mini-chromosomes in host-specific isolates of the blast fungus
Source: PLoS Genet. 2021 Feb 16;17(2):e1009386. doi: 10.1371/journal.pgen.1009386 (PMC7909708; doi:10.1371/journal.pgen.1009386)
Supplement: S2 Table — (XLSX) [file pgen.1009386.s019.xlsx]

## Sheet: All_Tribes_annotated
	Present in strain			Genomic location
Tribe ID	FR13	US71	CD156	Core Chr	Mini Chr
>Tribe1	FR13	US71	CD156	Core	Mini
>Tribe10	FR13	US71	CD156	Core	NA
>Tribe100	FR13	US71	CD156	Core	NA
>Tribe1000	FR13	US71	CD156	Core	NA
>Tribe10000	NA	US71	CD156	Core	NA
>Tribe10001	NA	US71	CD156	Core	Mini
>Tribe10002	NA	US71	CD156	Core	NA
>Tribe10003	NA	US71	CD156	Core	NA
>Tribe10004	NA	US71	CD156	Core	Mini
>Tribe10005	NA	US71	CD156	Core	NA
>Tribe10006	NA	US71	CD156	Core	NA
>Tribe10007	NA	US71	CD156	Core	NA
>Tribe10008	NA	US71	CD156	Core	NA
>Tribe10009	NA	US71	NA	Core	NA
>Tribe1001	FR13	US71	CD156	Core	NA
>Tribe10010	NA	US71	CD156	Core	NA
>Tribe10011	NA	US71	CD156	Core	NA
>Tribe10012	NA	US71	CD156	Core	NA
>Tribe10013	NA	US71	CD156	Core	NA
>Tribe10014	NA	US71	CD156	Core	NA
>Tribe10015	NA	US71	CD156	Core	NA
>Tribe10016	NA	US71	CD156	Core	NA
>Tribe10017	NA	US71	CD156	Core	NA
>Tribe10018	NA	US71	CD156	Core	NA
>Tribe10019	NA	US71	CD156	Core	NA
>Tribe1002	FR13	US71	CD156	Core	NA
>Tribe10020	NA	US71	CD156	Core	NA
>Tribe10021	NA	US71	CD156	Core	NA
>Tribe10022	NA	US71	CD156	Core	NA
>Tribe10023	NA	US71	CD156	Core	NA
>Tribe10024	NA	US71	CD156	Core	NA
>Tribe10025	NA	US71	CD156	Core	NA
>Tribe10026	NA	US71	CD156	Core	NA
>Tribe10027	NA	US71	CD156	Core	NA
>Tribe10028	NA	US71	CD156	Core	NA
>Tribe10029	NA	US71	CD156	Core	NA
>Tribe1003	FR13	US71	CD156	Core	NA
>Tribe10030	NA	US71	CD156	Core	NA
>Tribe10031	NA	US71	CD156	Core	NA
>Tribe10032	NA	US71	CD156	Core	NA
>Tribe10033	NA	US71	CD156	Core	NA
>Tribe10034	NA	US71	CD156	Core	NA
>Tribe10035	NA	US71	CD156	Core	NA
>Tribe10036	NA	US71	CD156	Core	NA
>Tribe10037	NA	US71	CD156	Core	NA
>Tribe10038	NA	US71	CD156	Core	NA
>Tribe10039	NA	US71	CD156	Core	NA
>Tribe1004	FR13	US71	CD156	Core	NA
>Tribe10040	NA	US71	CD156	Core	NA
>Tribe10041	NA	US71	CD156	Core	NA
>Tribe10042	NA	US71	CD156	Core	NA
>Tribe10043	NA	US71	CD156	Core	NA
>Tribe10044	NA	US71	CD156	Core	NA
>Tribe10045	NA	US71	CD156	Core	NA
>Tribe10046	NA	US71	CD156	Core	NA
>Tribe10047	NA	US71	CD156	Core	NA
>Tribe10048	NA	US71	CD156	Core	NA
>Tribe10049	NA	US71	CD156	Core	NA
>Tribe1005	FR13	US71	CD156	Core	NA
>Tribe10050	NA	US71	CD156	Core	NA
>Tribe10051	NA	US71	CD156	Core	NA
>Tribe10052	NA	US71	CD156	Core	NA
>Tribe10053	NA	US71	CD156	Core	NA
>Tribe10054	NA	US71	CD156	Core	NA
>Tribe10055	NA	US71	CD156	Core	NA
>Tribe10056	NA	US71	CD156	Core	NA
>Tribe10057	NA	US71	CD156	Core	NA
>Tribe10058	NA	US71	CD156	Core	NA
>Tribe10059	NA	US71	CD156	Core	NA
>Tribe1006	FR13	US71	CD156	Core	NA
>Tribe10060	NA	US71	CD156	Core	NA
>Tribe10061	NA	US71	CD156	Core	NA
>Tribe10062	NA	US71	CD156	Core	NA
>Tribe10063	NA	US71	CD156	Core	NA
>Tribe10064	NA	US71	CD156	Core	NA
>Tribe10065	NA	US71	CD156	Core	NA
>Tribe10066	NA	US71	CD156	Core	NA
>Tribe10067	NA	US71	CD156	NA	Mini
>Tribe10068	NA	US71	NA	Core	NA
>Tribe10069	NA	US71	CD156	Core	NA
>Tribe1007	FR13	US71	CD156	Core	NA
>Tribe10070	NA	US71	CD156	Core	NA
>Tribe10071	NA	US71	CD156	Core	NA
>Tribe10072	NA	US71	CD156	Core	NA
>Tribe10073	NA	US71	CD156	Core	NA
>Tribe10074	NA	US71	CD156	Core	NA
>Tribe10075	NA	US71	CD156	Core	NA
>Tribe10076	NA	US71	CD156	Core	NA
>Tribe10077	NA	US71	CD156	Core	NA
>Tribe10078	NA	US71	CD156	Core	NA
>Tribe10079	NA	US71	CD156	Core	NA
>Tribe1008	FR13	US71	CD156	Core	NA
>Tribe10080	NA	US71	CD156	Core	NA
>Tribe10081	NA	US71	CD156	Core	NA
>Tribe10082	NA	US71	CD156	Core	NA
>Tribe10083	NA	US71	CD156	Core	NA
>Tribe10084	NA	US71	CD156	Core	NA
>Tribe10085	NA	US71	CD156	Core	NA
>Tribe10086	NA	US71	CD156	Core	NA
>Tribe10087	NA	US71	CD156	Core	NA
>Tribe10088	NA	US71	CD156	Core	NA
>Tribe10089	NA	US71	NA	Core	NA
>Tribe1009	FR13	US71	CD156	Core	NA
>Tribe10090	NA	US71	CD156	Core	NA
>Tribe10091	NA	US71	CD156	Core	NA
>Tribe10092	NA	US71	CD156	Core	NA
>Tribe10093	NA	US71	CD156	Core	NA
>Tribe10094	NA	US71	CD156	Core	NA
>Tribe10095	NA	US71	CD156	Core	NA
>Tribe10096	NA	US71	CD156	Core	NA
>Tribe10097	NA	US71	CD156	Core	NA
>Tribe10098	NA	US71	CD156	Core	NA
>Tribe10099	NA	NA	CD156	Core	NA
>Tribe101	FR13	US71	CD156	Core	NA
>Tribe1010	FR13	US71	CD156	Core	NA
>Tribe10100	NA	US71	CD156	Core	NA
>Tribe10101	NA	US71	CD156	Core	NA
>Tribe10102	NA	US71	CD156	Core	NA
>Tribe10103	NA	US71	CD156	Core	NA
>Tribe10104	NA	US71	CD156	Core	NA
>Tribe10105	NA	US71	CD156	Core	NA
>Tribe10106	NA	US71	CD156	Core	NA
>Tribe10107	NA	US71	CD156	Core	NA
>Tribe10108	NA	US71	CD156	Core	NA
>Tribe10109	NA	US71	CD156	Core	NA
>Tribe1011	FR13	US71	CD156	Core	NA
>Tribe10110	NA	US71	CD156	Core	NA
>Tribe10111	NA	US71	CD156	Core	NA
>Tribe10112	NA	US71	CD156	Core	NA
>Tribe10113	NA	US71	CD156	Core	NA
>Tribe10114	NA	US71	CD156	Core	NA
>Tribe10115	NA	US71	CD156	Core	NA
>Tribe10116	NA	US71	CD156	Core	NA
>Tribe10117	NA	US71	CD156	Core	NA
>Tribe10118	NA	NA	CD156	Core	NA
>Tribe10119	NA	US71	CD156	Core	Mini
>Tribe1012	FR13	US71	CD156	Core	NA
>Tribe10120	NA	US71	CD156	Core	NA
>Tribe10121	NA	US71	NA	Core	NA
>Tribe10122	NA	US71	CD156	Core	NA
>Tribe10123	NA	US71	CD156	Core	NA
>Tribe10124	NA	US71	CD156	Core	NA
>Tribe10125	NA	US71	CD156	Core	NA
>Tribe10126	NA	US71	CD156	Core	NA
>Tribe10127	NA	US71	CD156	Core	NA
>Tribe10128	NA	US71	CD156	Core	NA
>Tribe10129	NA	US71	CD156	Core	NA
>Tribe1013	FR13	US71	CD156	Core	NA
>Tribe10130	NA	US71	CD156	Core	NA
>Tribe10131	NA	US71	CD156	Core	NA
>Tribe10132	NA	US71	CD156	Core	NA
>Tribe10133	NA	US71	CD156	Core	NA
>Tribe10134	NA	US71	CD156	Core	NA
>Tribe10135	NA	US71	CD156	Core	NA
>Tribe10136	NA	US71	CD156	Core	NA
>Tribe10137	NA	US71	CD156	Core	Mini
>Tribe10138	NA	US71	CD156	Core	NA
>Tribe10139	NA	US71	CD156	Core	NA
>Tribe1014	FR13	US71	CD156	Core	NA
>Tribe10140	NA	US71	CD156	Core	NA
>Tribe10141	NA	US71	CD156	Core	NA
>Tribe10142	NA	US71	CD156	Core	NA
>Tribe10143	NA	US71	CD156	Core	NA
>Tribe10144	NA	US71	CD156	Core	NA
>Tribe10145	NA	US71	CD156	Core	NA
>Tribe10146	NA	US71	CD156	Core	NA
>Tribe10147	NA	US71	CD156	Core	NA
>Tribe10148	NA	US71	CD156	Core	NA
>Tribe10149	NA	US71	CD156	Core	NA
>Tribe1015	FR13	US71	CD156	Core	NA
>Tribe10150	NA	US71	CD156	Core	NA
>Tribe10151	NA	US71	CD156	Core	NA
>Tribe10152	NA	US71	CD156	Core	NA
>Tribe10153	NA	US71	CD156	Core	NA
>Tribe10154	NA	US71	CD156	Core	NA
>Tribe10155	NA	US71	CD156	Core	NA
>Tribe10156	NA	US71	CD156	Core	NA
>Tribe10157	NA	US71	CD156	Core	NA
>Tribe10158	NA	US71	CD156	Core	NA
>Tribe10159	NA	US71	CD156	Core	NA
>Tribe1016	FR13	US71	CD156	Core	NA
>Tribe10160	NA	US71	CD156	Core	NA
>Tribe10161	NA	US71	CD156	Core	NA
>Tribe10162	NA	US71	CD156	Core	Mini
>Tribe10163	NA	US71	CD156	Core	NA
>Tribe10164	NA	US71	CD156	Core	NA
>Tribe10165	NA	US71	CD156	Core	NA
>Tribe10166	NA	US71	CD156	Core	NA
>Tribe10167	NA	US71	CD156	Core	NA
>Tribe10168	NA	US71	CD156	Core	NA
>Tribe10169	NA	US71	CD156	Core	NA
>Tribe1017	FR13	US71	CD156	Core	NA
>Tribe10170	NA	US71	CD156	Core	NA
>Tribe10171	NA	US71	CD156	Core	NA
>Tribe10172	NA	US71	CD156	Core	NA
>Tribe10173	NA	US71	CD156	Core	NA
>Tribe10174	NA	US71	CD156	Core	NA
>Tribe10175	NA	US71	CD156	Core	NA
>Tribe10176	NA	US71	CD156	Core	NA
>Tribe10177	NA	US71	CD156	Core	NA
>Tribe10178	NA	US71	CD156	Core	NA
>Tribe10179	NA	US71	CD156	Core	NA
>Tribe1018	FR13	US71	CD156	Core	NA
>Tribe10180	NA	US71	CD156	Core	NA
>Tribe10181	NA	US71	CD156	Core	NA
>Tribe10182	NA	US71	CD156	Core	NA
>Tribe10183	NA	US71	CD156	Core	NA
>Tribe10184	NA	US71	CD156	Core	NA
>Tribe10185	NA	US71	CD156	Core	NA
>Tribe10186	NA	US71	CD156	Core	NA
>Tribe10187	NA	US71	CD156	Core	NA
>Tribe10188	NA	US71	CD156	Core	NA
>Tribe10189	NA	US71	CD156	Core	NA
>Tribe1019	FR13	US71	CD156	Core	NA
>Tribe10190	NA	US71	CD156	Core	NA
>Tribe10191	NA	US71	CD156	Core	NA
>Tribe10192	NA	US71	CD156	Core	NA
>Tribe10193	NA	US71	CD156	Core	NA
>Tribe10194	NA	US71	CD156	Core	NA
>Tribe10195	NA	US71	CD156	Core	NA
>Tribe10196	NA	US71	CD156	Core	NA
>Tribe10197	NA	US71	CD156	Core	NA
>Tribe10198	NA	US71	CD156	Core	NA
>Tribe10199	NA	US71	CD156	Core	NA
>Tribe102	FR13	US71	CD156	Core	NA
>Tribe1020	FR13	US71	CD156	Core	NA
>Tribe10200	NA	US71	CD156	Core	Mini
>Tribe10201	NA	US71	CD156	Core	NA
>Tribe10202	NA	US71	CD156	Core	NA
>Tribe10203	NA	US71	CD156	Core	NA
>Tribe10204	NA	US71	CD156	Core	NA
>Tribe10205	NA	US71	NA	Core	Mini
>Tribe10206	NA	US71	CD156	Core	NA
>Tribe10207	NA	US71	CD156	Core	NA
>Tribe10208	NA	US71	CD156	Core	NA
>Tribe10209	NA	US71	CD156	Core	NA
>Tribe1021	FR13	US71	CD156	Core	NA
>Tribe10210	NA	US71	CD156	Core	NA
>Tribe10211	NA	US71	CD156	Core	NA
>Tribe10212	NA	US71	CD156	Core	NA
>Tribe10213	NA	US71	CD156	Core	NA
>Tribe10214	NA	US71	CD156	Core	NA
>Tribe10215	NA	US71	CD156	Core	NA
>Tribe10216	NA	US71	CD156	Core	NA
>Tribe10217	NA	US71	CD156	Core	NA
>Tribe10218	NA	NA	CD156	Core	NA
>Tribe10219	NA	US71	CD156	Core	NA
>Tribe1022	FR13	US71	CD156	Core	NA
>Tribe10220	NA	US71	CD156	Core	NA
>Tribe10221	NA	US71	CD156	Core	NA
>Tribe10222	NA	US71	CD156	Core	NA
>Tribe10223	NA	US71	CD156	Core	NA
>Tribe10224	NA	US71	CD156	Core	NA
>Tribe10225	NA	US71	CD156	Core	NA
>Tribe10226	NA	US71	CD156	Core	NA
>Tribe10227	NA	US71	CD156	Core	NA
>Tribe10228	NA	US71	CD156	Core	NA
>Tribe10229	NA	US71	CD156	Core	NA
>Tribe1023	FR13	US71	CD156	Core	NA
>Tribe10230	NA	US71	CD156	Core	NA
>Tribe10231	NA	US71	CD156	Core	NA
>Tribe10232	NA	US71	CD156	Core	NA
>Tribe10233	NA	US71	CD156	Core	NA
>Tribe10234	NA	US71	CD156	Core	NA
>Tribe10235	NA	US71	CD156	Core	NA
>Tribe10236	NA	US71	CD156	Core	NA
>Tribe10237	NA	US71	CD156	Core	NA
>Tribe10238	NA	US71	CD156	Core	NA
>Tribe10239	NA	US71	CD156	Core	NA
>Tribe1024	FR13	US71	CD156	Core	NA
>Tribe10240	NA	US71	CD156	Core	NA
>Tribe10241	NA	US71	CD156	Core	NA
>Tribe10242	NA	US71	CD156	Core	NA
>Tribe10243	NA	US71	CD156	Core	NA
>Tribe10244	NA	US71	CD156	Core	NA
>Tribe10245	NA	US71	CD156	Core	NA
>Tribe10246	NA	US71	CD156	Core	NA
>Tribe10247	NA	US71	CD156	Core	NA
>Tribe10248	NA	US71	CD156	Core	NA
>Tribe10249	NA	US71	CD156	Core	NA
>Tribe1025	FR13	US71	CD156	Core	NA
>Tribe10250	NA	US71	CD156	Core	Mini
>Tribe10251	NA	US71	CD156	Core	NA
>Tribe10252	NA	US71	CD156	Core	NA
>Tribe10253	NA	US71	CD156	Core	NA
>Tribe10254	NA	US71	CD156	Core	NA
>Tribe10255	NA	US71	CD156	Core	NA
>Tribe10256	NA	US71	CD156	Core	NA
>Tribe10257	NA	US71	CD156	Core	NA
>Tribe10258	NA	US71	CD156	Core	NA
>Tribe10259	NA	US71	CD156	Core	NA
>Tribe1026	FR13	US71	CD156	Core	NA
>Tribe10260	NA	US71	CD156	Core	NA
>Tribe10261	NA	US71	CD156	Core	NA
>Tribe10262	NA	US71	CD156	Core	NA
>Tribe10263	NA	US71	CD156	Core	NA
>Tribe10264	NA	US71	CD156	Core	NA
>Tribe10265	NA	US71	CD156	Core	NA
>Tribe10266	NA	US71	CD156	Core	NA
>Tribe10267	NA	US71	CD156	Core	NA
>Tribe10268	NA	US71	CD156	Core	NA
>Tribe10269	NA	US71	CD156	Core	NA
>Tribe1027	FR13	US71	CD156	Core	NA
>Tribe10270	NA	US71	CD156	Core	NA
>Tribe10271	NA	US71	CD156	Core	NA
>Tribe10272	NA	US71	CD156	Core	NA
>Tribe10273	NA	US71	CD156	Core	NA
>Tribe10274	NA	US71	CD156	Core	NA
>Tribe10275	NA	US71	CD156	Core	NA
>Tribe10276	NA	US71	CD156	Core	NA
>Tribe10277	NA	US71	CD156	Core	NA
>Tribe10278	NA	US71	CD156	Core	NA
>Tribe10279	NA	US71	CD156	Core	NA
>Tribe1028	FR13	US71	CD156	Core	NA
>Tribe10280	NA	US71	CD156	Core	NA
>Tribe10281	NA	NA	NA	NA	NA
>Tribe10282	NA	US71	CD156	Core	NA
>Tribe10283	NA	US71	CD156	Core	NA
>Tribe10284	NA	US71	CD156	Core	NA
>Tribe10285	NA	US71	CD156	Core	NA
>Tribe10286	NA	US71	CD156	Core	NA
>Tribe10287	NA	US71	CD156	Core	NA
>Tribe10288	NA	US71	CD156	Core	NA
>Tribe10289	NA	US71	CD156	Core	NA
>Tribe1029	FR13	US71	CD156	Core	NA
>Tribe10290	NA	US71	CD156	Core	NA
>Tribe10291	NA	US71	CD156	Core	NA
>Tribe10292	NA	US71	CD156	Core	NA
>Tribe10293	NA	US71	CD156	NA	Mini
>Tribe10294	NA	US71	CD156	Core	NA
>Tribe10295	NA	US71	CD156	Core	NA
>Tribe10296	NA	US71	CD156	Core	NA
>Tribe10297	NA	US71	CD156	Core	NA
>Tribe10298	NA	US71	CD156	Core	NA
>Tribe10299	NA	US71	CD156	Core	NA
>Tribe103	FR13	US71	CD156	Core	NA
>Tribe1030	FR13	US71	CD156	Core	NA
>Tribe10300	NA	US71	CD156	Core	NA
>Tribe10301	NA	US71	CD156	Core	NA
>Tribe10302	NA	US71	CD156	Core	NA
>Tribe10303	NA	US71	CD156	Core	NA
>Tribe10304	NA	US71	CD156	Core	NA
>Tribe10305	NA	US71	CD156	Core	NA
>Tribe10306	NA	US71	CD156	Core	NA
>Tribe10307	NA	US71	CD156	Core	NA
>Tribe10308	NA	US71	CD156	Core	NA
>Tribe10309	NA	US71	CD156	Core	NA
>Tribe1031	FR13	US71	CD156	Core	NA
>Tribe10310	NA	US71	CD156	Core	NA
>Tribe10311	NA	US71	CD156	Core	NA
>Tribe10312	NA	US71	CD156	Core	NA
>Tribe10313	NA	US71	CD156	Core	NA
>Tribe10314	NA	US71	CD156	Core	NA
>Tribe10315	NA	US71	CD156	Core	NA
>Tribe10316	NA	US71	CD156	Core	NA
>Tribe10317	NA	US71	CD156	Core	NA
>Tribe10318	NA	US71	CD156	Core	NA
>Tribe10319	NA	US71	CD156	Core	NA
>Tribe1032	FR13	US71	CD156	Core	NA
>Tribe10320	NA	NA	CD156	Core	NA
>Tribe10321	NA	US71	CD156	Core	NA
>Tribe10322	NA	US71	CD156	Core	NA
>Tribe10323	NA	US71	CD156	Core	NA
>Tribe10324	NA	US71	CD156	Core	NA
>Tribe10325	NA	US71	CD156	Core	NA
>Tribe10326	NA	US71	CD156	Core	NA
>Tribe10327	NA	US71	CD156	Core	NA
>Tribe10328	NA	US71	CD156	Core	NA
>Tribe10329	NA	US71	CD156	Core	NA
>Tribe1033	FR13	US71	CD156	Core	NA
>Tribe10330	NA	US71	CD156	Core	NA
>Tribe10331	NA	US71	CD156	Core	NA
>Tribe10332	NA	US71	CD156	Core	NA
>Tribe10333	NA	US71	CD156	Core	NA
>Tribe10334	NA	US71	CD156	Core	NA
>Tribe10335	NA	US71	CD156	Core	NA
>Tribe10336	NA	US71	CD156	Core	NA
>Tribe10337	NA	US71	CD156	Core	NA
>Tribe10338	NA	US71	CD156	Core	NA
>Tribe10339	NA	US71	CD156	Core	NA
>Tribe1034	FR13	US71	CD156	Core	NA
>Tribe10340	NA	US71	CD156	Core	NA
>Tribe10341	NA	US71	CD156	Core	NA
>Tribe10342	NA	US71	CD156	Core	NA
>Tribe10343	NA	US71	CD156	Core	NA
>Tribe10344	NA	US71	CD156	Core	NA
>Tribe10345	NA	US71	CD156	Core	NA
>Tribe10346	NA	US71	CD156	Core	NA
>Tribe10347	NA	US71	CD156	Core	NA
>Tribe10348	NA	US71	CD156	Core	NA
>Tribe10349	NA	US71	CD156	Core	NA
>Tribe1035	FR13	US71	CD156	Core	NA
>Tribe10350	NA	US71	CD156	Core	NA
>Tribe10351	NA	US71	CD156	Core	NA
>Tribe10352	NA	US71	CD156	Core	NA
>Tribe10353	NA	US71	CD156	Core	NA
>Tribe10354	NA	US71	CD156	Core	NA
>Tribe10355	NA	US71	CD156	Core	NA
>Tribe10356	NA	US71	CD156	Core	NA
>Tribe10357	NA	US71	CD156	Core	NA
>Tribe10358	NA	US71	CD156	Core	NA
>Tribe10359	NA	US71	CD156	Core	NA
>Tribe1036	FR13	US71	CD156	Core	NA
>Tribe10360	NA	US71	CD156	Core	NA
>Tribe10361	NA	US71	CD156	Core	NA
>Tribe10362	NA	US71	CD156	Core	NA
>Tribe10363	NA	US71	CD156	Core	NA
>Tribe10364	NA	US71	CD156	Core	NA
>Tribe10365	NA	US71	CD156	Core	NA
>Tribe10366	NA	US71	CD156	Core	NA
>Tribe10367	NA	US71	CD156	Core	NA
>Tribe10368	NA	US71	CD156	Core	NA
>Tribe10369	NA	US71	CD156	Core	NA
>Tribe1037	FR13	US71	CD156	Core	NA
>Tribe10370	NA	US71	CD156	Core	NA
>Tribe10371	NA	US71	CD156	Core	NA
>Tribe10372	NA	US71	CD156	Core	NA
>Tribe10373	NA	US71	CD156	Core	NA
>Tribe10374	NA	US71	CD156	Core	NA
>Tribe10375	NA	US71	CD156	Core	Mini
>Tribe10376	NA	US71	CD156	Core	NA
>Tribe10377	NA	US71	CD156	Core	NA
>Tribe10378	NA	US71	CD156	Core	NA
>Tribe10379	NA	US71	CD156	Core	NA
>Tribe1038	FR13	US71	CD156	Core	NA
>Tribe10380	NA	US71	CD156	Core	NA
>Tribe10381	NA	US71	CD156	Core	NA
>Tribe10382	NA	US71	CD156	Core	NA
>Tribe10383	NA	US71	CD156	Core	NA
>Tribe10384	NA	US71	CD156	Core	NA
>Tribe10385	NA	US71	CD156	Core	NA
>Tribe10386	NA	US71	CD156	Core	NA
>Tribe10387	NA	US71	CD156	Core	NA
>Tribe10388	NA	US71	CD156	Core	NA
>Tribe10389	NA	US71	CD156	Core	NA
>Tribe1039	FR13	US71	CD156	Core	NA
>Tribe10390	NA	US71	CD156	Core	NA
>Tribe10391	NA	US71	CD156	Core	NA
>Tribe10392	NA	US71	CD156	Core	NA
>Tribe10393	NA	US71	CD156	Core	NA
>Tribe10394	NA	US71	CD156	Core	NA
>Tribe10395	NA	US71	CD156	Core	NA
>Tribe10396	NA	US71	CD156	Core	NA
>Tribe10397	NA	US71	CD156	Core	NA
>Tribe10398	NA	US71	CD156	Core	NA
>Tribe10399	NA	US71	NA	Core	Mini
>Tribe104	FR13	US71	CD156	Core	NA
>Tribe1040	FR13	US71	CD156	Core	NA
>Tribe10400	NA	US71	CD156	Core	NA
>Tribe10401	NA	US71	CD156	Core	NA
>Tribe10402	NA	US71	CD156	Core	NA
>Tribe10403	NA	US71	CD156	Core	NA
>Tribe10404	NA	US71	CD156	Core	NA
>Tribe10405	NA	US71	CD156	Core	NA
>Tribe10406	NA	US71	CD156	Core	NA
>Tribe10407	NA	US71	CD156	Core	NA
>Tribe10408	NA	US71	CD156	Core	NA
>Tribe10409	NA	US71	CD156	Core	NA
>Tribe1041	FR13	US71	CD156	Core	NA
>Tribe10410	NA	US71	CD156	Core	NA
>Tribe10411	NA	US71	CD156	Core	NA
>Tribe10412	NA	US71	CD156	Core	NA
>Tribe10413	NA	US71	CD156	Core	NA
>Tribe10414	NA	US71	CD156	Core	NA
>Tribe10415	NA	US71	CD156	Core	NA
>Tribe10416	NA	US71	CD156	Core	NA
>Tribe10417	NA	US71	CD156	Core	NA
>Tribe10418	NA	US71	CD156	Core	NA
>Tribe10419	NA	US71	CD156	Core	NA
>Tribe1042	FR13	US71	CD156	Core	NA
>Tribe10420	NA	US71	CD156	Core	NA
>Tribe10421	NA	US71	CD156	Core	NA
>Tribe10422	NA	US71	CD156	Core	NA
>Tribe10423	NA	US71	CD156	Core	NA
>Tribe10424	NA	US71	CD156	Core	NA
>Tribe10425	NA	US71	CD156	Core	NA
>Tribe10426	NA	US71	CD156	Core	NA
>Tribe10427	NA	US71	CD156	Core	NA
>Tribe10428	NA	US71	CD156	Core	NA
>Tribe10429	NA	US71	CD156	Core	NA
>Tribe1043	FR13	US71	CD156	Core	NA
>Tribe10430	NA	US71	CD156	Core	NA
>Tribe10431	NA	US71	CD156	Core	NA
>Tribe10432	NA	US71	CD156	Core	NA
>Tribe10433	NA	US71	CD156	Core	NA
>Tribe10434	NA	US71	CD156	Core	NA
>Tribe10435	NA	US71	NA	Core	Mini
>Tribe10436	NA	US71	CD156	Core	NA
>Tribe10437	NA	US71	CD156	Core	NA
>Tribe10438	NA	US71	CD156	Core	NA
>Tribe10439	NA	US71	CD156	Core	NA
>Tribe1044	FR13	US71	CD156	Core	NA
>Tribe10440	NA	US71	CD156	Core	NA
>Tribe10441	NA	US71	CD156	Core	NA
>Tribe10442	NA	US71	CD156	Core	NA
>Tribe10443	NA	US71	CD156	Core	NA
>Tribe10444	NA	US71	CD156	Core	NA
>Tribe10445	NA	US71	CD156	Core	NA
>Tribe10446	NA	US71	CD156	Core	NA
>Tribe10447	NA	US71	CD156	Core	NA
>Tribe10448	NA	US71	CD156	Core	NA
>Tribe10449	NA	US71	CD156	Core	NA
>Tribe1045	FR13	US71	CD156	Core	NA
>Tribe10450	NA	US71	CD156	Core	NA
>Tribe10451	NA	US71	CD156	Core	NA
>Tribe10452	NA	US71	CD156	Core	NA
>Tribe10453	NA	US71	CD156	Core	NA
>Tribe10454	NA	US71	CD156	Core	NA
>Tribe10455	NA	US71	CD156	Core	NA
>Tribe10456	NA	US71	CD156	Core	NA
>Tribe10457	NA	US71	CD156	Core	NA
>Tribe10458	NA	US71	CD156	Core	NA
>Tribe10459	NA	US71	CD156	Core	NA
>Tribe1046	FR13	US71	CD156	Core	Mini
>Tribe10460	NA	US71	CD156	Core	NA
>Tribe10461	NA	US71	CD156	Core	NA
>Tribe10462	NA	US71	CD156	Core	NA
>Tribe10463	NA	US71	CD156	Core	NA
>Tribe10464	NA	US71	CD156	Core	NA
>Tribe10465	NA	US71	CD156	Core	NA
>Tribe10466	NA	US71	CD156	Core	NA
>Tribe10467	NA	US71	CD156	Core	NA
>Tribe10468	NA	US71	CD156	Core	NA
>Tribe10469	NA	US71	CD156	Core	NA
>Tribe1047	FR13	US71	CD156	Core	NA
>Tribe10470	NA	US71	CD156	Core	NA
>Tribe10471	NA	US71	CD156	Core	NA
>Tribe10472	NA	US71	CD156	Core	NA
>Tribe10473	NA	US71	CD156	Core	NA
>Tribe10474	NA	US71	CD156	Core	NA
>Tribe10475	NA	US71	CD156	Core	NA
>Tribe10476	NA	US71	CD156	Core	NA
>Tribe10477	NA	US71	CD156	Core	NA
>Tribe10478	NA	US71	CD156	Core	NA
>Tribe10479	NA	US71	CD156	Core	NA
>Tribe1048	FR13	US71	CD156	Core	NA
>Tribe10480	NA	US71	CD156	Core	NA
>Tribe10481	NA	US71	CD156	Core	NA
>Tribe10482	NA	US71	CD156	Core	NA
>Tribe10483	NA	US71	CD156	Core	NA
>Tribe10484	NA	US71	CD156	Core	NA
>Tribe10485	NA	US71	CD156	Core	NA
>Tribe10486	NA	US71	CD156	Core	NA
>Tribe10487	NA	US71	CD156	Core	NA
>Tribe10488	NA	US71	CD156	Core	NA
>Tribe10489	NA	US71	CD156	Core	NA
>Tribe1049	FR13	US71	NA	Core	NA
>Tribe10490	NA	US71	CD156	Core	NA
>Tribe10491	NA	US71	CD156	Core	NA
>Tribe10492	NA	US71	CD156	Core	NA
>Tribe10493	NA	US71	CD156	Core	NA
>Tribe10494	NA	US71	CD156	Core	NA
>Tribe10495	NA	US71	CD156	Core	NA
>Tribe10496	NA	US71	CD156	Core	NA
>Tribe10497	NA	US71	CD156	Core	NA
>Tribe10498	NA	US71	CD156	Core	NA
>Tribe10499	NA	US71	CD156	Core	NA
>Tribe105	FR13	US71	CD156	Core	NA
>Tribe1050	FR13	US71	CD156	Core	NA
>Tribe10500	NA	US71	CD156	Core	Mini
>Tribe10501	NA	US71	CD156	Core	NA
>Tribe10502	NA	US71	CD156	Core	NA
>Tribe10503	NA	US71	CD156	Core	NA
>Tribe10504	NA	US71	CD156	Core	NA
>Tribe10505	NA	US71	CD156	Core	NA
>Tribe10506	NA	US71	CD156	Core	NA
>Tribe10507	NA	US71	CD156	Core	NA
>Tribe10508	NA	US71	NA	Core	NA
>Tribe10509	NA	US71	CD156	Core	NA
>Tribe1051	FR13	US71	CD156	Core	NA
>Tribe10510	NA	US71	CD156	Core	NA
>Tribe10511	NA	US71	CD156	Core	NA
>Tribe10512	NA	US71	CD156	Core	Mini
>Tribe10513	NA	US71	CD156	Core	NA
>Tribe10514	NA	US71	CD156	Core	NA
>Tribe10515	NA	US71	CD156	Core	NA
>Tribe10516	NA	US71	CD156	Core	NA
>Tribe10517	NA	US71	CD156	Core	NA
>Tribe10518	NA	US71	CD156	Core	NA
>Tribe10519	NA	US71	CD156	Core	NA
>Tribe1052	FR13	US71	CD156	Core	NA
>Tribe10520	NA	US71	CD156	Core	NA
>Tribe10521	NA	US71	CD156	Core	NA
>Tribe10522	NA	US71	CD156	Core	NA
>Tribe10523	NA	US71	CD156	Core	NA
>Tribe10524	NA	US71	CD156	Core	NA
>Tribe10525	NA	US71	CD156	Core	NA
>Tribe10526	NA	US71	CD156	Core	NA
>Tribe10527	NA	US71	CD156	Core	NA
>Tribe10528	NA	US71	CD156	Core	NA
>Tribe10529	NA	US71	CD156	Core	NA
>Tribe1053	FR13	US71	CD156	Core	NA
>Tribe10530	NA	US71	CD156	Core	NA
>Tribe10531	NA	NA	CD156	NA	Mini
>Tribe10532	NA	US71	CD156	Core	NA
>Tribe10533	NA	US71	CD156	Core	NA
>Tribe10534	NA	US71	CD156	Core	NA
>Tribe10535	NA	US71	CD156	Core	NA
>Tribe10536	NA	US71	CD156	Core	NA
>Tribe10537	NA	US71	CD156	Core	NA
>Tribe10538	NA	US71	CD156	Core	NA
>Tribe10539	NA	US71	CD156	Core	NA
>Tribe1054	FR13	US71	CD156	Core	NA
>Tribe10540	NA	US71	CD156	Core	NA
>Tribe10541	NA	US71	CD156	Core	NA
>Tribe10542	NA	US71	CD156	Core	NA
>Tribe10543	NA	US71	CD156	Core	NA
>Tribe10544	NA	US71	CD156	Core	NA
>Tribe10545	NA	US71	CD156	Core	NA
>Tribe10546	NA	US71	CD156	Core	NA
>Tribe10547	NA	US71	CD156	Core	NA
>Tribe10548	NA	US71	CD156	Core	Mini
>Tribe10549	NA	US71	NA	Core	NA
>Tribe1055	FR13	US71	CD156	Core	NA
>Tribe10550	NA	US71	CD156	Core	NA
>Tribe10551	NA	US71	CD156	Core	NA
>Tribe10552	NA	US71	CD156	Core	NA
>Tribe10553	NA	US71	CD156	Core	NA
>Tribe10554	NA	US71	CD156	Core	NA
>Tribe10555	NA	US71	CD156	Core	NA
>Tribe10556	NA	US71	CD156	Core	NA
>Tribe10557	NA	US71	CD156	Core	NA
>Tribe10558	NA	US71	CD156	Core	NA
>Tribe10559	NA	US71	CD156	Core	NA
>Tribe1056	FR13	US71	CD156	Core	NA
>Tribe10560	NA	US71	CD156	Core	NA
>Tribe10561	NA	NA	CD156	Core	NA
>Tribe10562	NA	US71	CD156	Core	NA
>Tribe10563	NA	US71	CD156	Core	NA
>Tribe10564	NA	US71	CD156	Core	Mini
>Tribe10565	NA	US71	CD156	Core	NA
>Tribe10566	NA	US71	CD156	Core	NA
>Tribe10567	NA	US71	CD156	Core	NA
>Tribe10568	NA	US71	CD156	Core	NA
>Tribe10569	NA	US71	CD156	Core	NA
>Tribe1057	FR13	US71	CD156	Core	Mini
>Tribe10570	NA	US71	CD156	Core	NA
>Tribe10571	NA	US71	CD156	Core	NA
>Tribe10572	NA	US71	CD156	Core	NA
>Tribe10573	NA	US71	CD156	Core	NA
>Tribe10574	NA	US71	CD156	Core	NA
>Tribe10575	NA	US71	CD156	Core	NA
>Tribe10576	NA	US71	CD156	Core	NA
>Tribe10577	NA	US71	CD156	Core	NA
>Tribe10578	NA	US71	CD156	Core	NA
>Tribe10579	NA	US71	CD156	Core	NA
>Tribe1058	FR13	US71	CD156	Core	NA
>Tribe10580	NA	US71	CD156	Core	NA
>Tribe10581	NA	US71	CD156	Core	NA
>Tribe10582	NA	US71	CD156	Core	NA
>Tribe10583	NA	US71	CD156	Core	NA
>Tribe10584	NA	US71	CD156	Core	NA
>Tribe10585	NA	US71	CD156	Core	NA
>Tribe10586	NA	US71	CD156	Core	NA
>Tribe10587	NA	US71	CD156	Core	NA
>Tribe10588	NA	US71	CD156	Core	Mini
>Tribe10589	NA	US71	CD156	Core	NA
>Tribe1059	FR13	US71	CD156	Core	NA
>Tribe10590	NA	US71	CD156	Core	NA
>Tribe10591	NA	US71	CD156	Core	NA
>Tribe10592	NA	US71	CD156	Core	NA
>Tribe10593	NA	US71	CD156	Core	NA
>Tribe10594	NA	US71	CD156	Core	NA
>Tribe10595	NA	US71	CD156	Core	NA
>Tribe10596	NA	US71	CD156	Core	NA
>Tribe10597	NA	US71	CD156	Core	NA
>Tribe10598	NA	US71	CD156	Core	NA
>Tribe10599	NA	US71	CD156	Core	NA
>Tribe106	FR13	US71	CD156	Core	NA
>Tribe1060	FR13	US71	CD156	Core	NA
>Tribe10600	NA	US71	CD156	Core	NA
>Tribe10601	NA	US71	CD156	Core	NA
>Tribe10602	NA	US71	CD156	Core	NA
>Tribe10603	NA	US71	CD156	Core	NA
>Tribe10604	NA	US71	CD156	Core	NA
>Tribe10605	NA	US71	CD156	Core	NA
>Tribe10606	NA	US71	CD156	Core	NA
>Tribe10607	NA	US71	CD156	Core	NA
>Tribe10608	NA	US71	CD156	Core	NA
>Tribe10609	NA	US71	CD156	Core	NA
>Tribe1061	FR13	US71	CD156	Core	NA
>Tribe10610	NA	US71	CD156	Core	NA
>Tribe10611	NA	US71	CD156	Core	NA
>Tribe10612	NA	US71	CD156	Core	NA
>Tribe10613	NA	US71	CD156	Core	NA
>Tribe10614	NA	US71	CD156	Core	NA
>Tribe10615	NA	US71	CD156	Core	NA
>Tribe10616	NA	US71	CD156	Core	NA
>Tribe10617	NA	US71	CD156	Core	NA
>Tribe10618	NA	US71	CD156	Core	NA
>Tribe10619	NA	US71	CD156	Core	NA
>Tribe1062	FR13	US71	CD156	Core	NA
>Tribe10620	NA	US71	CD156	Core	NA
>Tribe10621	NA	US71	CD156	Core	NA
>Tribe10622	NA	US71	CD156	Core	NA
>Tribe10623	NA	US71	CD156	Core	NA
>Tribe10624	NA	US71	CD156	Core	NA
>Tribe10625	NA	US71	CD156	Core	NA
>Tribe10626	NA	US71	CD156	Core	NA
>Tribe10627	NA	US71	CD156	Core	NA
>Tribe10628	NA	US71	CD156	Core	NA
>Tribe10629	NA	US71	CD156	Core	NA
>Tribe1063	FR13	US71	CD156	Core	Mini
>Tribe10630	NA	US71	CD156	Core	NA
>Tribe10631	NA	US71	CD156	Core	NA
>Tribe10632	NA	US71	CD156	Core	NA
>Tribe10633	NA	US71	CD156	Core	NA
>Tribe10634	NA	US71	CD156	Core	NA
>Tribe10635	NA	US71	CD156	Core	NA
>Tribe10636	NA	US71	CD156	Core	NA
>Tribe10637	NA	US71	CD156	Core	NA
>Tribe10638	NA	US71	CD156	Core	NA
>Tribe10639	NA	US71	CD156	Core	NA
>Tribe1064	FR13	US71	CD156	Core	NA
>Tribe10640	NA	US71	CD156	Core	NA
>Tribe10641	NA	US71	CD156	Core	NA
>Tribe10642	NA	US71	CD156	Core	NA
>Tribe10643	NA	US71	CD156	Core	NA
>Tribe10644	NA	US71	CD156	Core	NA
>Tribe10645	NA	US71	CD156	Core	NA
>Tribe10646	NA	US71	CD156	Core	NA
>Tribe10647	NA	US71	CD156	Core	NA
>Tribe10648	NA	US71	CD156	Core	NA
>Tribe10649	NA	US71	CD156	Core	NA
>Tribe1065	FR13	US71	CD156	Core	NA
>Tribe10650	NA	US71	CD156	Core	NA
>Tribe10651	NA	US71	CD156	Core	NA
>Tribe10652	NA	US71	CD156	Core	NA
>Tribe10653	NA	US71	CD156	Core	NA
>Tribe10654	NA	US71	CD156	Core	NA
>Tribe10655	NA	US71	CD156	Core	NA
>Tribe10656	NA	US71	CD156	Core	NA
>Tribe10657	NA	US71	CD156	Core	NA
>Tribe10658	NA	US71	CD156	Core	NA
>Tribe10659	NA	US71	CD156	Core	NA
>Tribe1066	FR13	US71	CD156	Core	NA
>Tribe10660	NA	US71	CD156	Core	NA
>Tribe10661	NA	US71	CD156	Core	NA
>Tribe10662	NA	US71	CD156	Core	NA
>Tribe10663	NA	US71	CD156	Core	NA
>Tribe10664	NA	US71	CD156	Core	NA
>Tribe10665	NA	US71	CD156	Core	NA
>Tribe10666	NA	US71	CD156	Core	NA
>Tribe10667	NA	US71	CD156	Core	Mini
>Tribe10668	NA	US71	CD156	Core	NA
>Tribe10669	NA	US71	CD156	Core	NA
>Tribe1067	FR13	US71	CD156	Core	NA
>Tribe10670	NA	US71	CD156	Core	NA
>Tribe10671	NA	US71	CD156	Core	NA
>Tribe10672	NA	US71	CD156	Core	NA
>Tribe10673	NA	US71	CD156	Core	NA
>Tribe10674	NA	US71	CD156	Core	NA
>Tribe10675	NA	US71	CD156	Core	NA
>Tribe10676	NA	US71	CD156	Core	NA
>Tribe10677	NA	US71	CD156	Core	NA
>Tribe10678	NA	US71	CD156	Core	NA
>Tribe10679	NA	US71	CD156	Core	NA
>Tribe1068	FR13	US71	CD156	Core	NA
>Tribe10680	NA	US71	CD156	Core	NA
>Tribe10681	NA	US71	CD156	Core	NA
>Tribe10682	NA	US71	CD156	Core	NA
>Tribe10683	NA	US71	CD156	Core	NA
>Tribe10684	NA	US71	CD156	Core	NA
>Tribe10685	NA	US71	CD156	Core	NA
>Tribe10686	NA	US71	CD156	Core	NA
>Tribe10687	NA	US71	CD156	Core	NA
>Tribe10688	NA	US71	CD156	Core	NA
>Tribe10689	NA	US71	CD156	Core	NA
>Tribe1069	FR13	US71	CD156	Core	NA
>Tribe10690	NA	US71	CD156	Core	NA
>Tribe10691	NA	US71	CD156	Core	NA
>Tribe10692	NA	US71	CD156	Core	NA
>Tribe10693	NA	US71	CD156	Core	NA
>Tribe10694	NA	US71	CD156	Core	NA
>Tribe10695	NA	US71	CD156	Core	NA
>Tribe10696	NA	US71	CD156	Core	NA
>Tribe10697	NA	US71	CD156	Core	NA
>Tribe10698	NA	US71	CD156	Core	NA
>Tribe10699	NA	US71	CD156	Core	NA
>Tribe107	FR13	US71	CD156	Core	Mini
>Tribe1070	FR13	US71	CD156	Core	NA
>Tribe10700	NA	US71	CD156	Core	NA
>Tribe10701	NA	US71	CD156	Core	NA
>Tribe10702	NA	US71	CD156	Core	NA
>Tribe10703	NA	US71	CD156	Core	NA
>Tribe10704	NA	US71	CD156	Core	NA
>Tribe10705	NA	US71	CD156	Core	NA
>Tribe10706	NA	US71	CD156	Core	NA
>Tribe10707	NA	US71	CD156	Core	NA
>Tribe10708	NA	US71	NA	Core	NA
>Tribe10709	NA	US71	CD156	Core	Mini
>Tribe1071	FR13	US71	CD156	Core	NA
>Tribe10710	NA	US71	CD156	Core	NA
>Tribe10711	NA	US71	CD156	Core	NA
>Tribe10712	NA	US71	CD156	Core	NA
>Tribe10713	NA	US71	CD156	Core	NA
>Tribe10714	NA	US71	CD156	Core	NA
>Tribe10715	NA	US71	CD156	Core	NA
>Tribe10716	NA	US71	CD156	Core	NA
>Tribe10717	NA	US71	CD156	Core	NA
>Tribe10718	NA	US71	CD156	Core	NA
>Tribe10719	NA	US71	CD156	Core	NA
>Tribe1072	FR13	US71	CD156	Core	NA
>Tribe10720	NA	US71	CD156	Core	NA
>Tribe10721	NA	US71	CD156	Core	NA
>Tribe10722	NA	US71	CD156	Core	NA
>Tribe10723	NA	US71	CD156	Core	NA
>Tribe10724	NA	US71	CD156	Core	NA
>Tribe10725	NA	US71	CD156	Core	NA
>Tribe10726	NA	US71	CD156	Core	NA
>Tribe10727	NA	US71	CD156	Core	NA
>Tribe10728	NA	US71	CD156	Core	NA
>Tribe10729	NA	US71	CD156	Core	NA
>Tribe1073	FR13	US71	CD156	Core	NA
>Tribe10730	NA	US71	CD156	Core	NA
>Tribe10731	NA	US71	CD156	Core	NA
>Tribe10732	NA	US71	CD156	Core	NA
>Tribe10733	NA	US71	CD156	Core	NA
>Tribe10734	NA	US71	CD156	Core	NA
>Tribe10735	NA	US71	CD156	Core	NA
>Tribe10736	NA	US71	CD156	Core	NA
>Tribe10737	NA	US71	CD156	Core	NA
>Tribe10738	NA	US71	CD156	Core	NA
>Tribe10739	NA	US71	CD156	Core	NA
>Tribe1074	FR13	US71	CD156	Core	NA
>Tribe10740	NA	US71	CD156	Core	NA
>Tribe10741	NA	US71	CD156	Core	NA
>Tribe10742	NA	US71	CD156	Core	NA
>Tribe10743	NA	US71	CD156	Core	NA
>Tribe10744	NA	US71	CD156	Core	NA
>Tribe10745	NA	US71	CD156	Core	NA
>Tribe10746	NA	US71	CD156	Core	NA
>Tribe10747	NA	US71	CD156	Core	NA
>Tribe10748	NA	US71	CD156	Core	NA
>Tribe10749	NA	US71	CD156	Core	NA
>Tribe1075	FR13	US71	CD156	Core	NA
>Tribe10750	NA	US71	CD156	Core	NA
>Tribe10751	NA	US71	CD156	Core	NA
>Tribe10752	NA	US71	CD156	Core	NA
>Tribe10753	NA	US71	CD156	Core	NA
>Tribe10754	NA	US71	CD156	Core	NA
>Tribe10755	NA	US71	CD156	Core	NA
>Tribe10756	NA	US71	CD156	Core	NA
>Tribe10757	NA	US71	CD156	Core	NA
>Tribe10758	NA	US71	CD156	Core	NA
>Tribe10759	NA	US71	CD156	Core	NA
>Tribe1076	FR13	US71	CD156	Core	NA
>Tribe10760	NA	US71	NA	Core	NA
>Tribe10761	NA	US71	CD156	Core	Mini
>Tribe10762	NA	US71	CD156	Core	NA
>Tribe10763	NA	US71	CD156	Core	NA
>Tribe10764	NA	US71	CD156	Core	NA
>Tribe10765	NA	US71	CD156	Core	NA
>Tribe10766	NA	US71	CD156	Core	NA
>Tribe10767	NA	US71	CD156	Core	NA
>Tribe10768	NA	US71	CD156	Core	NA
>Tribe10769	NA	US71	CD156	Core	NA
>Tribe1077	FR13	US71	CD156	Core	NA
>Tribe10770	NA	US71	CD156	Core	NA
>Tribe10771	NA	US71	CD156	Core	NA
>Tribe10772	NA	US71	CD156	Core	NA
>Tribe10773	NA	US71	CD156	Core	NA
>Tribe10774	NA	US71	CD156	Core	NA
>Tribe10775	NA	US71	CD156	Core	NA
>Tribe10776	NA	US71	CD156	Core	NA
>Tribe10777	NA	US71	CD156	Core	NA
>Tribe10778	NA	US71	CD156	Core	NA
>Tribe10779	NA	US71	CD156	Core	NA
>Tribe1078	FR13	US71	CD156	Core	NA
>Tribe10780	NA	US71	CD156	Core	NA
>Tribe10781	NA	US71	CD156	Core	NA
>Tribe10782	NA	US71	CD156	Core	NA
>Tribe10783	NA	US71	CD156	Core	NA
>Tribe10784	NA	US71	CD156	Core	NA
>Tribe10785	NA	US71	CD156	Core	NA
>Tribe10786	NA	US71	CD156	Core	NA
>Tribe10787	NA	US71	CD156	Core	NA
>Tribe10788	NA	US71	CD156	Core	NA
>Tribe10789	NA	US71	CD156	Core	NA
>Tribe1079	FR13	US71	CD156	Core	NA
>Tribe10790	NA	US71	CD156	Core	Mini
>Tribe10791	NA	US71	CD156	Core	NA
>Tribe10792	NA	US71	CD156	Core	NA
>Tribe10793	NA	US71	CD156	Core	NA
>Tribe10794	NA	US71	CD156	Core	NA
>Tribe10795	NA	US71	CD156	Core	Mini
>Tribe10796	NA	US71	CD156	Core	Mini
>Tribe10797	NA	US71	CD156	Core	NA
>Tribe10798	NA	US71	CD156	Core	NA
>Tribe10799	NA	US71	CD156	Core	NA
>Tribe108	FR13	US71	CD156	Core	Mini
>Tribe1080	FR13	US71	CD156	Core	NA
>Tribe10800	NA	US71	CD156	Core	NA
>Tribe10801	NA	US71	CD156	Core	NA
>Tribe10802	NA	US71	CD156	Core	NA
>Tribe10803	NA	US71	CD156	Core	NA
>Tribe10804	NA	US71	CD156	Core	NA
>Tribe10805	NA	US71	CD156	Core	NA
>Tribe10806	NA	US71	CD156	Core	NA
>Tribe10807	NA	US71	CD156	Core	NA
>Tribe10808	NA	US71	CD156	Core	NA
>Tribe10809	NA	US71	CD156	Core	NA
>Tribe1081	NA	US71	CD156	Core	NA
>Tribe10810	NA	US71	CD156	Core	NA
>Tribe10811	NA	US71	CD156	Core	NA
>Tribe10812	NA	US71	CD156	Core	NA
>Tribe10813	NA	US71	CD156	Core	NA
>Tribe10814	NA	US71	CD156	Core	NA
>Tribe10815	NA	US71	CD156	Core	NA
>Tribe10816	NA	US71	CD156	Core	NA
>Tribe10817	NA	US71	CD156	Core	NA
>Tribe10818	NA	US71	CD156	Core	NA
>Tribe10819	NA	US71	CD156	Core	NA
>Tribe1082	NA	US71	CD156	Core	NA
>Tribe10820	NA	US71	CD156	Core	NA
>Tribe10821	NA	US71	CD156	Core	NA
>Tribe10822	NA	US71	CD156	Core	NA
>Tribe10823	NA	US71	CD156	Core	NA
>Tribe10824	NA	US71	CD156	Core	NA
>Tribe10825	NA	US71	CD156	Core	NA
>Tribe10826	NA	US71	CD156	Core	NA
>Tribe10827	NA	US71	CD156	Core	NA
>Tribe10828	NA	US71	CD156	Core	NA
>Tribe10829	NA	US71	CD156	Core	NA
>Tribe1083	FR13	US71	CD156	Core	NA
>Tribe10830	NA	US71	CD156	Core	NA
>Tribe10831	NA	US71	CD156	Core	NA
>Tribe10832	NA	US71	CD156	Core	NA
>Tribe10833	NA	US71	CD156	Core	NA
>Tribe10834	NA	US71	CD156	Core	NA
>Tribe10835	NA	US71	CD156	Core	NA
>Tribe10836	NA	US71	CD156	Core	NA
>Tribe10837	NA	US71	CD156	Core	NA
>Tribe10838	NA	US71	CD156	Core	NA
>Tribe10839	NA	US71	CD156	Core	NA
>Tribe1084	FR13	US71	CD156	Core	Mini
>Tribe10840	NA	US71	CD156	Core	NA
>Tribe10841	NA	US71	CD156	Core	NA
>Tribe10842	NA	US71	CD156	Core	NA
>Tribe10843	NA	US71	CD156	Core	NA
>Tribe10844	NA	US71	CD156	Core	NA
>Tribe10845	NA	US71	CD156	Core	NA
>Tribe10846	NA	US71	CD156	Core	NA
>Tribe10847	NA	US71	CD156	Core	NA
>Tribe10848	NA	US71	CD156	Core	NA
>Tribe10849	NA	US71	CD156	Core	NA
>Tribe1085	FR13	US71	CD156	Core	NA
>Tribe10850	NA	US71	CD156	Core	NA
>Tribe10851	NA	US71	CD156	Core	NA
>Tribe10852	NA	NA	CD156	Core	NA
>Tribe10853	NA	US71	CD156	Core	NA
>Tribe10854	NA	US71	CD156	Core	NA
>Tribe10855	NA	US71	CD156	Core	NA
>Tribe10856	NA	US71	CD156	Core	NA
>Tribe10857	NA	US71	CD156	Core	NA
>Tribe10858	NA	US71	CD156	Core	NA
>Tribe10859	NA	US71	CD156	Core	NA
>Tribe1086	FR13	US71	CD156	Core	NA
>Tribe10860	NA	US71	CD156	Core	Mini
>Tribe10861	NA	US71	CD156	Core	NA
>Tribe10862	NA	US71	CD156	Core	NA
>Tribe10863	NA	US71	CD156	Core	NA
>Tribe10864	NA	US71	CD156	Core	NA
>Tribe10865	NA	US71	CD156	Core	NA
>Tribe10866	NA	NA	CD156	Core	NA
>Tribe10867	NA	US71	CD156	Core	NA
>Tribe10868	NA	US71	CD156	Core	NA
>Tribe10869	NA	US71	CD156	Core	NA
>Tribe1087	FR13	US71	CD156	Core	Mini
>Tribe10870	NA	US71	CD156	Core	Mini
>Tribe10871	NA	US71	CD156	Core	NA
>Tribe10872	NA	US71	CD156	Core	NA
>Tribe10873	NA	US71	CD156	Core	NA
>Tribe10874	NA	US71	CD156	Core	NA
>Tribe10875	NA	US71	CD156	Core	NA
>Tribe10876	NA	US71	CD156	Core	NA
>Tribe10877	NA	US71	CD156	Core	NA
>Tribe10878	NA	US71	CD156	Core	NA
>Tribe10879	NA	US71	CD156	Core	NA
>Tribe1088	FR13	US71	CD156	Core	NA
>Tribe10880	NA	US71	CD156	Core	NA
>Tribe10881	NA	US71	CD156	Core	NA
>Tribe10882	NA	US71	CD156	Core	NA
>Tribe10883	NA	US71	CD156	Core	NA
>Tribe10884	NA	US71	CD156	Core	NA
>Tribe10885	NA	US71	CD156	Core	NA
>Tribe10886	NA	US71	CD156	Core	NA
>Tribe10887	NA	US71	CD156	Core	NA
>Tribe10888	NA	US71	CD156	Core	NA
>Tribe10889	NA	US71	CD156	Core	NA
>Tribe1089	NA	US71	CD156	Core	NA
>Tribe10890	NA	US71	CD156	Core	NA
>Tribe10891	NA	US71	CD156	Core	NA
>Tribe10892	NA	US71	CD156	Core	NA
>Tribe10893	NA	US71	CD156	Core	NA
>Tribe10894	NA	US71	CD156	Core	NA
>Tribe10895	NA	US71	CD156	Core	NA
>Tribe10896	NA	US71	CD156	Core	NA
>Tribe10897	NA	US71	CD156	Core	NA
>Tribe10898	NA	NA	CD156	Core	NA
>Tribe10899	NA	NA	CD156	Core	NA
>Tribe109	FR13	US71	CD156	Core	Mini
>Tribe1090	NA	US71	CD156	Core	NA
>Tribe10900	NA	NA	CD156	Core	NA
>Tribe10901	NA	NA	CD156	Core	NA
>Tribe10902	NA	NA	CD156	Core	NA
>Tribe10903	NA	NA	CD156	Core	NA
>Tribe10904	NA	NA	CD156	Core	NA
>Tribe10905	NA	NA	CD156	Core	NA
>Tribe10906	NA	NA	CD156	Core	NA
>Tribe10907	NA	NA	CD156	Core	NA
>Tribe10908	NA	NA	CD156	Core	NA
>Tribe10909	NA	NA	CD156	Core	Mini
>Tribe1091	NA	US71	CD156	Core	NA
>Tribe10910	NA	NA	CD156	Core	NA
>Tribe10911	FR13	NA	NA	Core	NA
>Tribe10912	FR13	NA	NA	Core	NA
>Tribe10913	FR13	NA	NA	Core	NA
>Tribe10915	FR13	NA	NA	Core	NA
>Tribe10916	FR13	NA	NA	Core	NA
>Tribe10917	FR13	NA	NA	Core	NA
>Tribe10918	FR13	NA	NA	Core	NA
>Tribe1092	NA	US71	CD156	Core	NA
>Tribe10920	FR13	NA	NA	Core	NA
>Tribe10921	FR13	NA	NA	Core	NA
>Tribe10922	FR13	NA	NA	Core	NA
>Tribe10923	FR13	NA	NA	Core	NA
>Tribe10924	FR13	NA	NA	Core	NA
>Tribe10925	FR13	NA	NA	Core	NA
>Tribe10926	FR13	NA	NA	Core	NA
>Tribe10927	FR13	NA	NA	Core	NA
>Tribe10929	FR13	NA	NA	Core	NA
>Tribe1093	NA	US71	CD156	Core	Mini
>Tribe10930	FR13	NA	NA	Core	NA
>Tribe10931	FR13	NA	NA	Core	NA
>Tribe10932	FR13	NA	NA	Core	NA
>Tribe10933	FR13	NA	NA	Core	NA
>Tribe10934	FR13	NA	NA	Core	NA
>Tribe10935	FR13	NA	NA	Core	NA
>Tribe10936	FR13	NA	NA	NA	Mini
>Tribe10937	FR13	NA	NA	Core	NA
>Tribe10938	FR13	NA	NA	Core	NA
>Tribe10939	NA	NA	NA	NA	NA
>Tribe1094	FR13	US71	CD156	Core	NA
>Tribe10942	FR13	NA	NA	Core	NA
>Tribe10943	FR13	NA	NA	NA	Mini
>Tribe10944	FR13	NA	NA	Core	NA
>Tribe10945	FR13	NA	NA	Core	NA
>Tribe10946	FR13	NA	NA	Core	NA
>Tribe10948	FR13	NA	NA	Core	NA
>Tribe10949	FR13	NA	NA	Core	NA
>Tribe1095	FR13	US71	CD156	Core	NA
>Tribe10950	FR13	NA	NA	Core	NA
>Tribe10951	FR13	NA	NA	Core	NA
>Tribe10952	NA	NA	NA	NA	NA
>Tribe10953	FR13	NA	NA	Core	NA
>Tribe10954	FR13	NA	NA	Core	NA
>Tribe10955	FR13	NA	NA	Core	NA
>Tribe10956	FR13	NA	NA	NA	Mini
>Tribe10957	FR13	NA	NA	Core	NA
>Tribe10958	FR13	NA	NA	Core	NA
>Tribe10959	FR13	NA	NA	Core	NA
>Tribe1096	FR13	US71	CD156	Core	NA
>Tribe10960	FR13	NA	NA	Core	NA
>Tribe10961	FR13	NA	NA	Core	NA
>Tribe10963	FR13	NA	NA	Core	NA
>Tribe10964	FR13	NA	NA	Core	NA
>Tribe10965	FR13	NA	NA	Core	NA
>Tribe10966	FR13	NA	NA	Core	NA
>Tribe10967	NA	NA	NA	NA	NA
>Tribe10968	NA	NA	NA	NA	NA
>Tribe10969	FR13	NA	NA	Core	NA
>Tribe1097	FR13	US71	CD156	Core	NA
>Tribe10970	FR13	NA	NA	Core	NA
>Tribe10972	FR13	NA	NA	Core	NA
>Tribe10973	FR13	NA	NA	Core	NA
>Tribe10974	FR13	NA	NA	Core	NA
>Tribe10975	FR13	NA	NA	Core	NA
>Tribe10976	FR13	NA	NA	Core	NA
>Tribe10978	FR13	NA	NA	Core	NA
>Tribe10979	FR13	NA	NA	Core	NA
>Tribe1098	FR13	US71	CD156	Core	NA
>Tribe10980	FR13	NA	NA	Core	NA
>Tribe10981	FR13	NA	NA	Core	NA
>Tribe10982	FR13	NA	NA	Core	NA
>Tribe10983	FR13	NA	NA	Core	NA
>Tribe10984	FR13	NA	NA	Core	NA
>Tribe10985	FR13	NA	NA	Core	NA
>Tribe10986	FR13	NA	NA	Core	NA
>Tribe10987	FR13	NA	NA	Core	NA
>Tribe10988	FR13	NA	NA	Core	NA
>Tribe10989	FR13	NA	NA	Core	NA
>Tribe1099	FR13	US71	CD156	Core	Mini
>Tribe10991	FR13	NA	NA	Core	NA
>Tribe10992	FR13	NA	NA	Core	NA
>Tribe10993	FR13	NA	NA	Core	NA
>Tribe10994	NA	NA	NA	NA	NA
>Tribe10995	FR13	NA	NA	Core	NA
>Tribe10997	FR13	NA	NA	Core	NA
>Tribe10998	FR13	NA	NA	Core	NA
>Tribe10999	FR13	NA	NA	Core	NA
>Tribe11	FR13	US71	CD156	Core	Mini
>Tribe110	FR13	US71	CD156	Core	NA
>Tribe1100	FR13	US71	CD156	Core	NA
>Tribe11000	FR13	NA	NA	Core	NA
>Tribe11001	FR13	NA	NA	Core	NA
>Tribe11002	FR13	NA	NA	Core	NA
>Tribe11003	FR13	NA	NA	Core	NA
>Tribe11004	FR13	NA	NA	Core	NA
>Tribe11005	FR13	NA	NA	Core	NA
>Tribe11006	FR13	NA	NA	NA	Mini
>Tribe11007	FR13	NA	NA	Core	NA
>Tribe11008	FR13	NA	NA	Core	NA
>Tribe11009	FR13	NA	NA	Core	NA
>Tribe1101	FR13	US71	CD156	Core	NA
>Tribe11010	FR13	NA	NA	Core	NA
>Tribe11011	FR13	NA	NA	Core	NA
>Tribe11012	FR13	NA	NA	Core	NA
>Tribe11014	FR13	NA	NA	Core	NA
>Tribe11015	FR13	NA	NA	Core	NA
>Tribe11016	FR13	NA	NA	Core	NA
>Tribe11017	FR13	NA	NA	Core	NA
>Tribe11018	FR13	NA	NA	Core	NA
>Tribe11019	NA	NA	NA	NA	NA
>Tribe1102	FR13	US71	CD156	Core	NA
>Tribe11020	FR13	NA	NA	Core	NA
>Tribe11021	FR13	NA	NA	Core	NA
>Tribe11023	FR13	NA	NA	Core	NA
>Tribe11025	FR13	NA	NA	NA	Mini
>Tribe11026	FR13	NA	NA	Core	NA
>Tribe11027	FR13	NA	NA	Core	NA
>Tribe11028	FR13	NA	NA	Core	NA
>Tribe11029	FR13	NA	NA	Core	NA
>Tribe1103	FR13	US71	CD156	Core	NA
>Tribe11030	FR13	NA	NA	Core	NA
>Tribe11031	NA	NA	NA	NA	NA
>Tribe11033	FR13	NA	NA	Core	NA
>Tribe11034	FR13	NA	NA	Core	NA
>Tribe11035	FR13	NA	NA	Core	NA
>Tribe11036	FR13	NA	NA	Core	NA
>Tribe11037	FR13	NA	NA	Core	NA
>Tribe11038	FR13	NA	NA	Core	NA
>Tribe11039	FR13	NA	NA	Core	NA
>Tribe1104	FR13	US71	CD156	Core	NA
>Tribe11041	FR13	NA	NA	NA	Mini
>Tribe11042	FR13	NA	NA	Core	NA
>Tribe11043	FR13	NA	NA	Core	NA
>Tribe11044	FR13	NA	NA	Core	NA
>Tribe11045	FR13	NA	NA	Core	NA
>Tribe11046	FR13	NA	NA	Core	NA
>Tribe11047	FR13	NA	NA	Core	NA
>Tribe11048	FR13	NA	NA	Core	NA
>Tribe1105	FR13	US71	CD156	Core	NA
>Tribe11050	FR13	NA	NA	Core	NA
>Tribe11051	FR13	NA	NA	Core	NA
>Tribe11052	FR13	NA	NA	Core	NA
>Tribe11053	FR13	NA	NA	Core	NA
>Tribe11054	FR13	NA	NA	Core	NA
>Tribe11055	FR13	NA	NA	Core	NA
>Tribe11056	FR13	NA	NA	Core	NA
>Tribe11057	FR13	NA	NA	Core	NA
>Tribe11058	FR13	NA	NA	Core	NA
>Tribe11059	FR13	NA	NA	Core	NA
>Tribe1106	FR13	US71	CD156	Core	NA
>Tribe11060	FR13	NA	NA	Core	NA
>Tribe11062	FR13	NA	NA	Core	NA
>Tribe11063	FR13	NA	NA	Core	NA
>Tribe11065	FR13	NA	NA	Core	NA
>Tribe11066	NA	NA	NA	NA	NA
>Tribe11067	FR13	NA	NA	NA	Mini
>Tribe11068	FR13	NA	NA	Core	NA
>Tribe1107	NA	US71	CD156	Core	NA
>Tribe11070	FR13	NA	NA	Core	NA
>Tribe11071	FR13	NA	NA	Core	NA
>Tribe11072	FR13	NA	NA	Core	NA
>Tribe11073	FR13	NA	NA	Core	NA
>Tribe11074	FR13	NA	NA	Core	NA
>Tribe11075	FR13	NA	NA	Core	NA
>Tribe11076	FR13	NA	NA	Core	NA
>Tribe11077	FR13	NA	NA	Core	NA
>Tribe11078	FR13	NA	NA	Core	NA
>Tribe11079	FR13	NA	NA	Core	NA
>Tribe1108	FR13	US71	CD156	Core	NA
>Tribe11080	FR13	NA	NA	NA	Mini
>Tribe11081	FR13	NA	NA	Core	NA
>Tribe11082	FR13	NA	NA	Core	NA
>Tribe11083	FR13	NA	NA	Core	NA
>Tribe11084	FR13	NA	NA	Core	NA
>Tribe11085	FR13	NA	NA	Core	Mini
>Tribe11086	FR13	NA	NA	Core	NA
>Tribe11087	FR13	NA	NA	Core	NA
>Tribe11088	FR13	NA	NA	Core	NA
>Tribe11089	FR13	NA	NA	Core	NA
>Tribe1109	FR13	US71	CD156	Core	NA
>Tribe11091	FR13	NA	NA	Core	NA
>Tribe11093	FR13	NA	NA	Core	NA
>Tribe11094	FR13	NA	NA	Core	NA
>Tribe11095	FR13	NA	NA	Core	NA
>Tribe11096	FR13	NA	NA	Core	NA
>Tribe11097	FR13	NA	NA	Core	NA
>Tribe11098	FR13	NA	NA	Core	NA
>Tribe11099	FR13	NA	NA	Core	NA
>Tribe111	FR13	US71	CD156	Core	Mini
>Tribe1110	FR13	US71	CD156	Core	NA
>Tribe11100	FR13	NA	NA	Core	NA
>Tribe11101	FR13	NA	NA	Core	NA
>Tribe11102	FR13	NA	NA	Core	NA
>Tribe11103	FR13	NA	NA	Core	NA
>Tribe11104	FR13	NA	NA	Core	NA
>Tribe11105	FR13	NA	NA	Core	NA
>Tribe11106	FR13	NA	NA	Core	NA
>Tribe11107	FR13	NA	NA	Core	NA
>Tribe11108	FR13	NA	NA	Core	NA
>Tribe11109	FR13	NA	NA	Core	NA
>Tribe1111	FR13	US71	CD156	Core	NA
>Tribe11110	FR13	NA	NA	Core	NA
>Tribe11111	FR13	NA	NA	Core	NA
>Tribe11112	FR13	NA	NA	Core	NA
>Tribe11113	FR13	NA	NA	Core	NA
>Tribe11114	FR13	NA	NA	Core	NA
>Tribe11115	FR13	NA	NA	Core	NA
>Tribe11116	FR13	NA	NA	Core	NA
>Tribe11119	FR13	NA	NA	Core	NA
>Tribe1112	FR13	US71	CD156	Core	NA
>Tribe11120	FR13	NA	NA	Core	NA
>Tribe11121	FR13	NA	NA	Core	NA
>Tribe11122	FR13	NA	NA	Core	NA
>Tribe11123	NA	NA	NA	NA	NA
>Tribe11124	FR13	NA	NA	Core	NA
>Tribe11125	FR13	NA	NA	Core	NA
>Tribe11126	FR13	NA	NA	Core	NA
>Tribe11127	FR13	NA	NA	Core	NA
>Tribe11128	FR13	NA	NA	Core	NA
>Tribe11129	FR13	NA	NA	Core	NA
>Tribe1113	FR13	US71	CD156	Core	NA
>Tribe11130	FR13	NA	NA	Core	NA
>Tribe11131	FR13	NA	NA	Core	NA
>Tribe11132	FR13	NA	NA	Core	NA
>Tribe11134	FR13	NA	NA	Core	NA
>Tribe11135	FR13	NA	NA	Core	NA
>Tribe11136	FR13	NA	NA	Core	NA
>Tribe11137	FR13	NA	NA	Core	NA
>Tribe11138	FR13	NA	NA	Core	NA
>Tribe11139	FR13	NA	NA	Core	NA
>Tribe1114	FR13	US71	CD156	Core	NA
>Tribe11140	FR13	NA	NA	Core	NA
>Tribe11141	FR13	NA	NA	Core	NA
>Tribe11143	FR13	NA	NA	Core	NA
>Tribe11144	FR13	NA	NA	Core	NA
>Tribe11146	FR13	NA	NA	Core	NA
>Tribe11147	FR13	NA	NA	Core	NA
>Tribe11148	FR13	NA	NA	Core	NA
>Tribe11149	FR13	NA	NA	Core	NA
>Tribe1115	FR13	US71	CD156	Core	NA
>Tribe11150	FR13	NA	NA	Core	NA
>Tribe11151	FR13	NA	NA	Core	NA
>Tribe11152	FR13	NA	NA	Core	NA
>Tribe11153	FR13	NA	NA	Core	NA
>Tribe11154	NA	NA	NA	NA	NA
>Tribe11157	FR13	NA	NA	Core	NA
>Tribe11158	FR13	NA	NA	Core	NA
>Tribe11159	FR13	NA	NA	NA	Mini
>Tribe1116	FR13	US71	CD156	Core	NA
>Tribe11160	FR13	NA	NA	Core	NA
>Tribe11161	FR13	NA	NA	Core	NA
>Tribe11162	FR13	NA	NA	Core	NA
>Tribe11163	FR13	NA	NA	Core	NA
>Tribe11165	FR13	NA	NA	Core	NA
>Tribe11166	FR13	NA	NA	Core	NA
>Tribe11167	FR13	NA	NA	Core	NA
>Tribe11168	FR13	NA	NA	Core	NA
>Tribe11169	FR13	NA	NA	Core	Mini
>Tribe1117	FR13	US71	CD156	Core	NA
>Tribe11170	FR13	NA	NA	Core	NA
>Tribe11171	FR13	NA	NA	Core	NA
>Tribe11172	FR13	NA	NA	Core	NA
>Tribe11174	FR13	NA	NA	Core	NA
>Tribe11175	FR13	NA	NA	Core	NA
>Tribe11176	FR13	NA	NA	Core	NA
>Tribe11177	FR13	NA	NA	Core	NA
>Tribe11178	FR13	NA	NA	Core	NA
>Tribe11179	FR13	NA	NA	Core	NA
>Tribe1118	FR13	US71	CD156	Core	NA
>Tribe11180	FR13	NA	NA	Core	NA
>Tribe11181	FR13	NA	NA	Core	NA
>Tribe11182	FR13	NA	NA	Core	NA
>Tribe11183	FR13	NA	NA	Core	NA
>Tribe11184	FR13	NA	NA	Core	NA
>Tribe11185	NA	NA	NA	NA	NA
>Tribe11186	FR13	NA	NA	Core	NA
>Tribe11187	FR13	NA	NA	Core	NA
>Tribe11188	FR13	NA	NA	Core	NA
>Tribe11189	FR13	NA	NA	Core	NA
>Tribe1119	FR13	US71	CD156	Core	NA
>Tribe11190	FR13	NA	NA	Core	NA
>Tribe11191	FR13	NA	NA	Core	NA
>Tribe11192	FR13	NA	NA	Core	NA
>Tribe11193	FR13	NA	NA	Core	NA
>Tribe11194	FR13	NA	NA	Core	NA
>Tribe11195	FR13	NA	NA	Core	NA
>Tribe11196	FR13	NA	NA	Core	NA
>Tribe11197	FR13	NA	NA	Core	NA
>Tribe11198	FR13	NA	NA	Core	NA
>Tribe11199	FR13	NA	NA	Core	NA
>Tribe112	NA	US71	CD156	Core	NA
>Tribe1120	FR13	US71	CD156	Core	NA
>Tribe11200	FR13	NA	NA	Core	NA
>Tribe11201	FR13	NA	NA	Core	NA
>Tribe11202	FR13	NA	NA	Core	NA
>Tribe11203	FR13	NA	NA	Core	NA
>Tribe11204	FR13	NA	NA	Core	NA
>Tribe11206	FR13	NA	NA	Core	NA
>Tribe11207	NA	NA	NA	NA	NA
>Tribe11208	FR13	NA	NA	Core	NA
>Tribe11209	FR13	NA	NA	Core	NA
>Tribe1121	FR13	US71	CD156	Core	NA
>Tribe11210	FR13	NA	NA	Core	NA
>Tribe11211	FR13	NA	NA	Core	NA
>Tribe11212	FR13	NA	NA	Core	NA
>Tribe11213	FR13	NA	NA	Core	NA
>Tribe11214	FR13	NA	NA	Core	NA
>Tribe11215	FR13	NA	NA	Core	NA
>Tribe11216	FR13	NA	NA	Core	NA
>Tribe11218	FR13	NA	NA	Core	NA
>Tribe11219	FR13	NA	NA	Core	NA
>Tribe1122	FR13	US71	CD156	Core	NA
>Tribe11220	FR13	NA	NA	Core	NA
>Tribe11221	FR13	NA	NA	Core	NA
>Tribe11222	FR13	NA	NA	Core	NA
>Tribe11223	FR13	NA	NA	Core	NA
>Tribe11224	NA	NA	NA	NA	NA
>Tribe11225	NA	NA	NA	NA	NA
>Tribe11226	FR13	NA	NA	Core	NA
>Tribe11227	FR13	NA	NA	Core	NA
>Tribe1123	FR13	US71	CD156	Core	NA
>Tribe11230	FR13	NA	NA	Core	NA
>Tribe11231	FR13	NA	NA	Core	NA
>Tribe11232	FR13	NA	NA	Core	NA
>Tribe11233	FR13	NA	NA	Core	NA
>Tribe11234	FR13	NA	NA	Core	NA
>Tribe11235	FR13	NA	NA	Core	NA
>Tribe11237	FR13	NA	NA	Core	NA
>Tribe11239	FR13	NA	NA	Core	NA
>Tribe1124	FR13	US71	CD156	Core	NA
>Tribe11240	FR13	NA	NA	Core	NA
>Tribe11241	FR13	NA	NA	Core	NA
>Tribe11242	FR13	NA	NA	Core	NA
>Tribe11243	FR13	NA	NA	Core	NA
>Tribe11244	FR13	NA	NA	Core	NA
>Tribe11245	FR13	NA	NA	Core	NA
>Tribe11246	FR13	NA	NA	Core	NA
>Tribe11247	FR13	NA	NA	Core	NA
>Tribe11248	FR13	NA	NA	Core	NA
>Tribe11249	FR13	NA	NA	Core	NA
>Tribe1125	FR13	US71	CD156	Core	NA
>Tribe11250	FR13	NA	NA	Core	NA
>Tribe11251	FR13	NA	NA	Core	NA
>Tribe11252	FR13	NA	NA	Core	NA
>Tribe11253	FR13	NA	NA	Core	NA
>Tribe11254	FR13	NA	NA	Core	NA
>Tribe11255	FR13	NA	NA	Core	NA
>Tribe11257	FR13	NA	NA	Core	NA
>Tribe11258	FR13	NA	NA	Core	NA
>Tribe11259	FR13	NA	NA	Core	NA
>Tribe1126	FR13	US71	CD156	Core	NA
>Tribe11260	FR13	NA	NA	Core	NA
>Tribe11261	FR13	NA	NA	Core	NA
>Tribe11263	FR13	NA	NA	Core	NA
>Tribe11264	FR13	NA	NA	Core	NA
>Tribe11265	FR13	NA	NA	Core	NA
>Tribe11266	FR13	NA	NA	Core	NA
>Tribe11267	FR13	NA	NA	Core	NA
>Tribe11268	FR13	NA	NA	Core	NA
>Tribe11269	FR13	NA	NA	Core	NA
>Tribe1127	FR13	US71	CD156	Core	NA
>Tribe11270	FR13	NA	NA	Core	NA
>Tribe11271	FR13	NA	NA	Core	NA
>Tribe11272	FR13	NA	NA	Core	NA
>Tribe11273	FR13	NA	NA	Core	NA
>Tribe11274	FR13	NA	NA	Core	NA
>Tribe11275	FR13	NA	NA	Core	NA
>Tribe11276	FR13	NA	NA	Core	NA
>Tribe11277	FR13	NA	NA	Core	NA
>Tribe11278	FR13	NA	NA	Core	NA
>Tribe11279	FR13	NA	NA	Core	NA
>Tribe1128	FR13	US71	CD156	Core	NA
>Tribe11280	NA	NA	NA	NA	NA
>Tribe11281	FR13	NA	NA	Core	NA
>Tribe11282	FR13	NA	NA	Core	NA
>Tribe11283	FR13	NA	NA	Core	NA
>Tribe11284	FR13	NA	NA	Core	NA
>Tribe11285	FR13	NA	NA	Core	NA
>Tribe11286	FR13	NA	NA	Core	NA
>Tribe11287	FR13	NA	NA	Core	NA
>Tribe11288	FR13	NA	NA	Core	NA
>Tribe11289	FR13	NA	NA	Core	NA
>Tribe1129	FR13	US71	CD156	Core	NA
>Tribe11290	FR13	NA	NA	Core	NA
>Tribe11291	FR13	NA	NA	Core	NA
>Tribe11292	FR13	NA	NA	NA	Mini
>Tribe11293	FR13	NA	NA	Core	NA
>Tribe11294	FR13	NA	NA	Core	NA
>Tribe11295	FR13	NA	NA	Core	NA
>Tribe11296	FR13	NA	NA	Core	NA
>Tribe11297	FR13	NA	NA	Core	NA
>Tribe11298	FR13	NA	NA	Core	NA
>Tribe113	FR13	US71	CD156	Core	NA
>Tribe1130	FR13	US71	CD156	Core	NA
>Tribe11300	FR13	NA	NA	Core	NA
>Tribe11301	FR13	NA	NA	Core	NA
>Tribe11302	FR13	NA	NA	Core	NA
>Tribe11303	FR13	NA	NA	Core	NA
>Tribe11304	FR13	NA	NA	Core	NA
>Tribe11305	FR13	NA	NA	Core	NA
>Tribe11306	FR13	NA	NA	Core	NA
>Tribe11307	FR13	NA	NA	NA	Mini
>Tribe11308	FR13	NA	NA	Core	NA
>Tribe11309	FR13	NA	NA	Core	NA
>Tribe1131	FR13	US71	CD156	Core	NA
>Tribe11310	FR13	NA	NA	Core	NA
>Tribe11311	FR13	NA	NA	Core	NA
>Tribe11312	FR13	NA	NA	Core	NA
>Tribe11313	FR13	NA	NA	Core	NA
>Tribe11316	FR13	NA	NA	Core	NA
>Tribe11317	FR13	NA	NA	Core	NA
>Tribe11318	FR13	NA	NA	Core	NA
>Tribe11319	FR13	NA	NA	Core	NA
>Tribe1132	FR13	US71	CD156	Core	NA
>Tribe11320	FR13	NA	NA	Core	NA
>Tribe11321	FR13	NA	NA	Core	NA
>Tribe11322	FR13	NA	NA	Core	NA
>Tribe11323	FR13	NA	NA	Core	NA
>Tribe11324	FR13	NA	NA	Core	NA
>Tribe11325	FR13	NA	NA	Core	NA
>Tribe11326	FR13	NA	NA	Core	NA
>Tribe11327	FR13	NA	NA	Core	NA
>Tribe11328	FR13	NA	NA	Core	NA
>Tribe11329	FR13	NA	NA	Core	NA
>Tribe1133	FR13	US71	CD156	Core	NA
>Tribe11330	FR13	NA	NA	Core	NA
>Tribe11331	FR13	NA	NA	Core	NA
>Tribe11332	FR13	NA	NA	Core	Mini
>Tribe11333	FR13	NA	NA	Core	NA
>Tribe11334	FR13	NA	NA	Core	NA
>Tribe11337	FR13	NA	NA	Core	NA
>Tribe11339	FR13	NA	NA	Core	NA
>Tribe1134	FR13	US71	CD156	Core	NA
>Tribe11340	FR13	NA	NA	Core	NA
>Tribe11341	FR13	NA	NA	Core	NA
>Tribe11342	FR13	NA	NA	Core	NA
>Tribe11344	FR13	NA	NA	Core	NA
>Tribe11345	FR13	NA	NA	Core	NA
>Tribe11346	FR13	NA	NA	Core	NA
>Tribe11348	FR13	NA	NA	Core	Mini
>Tribe11349	FR13	NA	NA	Core	NA
>Tribe1135	FR13	US71	CD156	Core	NA
>Tribe11350	FR13	NA	NA	Core	NA
>Tribe11351	FR13	NA	NA	Core	NA
>Tribe11352	FR13	NA	NA	Core	NA
>Tribe11353	FR13	NA	NA	Core	NA
>Tribe11354	FR13	NA	NA	Core	NA
>Tribe11355	FR13	NA	NA	Core	NA
>Tribe11356	FR13	NA	NA	Core	NA
>Tribe11357	FR13	NA	NA	Core	NA
>Tribe11358	FR13	NA	NA	Core	NA
>Tribe11359	FR13	NA	NA	Core	NA
>Tribe1136	FR13	US71	CD156	Core	NA
>Tribe11360	FR13	NA	NA	Core	NA
>Tribe11362	FR13	NA	NA	Core	NA
>Tribe11363	FR13	NA	NA	Core	NA
>Tribe11364	FR13	NA	NA	Core	NA
>Tribe11365	FR13	NA	NA	Core	NA
>Tribe11366	FR13	NA	NA	Core	NA
>Tribe11367	FR13	NA	NA	Core	NA
>Tribe11368	FR13	NA	NA	Core	NA
>Tribe11369	FR13	NA	NA	Core	NA
>Tribe1137	FR13	US71	CD156	Core	NA
>Tribe11370	FR13	NA	NA	Core	NA
>Tribe11371	FR13	NA	NA	Core	NA
>Tribe11372	FR13	NA	NA	Core	NA
>Tribe11373	FR13	NA	NA	Core	NA
>Tribe11374	FR13	NA	NA	Core	NA
>Tribe11375	FR13	NA	NA	Core	NA
>Tribe11376	FR13	NA	NA	Core	NA
>Tribe11378	FR13	NA	NA	Core	NA
>Tribe11379	FR13	NA	NA	Core	NA
>Tribe1138	FR13	US71	CD156	Core	NA
>Tribe11380	NA	NA	NA	NA	NA
>Tribe11381	FR13	NA	NA	Core	NA
>Tribe11382	FR13	NA	NA	Core	NA
>Tribe11384	FR13	NA	NA	Core	NA
>Tribe11385	FR13	NA	NA	Core	NA
>Tribe11386	FR13	NA	NA	Core	NA
>Tribe11387	FR13	NA	NA	Core	NA
>Tribe11388	FR13	NA	NA	Core	NA
>Tribe11389	NA	NA	NA	NA	NA
>Tribe1139	FR13	US71	CD156	Core	NA
>Tribe11390	FR13	NA	NA	Core	NA
>Tribe11391	FR13	NA	NA	Core	NA
>Tribe11393	FR13	NA	NA	Core	NA
>Tribe11394	FR13	NA	NA	Core	NA
>Tribe11395	NA	NA	NA	NA	NA
>Tribe11396	FR13	NA	NA	Core	NA
>Tribe11397	FR13	NA	NA	Core	NA
>Tribe11398	FR13	NA	NA	Core	NA
>Tribe114	FR13	US71	CD156	Core	NA
>Tribe1140	FR13	US71	CD156	Core	NA
>Tribe11400	FR13	NA	NA	Core	NA
>Tribe11401	FR13	NA	NA	Core	NA
>Tribe11402	FR13	NA	NA	Core	NA
>Tribe11403	FR13	NA	NA	Core	NA
>Tribe11404	FR13	NA	NA	Core	NA
>Tribe11405	NA	NA	NA	NA	NA
>Tribe11406	FR13	NA	NA	Core	NA
>Tribe11407	FR13	NA	NA	Core	NA
>Tribe11408	FR13	NA	NA	Core	NA
>Tribe11409	FR13	NA	NA	Core	NA
>Tribe1141	FR13	US71	CD156	Core	NA
>Tribe11410	FR13	NA	NA	Core	NA
>Tribe11411	FR13	NA	NA	Core	NA
>Tribe11412	FR13	NA	NA	Core	NA
>Tribe11413	FR13	NA	NA	Core	NA
>Tribe11414	FR13	NA	NA	Core	NA
>Tribe11415	FR13	NA	NA	Core	NA
>Tribe11416	FR13	NA	NA	Core	NA
>Tribe11417	FR13	NA	NA	Core	NA
>Tribe11418	FR13	NA	NA	Core	NA
>Tribe11419	FR13	NA	NA	Core	NA
>Tribe1142	FR13	US71	CD156	Core	NA
>Tribe11420	FR13	NA	NA	Core	NA
>Tribe11421	FR13	NA	NA	Core	Mini
>Tribe11422	FR13	NA	NA	Core	NA
>Tribe11423	FR13	NA	NA	Core	NA
>Tribe11424	NA	NA	NA	NA	NA
>Tribe11425	FR13	NA	NA	Core	NA
>Tribe11426	FR13	NA	NA	Core	NA
>Tribe11427	FR13	NA	NA	Core	NA
>Tribe11428	FR13	NA	NA	Core	NA
>Tribe11429	FR13	NA	NA	Core	NA
>Tribe1143	FR13	US71	CD156	Core	NA
>Tribe11430	FR13	NA	NA	Core	NA
>Tribe11431	FR13	NA	NA	Core	NA
>Tribe11432	FR13	NA	NA	Core	NA
>Tribe11433	FR13	NA	NA	Core	NA
>Tribe11434	FR13	NA	NA	Core	NA
>Tribe11435	FR13	NA	NA	Core	NA
>Tribe11437	FR13	NA	NA	Core	NA
>Tribe11438	FR13	NA	NA	Core	NA
>Tribe11439	FR13	NA	NA	Core	NA
>Tribe1144	FR13	US71	CD156	Core	NA
>Tribe11440	FR13	NA	NA	Core	NA
>Tribe11442	FR13	NA	NA	Core	NA
>Tribe11444	FR13	NA	NA	Core	NA
>Tribe11445	FR13	NA	NA	Core	Mini
>Tribe11447	FR13	NA	NA	Core	NA
>Tribe11448	NA	NA	NA	NA	NA
>Tribe11449	NA	NA	NA	NA	NA
>Tribe1145	FR13	US71	CD156	Core	NA
>Tribe11451	FR13	NA	NA	Core	NA
>Tribe11452	FR13	NA	NA	Core	NA
>Tribe11453	FR13	NA	NA	Core	NA
>Tribe11454	FR13	NA	NA	Core	NA
>Tribe11455	FR13	NA	NA	Core	NA
>Tribe11456	FR13	NA	NA	Core	NA
>Tribe11457	FR13	NA	NA	Core	NA
>Tribe11459	FR13	NA	NA	Core	NA
>Tribe1146	FR13	US71	CD156	Core	NA
>Tribe11460	FR13	NA	NA	Core	NA
>Tribe11462	FR13	NA	NA	Core	NA
>Tribe11463	FR13	NA	NA	Core	NA
>Tribe11464	FR13	NA	NA	Core	NA
>Tribe11465	FR13	NA	NA	Core	NA
>Tribe11466	FR13	NA	NA	Core	NA
>Tribe11467	FR13	NA	NA	Core	NA
>Tribe11468	FR13	NA	NA	Core	NA
>Tribe11469	NA	NA	NA	NA	NA
>Tribe1147	NA	US71	CD156	Core	NA
>Tribe11471	FR13	NA	NA	Core	NA
>Tribe11472	FR13	NA	NA	Core	NA
>Tribe11474	FR13	NA	NA	Core	NA
>Tribe11475	FR13	NA	NA	Core	NA
>Tribe11476	FR13	NA	NA	Core	NA
>Tribe11477	FR13	NA	NA	Core	NA
>Tribe11478	FR13	NA	NA	Core	NA
>Tribe11479	FR13	NA	NA	Core	Mini
>Tribe1148	FR13	US71	CD156	Core	NA
>Tribe11480	FR13	NA	NA	Core	NA
>Tribe11481	FR13	NA	NA	Core	NA
>Tribe11482	FR13	NA	NA	Core	NA
>Tribe11483	FR13	NA	NA	Core	NA
>Tribe11484	FR13	NA	NA	Core	NA
>Tribe11485	FR13	NA	NA	Core	NA
>Tribe11486	FR13	NA	NA	Core	NA
>Tribe11487	FR13	NA	NA	Core	NA
>Tribe11488	FR13	NA	NA	Core	NA
>Tribe11489	FR13	NA	NA	Core	NA
>Tribe1149	FR13	US71	CD156	Core	NA
>Tribe11490	FR13	NA	NA	Core	NA
>Tribe11491	FR13	NA	NA	Core	NA
>Tribe11492	FR13	NA	NA	Core	NA
>Tribe11494	FR13	NA	NA	Core	NA
>Tribe11495	FR13	NA	NA	Core	NA
>Tribe11496	FR13	NA	NA	Core	NA
>Tribe11497	FR13	NA	NA	Core	NA
>Tribe11498	FR13	NA	NA	Core	NA
>Tribe11499	FR13	NA	NA	Core	NA
>Tribe115	FR13	US71	CD156	Core	NA
>Tribe1150	FR13	US71	CD156	Core	NA
>Tribe11500	FR13	NA	NA	Core	NA
>Tribe11501	FR13	NA	NA	Core	NA
>Tribe11502	FR13	NA	NA	Core	NA
>Tribe11503	FR13	NA	NA	Core	NA
>Tribe11504	FR13	NA	NA	Core	NA
>Tribe11505	FR13	NA	NA	Core	NA
>Tribe11506	NA	NA	NA	NA	NA
>Tribe11507	FR13	NA	NA	Core	NA
>Tribe11508	FR13	NA	NA	Core	NA
>Tribe11509	FR13	NA	NA	Core	NA
>Tribe1151	FR13	US71	CD156	Core	NA
>Tribe11510	FR13	NA	NA	Core	NA
>Tribe11511	FR13	NA	NA	Core	NA
>Tribe11512	FR13	NA	NA	Core	NA
>Tribe11513	NA	NA	NA	NA	NA
>Tribe11514	FR13	NA	NA	Core	NA
>Tribe11515	FR13	NA	NA	Core	NA
>Tribe11517	FR13	NA	NA	Core	NA
>Tribe11518	FR13	NA	NA	Core	NA
>Tribe11519	FR13	NA	NA	Core	NA
>Tribe1152	FR13	US71	CD156	Core	NA
>Tribe11520	FR13	NA	NA	Core	NA
>Tribe11521	FR13	NA	NA	Core	NA
>Tribe11522	FR13	NA	NA	Core	NA
>Tribe11523	FR13	NA	NA	Core	NA
>Tribe11524	FR13	NA	NA	Core	NA
>Tribe11525	FR13	NA	NA	Core	NA
>Tribe11527	FR13	NA	NA	Core	NA
>Tribe11528	FR13	NA	NA	Core	NA
>Tribe11529	FR13	NA	NA	Core	NA
>Tribe1153	FR13	US71	CD156	Core	NA
>Tribe11530	FR13	NA	NA	Core	NA
>Tribe11531	FR13	NA	NA	Core	NA
>Tribe11532	FR13	NA	NA	Core	NA
>Tribe11533	FR13	NA	NA	Core	NA
>Tribe11534	FR13	NA	NA	Core	NA
>Tribe11535	FR13	NA	NA	Core	NA
>Tribe11536	FR13	NA	NA	Core	NA
>Tribe11538	FR13	NA	NA	Core	NA
>Tribe11539	FR13	NA	NA	Core	NA
>Tribe1154	FR13	US71	CD156	Core	NA
>Tribe11540	FR13	NA	NA	Core	NA
>Tribe11541	FR13	NA	NA	Core	NA
>Tribe11542	FR13	NA	NA	Core	NA
>Tribe11543	FR13	NA	NA	Core	NA
>Tribe11545	FR13	NA	NA	Core	NA
>Tribe11546	FR13	NA	NA	Core	NA
>Tribe11547	FR13	NA	NA	Core	NA
>Tribe11548	FR13	NA	NA	Core	NA
>Tribe11549	FR13	NA	NA	Core	NA
>Tribe1155	FR13	US71	CD156	Core	NA
>Tribe11550	FR13	NA	NA	Core	NA
>Tribe11551	FR13	NA	NA	Core	NA
>Tribe11552	FR13	NA	NA	Core	NA
>Tribe11553	FR13	NA	NA	Core	NA
>Tribe11554	FR13	NA	NA	Core	NA
>Tribe11555	FR13	NA	NA	Core	NA
>Tribe11556	FR13	NA	NA	Core	NA
>Tribe11558	FR13	NA	NA	Core	NA
>Tribe11559	FR13	NA	NA	Core	NA
>Tribe1156	FR13	US71	CD156	Core	NA
>Tribe11560	FR13	NA	NA	Core	NA
>Tribe11561	FR13	NA	NA	Core	NA
>Tribe11562	FR13	NA	NA	Core	NA
>Tribe11563	FR13	NA	NA	Core	NA
>Tribe11564	FR13	NA	NA	Core	NA
>Tribe11565	FR13	NA	NA	Core	NA
>Tribe11566	FR13	NA	NA	Core	NA
>Tribe11567	FR13	NA	NA	Core	NA
>Tribe11568	FR13	NA	NA	Core	NA
>Tribe11569	FR13	NA	NA	Core	NA
>Tribe1157	FR13	US71	CD156	Core	NA
>Tribe11570	FR13	NA	NA	Core	NA
>Tribe11571	FR13	NA	NA	Core	NA
>Tribe11572	FR13	NA	NA	Core	NA
>Tribe11575	FR13	NA	NA	Core	NA
>Tribe11576	FR13	NA	NA	Core	NA
>Tribe11578	FR13	NA	NA	Core	NA
>Tribe11579	FR13	NA	NA	Core	NA
>Tribe1158	FR13	US71	CD156	Core	NA
>Tribe11580	FR13	NA	NA	Core	NA
>Tribe11582	FR13	NA	NA	Core	NA
>Tribe11583	NA	NA	NA	NA	NA
>Tribe11584	FR13	NA	NA	Core	NA
>Tribe11586	FR13	NA	NA	Core	NA
>Tribe11587	FR13	NA	NA	Core	NA
>Tribe11588	FR13	NA	NA	Core	NA
>Tribe11589	FR13	NA	NA	Core	NA
>Tribe1159	FR13	US71	CD156	Core	NA
>Tribe11590	FR13	NA	NA	Core	NA
>Tribe11591	FR13	NA	NA	Core	NA
>Tribe11593	FR13	NA	NA	Core	Mini
>Tribe11594	FR13	NA	NA	Core	NA
>Tribe11595	FR13	NA	NA	Core	NA
>Tribe11596	FR13	NA	NA	Core	NA
>Tribe11597	NA	NA	NA	NA	NA
>Tribe11598	FR13	NA	NA	Core	NA
>Tribe11599	FR13	NA	NA	Core	NA
>Tribe116	FR13	US71	CD156	Core	NA
>Tribe1160	FR13	US71	CD156	Core	NA
>Tribe11600	FR13	NA	NA	Core	Mini
>Tribe11601	FR13	NA	NA	Core	NA
>Tribe11602	FR13	NA	NA	Core	NA
>Tribe11604	FR13	NA	NA	NA	Mini
>Tribe11605	FR13	NA	NA	Core	NA
>Tribe11606	FR13	NA	NA	Core	NA
>Tribe11608	FR13	NA	NA	Core	NA
>Tribe11609	FR13	NA	NA	Core	NA
>Tribe1161	FR13	US71	CD156	Core	NA
>Tribe11610	FR13	NA	NA	Core	NA
>Tribe11611	FR13	NA	NA	Core	NA
>Tribe11612	FR13	NA	NA	Core	NA
>Tribe11613	NA	US71	NA	Core	Mini
>Tribe11614	NA	US71	NA	Core	NA
>Tribe11615	NA	US71	NA	Core	NA
>Tribe11616	NA	US71	NA	Core	NA
>Tribe11617	NA	US71	NA	NA	Mini
>Tribe11618	NA	US71	NA	Core	NA
>Tribe11619	NA	US71	NA	Core	NA
>Tribe1162	FR13	US71	CD156	Core	NA
>Tribe11620	NA	US71	NA	Core	NA
>Tribe11621	NA	US71	NA	Core	NA
>Tribe11622	NA	US71	NA	Core	NA
>Tribe11623	NA	US71	NA	Core	NA
>Tribe11624	NA	US71	NA	Core	NA
>Tribe11625	NA	US71	NA	NA	Mini
>Tribe11626	NA	US71	NA	Core	NA
>Tribe11627	NA	US71	NA	NA	Mini
>Tribe11628	NA	US71	NA	Core	NA
>Tribe11629	NA	US71	NA	Core	NA
>Tribe1163	FR13	US71	CD156	Core	NA
>Tribe11630	NA	US71	NA	Core	NA
>Tribe11631	NA	US71	NA	Core	NA
>Tribe11632	NA	US71	NA	Core	NA
>Tribe11633	NA	US71	NA	Core	NA
>Tribe11634	NA	US71	NA	Core	NA
>Tribe11635	NA	US71	NA	Core	NA
>Tribe11637	NA	US71	NA	Core	NA
>Tribe11638	NA	US71	NA	Core	NA
>Tribe11639	NA	US71	NA	Core	NA
>Tribe1164	FR13	US71	CD156	Core	NA
>Tribe11640	NA	US71	NA	Core	NA
>Tribe11642	NA	US71	NA	NA	Mini
>Tribe11643	NA	US71	NA	Core	NA
>Tribe11644	NA	US71	NA	Core	NA
>Tribe11645	NA	US71	NA	Core	NA
>Tribe11646	NA	US71	NA	NA	Mini
>Tribe11647	NA	US71	NA	Core	NA
>Tribe11648	NA	US71	NA	Core	NA
>Tribe11649	NA	US71	NA	Core	NA
>Tribe1165	FR13	US71	CD156	Core	NA
>Tribe11650	NA	US71	NA	Core	NA
>Tribe11651	NA	US71	NA	Core	NA
>Tribe11652	NA	US71	NA	Core	NA
>Tribe11653	NA	US71	NA	NA	Mini
>Tribe11654	NA	US71	NA	Core	NA
>Tribe11655	NA	US71	NA	Core	NA
>Tribe11656	NA	US71	NA	Core	NA
>Tribe11657	NA	US71	NA	Core	NA
>Tribe11658	NA	US71	NA	Core	NA
>Tribe11659	NA	US71	NA	Core	NA
>Tribe1166	FR13	US71	CD156	Core	NA
>Tribe11660	NA	US71	NA	Core	NA
>Tribe11661	NA	US71	NA	NA	Mini
>Tribe11662	NA	US71	NA	Core	NA
>Tribe11663	NA	US71	NA	Core	NA
>Tribe11664	NA	US71	NA	Core	NA
>Tribe11665	NA	US71	NA	Core	NA
>Tribe11666	NA	US71	NA	Core	Mini
>Tribe11667	NA	US71	NA	Core	NA
>Tribe11668	NA	US71	NA	Core	NA
>Tribe11669	NA	US71	NA	Core	NA
>Tribe1167	FR13	US71	CD156	Core	NA
>Tribe11670	NA	US71	NA	Core	NA
>Tribe11671	NA	US71	NA	Core	NA
>Tribe11672	NA	US71	NA	Core	NA
>Tribe11673	NA	US71	NA	Core	NA
>Tribe11674	NA	US71	NA	Core	NA
>Tribe11675	NA	US71	NA	Core	NA
>Tribe11676	NA	US71	NA	Core	NA
>Tribe11677	NA	US71	NA	NA	Mini
>Tribe11678	NA	US71	NA	Core	NA
>Tribe11679	NA	US71	NA	Core	NA
>Tribe1168	FR13	US71	CD156	Core	NA
>Tribe11680	NA	US71	NA	NA	Mini
>Tribe11681	NA	US71	NA	Core	NA
>Tribe11682	NA	US71	NA	Core	NA
>Tribe11683	NA	US71	NA	Core	NA
>Tribe11684	NA	US71	NA	Core	NA
>Tribe11685	NA	US71	NA	Core	NA
>Tribe11686	NA	US71	NA	Core	NA
>Tribe11687	NA	US71	NA	Core	NA
>Tribe11688	NA	US71	NA	Core	NA
>Tribe11689	NA	US71	NA	Core	NA
>Tribe1169	FR13	US71	CD156	Core	NA
>Tribe11690	NA	US71	NA	Core	NA
>Tribe11691	NA	US71	NA	NA	Mini
>Tribe11692	NA	US71	NA	Core	NA
>Tribe11693	NA	US71	NA	Core	NA
>Tribe11694	NA	US71	NA	Core	NA
>Tribe11695	NA	US71	NA	Core	NA
>Tribe11696	NA	US71	NA	Core	NA
>Tribe11697	NA	US71	NA	Core	NA
>Tribe11698	NA	US71	NA	Core	NA
>Tribe11699	NA	US71	NA	Core	NA
>Tribe117	FR13	US71	CD156	Core	NA
>Tribe1170	FR13	US71	CD156	Core	NA
>Tribe11700	NA	US71	NA	Core	NA
>Tribe11701	NA	US71	NA	Core	NA
>Tribe11702	NA	US71	NA	Core	NA
>Tribe11703	NA	US71	NA	Core	NA
>Tribe11704	NA	US71	NA	Core	NA
>Tribe11705	NA	US71	NA	Core	NA
>Tribe11706	NA	US71	NA	Core	NA
>Tribe11707	NA	US71	NA	Core	NA
>Tribe11708	NA	US71	NA	Core	NA
>Tribe11709	NA	US71	NA	Core	Mini
>Tribe1171	FR13	US71	CD156	Core	NA
>Tribe11710	NA	US71	NA	NA	Mini
>Tribe11711	NA	US71	NA	Core	NA
>Tribe11712	NA	US71	NA	Core	Mini
>Tribe11713	NA	US71	NA	Core	NA
>Tribe11714	NA	US71	NA	Core	NA
>Tribe11715	NA	US71	NA	Core	NA
>Tribe11716	NA	US71	NA	Core	NA
>Tribe11717	NA	NA	NA	NA	NA
>Tribe11718	NA	US71	NA	Core	NA
>Tribe11719	NA	US71	NA	Core	NA
>Tribe1172	FR13	US71	CD156	Core	NA
>Tribe11720	NA	US71	NA	Core	NA
>Tribe11721	NA	US71	NA	Core	NA
>Tribe11722	NA	US71	NA	Core	NA
>Tribe11723	NA	US71	NA	Core	NA
>Tribe11724	NA	US71	NA	Core	NA
>Tribe11725	NA	US71	NA	Core	NA
>Tribe11726	NA	US71	NA	Core	NA
>Tribe11727	NA	US71	NA	Core	NA
>Tribe11728	NA	US71	NA	Core	NA
>Tribe11729	NA	US71	NA	Core	NA
>Tribe1173	FR13	US71	CD156	Core	NA
>Tribe11730	NA	US71	NA	Core	NA
>Tribe11731	NA	US71	NA	Core	NA
>Tribe11732	NA	US71	NA	Core	NA
>Tribe11733	NA	US71	NA	NA	Mini
>Tribe11734	NA	US71	NA	Core	NA
>Tribe11735	NA	US71	NA	Core	NA
>Tribe11736	NA	US71	NA	Core	NA
>Tribe11737	NA	US71	NA	Core	NA
>Tribe11738	NA	US71	NA	NA	Mini
>Tribe11739	NA	US71	NA	Core	NA
>Tribe1174	FR13	US71	CD156	Core	NA
>Tribe11740	NA	US71	NA	Core	NA
>Tribe11741	NA	US71	NA	NA	Mini
>Tribe11742	NA	US71	NA	Core	NA
>Tribe11743	NA	US71	NA	NA	Mini
>Tribe11744	NA	US71	NA	Core	NA
>Tribe11745	NA	US71	NA	Core	NA
>Tribe11746	NA	US71	NA	Core	NA
>Tribe11747	NA	US71	NA	Core	NA
>Tribe11748	NA	US71	NA	Core	NA
>Tribe11749	NA	US71	NA	Core	NA
>Tribe1175	FR13	US71	CD156	Core	NA
>Tribe11750	NA	US71	NA	Core	NA
>Tribe11751	NA	US71	NA	Core	NA
>Tribe11752	NA	US71	NA	Core	NA
>Tribe11753	NA	US71	NA	Core	NA
>Tribe11754	NA	US71	NA	Core	NA
>Tribe11755	NA	US71	NA	Core	NA
>Tribe11756	NA	US71	NA	Core	NA
>Tribe11757	NA	US71	NA	Core	NA
>Tribe11758	NA	US71	NA	Core	NA
>Tribe11759	NA	US71	NA	Core	NA
>Tribe1176	FR13	US71	CD156	Core	NA
>Tribe11760	NA	US71	NA	Core	NA
>Tribe11761	NA	US71	NA	Core	NA
>Tribe11762	NA	US71	NA	Core	NA
>Tribe11763	NA	US71	NA	Core	NA
>Tribe11764	NA	US71	NA	Core	NA
>Tribe11765	NA	US71	NA	Core	NA
>Tribe11766	NA	US71	NA	Core	NA
>Tribe11767	NA	US71	NA	Core	NA
>Tribe11768	NA	US71	NA	Core	NA
>Tribe11769	NA	US71	NA	Core	NA
>Tribe1177	FR13	US71	CD156	Core	NA
>Tribe11770	NA	US71	NA	Core	NA
>Tribe11771	NA	US71	NA	Core	NA
>Tribe11772	NA	US71	NA	Core	NA
>Tribe11773	NA	US71	NA	Core	NA
>Tribe11774	NA	US71	NA	NA	Mini
>Tribe11776	NA	US71	NA	Core	NA
>Tribe11777	NA	US71	NA	Core	NA
>Tribe11778	NA	US71	NA	Core	NA
>Tribe11779	NA	US71	NA	Core	NA
>Tribe1178	FR13	US71	CD156	Core	NA
>Tribe11780	NA	US71	NA	Core	NA
>Tribe11781	NA	US71	NA	Core	NA
>Tribe11782	NA	US71	NA	Core	NA
>Tribe11783	NA	US71	NA	Core	NA
>Tribe11784	NA	US71	NA	Core	NA
>Tribe11785	NA	US71	NA	Core	NA
>Tribe11786	NA	US71	NA	Core	NA
>Tribe11787	NA	US71	NA	Core	NA
>Tribe11788	NA	US71	NA	Core	NA
>Tribe11789	NA	US71	NA	Core	NA
>Tribe1179	FR13	US71	CD156	Core	NA
>Tribe11790	NA	US71	NA	Core	NA
>Tribe11791	NA	US71	NA	Core	NA
>Tribe11792	NA	US71	NA	Core	NA
>Tribe11793	NA	US71	NA	NA	Mini
>Tribe11794	NA	US71	NA	Core	NA
>Tribe11795	NA	US71	NA	Core	NA
>Tribe11796	NA	US71	NA	Core	NA
>Tribe11797	NA	US71	NA	Core	NA
>Tribe11798	NA	US71	NA	Core	NA
>Tribe11799	NA	US71	NA	Core	NA
>Tribe118	FR13	US71	CD156	Core	NA
>Tribe1180	FR13	US71	CD156	Core	NA
>Tribe11800	NA	US71	NA	Core	Mini
>Tribe11801	NA	US71	NA	Core	NA
>Tribe11802	NA	US71	NA	Core	NA
>Tribe11803	NA	US71	NA	Core	NA
>Tribe11804	NA	US71	NA	Core	NA
>Tribe11805	NA	US71	NA	Core	NA
>Tribe11806	NA	US71	NA	Core	NA
>Tribe11807	NA	US71	NA	Core	NA
>Tribe11808	NA	US71	NA	Core	NA
>Tribe11809	NA	US71	NA	Core	NA
>Tribe1181	FR13	US71	CD156	Core	NA
>Tribe11810	NA	US71	NA	Core	Mini
>Tribe11811	NA	US71	NA	Core	NA
>Tribe11812	NA	US71	NA	Core	NA
>Tribe11813	NA	US71	NA	Core	NA
>Tribe11814	NA	US71	NA	Core	NA
>Tribe11815	NA	US71	NA	Core	NA
>Tribe11816	NA	US71	NA	Core	NA
>Tribe11817	NA	US71	NA	Core	NA
>Tribe11818	NA	US71	NA	Core	NA
>Tribe11819	NA	US71	NA	Core	NA
>Tribe1182	FR13	US71	CD156	Core	NA
>Tribe11820	NA	US71	NA	Core	NA
>Tribe11821	NA	US71	NA	Core	NA
>Tribe11822	NA	NA	NA	NA	NA
>Tribe11823	NA	US71	NA	Core	NA
>Tribe11824	NA	US71	NA	Core	NA
>Tribe11825	NA	US71	NA	Core	NA
>Tribe11826	NA	US71	NA	Core	NA
>Tribe11827	NA	US71	NA	Core	NA
>Tribe11828	NA	US71	NA	Core	NA
>Tribe11829	NA	US71	NA	Core	NA
>Tribe1183	FR13	US71	CD156	Core	NA
>Tribe11830	NA	US71	NA	Core	NA
>Tribe11831	NA	US71	NA	Core	NA
>Tribe11832	NA	US71	NA	Core	NA
>Tribe11833	NA	US71	NA	Core	NA
>Tribe11834	NA	US71	NA	Core	NA
>Tribe11835	NA	US71	NA	Core	NA
>Tribe11836	NA	US71	NA	Core	NA
>Tribe11837	NA	US71	NA	Core	NA
>Tribe11838	NA	US71	NA	Core	NA
>Tribe11839	NA	US71	NA	Core	NA
>Tribe1184	FR13	US71	CD156	Core	NA
>Tribe11840	NA	US71	NA	Core	NA
>Tribe11841	NA	US71	NA	Core	NA
>Tribe11842	NA	US71	NA	NA	Mini
>Tribe11843	NA	US71	NA	Core	NA
>Tribe11844	NA	US71	NA	Core	NA
>Tribe11845	NA	US71	NA	Core	NA
>Tribe11846	NA	US71	NA	Core	NA
>Tribe11847	NA	US71	NA	Core	NA
>Tribe11848	NA	US71	NA	Core	NA
>Tribe11849	NA	US71	NA	Core	NA
>Tribe1185	FR13	US71	CD156	Core	NA
>Tribe11850	NA	US71	NA	Core	NA
>Tribe11851	NA	US71	NA	Core	NA
>Tribe11852	NA	US71	NA	Core	NA
>Tribe11853	NA	US71	NA	Core	NA
>Tribe11854	NA	US71	NA	Core	NA
>Tribe11855	NA	US71	NA	Core	NA
>Tribe11856	NA	US71	NA	Core	NA
>Tribe11857	NA	US71	NA	Core	NA
>Tribe11858	NA	US71	NA	Core	NA
>Tribe11859	NA	US71	NA	Core	NA
>Tribe1186	FR13	US71	CD156	Core	NA
>Tribe11860	NA	US71	NA	Core	NA
>Tribe11861	NA	US71	NA	Core	NA
>Tribe11862	NA	US71	NA	Core	Mini
>Tribe11863	NA	US71	NA	Core	NA
>Tribe11864	NA	US71	NA	Core	NA
>Tribe11865	NA	US71	NA	NA	Mini
>Tribe11866	NA	US71	NA	Core	NA
[truncated: 10,953 more rows]

## Sheet: Genomic location of tribes
	Tribe class	Number of tribes	#Tribes / genomic location				Tribe class	% Tribes / genomic location
			Core	Mini	Core/Mini			Core	Mini	Core/Mini	N=
	Conserved	9003	8701	2	300		Conserved	96.6456	0.0222148	3.33222	9003
	FR13/US71	470	435	2	33		FR13/US71	92.5532	0.425532	7.02128	470
	FR13/CD156	266	259	0	7		FR13/CD156	97.3684	0	2.63158	266
	US71_CD156	1091	1049	2	40		US71_CD156	96.1503	0.183318	3.66636	1091
	FR13	621	600	12	9		FR13	96.6184	1.93237	1.44928	621
	US71	615	555	44	16		US71	90.2439	7.15447	2.60163	615
	CD156	834	802	29	3		CD156	96.1631	3.47722	0.359712	834
	Total	12900	12401	91	408
	Genomic location	Class of tribe								Conserved	FR13/US71	FR13/CD156	US71_CD156	FR13	US71	CD156
		conserved	2strains	unique					Core	96.6456	92.5532	97.3684	96.1503	96.6184	90.2439	96.1631
	Mini	0.0222148	0.20295	4.18802					Mini	0.0222148	0.425532	0	0.183318	1.93237	7.15447	3.47722
	core	96.6456	95.3573	94.3418					Core/Mini	3.33222	7.02128	2.63158	3.66636	1.44928	2.60163	0.359712
	Stdev	0	0.213444	2.68263
