# Supplementary material for: Genomic rearrangements generate hypervariable mini-chromosomes in host-specific isolates of the blast fungus
Source: PLoS Genet. 2021 Feb 16;17(2):e1009386. doi: 10.1371/journal.pgen.1009386 (PMC7909708; doi:10.1371/journal.pgen.1009386)
Supplement: S4 Table — (XLSX) [file pgen.1009386.s021.xlsx]

## Sheet: Summary secreted core mini
	Mini		Core
	Secreted	Not Secreted	Secreted	Not Secreted	Total	Total secreted	Total non secreted
FR13	50	309	1344	12619	14322	1394	12928
US71	8	355	1550	12435	14348	1558	12790
CD156	2	159	1609	12534	14304	1611	12693

## Sheet: FR13 secreted
GEMO gene ID	Query_length	Subject ID	Sub-Start	Sub-End	Length	%Identity	Q-cov	E-value	Length/Q-length	Unique identifier Nanopore	Copy on core	Copy on Mini	Secreted?	Location of copy
M_FR13_EuGene_00000271	448	FR13_Cont04	2557617	2558064	448	100	100	0	1	FR13_Cont04-2557617-2558064	Core	NA	Secreted	Core-Chromosome
M_FR13_EuGene_00000291	1162	FR13_Cont04	2562048	2563209	1162	100	100	0	1	FR13_Cont04-2562048-2563209	Core	NA	Secreted	Core-Chromosome
M_FR13_EuGene_00000341	1342	FR13_Cont04	2574340	2575681	1342	100	100	0	1	FR13_Cont04-2574340-2575681	Core	NA	Secreted	Core-Chromosome
M_FR13_EuGene_00000611	1805	FR13_Cont04	2651029	2652833	1805	100	100	0	1	FR13_Cont04-2651029-2652833	Core	NA	Secreted	Core-Chromosome
M_FR13_EuGene_00001281	263	FR13_Cont04	2855835	2856097	263	100	100	3.21e-137	1	FR13_Cont04-2855835-2856097	Core	NA	Secreted	Core-Chromosome
M_FR13_EuGene_00001921	2840	FR13_Cont08	1796356	1793517	2840	100	100	0	1	FR13_Cont08-1796356-1793517	Core	NA	Secreted	Core-Chromosome
M_FR13_EuGene_00002571	774	FR13_Cont08	1597568	1596795	774	100	100	0	1	FR13_Cont08-1597568-1596795	Core	NA	Secreted	Core-Chromosome
M_FR13_EuGene_00002631	1412	FR13_Cont08	1581230	1579819	1412	100	100	0	1	FR13_Cont08-1581230-1579819	Core	NA	Secreted	Core-Chromosome
M_FR13_EuGene_00002661	1005	FR13_Cont08	1575729	1574725	1005	100	100	0	1	FR13_Cont08-1575729-1574725	Core	NA	Secreted	Core-Chromosome
M_FR13_EuGene_00002841	1779	FR13_Cont08	1536291	1534513	1779	100	100	0	1	FR13_Cont08-1536291-1534513	Core	NA	Secreted	Core-Chromosome
M_FR13_EuGene_00002921	1585	FR13_Cont08	1513308	1511724	1585	100	100	0	1	FR13_Cont08-1513308-1511724	Core	NA	Secreted	Core-Chromosome
M_FR13_EuGene_00002961	1000	FR13_Cont08	1497122	1496123	1000	100	100	0	1	FR13_Cont08-1497122-1496123	Core	NA	Secreted	Core-Chromosome
M_FR13_EuGene_00003001	398	FR13_Cont08	1487705	1487308	398	100	100	0	1	FR13_Cont08-1487705-1487308	Core	NA	Secreted	Core-Chromosome
M_FR13_EuGene_00003011	642	FR13_Cont08	1486378	1485737	642	100	100	0	1	FR13_Cont08-1486378-1485737	Core	NA	Secreted	Core-Chromosome
M_FR13_EuGene_00003071	2408	FR13_Cont08	1466989	1464582	2408	100	100	0	1	FR13_Cont08-1466989-1464582	Core	NA	Secreted	Core-Chromosome
M_FR13_EuGene_00003161	472	FR13_Cont08	1435883	1435412	472	100	100	0	1	FR13_Cont08-1435883-1435412	Core	NA	Secreted	Core-Chromosome
M_FR13_EuGene_00003401	2232	FR13_Cont08	1373940	1371709	2232	100	100	0	1	FR13_Cont08-1373940-1371709	Core	NA	Secreted	Core-Chromosome
M_FR13_EuGene_00003541	1447	FR13_Cont08	1345968	1344522	1447	100	100	0	1	FR13_Cont08-1345968-1344522	Core	NA	Secreted	Core-Chromosome
M_FR13_EuGene_00003771	888	FR13_Cont03	409663	410550	888	100	100	0	1	FR13_Cont03-409663-410550	Core	NA	Secreted	Core-Chromosome
M_FR13_EuGene_00003801	294	FR13_Cont03	416015	416308	294	100	100	2.12e-154	1	FR13_Cont03-416015-416308	Core	NA	Secreted	Core-Chromosome
M_FR13_EuGene_00003821	777	FR13_Cont03	421763	422539	777	100	100	0	1	FR13_Cont03-421763-422539	Core	NA	Secreted	Core-Chromosome
M_FR13_EuGene_00003941	500	FR13_Cont05	374287	374786	500	100	100	0	1	FR13_Cont05-374287-374786	Core	NA	Secreted	Core-Chromosome
M_FR13_EuGene_00004061	401	FR13_Cont05	407619	408019	401	100	100	0	1	FR13_Cont05-407619-408019	Core	NA	Secreted	Core-Chromosome
M_FR13_EuGene_00004131	543	FR13_Cont05	431293	431835	543	100	100	0	1	FR13_Cont05-431293-431835	Core	NA	Secreted	Core-Chromosome
M_FR13_EuGene_00004271	1136	FR13_Cont05	465863	466998	1136	100	100	0	1	FR13_Cont05-465863-466998	Core	NA	Secreted	Core-Chromosome
M_FR13_EuGene_00004391	994	FR13_Cont05	503301	504294	994	100	100	0	1	FR13_Cont05-503301-504294	Core	NA	Secreted	Core-Chromosome
M_FR13_EuGene_00004481	1406	FR13_Cont05	527396	528801	1406	100	100	0	1	FR13_Cont05-527396-528801	Core	NA	Secreted	Core-Chromosome
M_FR13_EuGene_00004741	242	FR13_Cont06	3521536	3521295	242	100	100	1.38e-125	1	FR13_Cont06-3521536-3521295	Core	NA	Secreted	Core-Chromosome
M_FR13_EuGene_00004761	1444	FR13_Cont06	3520608	3519164	1445	99.931	100	0	1.00069	FR13_Cont06-3520608-3519164	Core	NA	Secreted	Core-Chromosome
M_FR13_EuGene_00004771	1229	FR13_Cont06	3518003	3516775	1229	100	100	0	1	FR13_Cont06-3518003-3516775	Core	NA	Secreted	Core-Chromosome
M_FR13_EuGene_00004831	118	FR13_Cont06	3511802	3511685	118	100	100	5.14e-57	1	FR13_Cont06-3511802-3511685	Core	NA	Secreted	Core-Chromosome
M_FR13_EuGene_00005071	896	FR13_Cont02	2464607	2463712	896	100	100	0	1	FR13_Cont02-2464607-2463712	Core	NA	Secreted	Core-Chromosome
M_FR13_EuGene_00005101	1041	FR13_Cont02	2457142	2456102	1041	100	100	0	1	FR13_Cont02-2457142-2456102	Core	NA	Secreted	Core-Chromosome
M_FR13_EuGene_00005151	573	FR13_Cont02	2441177	2440605	573	100	100	0	1	FR13_Cont02-2441177-2440605	Core	NA	Secreted	Core-Chromosome
M_FR13_EuGene_00005231	1099	FR13_Cont02	2427006	2425908	1099	100	100	0	1	FR13_Cont02-2427006-2425908	Core	NA	Secreted	Core-Chromosome
M_FR13_EuGene_00005311	307	FR13_Cont02	2411633	2411327	307	100	100	1.32e-161	1	FR13_Cont02-2411633-2411327	Core	NA	Secreted	Core-Chromosome
M_FR13_EuGene_00005441	287	FR13_Cont02	2376432	2376146	287	100	100	1.61e-150	1	FR13_Cont02-2376432-2376146	Core	NA	Secreted	Core-Chromosome
M_FR13_EuGene_00005571	837	FR13_Cont02	2337767	2336931	837	100	100	0	1	FR13_Cont02-2337767-2336931	Core	NA	Secreted	Core-Chromosome
M_FR13_EuGene_00005721	1995	FR13_Cont02	2295039	2293045	1995	100	100	0	1	FR13_Cont02-2295039-2293045	Core	NA	Secreted	Core-Chromosome
M_FR13_EuGene_00005851	325	FR13_Cont02	2257020	2256696	325	100	100	1.38e-171	1	FR13_Cont02-2257020-2256696	Core	NA	Secreted	Core-Chromosome
M_FR13_EuGene_00005861	455	FR13_Cont02	2253934	2253480	455	100	100	0	1	FR13_Cont02-2253934-2253480	Core	NA	Secreted	Core-Chromosome
M_FR13_EuGene_00006261	1197	FR13_Cont03	1365960	1364764	1197	100	100	0	1	FR13_Cont03-1365960-1364764	Core	NA	Secreted	Core-Chromosome
M_FR13_EuGene_00006331	1477	FR13_Cont03	1352020	1350545	1477	99.932	100	0	1	FR13_Cont03-1352020-1350545	Core	NA	Secreted	Core-Chromosome
M_FR13_EuGene_00006461	2309	FR13_Cont03	1303210	1300902	2309	100	100	0	1	FR13_Cont03-1303210-1300902	Core	NA	Secreted	Core-Chromosome
M_FR13_EuGene_00006571	2212	FR13_Cont03	1261873	1259667	2207	100	99	0	0.99774	FR13_Cont03-1261873-1259667	Core	NA	Secreted	Core-Chromosome
M_FR13_EuGene_00006851	1570	FR13_Cont02	4725576	4724007	1570	100	100	0	1	FR13_Cont02-4725576-4724007	Core	NA	Secreted	Core-Chromosome
M_FR13_EuGene_00006871	525	FR13_Cont02	4720957	4720433	525	100	100	0	1	FR13_Cont02-4720957-4720433	Core	NA	Secreted	Core-Chromosome
M_FR13_EuGene_00006921	1116	FR13_Cont02	4702848	4701831	1019	99.215	100	0	0.913082	FR13_Cont02-4702848-4701831	Core	NA	Secreted	Core-Chromosome
M_FR13_EuGene_00007101	392	FR13_Cont02	4653594	4653203	392	100	100	0	1	FR13_Cont02-4653594-4653203	Core	NA	Secreted	Core-Chromosome
M_FR13_EuGene_00007121	1094	FR13_Cont02	4647351	4646258	1094	100	100	0	1	FR13_Cont02-4647351-4646258	Core	NA	Secreted	Core-Chromosome
M_FR13_EuGene_00007201	1130	FR13_Cont02	4620470	4619341	1130	100	100	0	1	FR13_Cont02-4620470-4619341	Core	NA	Secreted	Core-Chromosome
M_FR13_EuGene_00007211	1391	FR13_Cont02	4618039	4616649	1391	100	100	0	1	FR13_Cont02-4618039-4616649	Core	NA	Secreted	Core-Chromosome
M_FR13_EuGene_00007281	485	FR13_Cont02	4600198	4599714	485	100	100	0	1	FR13_Cont02-4600198-4599714	Core	NA	Secreted	Core-Chromosome
M_FR13_EuGene_00007321	1109	FR13_Cont02	4590376	4589268	1109	100	100	0	1	FR13_Cont02-4590376-4589268	Core	NA	Secreted	Core-Chromosome
M_FR13_EuGene_00007431	765	FR13_Cont02	4567943	4567179	765	100	100	0	1	FR13_Cont02-4567943-4567179	Core	NA	Secreted	Core-Chromosome
M_FR13_EuGene_00007511	865	FR13_Cont02	4526374	4525510	865	100	100	0	1	FR13_Cont02-4526374-4525510	Core	NA	Secreted	Core-Chromosome
M_FR13_EuGene_00007551	911	FR13_Cont02	4524289	4523379	911	100	100	0	1	FR13_Cont02-4524289-4523379	Core	NA	Secreted	Core-Chromosome
M_FR13_EuGene_00007771	2265	FR13_Cont02	4482830	4480566	2265	100	100	0	1	FR13_Cont02-4482830-4480566	Core	NA	Secreted	Core-Chromosome
M_FR13_EuGene_00007841	372	FR13_Cont04	447588	447959	372	100	100	0	1	FR13_Cont04-447588-447959	Core	NA	Secreted	Core-Chromosome
M_FR13_EuGene_00007851	1613	FR13_Cont04	448546	450158	1613	100	100	0	1	FR13_Cont04-448546-450158	Core	NA	Secreted	Core-Chromosome
M_FR13_EuGene_00007861	1250	FR13_Cont04	451786	453035	1250	100	100	0	1	FR13_Cont04-451786-453035	Core	NA	Secreted	Core-Chromosome
M_FR13_EuGene_00007881	746	FR13_Cont04	462288	463033	746	100	100	0	1	FR13_Cont04-462288-463033	Core	NA	Secreted	Core-Chromosome
M_FR13_EuGene_00008051	774	FR13_Cont04	3727011	3727784	774	100	100	0	1	FR13_Cont04-3727011-3727784	Core	NA	Secreted	Core-Chromosome
M_FR13_EuGene_00008461	686	FR13_Cont04	3869853	3870538	686	100	100	0	1	FR13_Cont04-3869853-3870538	Core	NA	Secreted	Core-Chromosome
M_FR13_EuGene_00008851	1736	FR13_Cont01	3458494	3456759	1736	100	100	0	1	FR13_Cont01-3458494-3456759	Core	NA	Secreted	Core-Chromosome
M_FR13_EuGene_00008891	345	FR13_Cont01	3426568	3426224	345	100	100	0	1	FR13_Cont01-3426568-3426224	Core	NA	Secreted	Core-Chromosome
M_FR13_EuGene_00009651	1399	FR13_Cont03	4951701	4950303	1399	100	100	0	1	FR13_Cont03-4951701-4950303	Core	NA	Secreted	Core-Chromosome
M_FR13_EuGene_00009671	644	FR13_Cont03	4943941	4943298	644	100	100	0	1	FR13_Cont03-4943941-4943298	Core	NA	Secreted	Core-Chromosome
M_FR13_EuGene_00009701	587	FR13_Cont03	4937720	4937134	587	100	100	0	1	FR13_Cont03-4937720-4937134	Core	NA	Secreted	Core-Chromosome
M_FR13_EuGene_00009711	1141	FR13_Cont03	4936843	4935703	1141	100	100	0	1	FR13_Cont03-4936843-4935703	Core	NA	Secreted	Core-Chromosome
M_FR13_EuGene_00009721	260	FR13_Cont03	4933399	4933140	260	100	100	1.48e-135	1	FR13_Cont03-4933399-4933140	Core	NA	Secreted	Core-Chromosome
M_FR13_EuGene_00009881	2405	FR13_Cont03	4140185	4142589	2405	100	100	0	1	FR13_Cont03-4140185-4142589	Core	NA	Secreted	Core-Chromosome
M_FR13_EuGene_00009911	602	FR13_Cont03	4147053	4147654	602	100	100	0	1	FR13_Cont03-4147053-4147654	Core	NA	Secreted	Core-Chromosome
M_FR13_EuGene_00009931	2156	FR13_Cont03	4154338	4156493	2156	100	100	0	1	FR13_Cont03-4154338-4156493	Core	NA	Secreted	Core-Chromosome
M_FR13_EuGene_00010271	1100	FR13_Cont03	4268229	4269328	1100	100	100	0	1	FR13_Cont03-4268229-4269328	Core	NA	Secreted	Core-Chromosome
M_FR13_EuGene_00010321	1118	FR13_Cont03	4299498	4300615	1118	100	100	0	1	FR13_Cont03-4299498-4300615	Core	NA	Secreted	Core-Chromosome
M_FR13_EuGene_00010451	1235	FR13_Cont02	1942239	1943473	1235	100	100	0	1	FR13_Cont02-1942239-1943473	Core	NA	Secreted	Core-Chromosome
M_FR13_EuGene_00010521	113	FR13_Cont02	3680362	3680250	113	100	100	2.93e-54	1	FR13_Cont02-3680362-3680250	Core	NA	Secreted	Core-Chromosome
M_FR13_EuGene_00010591	785	FR13_Cont02	3660125	3659341	785	100	100	0	1	FR13_Cont02-3660125-3659341	Core	NA	Secreted	Core-Chromosome
M_FR13_EuGene_00010631	1166	FR13_Cont02	3652850	3651685	1166	100	100	0	1	FR13_Cont02-3652850-3651685	Core	NA	Secreted	Core-Chromosome
M_FR13_EuGene_00010731	797	FR13_Cont02	3631666	3630870	797	100	100	0	1	FR13_Cont02-3631666-3630870	Core	NA	Secreted	Core-Chromosome
M_FR13_EuGene_00010741	656	FR13_Cont02	3630430	3629775	656	100	100	0	1	FR13_Cont02-3630430-3629775	Core	NA	Secreted	Core-Chromosome
M_FR13_EuGene_00010871	1645	FR13_Cont02	3586575	3584931	1645	100	100	0	1	FR13_Cont02-3586575-3584931	Core	NA	Secreted	Core-Chromosome
M_FR13_EuGene_00011001	222	FR13_Cont02	3546767	3546546	222	100	100	1.66e-114	1	FR13_Cont02-3546767-3546546	Core	NA	Secreted	Core-Chromosome
M_FR13_EuGene_00011071	1542	FR13_Cont02	3525830	3524289	1542	100	100	0	1	FR13_Cont02-3525830-3524289	Core	NA	Secreted	Core-Chromosome
M_FR13_EuGene_00011581	272	FR13_Cont03	658301	658030	272	100	100	3.31e-142	1	FR13_Cont03-658301-658030	Core	NA	Secreted	Core-Chromosome
M_FR13_EuGene_00011591	1255	FR13_Cont03	657137	655883	1255	100	100	0	1	FR13_Cont03-657137-655883	Core	NA	Secreted	Core-Chromosome
M_FR13_EuGene_00011621	2243	FR13_Cont03	650247	648005	2243	100	100	0	1	FR13_Cont03-650247-648005	Core	NA	Secreted	Core-Chromosome
M_FR13_EuGene_00011831	398	FR13_Cont03	591637	591241	398	99.749	100	0	1	FR13_Cont03-591637-591241	Core	NA	Secreted	Core-Chromosome
M_FR13_EuGene_00011921	583	FR13_Cont03	560191	559609	583	100	100	0	1	FR13_Cont03-560191-559609	Core	NA	Secreted	Core-Chromosome
M_FR13_EuGene_00011931	1308	FR13_Cont03	553717	552410	1308	100	100	0	1	FR13_Cont03-553717-552410	Core	NA	Secreted	Core-Chromosome
M_FR13_EuGene_00012141	2602	FR13_Cont02	5296200	5298801	2602	100	100	0	1	FR13_Cont02-5296200-5298801	Core	NA	Secreted	Core-Chromosome
M_FR13_EuGene_00012441	1511	FR13_Cont01	1724375	1725885	1511	100	100	0	1	FR13_Cont01-1724375-1725885	Core	NA	Secreted	Core-Chromosome
M_FR13_EuGene_00012471	830	FR13_Cont01	1734264	1735093	830	100	100	0	1	FR13_Cont01-1734264-1735093	Core	NA	Secreted	Core-Chromosome
M_FR13_EuGene_00012881	1268	FR13_Cont01	1852453	1853720	1268	100	100	0	1	FR13_Cont01-1852453-1853720	Core	NA	Secreted	Core-Chromosome
M_FR13_EuGene_00012891	678	FR13_Cont01	1854705	1855382	678	100	100	0	1	FR13_Cont01-1854705-1855382	Core	NA	Secreted	Core-Chromosome
M_FR13_EuGene_00012911	1925	FR13_Cont01	1858215	1860139	1925	100	100	0	1	FR13_Cont01-1858215-1860139	Core	NA	Secreted	Core-Chromosome
M_FR13_EuGene_00012961	2437	FR13_Cont01	1872350	1874786	2437	100	100	0	1	FR13_Cont01-1872350-1874786	Core	NA	Secreted	Core-Chromosome
M_FR13_EuGene_00013071	1152	FR13_Cont01	1911213	1912364	1152	100	100	0	1	FR13_Cont01-1911213-1912364	Core	NA	Secreted	Core-Chromosome
M_FR13_EuGene_00013351	374	FR13_Cont05	2846799	2847172	374	100	100	0	1	FR13_Cont05-2846799-2847172	Core	NA	Secreted	Core-Chromosome
M_FR13_EuGene_00013421	386	FR13_Cont05	2862215	2862600	386	100	100	0	1	FR13_Cont05-2862215-2862600	Core	NA	Secreted	Core-Chromosome
M_FR13_EuGene_00013431	1066	FR13_Cont05	2863861	2864926	1066	100	100	0	1	FR13_Cont05-2863861-2864926	Core	NA	Secreted	Core-Chromosome
M_FR13_EuGene_00013461	341	FR13_Cont05	2872750	2873090	341	100	100	1.86e-180	1	FR13_Cont05-2872750-2873090	Core	NA	Secreted	Core-Chromosome
M_FR13_EuGene_00013481	240	FR13_Cont05	2879806	2880045	240	100	100	1.77e-124	1	FR13_Cont05-2879806-2880045	Core	NA	Secreted	Core-Chromosome
M_FR13_EuGene_00013911	516	FR13_Cont05	3016475	3016990	516	100	100	0	1	FR13_Cont05-3016475-3016990	Core	NA	Secreted	Core-Chromosome
M_FR13_EuGene_00013921	1061	FR13_Cont05	3018153	3019213	1061	100	100	0	1	FR13_Cont05-3018153-3019213	Core	NA	Secreted	Core-Chromosome
M_FR13_EuGene_00014041	304	FR13_Cont05	3058600	3058903	304	100	100	6.08e-160	1	FR13_Cont05-3058600-3058903	Core	NA	Secreted	Core-Chromosome
M_FR13_EuGene_00015011	1487	FR13_Cont04	1642021	1640535	1487	100	100	0	1	FR13_Cont04-1642021-1640535	Core	NA	Secreted	Core-Chromosome
M_FR13_EuGene_00015221	2387	FR13_Cont04	1568516	1566130	2387	100	100	0	1	FR13_Cont04-1568516-1566130	Core	NA	Secreted	Core-Chromosome
M_FR13_EuGene_00015241	517	FR13_Cont04	1564418	1563902	517	100	100	0	1	FR13_Cont04-1564418-1563902	Core	NA	Secreted	Core-Chromosome
M_FR13_EuGene_00015481	872	FR13_Cont04	1495507	1494636	872	100	100	0	1	FR13_Cont04-1495507-1494636	Core	NA	Secreted	Core-Chromosome
M_FR13_EuGene_00015511	1257	FR13_Cont04	1483289	1482033	1257	100	100	0	1	FR13_Cont04-1483289-1482033	Core	NA	Secreted	Core-Chromosome
M_FR13_EuGene_00015541	1451	FR13_Cont04	1469598	1468148	1451	100	100	0	1	FR13_Cont04-1469598-1468148	Core	NA	Secreted	Core-Chromosome
M_FR13_EuGene_00015621	1671	FR13_Cont04	1436135	1434465	1671	100	100	0	1	FR13_Cont04-1436135-1434465	Core	NA	Secreted	Core-Chromosome
M_FR13_EuGene_00015711	812	FR13_Cont03	2018652	2019463	812	100	100	0	1	FR13_Cont03-2018652-2019463	Core	NA	Secreted	Core-Chromosome
M_FR13_EuGene_00015741	125	FR13_Cont03	2022979	2023103	125	100	100	7.09e-61	1	FR13_Cont03-2022979-2023103	Core	NA	Secreted	Core-Chromosome
M_FR13_EuGene_00016061	1846	FR13_Cont03	2109018	2110863	1846	100	100	0	1	FR13_Cont03-2109018-2110863	Core	NA	Secreted	Core-Chromosome
M_FR13_EuGene_00016081	417	FR13_Cont03	2114738	2115154	417	100	100	0	1	FR13_Cont03-2114738-2115154	Core	NA	Secreted	Core-Chromosome
M_FR13_EuGene_00016451	388	FR13_Cont03	2236804	2237191	388	100	100	0	1	FR13_Cont03-2236804-2237191	Core	NA	Secreted	Core-Chromosome
M_FR13_EuGene_00016761	471	FR13_Cont02	4166752	4166282	471	99.788	100	0	1	FR13_Cont02-4166752-4166282	Core	NA	Secreted	Core-Chromosome
M_FR13_EuGene_00017091	987	FR13_Cont02	4086288	4085302	987	100	100	0	1	FR13_Cont02-4086288-4085302	Core	NA	Secreted	Core-Chromosome
M_FR13_EuGene_00017141	1882	FR13_Cont02	4072861	4070980	1882	100	100	0	1	FR13_Cont02-4072861-4070980	Core	NA	Secreted	Core-Chromosome
M_FR13_EuGene_00017241	399	FR13_Cont02	4051371	4050973	399	100	100	0	1	FR13_Cont02-4051371-4050973	Core	NA	Secreted	Core-Chromosome
M_FR13_EuGene_00017311	821	FR13_Cont02	4023382	4022562	821	100	100	0	1	FR13_Cont02-4023382-4022562	Core	NA	Secreted	Core-Chromosome
M_FR13_EuGene_00017391	2592	FR13_Cont05	2052030	2049441	2592	99.923	100	0	1	FR13_Cont05-2052030-2049441	Core	NA	Secreted	Core-Chromosome
M_FR13_EuGene_00017531	2322	FR13_Cont05	1991625	1989304	2322	100	100	0	1	FR13_Cont05-1991625-1989304	Core	NA	Secreted	Core-Chromosome
M_FR13_EuGene_00017561	1950	FR13_Cont05	1983872	1981923	1950	100	100	0	1	FR13_Cont05-1983872-1981923	Core	NA	Secreted	Core-Chromosome
M_FR13_EuGene_00017631	2268	FR13_Cont05	1972334	1970064	2271	99.868	100	0	1.00132	FR13_Cont05-1972334-1970064	Core	NA	Secreted	Core-Chromosome
M_FR13_EuGene_00017681	1556	FR13_Cont05	1942348	1940793	1556	100	100	0	1	FR13_Cont05-1942348-1940793	Core	NA	Secreted	Core-Chromosome
M_FR13_EuGene_00017731	2072	FR13_Cont05	1931347	1929276	2072	100	100	0	1	FR13_Cont05-1931347-1929276	Core	NA	Secreted	Core-Chromosome
M_FR13_EuGene_00017741	2225	FR13_Cont05	1928725	1926501	2225	100	100	0	1	FR13_Cont05-1928725-1926501	Core	NA	Secreted	Core-Chromosome
M_FR13_EuGene_00017771	1991	FR13_Cont05	1923618	1921628	1991	100	100	0	1	FR13_Cont05-1923618-1921628	Core	NA	Secreted	Core-Chromosome
M_FR13_EuGene_00017791	1688	FR13_Cont05	1919933	1918246	1688	100	100	0	1	FR13_Cont05-1919933-1918246	Core	NA	Secreted	Core-Chromosome
M_FR13_EuGene_00017831	1269	FR13_Cont05	1909424	1908156	1269	100	100	0	1	FR13_Cont05-1909424-1908156	Core	NA	Secreted	Core-Chromosome
M_FR13_EuGene_00017891	1190	FR13_Cont05	1891974	1890785	1190	100	100	0	1	FR13_Cont05-1891974-1890785	Core	NA	Secreted	Core-Chromosome
M_FR13_EuGene_00017901	144	FR13_Cont05	1887492	1887349	144	100	100	2.31e-71	1	FR13_Cont05-1887492-1887349	Core	NA	Secreted	Core-Chromosome
M_FR13_EuGene_00017911	171	FR13_Cont05	1884729	1884559	171	100	100	2.76e-86	1	FR13_Cont05-1884729-1884559	Core	NA	Secreted	Core-Chromosome
M_FR13_EuGene_00018051	2250	FR13_Cont05	1858333	1856084	2250	100	100	0	1	FR13_Cont05-1858333-1856084	Core	NA	Secreted	Core-Chromosome
M_FR13_EuGene_00018191	1290	FR13_Cont05	1826859	1825570	1290	100	100	0	1	FR13_Cont05-1826859-1825570	Core	NA	Secreted	Core-Chromosome
M_FR13_EuGene_00018271	3071	FR13_Cont01	5598691	5595621	3071	100	100	0	1	FR13_Cont01-5598691-5595621	Core	NA	Secreted	Core-Chromosome
M_FR13_EuGene_00018341	179	FR13_Cont01	5572483	5572305	179	100	100	1.04e-90	1	FR13_Cont01-5572483-5572305	Core	NA	Secreted	Core-Chromosome
M_FR13_EuGene_00018361	314	FR13_Cont01	5562927	5562614	314	100	100	1.74e-165	1	FR13_Cont01-5562927-5562614	Core	NA	Secreted	Core-Chromosome
M_FR13_EuGene_00018641	1543	FR13_Cont01	5467422	5465880	1543	100	100	0	1	FR13_Cont01-5467422-5465880	Core	NA	Secreted	Core-Chromosome
M_FR13_EuGene_00019201	767	FR13_Cont02	2547627	2548393	767	100	100	0	1	FR13_Cont02-2547627-2548393	Core	NA	Secreted	Core-Chromosome
M_FR13_EuGene_00019211	1511	FR13_Cont02	2548979	2550489	1511	100	100	0	1	FR13_Cont02-2548979-2550489	Core	NA	Secreted	Core-Chromosome
M_FR13_EuGene_00019251	232	FR13_Cont02	2565280	2565511	232	100	100	4.78e-120	1	FR13_Cont02-2565280-2565511	Core	NA	Secreted	Core-Chromosome
M_FR13_EuGene_00019851	764	FR13_Cont02	5814264	5813501	764	100	100	0	1	FR13_Cont02-5814264-5813501	Core	NA	Secreted	Core-Chromosome
M_FR13_EuGene_00019891	371	FR13_Cont02	5804421	5804051	371	100	100	0	1	FR13_Cont02-5804421-5804051	Core	NA	Secreted	Core-Chromosome
M_FR13_EuGene_00019901	2101	FR13_Cont02	5802733	5800633	2101	100	100	0	1	FR13_Cont02-5802733-5800633	Core	NA	Secreted	Core-Chromosome
M_FR13_EuGene_00019921	824	FR13_Cont02	5794619	5793796	824	100	100	0	1	FR13_Cont02-5794619-5793796	Core	NA	Secreted	Core-Chromosome
M_FR13_EuGene_00020121	876	FR13_Cont02	5749011	5748136	876	100	100	0	1	FR13_Cont02-5749011-5748136	Core	NA	Secreted	Core-Chromosome
M_FR13_EuGene_00020341	896	FR13_Cont02	5687486	5686591	896	100	100	0	1	FR13_Cont02-5687486-5686591	Core	NA	Secreted	Core-Chromosome
M_FR13_EuGene_00020501	1331	FR13_Cont02	5635472	5634142	1331	100	100	0	1	FR13_Cont02-5635472-5634142	Core	NA	Secreted	Core-Chromosome
M_FR13_EuGene_00020651	1222	FR13_Cont02	5597821	5596600	1222	100	100	0	1	FR13_Cont02-5597821-5596600	Core	NA	Secreted	Core-Chromosome
M_FR13_EuGene_00020841	627	FR13_Cont02	1002030	1001404	627	100	100	0	1	FR13_Cont02-1002030-1001404	Core	NA	Secreted	Core-Chromosome
M_FR13_EuGene_00021031	1415	FR13_Cont02	946603	945189	1415	100	100	0	1	FR13_Cont02-946603-945189	Core	NA	Secreted	Core-Chromosome
M_FR13_EuGene_00021041	954	FR13_Cont02	942894	941941	954	100	100	0	1	FR13_Cont02-942894-941941	Core	NA	Secreted	Core-Chromosome
M_FR13_EuGene_00021131	3277	FR13_Cont02	926260	922984	3277	100	100	0	1	FR13_Cont02-926260-922984	Core	NA	Secreted	Core-Chromosome
M_FR13_EuGene_00021231	1533	FR13_Cont02	897552	896020	1533	100	100	0	1	FR13_Cont02-897552-896020	Core	NA	Secreted	Core-Chromosome
M_FR13_EuGene_00021381	323	FR13_Cont02	866040	865718	323	100	100	1.78e-170	1	FR13_Cont02-866040-865718	Core	NA	Secreted	Core-Chromosome
M_FR13_EuGene_00021731	534	FR13_Cont05	4030652	4030119	534	100	100	0	1	FR13_Cont05-4030652-4030119	Core	NA	Secreted	Core-Chromosome
M_FR13_EuGene_00021771	1346	FR13_Cont05	4018765	4017420	1346	100	100	0	1	FR13_Cont05-4018765-4017420	Core	NA	Secreted	Core-Chromosome
M_FR13_EuGene_00021891	2626	FR13_Cont05	3986368	3983743	2626	100	100	0	1	FR13_Cont05-3986368-3983743	Core	NA	Secreted	Core-Chromosome
M_FR13_EuGene_00021931	504	FR13_Cont04	5033822	5034325	504	100	100	0	1	FR13_Cont04-5033822-5034325	Core	NA	Secreted	Core-Chromosome
M_FR13_EuGene_00021951	5326	FR13_Cont04	5045703	5051028	5326	100	100	0	1	FR13_Cont04-5045703-5051028	Core	NA	Secreted	Core-Chromosome
M_FR13_EuGene_00021961	1676	FR13_Cont04	5052630	5054305	1676	100	100	0	1	FR13_Cont04-5052630-5054305	Core	NA	Secreted	Core-Chromosome
M_FR13_EuGene_00021981	554	FR13_Cont04	5055804	5056357	554	100	100	0	1	FR13_Cont04-5055804-5056357	Core	NA	Secreted	Core-Chromosome
M_FR13_EuGene_00021991	287	FR13_Cont04	5057531	5057817	287	100	100	1.61e-150	1	FR13_Cont04-5057531-5057817	Core	NA	Secreted	Core-Chromosome
M_FR13_EuGene_00022001	398	FR13_Cont04	5059210	5059607	398	100	100	0	1	FR13_Cont04-5059210-5059607	Core	NA	Secreted	Core-Chromosome
M_FR13_EuGene_00022081	1016	FR13_Cont04	5073739	5074754	1016	100	100	0	1	FR13_Cont04-5073739-5074754	Core	NA	Secreted	Core-Chromosome
M_FR13_EuGene_00022101	6938	FR13_Cont04	5079633	5086569	6938	99.986	100	0	1	FR13_Cont04-5079633-5086569	Core	NA	Secreted	Core-Chromosome
M_FR13_EuGene_00022111	568	FR13_Cont04	5088151	5088718	568	100	100	0	1	FR13_Cont04-5088151-5088718	Core	NA	Secreted	Core-Chromosome
M_FR13_EuGene_00022121	1272	FR13_Cont04	5096612	5097873	1263	99.921	99	0	0.992925	FR13_Cont04-5096612-5097873	Core	NA	Secreted	Core-Chromosome
M_FR13_EuGene_00022241	816	FR13_Cont04	5120811	5121626	816	100	100	0	1	FR13_Cont04-5120811-5121626	Core	NA	Secreted	Core-Chromosome
M_FR13_EuGene_00022261	1028	FR13_Cont04	5129082	5130109	1028	100	100	0	1	FR13_Cont04-5129082-5130109	Core	NA	Secreted	Core-Chromosome
M_FR13_EuGene_00022561	1541	FR13_Cont10	1177430	1178970	1541	100	100	0	1	FR13_Cont10-1177430-1178970	Core	NA	Secreted	Core-Chromosome
M_FR13_EuGene_00022581	2302	FR13_Cont10	1181425	1183726	2302	100	100	0	1	FR13_Cont10-1181425-1183726	Core	NA	Secreted	Core-Chromosome
M_FR13_EuGene_00023321	600	FR13_Cont02	4922709	4922110	600	100	100	0	1	FR13_Cont02-4922709-4922110	Core	NA	Secreted	Core-Chromosome
M_FR13_EuGene_00023551	1750	FR13_Cont02	4855644	4853895	1750	100	100	0	1	FR13_Cont02-4855644-4853895	Core	NA	Secreted	Core-Chromosome
M_FR13_EuGene_00023561	2115	FR13_Cont02	4853535	4851421	2115	100	100	0	1	FR13_Cont02-4853535-4851421	Core	NA	Secreted	Core-Chromosome
M_FR13_EuGene_00024031	1663	FR13_Cont01	2424642	2426304	1663	100	100	0	1	FR13_Cont01-2424642-2426304	Core	NA	Secreted	Core-Chromosome
M_FR13_EuGene_00024291	1454	FR13_Cont01	2539013	2540466	1454	100	100	0	1	FR13_Cont01-2539013-2540466	Core	NA	Secreted	Core-Chromosome
M_FR13_EuGene_00024491	3270	FR13_Cont01	6387559	6390827	3270	99.969	100	0	1	FR13_Cont01-6387559-6390827	Core	NA	Secreted	Core-Chromosome
M_FR13_EuGene_00024501	2650	FR13_Cont01	6402366	6405015	2650	100	100	0	1	FR13_Cont01-6402366-6405015	Core	NA	Secreted	Core-Chromosome
M_FR13_EuGene_00024651	1453	FR13_Cont01	6453217	6454669	1453	100	100	0	1	FR13_Cont01-6453217-6454669	Core	NA	Secreted	Core-Chromosome
M_FR13_EuGene_00024831	798	FR13_Cont01	6489213	6490010	798	100	100	0	1	FR13_Cont01-6489213-6490010	Core	NA	Secreted	Core-Chromosome
M_FR13_EuGene_00025001	513	FR13_Cont01	6538672	6539184	513	100	100	0	1	FR13_Cont01-6538672-6539184	Core	NA	Secreted	Core-Chromosome
M_FR13_EuGene_00025011	506	FR13_Cont04	361599	361094	506	100	100	0	1	FR13_Cont04-361599-361094	Core	NA	Secreted	Core-Chromosome
M_FR13_EuGene_00025021	875	FR13_Cont04	360507	359633	875	100	100	0	1	FR13_Cont04-360507-359633	Core	NA	Secreted	Core-Chromosome
M_FR13_EuGene_00025051	571	FR13_Cont04	354483	353913	571	100	100	0	1	FR13_Cont04-354483-353913	Core	NA	Secreted	Core-Chromosome
M_FR13_EuGene_00025171	542	FR13_Cont04	330004	329463	542	100	100	0	1	FR13_Cont04-330004-329463	Core	NA	Secreted	Core-Chromosome
M_FR13_EuGene_00025221	529	FR13_Cont04	320956	320428	529	100	100	0	1	FR13_Cont04-320956-320428	Core	NA	Secreted	Core-Chromosome
M_FR13_EuGene_00025231	1555	FR13_Cont04	319273	317719	1555	100	100	0	1	FR13_Cont04-319273-317719	Core	NA	Secreted	Core-Chromosome
M_FR13_EuGene_00025371	978	FR13_Cont04	275508	274531	978	100	100	0	1	FR13_Cont04-275508-274531	Core	NA	Secreted	Core-Chromosome
M_FR13_EuGene_00025381	1513	FR13_Cont04	271483	269971	1513	100	100	0	1	FR13_Cont04-271483-269971	Core	NA	Secreted	Core-Chromosome
M_FR13_EuGene_00025391	593	FR13_Cont04	265744	265152	593	100	100	0	1	FR13_Cont04-265744-265152	Core	NA	Secreted	Core-Chromosome
M_FR13_EuGene_00025431	1394	FR13_Cont04	250300	248907	1394	100	100	0	1	FR13_Cont04-250300-248907	Core	NA	Secreted	Core-Chromosome
M_FR13_EuGene_00025511	377	FR13_Cont04	226286	225910	377	100	100	0	1	FR13_Cont04-226286-225910	Core	NA	Secreted	Core-Chromosome
M_FR13_EuGene_00025521	301	FR13_Cont04	225086	224786	301	100	100	2.8e-158	1	FR13_Cont04-225086-224786	Core	NA	Secreted	Core-Chromosome
M_FR13_EuGene_00025531	524	FR13_Cont04	217678	217155	524	100	100	0	1	FR13_Cont04-217678-217155	Core	NA	Secreted	Core-Chromosome
M_FR13_EuGene_00025541	403	FR13_Cont04	216226	215824	403	100	100	0	1	FR13_Cont04-216226-215824	Core	NA	Secreted	Core-Chromosome
M_FR13_EuGene_00025591	1979	FR13_Cont04	210031	208053	1979	100	100	0	1	FR13_Cont04-210031-208053	Core	NA	Secreted	Core-Chromosome
M_FR13_EuGene_00025611	1652	FR13_Cont04	194937	193286	1652	100	100	0	1	FR13_Cont04-194937-193286	Core	NA	Secreted	Core-Chromosome
M_FR13_EuGene_00025621	400	FR13_Cont04	192250	191851	400	100	100	0	1	FR13_Cont04-192250-191851	Core	NA	Secreted	Core-Chromosome
M_FR13_EuGene_00025641	368	FR13_Cont04	184629	184262	368	100	100	0	1	FR13_Cont04-184629-184262	Core	NA	Secreted	Core-Chromosome
M_FR13_EuGene_00025661	258	FR13_Cont04	180417	180160	258	100	100	1.89e-134	1	FR13_Cont04-180417-180160	Core	NA	Secreted	Core-Chromosome
M_FR13_EuGene_00025721	335	FR13_Cont04	171005	170671	335	100	100	3.95e-177	1	FR13_Cont04-171005-170671	Core	NA	Secreted	Core-Chromosome
M_FR13_EuGene_00025731	1301	FR13_Cont04	169467	168167	1301	100	100	0	1	FR13_Cont04-169467-168167	Core	NA	Secreted	Core-Chromosome
M_FR13_EuGene_00025791	1336	FR13_Cont04	157736	156401	1336	100	100	0	1	FR13_Cont04-157736-156401	Core	NA	Secreted	Core-Chromosome
M_FR13_EuGene_00026041	2724	FR13_Cont04	4270719	4273442	2724	100	100	0	1	FR13_Cont04-4270719-4273442	Core	NA	Secreted	Core-Chromosome
M_FR13_EuGene_00026301	1603	FR13_Cont04	4357087	4358689	1603	100	100	0	1	FR13_Cont04-4357087-4358689	Core	NA	Secreted	Core-Chromosome
M_FR13_EuGene_00026341	2944	FR13_Cont04	4373794	4376736	2943	100	99	0	0.99966	FR13_Cont04-4373794-4376736	Core	NA	Secreted	Core-Chromosome
M_FR13_EuGene_00026731	716	FR13_Cont08	2021425	2022140	716	100	100	0	1	FR13_Cont08-2021425-2022140	Core	NA	Secreted	Core-Chromosome
M_FR13_EuGene_00026771	885	FR13_Cont08	2034767	2035651	885	100	100	0	1	FR13_Cont08-2034767-2035651	Core	NA	Secreted	Core-Chromosome
M_FR13_EuGene_00026831	1519	FR13_Cont08	2052301	2053819	1519	100	100	0	1	FR13_Cont08-2052301-2053819	Core	NA	Secreted	Core-Chromosome
M_FR13_EuGene_00026861	2013	FR13_Cont08	2059273	2061285	2013	100	100	0	1	FR13_Cont08-2059273-2061285	Core	NA	Secreted	Core-Chromosome
M_FR13_EuGene_00026931	1151	FR13_Cont08	2084874	2086024	1151	100	100	0	1	FR13_Cont08-2084874-2086024	Core	NA	Secreted	Core-Chromosome
M_FR13_EuGene_00027011	571	FR13_Cont08	2103615	2104185	571	100	100	0	1	FR13_Cont08-2103615-2104185	Core	NA	Secreted	Core-Chromosome
M_FR13_EuGene_00027371	1057	FR13_Cont10	940971	939915	1057	100	100	0	1	FR13_Cont10-940971-939915	Core	NA	Secreted	Core-Chromosome
M_FR13_EuGene_00027471	1612	FR13_Cont10	913319	911708	1612	100	100	0	1	FR13_Cont10-913319-911708	Core	NA	Secreted	Core-Chromosome
M_FR13_EuGene_00028181	1333	FR13_Cont01	5240679	5239349	1333	99.85	100	0	1	FR13_Cont01-5240679-5239349	Core	NA	Secreted	Core-Chromosome
M_FR13_EuGene_00028271	635	FR13_Cont01	5198645	5198011	635	99.843	100	0	1	FR13_Cont01-5198645-5198011	Core	NA	Secreted	Core-Chromosome
M_FR13_EuGene_00028511	943	FR13_Cont01	5126988	5126046	943	100	100	0	1	FR13_Cont01-5126988-5126046	Core	NA	Secreted	Core-Chromosome
M_FR13_EuGene_00028681	400	FR13_Cont04	4451452	4451851	400	100	100	0	1	FR13_Cont04-4451452-4451851	Core	NA	Secreted	Core-Chromosome
M_FR13_EuGene_00028961	389	FR13_Cont04	4537345	4537733	389	100	100	0	1	FR13_Cont04-4537345-4537733	Core	NA	Secreted	Core-Chromosome
M_FR13_EuGene_00029191	708	FR13_Cont04	4594821	4595528	708	100	100	0	1	FR13_Cont04-4594821-4595528	Core	NA	Secreted	Core-Chromosome
M_FR13_EuGene_00029241	1064	FR13_Cont04	4613013	4614076	1064	100	100	0	1	FR13_Cont04-4613013-4614076	Core	NA	Secreted	Core-Chromosome
M_FR13_EuGene_00029261	404	FR13_Cont04	4622047	4622450	404	100	100	0	1	FR13_Cont04-4622047-4622450	Core	NA	Secreted	Core-Chromosome
M_FR13_EuGene_00029531	1618	FR13_Cont05	2475002	2476619	1618	100	100	0	1	FR13_Cont05-2475002-2476619	Core	NA	Secreted	Core-Chromosome
M_FR13_EuGene_00029651	786	FR13_Cont05	2522648	2523433	786	100	100	0	1	FR13_Cont05-2522648-2523433	Core	NA	Secreted	Core-Chromosome
M_FR13_EuGene_00029671	868	FR13_Cont05	2527782	2528647	868	99.77	100	0	1	FR13_Cont05-2527782-2528647	Core	NA	Secreted	Core-Chromosome
M_FR13_EuGene_00029681	842	FR13_Cont05	2530592	2531433	842	100	100	0	1	FR13_Cont05-2530592-2531433	Core	NA	Secreted	Core-Chromosome
M_FR13_EuGene_00030121	2724	FR13_Cont02	3036417	3039140	2724	100	100	0	1	FR13_Cont02-3036417-3039140	Core	NA	Secreted	Core-Chromosome
M_FR13_EuGene_00030301	2831	FR13_Cont02	3091375	3094205	2831	100	100	0	1	FR13_Cont02-3091375-3094205	Core	NA	Secreted	Core-Chromosome
M_FR13_EuGene_00030541	2506	FR13_Cont02	3143097	3145602	2506	100	100	0	1	FR13_Cont02-3143097-3145602	Core	NA	Secreted	Core-Chromosome
M_FR13_EuGene_00030661	1519	FR13_Cont05	1774751	1773233	1519	100	100	0	1	FR13_Cont05-1774751-1773233	Core	NA	Secreted	Core-Chromosome
M_FR13_EuGene_00030671	1401	FR13_Cont05	1771772	1770372	1401	100	100	0	1	FR13_Cont05-1771772-1770372	Core	NA	Secreted	Core-Chromosome
M_FR13_EuGene_00030711	1438	FR13_Cont05	1760328	1758891	1438	100	100	0	1	FR13_Cont05-1760328-1758891	Core	NA	Secreted	Core-Chromosome
M_FR13_EuGene_00030911	833	FR13_Cont05	1725688	1724856	833	100	100	0	1	FR13_Cont05-1725688-1724856	Core	NA	Secreted	Core-Chromosome
M_FR13_EuGene_00030991	2107	FR13_Cont05	1698840	1696734	2107	100	100	0	1	FR13_Cont05-1698840-1696734	Core	NA	Secreted	Core-Chromosome
M_FR13_EuGene_00031091	736	FR13_Cont05	1660211	1659481	731	100	99	0	0.993207	FR13_Cont05-1660211-1659481	Core	NA	Secreted	Core-Chromosome
M_FR13_EuGene_00031171	2132	FR13_Cont06	189030	191161	2132	100	100	0	1	FR13_Cont06-189030-191161	Core	NA	Secreted	Core-Chromosome
M_FR13_EuGene_00031181	1043	FR13_Cont06	195438	196480	1043	100	100	0	1	FR13_Cont06-195438-196480	Core	NA	Secreted	Core-Chromosome
M_FR13_EuGene_00031211	309	FR13_Cont06	202198	202506	309	100	100	1.03e-162	1	FR13_Cont06-202198-202506	Core	NA	Secreted	Core-Chromosome
M_FR13_EuGene_00031231	158	FR13_Cont06	206265	206422	158	100	100	4.25e-79	1	FR13_Cont06-206265-206422	Core	NA	Secreted	Core-Chromosome
M_FR13_EuGene_00031261	596	FR13_Cont06	210598	211193	596	100	100	0	1	FR13_Cont06-210598-211193	Core	NA	Secreted	Core-Chromosome
M_FR13_EuGene_00031301	1194	FR13_Cont06	217522	218715	1194	100	100	0	1	FR13_Cont06-217522-218715	Core	NA	Secreted	Core-Chromosome
M_FR13_EuGene_00031321	675	FR13_Cont06	221984	222661	678	99.558	100	0	1.00444	FR13_Cont06-221984-222661	Core	NA	Secreted	Core-Chromosome
M_FR13_EuGene_00031351	388	FR13_Cont06	234454	234841	388	100	100	0	1	FR13_Cont06-234454-234841	Core	NA	Secreted	Core-Chromosome
M_FR13_EuGene_00031361	552	FR13_Cont06	239832	240383	552	100	100	0	1	FR13_Cont06-239832-240383	Core	NA	Secreted	Core-Chromosome
M_FR13_EuGene_00031421	984	FR13_Cont06	250173	251156	984	100	100	0	1	FR13_Cont06-250173-251156	Core	NA	Secreted	Core-Chromosome
M_FR13_EuGene_00031481	1597	FR13_Cont03	5020648	5022244	1597	100	100	0	1	FR13_Cont03-5020648-5022244	Core	NA	Secreted	Core-Chromosome
M_FR13_EuGene_00031501	908	FR13_Cont03	5026272	5027179	908	100	100	0	1	FR13_Cont03-5026272-5027179	Core	NA	Secreted	Core-Chromosome
M_FR13_EuGene_00031571	590	FR13_Cont03	5043533	5044122	590	100	100	0	1	FR13_Cont03-5043533-5044122	Core	NA	Secreted	Core-Chromosome
M_FR13_EuGene_00031601	454	FR13_Cont03	5051086	5051539	454	100	100	0	1	FR13_Cont03-5051086-5051539	Core	NA	Secreted	Core-Chromosome
M_FR13_EuGene_00031781	1204	FR13_Cont06	2975792	2976995	1204	100	100	0	1	FR13_Cont06-2975792-2976995	Core	NA	Secreted	Core-Chromosome
M_FR13_EuGene_00031851	257	FR13_Cont06	2992343	2992599	257	100	100	6.78e-134	1	FR13_Cont06-2992343-2992599	Core	NA	Secreted	Core-Chromosome
M_FR13_EuGene_00031901	612	FR13_Cont06	2998997	2999608	612	100	100	0	1	FR13_Cont06-2998997-2999608	Core	NA	Secreted	Core-Chromosome
M_FR13_EuGene_00032031	836	FR13_Cont06	3041271	3042106	836	100	100	0	1	FR13_Cont06-3041271-3042106	Core	NA	Secreted	Core-Chromosome
M_FR13_EuGene_00032211	1851	FR13_Cont06	3091393	3093242	1851	99.946	100	0	1	FR13_Cont06-3091393-3093242	Core	NA	Secreted	Core-Chromosome
M_FR13_EuGene_00032471	1231	FR13_Cont11	691522	692752	1231	100	100	0	1	FR13_Cont11-691522-692752	Core	NA	Secreted	Core-Chromosome
M_FR13_EuGene_00032491	1743	FR13_Cont11	693633	695375	1743	100	100	0	1	FR13_Cont11-693633-695375	Core	NA	Secreted	Core-Chromosome
M_FR13_EuGene_00032541	413	FR13_Cont11	710383	710795	413	100	100	0	1	FR13_Cont11-710383-710795	Core	NA	Secreted	Core-Chromosome
M_FR13_EuGene_00032621	190	FR13_Cont11	726644	726833	190	100	100	8.54e-97	1	FR13_Cont11-726644-726833	Core	NA	Secreted	Core-Chromosome
M_FR13_EuGene_00032681	2551	FR13_Cont11	737875	740425	2551	100	100	0	1	FR13_Cont11-737875-740425	Core	NA	Secreted	Core-Chromosome
M_FR13_EuGene_00032731	2185	FR13_Cont11	751920	754104	2185	100	100	0	1	FR13_Cont11-751920-754104	Core	NA	Secreted	Core-Chromosome
M_FR13_EuGene_00032791	663	FR13_Cont11	767330	767992	663	100	100	0	1	FR13_Cont11-767330-767992	Core	NA	Secreted	Core-Chromosome
M_FR13_EuGene_00032811	2061	FR13_Cont11	772091	774151	2061	100	100	0	1	FR13_Cont11-772091-774151	Core	NA	Secreted	Core-Chromosome
M_FR13_EuGene_00032821	1287	FR13_Cont11	774972	776246	1275	100	99	0	0.990676	FR13_Cont11-774972-776246	Core	NA	Secreted	Core-Chromosome
M_FR13_EuGene_00032881	1647	FR13_Cont11	783423	785069	1647	100	100	0	1	FR13_Cont11-783423-785069	Core	NA	Secreted	Core-Chromosome
M_FR13_EuGene_00033691	1247	FR13_Cont04	1920630	1919384	1247	100	100	0	1	FR13_Cont04-1920630-1919384	Core	NA	Secreted	Core-Chromosome
M_FR13_EuGene_00033701	842	FR13_Cont04	1918966	1918125	842	100	100	0	1	FR13_Cont04-1918966-1918125	Core	NA	Secreted	Core-Chromosome
M_FR13_EuGene_00033761	988	FR13_Cont04	1901771	1900784	988	100	100	0	1	FR13_Cont04-1901771-1900784	Core	NA	Secreted	Core-Chromosome
M_FR13_EuGene_00033821	2279	FR13_Cont04	1891235	1888957	2279	100	100	0	1	FR13_Cont04-1891235-1888957	Core	NA	Secreted	Core-Chromosome
M_FR13_EuGene_00033851	702	FR13_Cont04	1883420	1882719	702	100	100	0	1	FR13_Cont04-1883420-1882719	Core	NA	Secreted	Core-Chromosome
M_FR13_EuGene_00034121	623	FR13_Cont04	1805584	1804962	623	100	100	0	1	FR13_Cont04-1805584-1804962	Core	NA	Secreted	Core-Chromosome
M_FR13_EuGene_00034211	1841	FR13_Cont04	1788918	1787078	1841	100	100	0	1	FR13_Cont04-1788918-1787078	Core	NA	Secreted	Core-Chromosome
M_FR13_EuGene_00034221	1375	FR13_Cont04	1785397	1784023	1375	100	100	0	1	FR13_Cont04-1785397-1784023	Core	NA	Secreted	Core-Chromosome
M_FR13_EuGene_00034261	860	FR13_Cont02	2925490	2924631	860	100	100	0	1	FR13_Cont02-2925490-2924631	Core	NA	Secreted	Core-Chromosome
M_FR13_EuGene_00034521	1458	FR13_Cont02	2845238	2843781	1458	100	100	0	1	FR13_Cont02-2845238-2843781	Core	NA	Secreted	Core-Chromosome
M_FR13_EuGene_00034841	1146	FR13_Cont02	2752190	2751045	1146	100	100	0	1	FR13_Cont02-2752190-2751045	Core	NA	Secreted	Core-Chromosome
M_FR13_EuGene_00034861	1350	FR13_Cont02	2748751	2747402	1350	100	100	0	1	FR13_Cont02-2748751-2747402	Core	NA	Secreted	Core-Chromosome
M_FR13_EuGene_00034991	3390	FR13_Cont05	2306896	2303510	3390	99.912	100	0	1	FR13_Cont05-2306896-2303510	Core	NA	Secreted	Core-Chromosome
M_FR13_EuGene_00035011	696	FR13_Cont05	2301535	2300840	696	100	100	0	1	FR13_Cont05-2301535-2300840	Core	NA	Secreted	Core-Chromosome
M_FR13_EuGene_00035061	2295	FR13_Cont05	2294179	2291885	2295	100	100	0	1	FR13_Cont05-2294179-2291885	Core	NA	Secreted	Core-Chromosome
M_FR13_EuGene_00035511	715	FR13_Cont04	2269144	2269858	715	100	100	0	1	FR13_Cont04-2269144-2269858	Core	NA	Secreted	Core-Chromosome
M_FR13_EuGene_00035631	1250	FR13_Cont04	2300862	2302111	1250	100	100	0	1	FR13_Cont04-2300862-2302111	Core	NA	Secreted	Core-Chromosome
M_FR13_EuGene_00035661	1015	FR13_Cont04	2304261	2305275	1015	100	100	0	1	FR13_Cont04-2304261-2305275	Core	NA	Secreted	Core-Chromosome
M_FR13_EuGene_00035691	321	FR13_Cont04	2313515	2313835	321	100	100	2.29e-169	1	FR13_Cont04-2313515-2313835	Core	NA	Secreted	Core-Chromosome
M_FR13_EuGene_00035721	136	FR13_Cont04	2320306	2320441	136	100	100	6.03e-67	1	FR13_Cont04-2320306-2320441	Core	NA	Secreted	Core-Chromosome
M_FR13_EuGene_00035761	2278	FR13_Cont04	2332737	2335014	2278	100	100	0	1	FR13_Cont04-2332737-2335014	Core	NA	Secreted	Core-Chromosome
M_FR13_EuGene_00035791	575	FR13_Cont04	2338799	2339373	575	100	100	0	1	FR13_Cont04-2338799-2339373	Core	NA	Secreted	Core-Chromosome
M_FR13_EuGene_00035821	786	FR13_Cont04	2352345	2353130	786	100	100	0	1	FR13_Cont04-2352345-2353130	Core	NA	Secreted	Core-Chromosome
M_FR13_EuGene_00035831	1789	FR13_Cont04	2353939	2355727	1789	100	100	0	1	FR13_Cont04-2353939-2355727	Core	NA	Secreted	Core-Chromosome
M_FR13_EuGene_00035971	640	FR13_Cont04	2388053	2388692	640	100	100	0	1	FR13_Cont04-2388053-2388692	Core	NA	Secreted	Core-Chromosome
M_FR13_EuGene_00036081	542	FR13_Cont09	756467	755926	542	100	100	0	1	FR13_Cont09-756467-755926	NA	Mini	Secreted	Mini-Chromorome
M_FR13_EuGene_00036121	1369	FR13_Cont09	738890	737522	1369	100	100	0	1	FR13_Cont09-738890-737522	NA	Mini	Secreted	Mini-Chromorome
M_FR13_EuGene_00036161	409	FR13_Cont09	731597	731189	409	100	100	0	1	FR13_Cont09-731597-731189	NA	Mini	Secreted	Mini-Chromorome
M_FR13_EuGene_00036281	1754	FR13_Cont09	699077	697324	1754	100	100	0	1	FR13_Cont09-699077-697324	NA	Mini	Secreted	Mini-Chromorome
M_FR13_EuGene_00036321	1271	FR13_Cont09	688989	687719	1271	100	100	0	1	FR13_Cont09-688989-687719	NA	Mini	Secreted	Mini-Chromorome
M_FR13_EuGene_00036391	513	FR13_Cont09	658677	658165	513	100	100	0	1	FR13_Cont09-658677-658165	NA	Mini	Secreted	Mini-Chromorome
M_FR13_EuGene_00036421	737	FR13_Cont09	653559	652823	737	100	100	0	1	FR13_Cont09-653559-652823	NA	Mini	Secreted	Mini-Chromorome
M_FR13_EuGene_00036911	830	FR13_Cont01	5752756	5753585	830	100	100	0	1	FR13_Cont01-5752756-5753585	Core	NA	Secreted	Core-Chromosome
M_FR13_EuGene_00037241	204	FR13_Cont10	129141	129344	204	100	100	1.53e-104	1	FR13_Cont10-129141-129344	Core	NA	Secreted	Core-Chromosome
M_FR13_EuGene_00037431	1459	FR13_Cont10	189082	190539	1459	99.931	100	0	1	FR13_Cont10-189082-190539	Core	NA	Secreted	Core-Chromosome
M_FR13_EuGene_00037551	2084	FR13_Cont10	230914	232997	2084	100	100	0	1	FR13_Cont10-230914-232997	Core	NA	Secreted	Core-Chromosome
M_FR13_EuGene_00037621	1394	FR13_Cont10	253356	254749	1394	100	100	0	1	FR13_Cont10-253356-254749	Core	NA	Secreted	Core-Chromosome
M_FR13_EuGene_00037931	635	FR13_Cont06	1616300	1615666	635	100	100	0	1	FR13_Cont06-1616300-1615666	Core	NA	Secreted	Core-Chromosome
M_FR13_EuGene_00038141	1681	FR13_Cont06	1554467	1552787	1681	100	100	0	1	FR13_Cont06-1554467-1552787	Core	NA	Secreted	Core-Chromosome
M_FR13_EuGene_00038841	824	FR13_Cont03	3369853	3369030	824	100	100	0	1	FR13_Cont03-3369853-3369030	Core	NA	Secreted	Core-Chromosome
M_FR13_EuGene_00039201	2028	FR13_Cont02	6628478	6630505	2028	100	100	0	1	FR13_Cont02-6628478-6630505	Core	NA	Secreted	Core-Chromosome
M_FR13_EuGene_00039301	639	FR13_Cont06	2829729	2829091	639	100	100	0	1	FR13_Cont06-2829729-2829091	Core	NA	Secreted	Core-Chromosome
M_FR13_EuGene_00039311	422	FR13_Cont06	2828601	2828180	422	100	100	0	1	FR13_Cont06-2828601-2828180	Core	NA	Secreted	Core-Chromosome
M_FR13_EuGene_00039341	347	FR13_Cont06	2825832	2825486	347	100	100	0	1	FR13_Cont06-2825832-2825486	Core	NA	Secreted	Core-Chromosome
M_FR13_EuGene_00039421	227	FR13_Cont06	2817367	2817141	227	100	100	2.81e-117	1	FR13_Cont06-2817367-2817141	Core	NA	Secreted	Core-Chromosome
M_FR13_EuGene_00039431	616	FR13_Cont06	2816542	2815928	616	99.838	100	0	1	FR13_Cont06-2816542-2815928	Core	NA	Secreted	Core-Chromosome
M_FR13_EuGene_00039741	1620	FR13_Cont06	2727681	2726067	1615	100	99	0	0.996914	FR13_Cont06-2727681-2726067	Core	NA	Secreted	Core-Chromosome
M_FR13_EuGene_00039801	812	FR13_Cont06	2711438	2710627	812	100	100	0	1	FR13_Cont06-2711438-2710627	Core	NA	Secreted	Core-Chromosome
M_FR13_EuGene_00040071	1118	FR13_Cont06	588312	589429	1118	99.911	100	0	1	FR13_Cont06-588312-589429	Core	NA	Secreted	Core-Chromosome
M_FR13_EuGene_00040091	467	FR13_Cont06	590305	590771	467	100	100	0	1	FR13_Cont06-590305-590771	Core	NA	Secreted	Core-Chromosome
M_FR13_EuGene_00040391	1057	FR13_Cont03	2706236	2705180	1057	100	100	0	1	FR13_Cont03-2706236-2705180	Core	NA	Secreted	Core-Chromosome
M_FR13_EuGene_00040461	145	FR13_Cont08	944645	944789	145	100	100	6.47e-72	1	FR13_Cont08-944645-944789	Core	NA	Secreted	Core-Chromosome
M_FR13_EuGene_00040501	929	FR13_Cont08	947430	948358	929	100	100	0	1	FR13_Cont08-947430-948358	Core	NA	Secreted	Core-Chromosome
M_FR13_EuGene_00040511	522	FR13_Cont08	951885	952406	522	100	100	0	1	FR13_Cont08-951885-952406	Core	NA	Secreted	Core-Chromosome
M_FR13_EuGene_00040711	1605	FR13_Cont08	994513	996117	1605	100	100	0	1	FR13_Cont08-994513-996117	Core	NA	Secreted	Core-Chromosome
M_FR13_EuGene_00040721	1589	FR13_Cont08	998074	999662	1589	100	100	0	1	FR13_Cont08-998074-999662	Core	NA	Secreted	Core-Chromosome
M_FR13_EuGene_00040801	292	FR13_Cont08	1037522	1037813	292	100	100	2.73e-153	1	FR13_Cont08-1037522-1037813	Core	NA	Secreted	Core-Chromosome
M_FR13_EuGene_00040871	1051	FR13_Cont08	1054168	1055218	1051	100	100	0	1	FR13_Cont08-1054168-1055218	Core	NA	Secreted	Core-Chromosome
M_FR13_EuGene_00040911	2367	FR13_Cont08	1073592	1075960	2372	99.199	99	0	1.00211	FR13_Cont08-1073592-1075960	Core	NA	Secreted	Core-Chromosome
M_FR13_EuGene_00041051	933	FR13_Cont07	485225	484293	933	100	100	0	1	FR13_Cont07-485225-484293	Core	NA	Secreted	Core-Chromosome
M_FR13_EuGene_00041301	2525	FR13_Cont07	424043	421519	2525	100	100	0	1	FR13_Cont07-424043-421519	Core	NA	Secreted	Core-Chromosome
M_FR13_EuGene_00041311	347	FR13_Cont07	421179	420833	347	100	100	0	1	FR13_Cont07-421179-420833	Core	NA	Secreted	Core-Chromosome
M_FR13_EuGene_00041321	443	FR13_Cont07	420086	419644	443	100	100	0	1	FR13_Cont07-420086-419644	Core	NA	Secreted	Core-Chromosome
M_FR13_EuGene_00041341	380	FR13_Cont07	416043	415664	380	100	100	0	1	FR13_Cont07-416043-415664	Core	NA	Secreted	Core-Chromosome
M_FR13_EuGene_00041371	404	FR13_Cont07	295711	296114	404	100	100	0	1	FR13_Cont07-295711-296114	Core	NA	Secreted	Core-Chromosome
M_FR13_EuGene_00041391	881	FR13_Cont07	298269	299150	882	99.887	100	0	1.00114	FR13_Cont07-298269-299150	Core	NA	Secreted	Core-Chromosome
M_FR13_EuGene_00041391	881	FR13_Cont07	400230	399350	881	99.886	100	0	1	FR13_Cont07-400230-399350	Core	NA	Secreted	Core-Chromosome
M_FR13_EuGene_00041511	642	FR13_Cont08	361603	360962	642	100	100	0	1	FR13_Cont08-361603-360962	Core	NA	Secreted	Core-Chromosome
M_FR13_EuGene_00041571	700	FR13_Cont08	347885	347186	700	100	100	0	1	FR13_Cont08-347885-347186	Core	NA	Secreted	Core-Chromosome
M_FR13_EuGene_00041701	401	FR13_Cont08	290389	289989	401	100	100	0	1	FR13_Cont08-290389-289989	Core	NA	Secreted	Core-Chromosome
M_FR13_EuGene_00041721	1686	FR13_Cont08	288180	286495	1686	100	100	0	1	FR13_Cont08-288180-286495	Core	NA	Secreted	Core-Chromosome
M_FR13_EuGene_00041781	1714	FR13_Cont08	265773	264060	1714	100	100	0	1	FR13_Cont08-265773-264060	Core	NA	Secreted	Core-Chromosome
M_FR13_EuGene_00041791	413	FR13_Cont08	262989	262577	413	100	100	0	1	FR13_Cont08-262989-262577	Core	NA	Secreted	Core-Chromosome
M_FR13_EuGene_00041801	620	FR13_Cont08	260557	259938	620	100	100	0	1	FR13_Cont08-260557-259938	Core	NA	Secreted	Core-Chromosome
M_FR13_EuGene_00041901	2676	FR13_Cont08	238690	236015	2676	100	100	0	1	FR13_Cont08-238690-236015	Core	NA	Secreted	Core-Chromosome
M_FR13_EuGene_00042051	1278	FR13_Cont03	3777933	3779210	1278	100	100	0	1	FR13_Cont03-3777933-3779210	Core	NA	Secreted	Core-Chromosome
M_FR13_EuGene_00042061	1892	FR13_Cont03	3779454	3781345	1892	100	100	0	1	FR13_Cont03-3779454-3781345	Core	NA	Secreted	Core-Chromosome
M_FR13_EuGene_00042161	918	FR13_Cont03	3804348	3805265	918	100	100	0	1	FR13_Cont03-3804348-3805265	Core	NA	Secreted	Core-Chromosome
M_FR13_EuGene_00042781	399	FR13_Cont01	5998980	5999378	399	100	100	0	1	FR13_Cont01-5998980-5999378	Core	NA	Secreted	Core-Chromosome
M_FR13_EuGene_00042871	198	FR13_Cont11	421134	421331	198	100	100	3.2e-101	1	FR13_Cont11-421134-421331	Core	NA	Secreted	Core-Chromosome
M_FR13_EuGene_00042981	1587	FR13_Cont11	453779	455365	1587	100	100	0	1	FR13_Cont11-453779-455365	Core	NA	Secreted	Core-Chromosome
M_FR13_EuGene_00043021	812	FR13_Cont11	462980	463791	812	100	100	0	1	FR13_Cont11-462980-463791	Core	NA	Secreted	Core-Chromosome
M_FR13_EuGene_00043061	824	FR13_Cont11	477326	478149	824	100	100	0	1	FR13_Cont11-477326-478149	Core	NA	Secreted	Core-Chromosome
M_FR13_EuGene_00043071	568	FR13_Cont11	478376	478943	568	100	100	0	1	FR13_Cont11-478376-478943	Core	NA	Secreted	Core-Chromosome
M_FR13_EuGene_00043101	365	FR13_Cont11	484980	485344	365	100	100	0	1	FR13_Cont11-484980-485344	Core	NA	Secreted	Core-Chromosome
M_FR13_EuGene_00043111	526	FR13_Cont11	487601	488126	526	100	100	0	1	FR13_Cont11-487601-488126	Core	NA	Secreted	Core-Chromosome
M_FR13_EuGene_00043141	301	FR13_Cont11	491769	492069	301	100	100	2.8e-158	1	FR13_Cont11-491769-492069	Core	NA	Secreted	Core-Chromosome
M_FR13_EuGene_00043161	1679	FR13_Cont11	497709	499387	1679	100	100	0	1	FR13_Cont11-497709-499387	Core	NA	Secreted	Core-Chromosome
M_FR13_EuGene_00043221	1853	FR13_Cont11	514426	516278	1853	100	100	0	1	FR13_Cont11-514426-516278	Core	NA	Secreted	Core-Chromosome
M_FR13_EuGene_00043331	195	FR13_Cont11	542574	542769	196	99.49	100	6.8e-98	1.00513	FR13_Cont11-542574-542769	Core	NA	Secreted	Core-Chromosome
M_FR13_EuGene_00043471	1307	FR13_Cont03	1820311	1819005	1307	100	100	0	1	FR13_Cont03-1820311-1819005	Core	NA	Secreted	Core-Chromosome
M_FR13_EuGene_00043641	1692	FR13_Cont03	1754427	1752736	1692	100	100	0	1	FR13_Cont03-1754427-1752736	Core	NA	Secreted	Core-Chromosome
M_FR13_EuGene_00043731	569	FR13_Cont03	1731783	1731215	569	100	100	0	1	FR13_Cont03-1731783-1731215	Core	NA	Secreted	Core-Chromosome
M_FR13_EuGene_00043791	2400	FR13_Cont03	1715474	1713062	2413	99.42	100	0	1.00542	FR13_Cont03-1715474-1713062	Core	NA	Secreted	Core-Chromosome
M_FR13_EuGene_00044091	896	FR13_Cont02	460193	461088	896	100	100	0	1	FR13_Cont02-460193-461088	Core	NA	Secreted	Core-Chromosome
M_FR13_EuGene_00044201	716	FR13_Cont02	498162	498877	716	100	100	0	1	FR13_Cont02-498162-498877	Core	NA	Secreted	Core-Chromosome
M_FR13_EuGene_00044221	245	FR13_Cont02	502954	503198	245	100	100	3.01e-127	1	FR13_Cont02-502954-503198	Core	NA	Secreted	Core-Chromosome
M_FR13_EuGene_00044251	260	FR13_Cont01	2999018	2998759	260	100	100	1.48e-135	1	FR13_Cont01-2999018-2998759	Core	NA	Secreted	Core-Chromosome
M_FR13_EuGene_00044361	827	FR13_Cont06	2247562	2248388	827	100	100	0	1	FR13_Cont06-2247562-2248388	Core	NA	Secreted	Core-Chromosome
M_FR13_EuGene_00044421	590	FR13_Cont02	6373113	6372524	590	100	100	0	1	FR13_Cont02-6373113-6372524	Core	NA	Secreted	Core-Chromosome
M_FR13_EuGene_00044431	1168	FR13_Cont02	6370645	6369478	1168	100	100	0	1	FR13_Cont02-6370645-6369478	Core	NA	Secreted	Core-Chromosome
M_FR13_EuGene_00044451	1184	FR13_Cont02	6367422	6366239	1184	100	100	0	1	FR13_Cont02-6367422-6366239	Core	NA	Secreted	Core-Chromosome
M_FR13_EuGene_00044471	682	FR13_Cont02	6364393	6363712	682	100	100	0	1	FR13_Cont02-6364393-6363712	Core	NA	Secreted	Core-Chromosome
M_FR13_EuGene_00044581	1151	FR13_Cont02	6336136	6334986	1151	100	100	0	1	FR13_Cont02-6336136-6334986	Core	NA	Secreted	Core-Chromosome
M_FR13_EuGene_00044601	425	FR13_Cont02	6325596	6325172	425	100	100	0	1	FR13_Cont02-6325596-6325172	Core	NA	Secreted	Core-Chromosome
M_FR13_EuGene_00044841	763	FR13_Cont02	6271146	6270384	763	100	100	0	1	FR13_Cont02-6271146-6270384	Core	NA	Secreted	Core-Chromosome
M_FR13_EuGene_00044881	2608	FR13_Cont02	6261285	6258678	2608	100	100	0	1	FR13_Cont02-6261285-6258678	Core	NA	Secreted	Core-Chromosome
M_FR13_EuGene_00044941	1051	FR13_Cont02	6246077	6245027	1051	100	100	0	1	FR13_Cont02-6246077-6245027	Core	NA	Secreted	Core-Chromosome
M_FR13_EuGene_00044961	197	FR13_Cont02	6241191	6240995	197	100	100	1.14e-100	1	FR13_Cont02-6241191-6240995	Core	NA	Secreted	Core-Chromosome
M_FR13_EuGene_00045001	581	FR13_Cont02	6233815	6233235	581	100	100	0	1	FR13_Cont02-6233815-6233235	Core	NA	Secreted	Core-Chromosome
M_FR13_EuGene_00045021	1454	FR13_Cont02	6232182	6230729	1454	100	100	0	1	FR13_Cont02-6232182-6230729	Core	NA	Secreted	Core-Chromosome
M_FR13_EuGene_00045151	1006	FR13_Cont01	6680052	6681057	1006	100	100	0	1	FR13_Cont01-6680052-6681057	Core	NA	Secreted	Core-Chromosome
M_FR13_EuGene_00045171	965	FR13_Cont01	6684245	6685209	965	100	100	0	1	FR13_Cont01-6684245-6685209	Core	NA	Secreted	Core-Chromosome
M_FR13_EuGene_00045181	1463	FR13_Cont01	6686274	6687736	1463	100	100	0	1	FR13_Cont01-6686274-6687736	Core	NA	Secreted	Core-Chromosome
M_FR13_EuGene_00045241	819	FR13_Cont01	6698859	6699677	819	100	100	0	1	FR13_Cont01-6698859-6699677	Core	NA	Secreted	Core-Chromosome
M_FR13_EuGene_00045291	649	FR13_Cont01	6707270	6707918	649	100	100	0	1	FR13_Cont01-6707270-6707918	Core	NA	Secreted	Core-Chromosome
M_FR13_EuGene_00045341	1309	FR13_Cont01	6726510	6727818	1309	100	100	0	1	FR13_Cont01-6726510-6727818	Core	NA	Secreted	Core-Chromosome
M_FR13_EuGene_00045361	2481	FR13_Cont01	6730145	6732625	2481	100	100	0	1	FR13_Cont01-6730145-6732625	Core	NA	Secreted	Core-Chromosome
M_FR13_EuGene_00045881	969	FR13_Cont10	547500	548468	969	100	100	0	1	FR13_Cont10-547500-548468	Core	NA	Secreted	Core-Chromosome
M_FR13_EuGene_00045921	1280	FR13_Cont10	560922	562201	1280	100	100	0	1	FR13_Cont10-560922-562201	Core	NA	Secreted	Core-Chromosome
M_FR13_EuGene_00045941	776	FR13_Cont06	747532	748307	776	100	100	0	1	FR13_Cont06-747532-748307	Core	NA	Secreted	Core-Chromosome
M_FR13_EuGene_00045951	1600	FR13_Cont06	751108	752707	1600	100	100	0	1	FR13_Cont06-751108-752707	Core	NA	Secreted	Core-Chromosome
M_FR13_EuGene_00046221	936	FR13_Cont06	814365	815300	936	100	100	0	1	FR13_Cont06-814365-815300	Core	NA	Secreted	Core-Chromosome
M_FR13_EuGene_00046261	1090	FR13_Cont06	820977	822066	1090	100	100	0	1	FR13_Cont06-820977-822066	Core	NA	Secreted	Core-Chromosome
M_FR13_EuGene_00046471	1034	FR13_Cont01	1104880	1105913	1034	100	100	0	1	FR13_Cont01-1104880-1105913	Core	NA	Secreted	Core-Chromosome
M_FR13_EuGene_00046981	602	FR13_Cont01	2655188	2655789	602	100	100	0	1	FR13_Cont01-2655188-2655789	Core	NA	Secreted	Core-Chromosome
M_FR13_EuGene_00047071	1241	FR13_Cont01	2698143	2699383	1241	100	100	0	1	FR13_Cont01-2698143-2699383	Core	NA	Secreted	Core-Chromosome
M_FR13_EuGene_00047091	281	FR13_Cont01	2705685	2705965	281	100	100	3.41e-147	1	FR13_Cont01-2705685-2705965	Core	NA	Secreted	Core-Chromosome
M_FR13_EuGene_00047231	755	FR13_Cont01	2744309	2745063	755	100	100	0	1	FR13_Cont01-2744309-2745063	Core	NA	Secreted	Core-Chromosome
M_FR13_EuGene_00047481	434	FR13_Cont01	4379382	4378949	434	100	100	0	1	FR13_Cont01-4379382-4378949	Core	NA	Secreted	Core-Chromosome
M_FR13_EuGene_00047491	740	FR13_Cont01	4378393	4377654	740	100	100	0	1	FR13_Cont01-4378393-4377654	Core	NA	Secreted	Core-Chromosome
M_FR13_EuGene_00047781	1548	FR13_Cont01	4278369	4276822	1548	100	100	0	1	FR13_Cont01-4278369-4276822	Core	NA	Secreted	Core-Chromosome
M_FR13_EuGene_00047791	1949	FR13_Cont01	4276815	4274867	1949	100	100	0	1	FR13_Cont01-4276815-4274867	Core	NA	Secreted	Core-Chromosome
M_FR13_EuGene_00047801	1964	FR13_Cont01	4274238	4272275	1964	100	100	0	1	FR13_Cont01-4274238-4272275	Core	NA	Secreted	Core-Chromosome
M_FR13_EuGene_00047851	101	FR13_Cont06	1919436	1919536	101	100	100	1.21e-47	1	FR13_Cont06-1919436-1919536	Core	NA	Secreted	Core-Chromosome
M_FR13_EuGene_00048031	1573	FR13_Cont06	1971772	1973344	1573	100	100	0	1	FR13_Cont06-1971772-1973344	Core	NA	Secreted	Core-Chromosome
M_FR13_EuGene_00048111	979	FR13_Cont06	2013039	2014017	979	100	100	0	1	FR13_Cont06-2013039-2014017	Core	NA	Secreted	Core-Chromosome
M_FR13_EuGene_00048221	1721	FR13_Cont10	1309378	1311098	1721	100	100	0	1	FR13_Cont10-1309378-1311098	Core	NA	Secreted	Core-Chromosome
M_FR13_EuGene_00048481	1801	FR13_Cont10	1399891	1401691	1801	100	100	0	1	FR13_Cont10-1399891-1401691	Core	NA	Secreted	Core-Chromosome
M_FR13_EuGene_00049171	945	FR13_Cont05	3524742	3523798	945	100	100	0	1	FR13_Cont05-3524742-3523798	Core	NA	Secreted	Core-Chromosome
M_FR13_EuGene_00049271	3300	FR13_Cont05	3502210	3498911	3300	100	100	0	1	FR13_Cont05-3502210-3498911	Core	NA	Secreted	Core-Chromosome
M_FR13_EuGene_00049541	296	FR13_Cont02	5121754	5122049	296	100	100	1.65e-155	1	FR13_Cont02-5121754-5122049	Core	NA	Secreted	Core-Chromosome
M_FR13_EuGene_00049571	785	FR13_Cont02	5127492	5128276	785	100	100	0	1	FR13_Cont02-5127492-5128276	Core	NA	Secreted	Core-Chromosome
M_FR13_EuGene_00049601	831	FR13_Cont02	5133024	5133854	831	100	100	0	1	FR13_Cont02-5133024-5133854	Core	NA	Secreted	Core-Chromosome
M_FR13_EuGene_00049751	550	FR13_Cont02	5185395	5185944	550	100	100	0	1	FR13_Cont02-5185395-5185944	Core	NA	Secreted	Core-Chromosome
M_FR13_EuGene_00049861	926	FR13_Cont05	748306	749231	926	100	100	0	1	FR13_Cont05-748306-749231	Core	NA	Secreted	Core-Chromosome
M_FR13_EuGene_00049911	1072	FR13_Cont05	753387	754458	1072	100	100	0	1	FR13_Cont05-753387-754458	Core	NA	Secreted	Core-Chromosome
M_FR13_EuGene_00049931	459	FR13_Cont05	765793	766251	459	100	100	0	1	FR13_Cont05-765793-766251	Core	NA	Secreted	Core-Chromosome
M_FR13_EuGene_00050031	151	FR13_Cont05	804469	804619	151	100	100	3.13e-75	1	FR13_Cont05-804469-804619	Core	NA	Secreted	Core-Chromosome
M_FR13_EuGene_00050071	761	FR13_Cont05	813896	814656	761	100	100	0	1	FR13_Cont05-813896-814656	Core	NA	Secreted	Core-Chromosome
M_FR13_EuGene_00050161	1076	FR13_Cont05	838779	839854	1076	100	100	0	1	FR13_Cont05-838779-839854	Core	NA	Secreted	Core-Chromosome
M_FR13_EuGene_00050181	1043	FR13_Cont05	843248	844290	1043	100	100	0	1	FR13_Cont05-843248-844290	Core	NA	Secreted	Core-Chromosome
M_FR13_EuGene_00050211	443	FR13_Cont05	850876	851318	443	100	100	0	1	FR13_Cont05-850876-851318	Core	NA	Secreted	Core-Chromosome
M_FR13_EuGene_00050361	388	FR13_Cont05	887645	888032	388	100	100	0	1	FR13_Cont05-887645-888032	Core	NA	Secreted	Core-Chromosome
M_FR13_EuGene_00050481	1886	FR13_Cont05	919996	921881	1886	100	100	0	1	FR13_Cont05-919996-921881	Core	NA	Secreted	Core-Chromosome
M_FR13_EuGene_00050501	2101	FR13_Cont05	929835	931935	2101	100	100	0	1	FR13_Cont05-929835-931935	Core	NA	Secreted	Core-Chromosome
M_FR13_EuGene_00050511	838	FR13_Cont05	933318	934155	838	100	100	0	1	FR13_Cont05-933318-934155	Core	NA	Secreted	Core-Chromosome
M_FR13_EuGene_00050541	526	FR13_Cont05	939234	939759	526	100	100	0	1	FR13_Cont05-939234-939759	Core	NA	Secreted	Core-Chromosome
M_FR13_EuGene_00050581	2571	FR13_Cont05	951078	953648	2571	100	100	0	1	FR13_Cont05-951078-953648	Core	NA	Secreted	Core-Chromosome
M_FR13_EuGene_00050711	1028	FR13_Cont05	976450	977477	1028	100	100	0	1	FR13_Cont05-976450-977477	Core	NA	Secreted	Core-Chromosome
M_FR13_EuGene_00050771	2766	FR13_Cont05	983619	986384	2766	100	100	0	1	FR13_Cont05-983619-986384	Core	NA	Secreted	Core-Chromosome
M_FR13_EuGene_00050941	1639	FR13_Cont11	405749	404111	1639	100	100	0	1	FR13_Cont11-405749-404111	Core	NA	Secreted	Core-Chromosome
M_FR13_EuGene_00051001	1419	FR13_Cont11	388041	386623	1419	100	100	0	1	FR13_Cont11-388041-386623	Core	NA	Secreted	Core-Chromosome
M_FR13_EuGene_00051021	1422	FR13_Cont11	384513	383092	1422	100	100	0	1	FR13_Cont11-384513-383092	Core	NA	Secreted	Core-Chromosome
M_FR13_EuGene_00051051	509	FR13_Cont11	374787	374279	509	100	100	0	1	FR13_Cont11-374787-374279	Core	NA	Secreted	Core-Chromosome
M_FR13_EuGene_00051131	675	FR13_Cont11	361661	360987	675	100	100	0	1	FR13_Cont11-361661-360987	Core	NA	Secreted	Core-Chromosome
M_FR13_EuGene_00051161	629	FR13_Cont11	349069	348441	629	100	100	0	1	FR13_Cont11-349069-348441	Core	NA	Secreted	Core-Chromosome
M_FR13_EuGene_00051231	719	FR13_Cont11	326941	326223	719	100	100	0	1	FR13_Cont11-326941-326223	Core	NA	Secreted	Core-Chromosome
M_FR13_EuGene_00051331	913	FR13_Cont11	296099	295187	913	100	100	0	1	FR13_Cont11-296099-295187	Core	NA	Secreted	Core-Chromosome
M_FR13_EuGene_00051451	1302	FR13_Cont03	5735306	5736607	1302	100	100	0	1	FR13_Cont03-5735306-5736607	Core	NA	Secreted	Core-Chromosome
M_FR13_EuGene_00051501	4090	FR13_Cont03	5742211	5746300	4090	100	100	0	1	FR13_Cont03-5742211-5746300	Core	NA	Secreted	Core-Chromosome
M_FR13_EuGene_00051561	585	FR13_Cont03	5761674	5762258	585	100	100	0	1	FR13_Cont03-5761674-5762258	Core	NA	Secreted	Core-Chromosome
M_FR13_EuGene_00051661	401	FR13_Cont03	5784305	5784705	401	100	100	0	1	FR13_Cont03-5784305-5784705	Core	NA	Secreted	Core-Chromosome
M_FR13_EuGene_00052801	961	FR13_Cont02	5481950	5482910	961	100	100	0	1	FR13_Cont02-5481950-5482910	Core	NA	Secreted	Core-Chromosome
M_FR13_EuGene_00052841	3473	FR13_Cont02	5496235	5499707	3473	100	100	0	1	FR13_Cont02-5496235-5499707	Core	NA	Secreted	Core-Chromosome
M_FR13_EuGene_00052871	242	FR13_Cont05	1367799	1368040	242	100	100	1.38e-125	1	FR13_Cont05-1367799-1368040	Core	NA	Secreted	Core-Chromosome
M_FR13_EuGene_00053241	2520	FR13_Cont05	1466364	1468883	2520	100	100	0	1	FR13_Cont05-1466364-1468883	Core	NA	Secreted	Core-Chromosome
M_FR13_EuGene_00053411	960	FR13_Cont12	570758	571717	960	100	100	0	1	FR13_Cont12-570758-571717	Core	NA	Secreted	Core-Chromosome
M_FR13_EuGene_00053501	1419	FR13_Cont12	602938	604356	1419	100	100	0	1	FR13_Cont12-602938-604356	Core	NA	Secreted	Core-Chromosome
M_FR13_EuGene_00053571	1042	FR13_Cont12	621185	622226	1042	100	100	0	1	FR13_Cont12-621185-622226	Core	NA	Secreted	Core-Chromosome
M_FR13_EuGene_00053591	1025	FR13_Cont12	626318	627342	1025	100	100	0	1	FR13_Cont12-626318-627342	Core	NA	Secreted	Core-Chromosome
M_FR13_EuGene_00053651	311	FR13_Cont12	649390	649700	311	100	100	8e-164	1	FR13_Cont12-649390-649700	Core	NA	Secreted	Core-Chromosome
M_FR13_EuGene_00054031	619	FR13_Cont03	3609498	3610116	619	100	100	0	1	FR13_Cont03-3609498-3610116	Core	NA	Secreted	Core-Chromosome
M_FR13_EuGene_00054051	1043	FR13_Cont03	3611996	3613038	1043	100	100	0	1	FR13_Cont03-3611996-3613038	Core	NA	Secreted	Core-Chromosome
M_FR13_EuGene_00054071	1591	FR13_Cont03	3614016	3615606	1591	100	100	0	1	FR13_Cont03-3614016-3615606	Core	NA	Secreted	Core-Chromosome
M_FR13_EuGene_00054181	1383	FR13_Cont03	3633468	3634850	1383	100	100	0	1	FR13_Cont03-3633468-3634850	Core	NA	Secreted	Core-Chromosome
M_FR13_EuGene_00054241	1816	FR13_Cont03	3657124	3658939	1816	100	100	0	1	FR13_Cont03-3657124-3658939	Core	NA	Secreted	Core-Chromosome
M_FR13_EuGene_00054631	155	FR13_Cont01	2279971	2280125	155	100	100	1.93e-77	1	FR13_Cont01-2279971-2280125	Core	NA	Secreted	Core-Chromosome
M_FR13_EuGene_00054721	1981	FR13_Cont06	2153338	2151358	1981	100	100	0	1	FR13_Cont06-2153338-2151358	Core	NA	Secreted	Core-Chromosome
M_FR13_EuGene_00054761	1199	FR13_Cont06	2144957	2143759	1199	100	100	0	1	FR13_Cont06-2144957-2143759	Core	NA	Secreted	Core-Chromosome
M_FR13_EuGene_00055061	1746	FR13_Cont06	2064216	2062471	1746	100	100	0	1	FR13_Cont06-2064216-2062471	Core	NA	Secreted	Core-Chromosome
M_FR13_EuGene_00055151	876	FR13_Cont04	660513	661388	876	100	100	0	1	FR13_Cont04-660513-661388	Core	NA	Secreted	Core-Chromosome
M_FR13_EuGene_00055401	1741	FR13_Cont04	728347	730087	1741	100	100	0	1	FR13_Cont04-728347-730087	Core	NA	Secreted	Core-Chromosome
M_FR13_EuGene_00055421	507	FR13_Cont04	734799	735305	507	100	100	0	1	FR13_Cont04-734799-735305	Core	NA	Secreted	Core-Chromosome
M_FR13_EuGene_00055701	479	FR13_Cont06	2457165	2457643	479	100	100	0	1	FR13_Cont06-2457165-2457643	Core	NA	Secreted	Core-Chromosome
M_FR13_EuGene_00055901	1163	FR13_Cont06	2508941	2510103	1163	100	100	0	1	FR13_Cont06-2508941-2510103	Core	NA	Secreted	Core-Chromosome
M_FR13_EuGene_00055941	208	FR13_Cont01	3594269	3594476	208	100	100	9.33e-107	1	FR13_Cont01-3594269-3594476	Core	NA	Secreted	Core-Chromosome
M_FR13_EuGene_00056271	383	FR13_Cont01	3724292	3724674	383	100	100	0	1	FR13_Cont01-3724292-3724674	Core	NA	Secreted	Core-Chromosome
M_FR13_EuGene_00056371	857	FR13_Cont01	510183	511039	857	100	100	0	1	FR13_Cont01-510183-511039	Core	NA	Secreted	Core-Chromosome
M_FR13_EuGene_00056481	1211	FR13_Cont01	535492	536702	1211	100	100	0	1	FR13_Cont01-535492-536702	Core	NA	Secreted	Core-Chromosome
M_FR13_EuGene_00056621	2022	FR13_Cont01	576384	578405	2022	100	100	0	1	FR13_Cont01-576384-578405	Core	NA	Secreted	Core-Chromosome
M_FR13_EuGene_00056661	2393	FR13_Cont01	595266	597658	2393	100	100	0	1	FR13_Cont01-595266-597658	Core	NA	Secreted	Core-Chromosome
M_FR13_EuGene_00056901	615	FR13_Cont01	1637882	1638496	615	100	100	0	1	FR13_Cont01-1637882-1638496	Core	NA	Secreted	Core-Chromosome
M_FR13_EuGene_00057021	566	FR13_Cont01	1675165	1675730	566	100	100	0	1	FR13_Cont01-1675165-1675730	Core	NA	Secreted	Core-Chromosome
M_FR13_EuGene_00057101	1263	FR13_Cont01	2834550	2835812	1263	100	100	0	1	FR13_Cont01-2834550-2835812	Core	NA	Secreted	Core-Chromosome
M_FR13_EuGene_00057121	412	FR13_Cont01	2840871	2841282	412	100	100	0	1	FR13_Cont01-2840871-2841282	Core	NA	Secreted	Core-Chromosome
M_FR13_EuGene_00057131	305	FR13_Cont01	2842539	2842843	305	100	100	1.7e-160	1	FR13_Cont01-2842539-2842843	Core	NA	Secreted	Core-Chromosome
M_FR13_EuGene_00057191	2538	FR13_Cont01	2862701	2865238	2538	100	100	0	1	FR13_Cont01-2862701-2865238	Core	NA	Secreted	Core-Chromosome
M_FR13_EuGene_00057351	1813	FR13_Cont01	2902238	2904050	1813	100	100	0	1	FR13_Cont01-2902238-2904050	Core	NA	Secreted	Core-Chromosome
M_FR13_EuGene_00057361	734	FR13_Cont01	2907487	2908220	734	100	100	0	1	FR13_Cont01-2907487-2908220	Core	NA	Secreted	Core-Chromosome
M_FR13_EuGene_00057421	1446	FR13_Cont01	2932229	2933674	1446	100	100	0	1	FR13_Cont01-2932229-2933674	Core	NA	Secreted	Core-Chromosome
M_FR13_EuGene_00057461	810	FR13_Cont01	2943149	2943958	810	100	100	0	1	FR13_Cont01-2943149-2943958	Core	NA	Secreted	Core-Chromosome
M_FR13_EuGene_00057471	782	FR13_Cont06	2526728	2527509	782	100	100	0	1	FR13_Cont06-2526728-2527509	Core	NA	Secreted	Core-Chromosome
M_FR13_EuGene_00057831	290	FR13_Cont06	1913381	1913092	290	100	100	3.5e-152	1	FR13_Cont06-1913381-1913092	Core	NA	Secreted	Core-Chromosome
M_FR13_EuGene_00058211	1076	FR13_Cont06	1800346	1799271	1076	99.814	100	0	1	FR13_Cont06-1800346-1799271	Core	NA	Secreted	Core-Chromosome
M_FR13_EuGene_00058651	1435	FR13_Cont06	2291749	2290315	1435	100	100	0	1	FR13_Cont06-2291749-2290315	Core	NA	Secreted	Core-Chromosome
M_FR13_EuGene_00058681	1524	FR13_Cont06	2283917	2282394	1524	100	100	0	1	FR13_Cont06-2283917-2282394	Core	NA	Secreted	Core-Chromosome
M_FR13_EuGene_00059021	3453	FR13_Cont01	940021	936864	3158	100	100	0	0.914567	FR13_Cont01-940021-936864	Core	NA	Secreted	Core-Chromosome
M_FR13_EuGene_00059051	2707	FR13_Cont01	4148655	4151361	2707	100	100	0	1	FR13_Cont01-4148655-4151361	Core	NA	Secreted	Core-Chromosome
M_FR13_EuGene_00059111	281	FR13_Cont01	4162751	4163031	281	100	100	3.41e-147	1	FR13_Cont01-4162751-4163031	Core	NA	Secreted	Core-Chromosome
M_FR13_EuGene_00059281	976	FR13_Cont01	4207514	4208489	976	100	100	0	1	FR13_Cont01-4207514-4208489	Core	NA	Secreted	Core-Chromosome
M_FR13_EuGene_00059301	241	FR13_Cont01	4210963	4211203	241	100	100	4.95e-125	1	FR13_Cont01-4210963-4211203	Core	NA	Secreted	Core-Chromosome
M_FR13_EuGene_00059381	1630	FR13_Cont01	4246340	4247969	1630	100	100	0	1	FR13_Cont01-4246340-4247969	Core	NA	Secreted	Core-Chromosome
M_FR13_EuGene_00059541	692	FR13_Cont03	3000687	2999996	692	100	100	0	1	FR13_Cont03-3000687-2999996	Core	NA	Secreted	Core-Chromosome
M_FR13_EuGene_00059561	2104	FR13_Cont03	2994122	2992019	2104	100	100	0	1	FR13_Cont03-2994122-2992019	Core	NA	Secreted	Core-Chromosome
M_FR13_EuGene_00059621	1543	FR13_Cont03	2973222	2971680	1543	100	100	0	1	FR13_Cont03-2973222-2971680	Core	NA	Secreted	Core-Chromosome
M_FR13_EuGene_00059701	1559	FR13_Cont03	2960621	2959063	1559	100	100	0	1	FR13_Cont03-2960621-2959063	Core	NA	Secreted	Core-Chromosome
M_FR13_EuGene_00059851	1102	FR13_Cont02	6162146	6161045	1102	100	100	0	1	FR13_Cont02-6162146-6161045	Core	NA	Secreted	Core-Chromosome
M_FR13_EuGene_00059961	281	FR13_Cont02	6139966	6139686	281	100	100	3.41e-147	1	FR13_Cont02-6139966-6139686	Core	NA	Secreted	Core-Chromosome
M_FR13_EuGene_00060051	1461	FR13_Cont02	6126630	6125170	1461	100	100	0	1	FR13_Cont02-6126630-6125170	Core	NA	Secreted	Core-Chromosome
M_FR13_EuGene_00060221	257	FR13_Cont02	5988476	5988220	257	100	100	6.78e-134	1	FR13_Cont02-5988476-5988220	Core	NA	Secreted	Core-Chromosome
M_FR13_EuGene_00060231	506	FR13_Cont02	5986869	5986364	506	100	100	0	1	FR13_Cont02-5986869-5986364	Core	NA	Secreted	Core-Chromosome
M_FR13_EuGene_00060351	1496	FR13_Cont05	1538474	1539969	1496	100	100	0	1	FR13_Cont05-1538474-1539969	Core	NA	Secreted	Core-Chromosome
M_FR13_EuGene_00060611	667	FR13_Cont05	1614710	1615376	667	100	100	0	1	FR13_Cont05-1614710-1615376	Core	NA	Secreted	Core-Chromosome
M_FR13_EuGene_00060641	1752	FR13_Cont05	1623122	1624873	1752	100	100	0	1	FR13_Cont05-1623122-1624873	Core	NA	Secreted	Core-Chromosome
M_FR13_EuGene_00060681	215	FR13_Cont12	815273	815059	215	100	100	1.24e-110	1	FR13_Cont12-815273-815059	Core	NA	Secreted	Core-Chromosome
M_FR13_EuGene_00060701	474	FR13_Cont12	807196	806723	474	100	100	0	1	FR13_Cont12-807196-806723	Core	NA	Secreted	Core-Chromosome
M_FR13_EuGene_00060761	2021	FR13_Cont12	790261	788241	2021	100	100	0	1	FR13_Cont12-790261-788241	Core	NA	Secreted	Core-Chromosome
M_FR13_EuGene_00060811	757	FR13_Cont12	778005	777249	757	100	100	0	1	FR13_Cont12-778005-777249	Core	NA	Secreted	Core-Chromosome
M_FR13_EuGene_00060961	431	FR13_Cont12	753279	752849	431	100	100	0	1	FR13_Cont12-753279-752849	Core	NA	Secreted	Core-Chromosome
M_FR13_EuGene_00061001	2257	FR13_Cont12	741994	739738	2257	100	100	0	1	FR13_Cont12-741994-739738	Core	NA	Secreted	Core-Chromosome
M_FR13_EuGene_00061021	682	FR13_Cont12	735959	735278	682	100	100	0	1	FR13_Cont12-735959-735278	Core	NA	Secreted	Core-Chromosome
M_FR13_EuGene_00061131	1420	FR13_Cont01	681896	683315	1420	100	100	0	1	FR13_Cont01-681896-683315	Core	NA	Secreted	Core-Chromosome
M_FR13_EuGene_00061521	332	FR13_Cont02	6516676	6517007	332	100	100	1.82e-175	1	FR13_Cont02-6516676-6517007	Core	NA	Secreted	Core-Chromosome
M_FR13_EuGene_00061561	785	FR13_Cont02	6529481	6530265	785	100	100	0	1	FR13_Cont02-6529481-6530265	Core	NA	Secreted	Core-Chromosome
M_FR13_EuGene_00061611	587	FR13_Cont02	6549647	6550233	587	100	100	0	1	FR13_Cont02-6549647-6550233	Core	NA	Secreted	Core-Chromosome
M_FR13_EuGene_00061671	916	FR13_Cont04	3326844	3325929	916	100	100	0	1	FR13_Cont04-3326844-3325929	Core	NA	Secreted	Core-Chromosome
M_FR13_EuGene_00061721	421	FR13_Cont04	3297610	3297190	421	100	100	0	1	FR13_Cont04-3297610-3297190	Core	NA	Secreted	Core-Chromosome
M_FR13_EuGene_00061731	955	FR13_Cont04	3296986	3296032	955	100	100	0	1	FR13_Cont04-3296986-3296032	Core	NA	Secreted	Core-Chromosome
M_FR13_EuGene_00061741	1930	FR13_Cont04	3294694	3292765	1930	100	100	0	1	FR13_Cont04-3294694-3292765	Core	NA	Secreted	Core-Chromosome
M_FR13_EuGene_00062061	1874	FR13_Cont07	1020800	1022673	1874	100	100	0	1	FR13_Cont07-1020800-1022673	Core	NA	Secreted	Core-Chromosome
M_FR13_EuGene_00062221	538	FR13_Cont07	1081744	1082281	538	100	100	0	1	FR13_Cont07-1081744-1082281	Core	NA	Secreted	Core-Chromosome
M_FR13_EuGene_00062251	302	FR13_Cont07	1086173	1086474	302	100	100	7.81e-159	1	FR13_Cont07-1086173-1086474	Core	NA	Secreted	Core-Chromosome
M_FR13_EuGene_00062581	835	FR13_Cont05	3311180	3310346	835	100	100	0	1	FR13_Cont05-3311180-3310346	Core	NA	Secreted	Core-Chromosome
M_FR13_EuGene_00062671	902	FR13_Cont11	1022825	1021924	902	100	100	0	1	FR13_Cont11-1022825-1021924	Core	NA	Secreted	Core-Chromosome
M_FR13_EuGene_00062711	1060	FR13_Cont11	1017947	1016888	1060	100	100	0	1	FR13_Cont11-1017947-1016888	Core	NA	Secreted	Core-Chromosome
M_FR13_EuGene_00062741	265	FR13_Cont11	1014951	1014687	265	100	100	2.5e-138	1	FR13_Cont11-1014951-1014687	Core	NA	Secreted	Core-Chromosome
M_FR13_EuGene_00062761	868	FR13_Cont11	1010473	1009606	868	100	100	0	1	FR13_Cont11-1010473-1009606	Core	NA	Secreted	Core-Chromosome
M_FR13_EuGene_00062811	1309	FR13_Cont11	982673	981365	1309	100	100	0	1	FR13_Cont11-982673-981365	Core	NA	Secreted	Core-Chromosome
M_FR13_EuGene_00062821	967	FR13_Cont11	980593	979627	967	100	100	0	1	FR13_Cont11-980593-979627	Core	NA	Secreted	Core-Chromosome
M_FR13_EuGene_00062951	1817	FR13_Cont11	944149	942333	1817	100	100	0	1	FR13_Cont11-944149-942333	Core	NA	Secreted	Core-Chromosome
M_FR13_EuGene_00063051	985	FR13_Cont09	588011	587027	985	100	100	0	1	FR13_Cont09-588011-587027	NA	Mini	Secreted	Mini-Chromorome
M_FR13_EuGene_00063061	453	FR13_Cont09	585574	585122	453	100	100	0	1	FR13_Cont09-585574-585122	NA	Mini	Secreted	Mini-Chromorome
M_FR13_EuGene_00063081	825	FR13_Cont09	582703	581879	825	100	100	0	1	FR13_Cont09-582703-581879	NA	Mini	Secreted	Mini-Chromorome
M_FR13_EuGene_00063141	175	FR13_Cont09	569385	569211	175	100	100	1.7e-88	1	FR13_Cont09-569385-569211	NA	Mini	Secreted	Mini-Chromorome
M_FR13_EuGene_00063161	263	FR13_Cont09	565758	565496	263	100	100	3.21e-137	1	FR13_Cont09-565758-565496	NA	Mini	Secreted	Mini-Chromorome
M_FR13_EuGene_00063181	319	FR13_Cont09	560230	559912	319	100	100	2.94e-168	1	FR13_Cont09-560230-559912	NA	Mini	Secreted	Mini-Chromorome
M_FR13_EuGene_00063251	1085	FR13_Cont09	538241	537157	1085	100	100	0	1	FR13_Cont09-538241-537157	NA	Mini	Secreted	Mini-Chromorome
M_FR13_EuGene_00063261	404	FR13_Cont09	536524	536121	404	100	100	0	1	FR13_Cont09-536524-536121	NA	Mini	Secreted	Mini-Chromorome
M_FR13_EuGene_00063321	878	FR13_Cont09	516852	515975	878	100	100	0	1	FR13_Cont09-516852-515975	NA	Mini	Secreted	Mini-Chromorome
M_FR13_EuGene_00063331	440	FR13_Cont09	515765	515325	441	99.773	100	0	1.00227	FR13_Cont09-515765-515325	NA	Mini	Secreted	Mini-Chromorome
M_FR13_EuGene_00063361	794	FR13_Cont09	509421	508628	794	100	100	0	1	FR13_Cont09-509421-508628	NA	Mini	Secreted	Mini-Chromorome
M_FR13_EuGene_00063401	992	FR13_Cont09	501205	500214	992	100	100	0	1	FR13_Cont09-501205-500214	NA	Mini	Secreted	Mini-Chromorome
M_FR13_EuGene_00063491	870	FR13_Cont01	2021553	2022422	870	100	100	0	1	FR13_Cont01-2021553-2022422	Core	NA	Secreted	Core-Chromosome
M_FR13_EuGene_00064081	701	FR13_Cont03	378499	377799	701	100	100	0	1	FR13_Cont03-378499-377799	Core	NA	Secreted	Core-Chromosome
M_FR13_EuGene_00064121	462	FR13_Cont03	371042	370579	464	99.569	100	0	1.00433	FR13_Cont03-371042-370579	Core	NA	Secreted	Core-Chromosome
M_FR13_EuGene_00064251	1019	FR13_Cont03	325013	323999	1019	99.607	100	0	1	FR13_Cont03-325013-323999	Core	NA	Secreted	Core-Chromosome
M_FR13_EuGene_00064331	1071	FR13_Cont03	305142	304072	1071	100	100	0	1	FR13_Cont03-305142-304072	Core	NA	Secreted	Core-Chromosome
M_FR13_EuGene_00064481	1645	FR13_Cont14	126341	124697	1645	100	100	0	1	FR13_Cont14-126341-124697	Core	NA	Secreted	Core-Chromosome
M_FR13_EuGene_00064491	1658	FR13_Cont14	122734	121077	1658	100	100	0	1	FR13_Cont14-122734-121077	Core	NA	Secreted	Core-Chromosome
M_FR13_EuGene_00064511	2591	FR13_Cont14	116967	114377	2591	100	100	0	1	FR13_Cont14-116967-114377	Core	NA	Secreted	Core-Chromosome
M_FR13_EuGene_00064561	1297	FR13_Cont14	106298	105002	1297	100	100	0	1	FR13_Cont14-106298-105002	Core	NA	Secreted	Core-Chromosome
M_FR13_EuGene_00064581	872	FR13_Cont14	101283	100412	872	100	100	0	1	FR13_Cont14-101283-100412	Core	NA	Secreted	Core-Chromosome
M_FR13_EuGene_00064771	384	FR13_Cont14	42088	41705	384	100	100	0	1	FR13_Cont14-42088-41705	Core	NA	Secreted	Core-Chromosome
M_FR13_EuGene_00064781	1645	FR13_Cont14	41151	39507	1645	100	100	0	1	FR13_Cont14-41151-39507	Core	NA	Secreted	Core-Chromosome
M_FR13_EuGene_00064821	714	FR13_Cont07	1293234	1292521	714	100	100	0	1	FR13_Cont07-1293234-1292521	Core	NA	Secreted	Core-Chromosome
M_FR13_EuGene_00064831	953	FR13_Cont07	1291097	1290145	953	100	100	0	1	FR13_Cont07-1291097-1290145	Core	NA	Secreted	Core-Chromosome
M_FR13_EuGene_00064901	158	FR13_Cont07	1269132	1268975	158	100	100	4.25e-79	1	FR13_Cont07-1269132-1268975	Core	NA	Secreted	Core-Chromosome
M_FR13_EuGene_00065221	896	FR13_Cont01	4002314	4003209	896	100	100	0	1	FR13_Cont01-4002314-4003209	Core	NA	Secreted	Core-Chromosome
M_FR13_EuGene_00065311	297	FR13_Cont01	4028903	4029199	297	100	100	4.61e-156	1	FR13_Cont01-4028903-4029199	Core	NA	Secreted	Core-Chromosome
M_FR13_EuGene_00065761	950	FR13_Cont06	3909408	3908459	950	100	100	0	1	FR13_Cont06-3909408-3908459	Core	NA	Secreted	Core-Chromosome
M_FR13_EuGene_00065781	2230	FR13_Cont06	3908020	3905791	2230	100	100	0	1	FR13_Cont06-3908020-3905791	Core	NA	Secreted	Core-Chromosome
M_FR13_EuGene_00065791	1132	FR13_Cont06	3905570	3904439	1132	100	100	0	1	FR13_Cont06-3905570-3904439	Core	NA	Secreted	Core-Chromosome
M_FR13_EuGene_00066111	293	FR13_Cont02	1145352	1145644	293	100	100	7.61e-154	1	FR13_Cont02-1145352-1145644	Core	NA	Secreted	Core-Chromosome
M_FR13_EuGene_00066171	433	FR13_Cont02	1160446	1160874	429	100	99	0	0.990762	FR13_Cont02-1160446-1160874	Core	NA	Secreted	Core-Chromosome
M_FR13_EuGene_00066211	1823	FR13_Cont02	1166527	1168349	1823	100	100	0	1	FR13_Cont02-1166527-1168349	Core	NA	Secreted	Core-Chromosome
M_FR13_EuGene_00066241	519	FR13_Cont02	1170706	1171224	519	100	100	0	1	FR13_Cont02-1170706-1171224	Core	NA	Secreted	Core-Chromosome
M_FR13_EuGene_00066341	832	FR13_Cont02	1193452	1194283	832	100	100	0	1	FR13_Cont02-1193452-1194283	Core	NA	Secreted	Core-Chromosome
M_FR13_EuGene_00066351	1111	FR13_Cont02	1194797	1195907	1111	100	100	0	1	FR13_Cont02-1194797-1195907	Core	NA	Secreted	Core-Chromosome
M_FR13_EuGene_00066391	269	FR13_Cont02	1204402	1204670	269	100	100	1.52e-140	1	FR13_Cont02-1204402-1204670	Core	NA	Secreted	Core-Chromosome
M_FR13_EuGene_00066871	928	FR13_Cont09	386067	385140	928	100	100	0	1	FR13_Cont09-386067-385140	NA	Mini	Secreted	Mini-Chromorome
M_FR13_EuGene_00066911	1058	FR13_Cont09	374508	373450	1059	99.906	100	0	1.00095	FR13_Cont09-374508-373450	NA	Mini	Secreted	Mini-Chromorome
M_FR13_EuGene_00067121	1062	FR13_Cont04	4911978	4910917	1062	100	100	0	1	FR13_Cont04-4911978-4910917	Core	NA	Secreted	Core-Chromosome
M_FR13_EuGene_00067151	557	FR13_Cont04	4901122	4900566	557	100	100	0	1	FR13_Cont04-4901122-4900566	Core	NA	Secreted	Core-Chromosome
M_FR13_EuGene_00067171	506	FR13_Cont04	4894171	4893666	506	100	100	0	1	FR13_Cont04-4894171-4893666	Core	NA	Secreted	Core-Chromosome
M_FR13_EuGene_00067191	440	FR13_Cont04	4892219	4891780	440	100	100	0	1	FR13_Cont04-4892219-4891780	Core	NA	Secreted	Core-Chromosome
M_FR13_EuGene_00067201	1103	FR13_Cont04	4891160	4890058	1103	100	100	0	1	FR13_Cont04-4891160-4890058	Core	NA	Secreted	Core-Chromosome
M_FR13_EuGene_00067231	402	FR13_Cont04	4886303	4885902	402	100	100	0	1	FR13_Cont04-4886303-4885902	Core	NA	Secreted	Core-Chromosome
M_FR13_EuGene_00067241	1153	FR13_Cont04	4882796	4881644	1153	100	100	0	1	FR13_Cont04-4882796-4881644	Core	NA	Secreted	Core-Chromosome
M_FR13_EuGene_00067391	211	FR13_Cont04	4826100	4825889	212	99.528	100	9.48e-107	1.00474	FR13_Cont04-4826100-4825889	Core	NA	Secreted	Core-Chromosome
M_FR13_EuGene_00068041	944	FR13_Cont02	3314228	3313285	944	100	100	0	1	FR13_Cont02-3314228-3313285	Core	NA	Secreted	Core-Chromosome
M_FR13_EuGene_00068051	1399	FR13_Cont02	3311761	3310363	1399	100	100	0	1	FR13_Cont02-3311761-3310363	Core	NA	Secreted	Core-Chromosome
M_FR13_EuGene_00068061	1167	FR13_Cont02	3309628	3308462	1167	100	100	0	1	FR13_Cont02-3309628-3308462	Core	NA	Secreted	Core-Chromosome
M_FR13_EuGene_00068141	286	FR13_Cont02	3273890	3273605	286	100	100	5.77e-150	1	FR13_Cont02-3273890-3273605	Core	NA	Secreted	Core-Chromosome
M_FR13_EuGene_00068521	558	FR13_Cont04	4773118	4772561	558	100	100	0	1	FR13_Cont04-4773118-4772561	Core	NA	Secreted	Core-Chromosome
M_FR13_EuGene_00068531	857	FR13_Cont04	4771544	4770688	857	100	100	0	1	FR13_Cont04-4771544-4770688	Core	NA	Secreted	Core-Chromosome
M_FR13_EuGene_00068551	460	FR13_Cont04	4766059	4765600	460	100	100	0	1	FR13_Cont04-4766059-4765600	Core	NA	Secreted	Core-Chromosome
M_FR13_EuGene_00068601	297	FR13_Cont04	4741337	4741041	297	100	100	4.61e-156	1	FR13_Cont04-4741337-4741041	Core	NA	Secreted	Core-Chromosome
M_FR13_EuGene_00068611	740	FR13_Cont04	4739456	4738717	740	100	100	0	1	FR13_Cont04-4739456-4738717	Core	NA	Secreted	Core-Chromosome
M_FR13_EuGene_00068711	1355	FR13_Cont04	4701174	4699820	1355	100	100	0	1	FR13_Cont04-4701174-4699820	Core	NA	Secreted	Core-Chromosome
M_FR13_EuGene_00068741	278	FR13_Cont04	4688176	4687899	278	100	100	1.57e-145	1	FR13_Cont04-4688176-4687899	Core	NA	Secreted	Core-Chromosome
M_FR13_EuGene_00068981	894	FR13_Cont03	3198386	3197493	894	100	100	0	1	FR13_Cont03-3198386-3197493	Core	NA	Secreted	Core-Chromosome
M_FR13_EuGene_00069011	805	FR13_Cont03	3186182	3185378	805	100	100	0	1	FR13_Cont03-3186182-3185378	Core	NA	Secreted	Core-Chromosome
M_FR13_EuGene_00069311	659	FR13_Cont08	1887697	1888355	659	100	100	0	1	FR13_Cont08-1887697-1888355	Core	NA	Secreted	Core-Chromosome
M_FR13_EuGene_00069361	1082	FR13_Cont08	1899991	1901072	1082	100	100	0	1	FR13_Cont08-1899991-1901072	Core	NA	Secreted	Core-Chromosome
M_FR13_EuGene_00069491	433	FR13_Cont02	2008558	2008990	433	100	100	0	1	FR13_Cont02-2008558-2008990	Core	NA	Secreted	Core-Chromosome
M_FR13_EuGene_00069571	1812	FR13_Cont02	2026765	2028576	1812	100	100	0	1	FR13_Cont02-2026765-2028576	Core	NA	Secreted	Core-Chromosome
M_FR13_EuGene_00069731	916	FR13_Cont02	2075034	2075949	916	100	100	0	1	FR13_Cont02-2075034-2075949	Core	NA	Secreted	Core-Chromosome
M_FR13_EuGene_00069741	1132	FR13_Cont02	2077516	2078647	1132	100	100	0	1	FR13_Cont02-2077516-2078647	Core	NA	Secreted	Core-Chromosome
M_FR13_EuGene_00069831	878	FR13_Cont01	6536839	6537716	878	100	100	0	1	FR13_Cont01-6536839-6537716	Core	NA	Secreted	Core-Chromosome
M_FR13_EuGene_00070081	643	FR13_Cont05	4317823	4318464	643	99.689	100	0	1	FR13_Cont05-4317823-4318464	Core	NA	Secreted	Core-Chromosome
M_FR13_EuGene_00070081	643	FR13_Cont07	2192663	2192022	643	99.533	100	0	1	FR13_Cont07-2192663-2192022	Core	NA	Secreted	Core-Chromosome
M_FR13_EuGene_00070111	497	FR13_Cont03	4522251	4521755	497	100	100	0	1	FR13_Cont03-4522251-4521755	Core	NA	Secreted	Core-Chromosome
M_FR13_EuGene_00070141	551	FR13_Cont03	4514888	4514338	551	100	100	0	1	FR13_Cont03-4514888-4514338	Core	NA	Secreted	Core-Chromosome
M_FR13_EuGene_00070161	383	FR13_Cont03	4509344	4508962	383	100	100	0	1	FR13_Cont03-4509344-4508962	Core	NA	Secreted	Core-Chromosome
M_FR13_EuGene_00070201	845	FR13_Cont03	4501352	4500508	845	100	100	0	1	FR13_Cont03-4501352-4500508	Core	NA	Secreted	Core-Chromosome
M_FR13_EuGene_00070241	1086	FR13_Cont03	4494669	4493584	1086	100	100	0	1	FR13_Cont03-4494669-4493584	Core	NA	Secreted	Core-Chromosome
M_FR13_EuGene_00070271	698	FR13_Cont03	4488565	4487868	698	100	100	0	1	FR13_Cont03-4488565-4487868	Core	NA	Secreted	Core-Chromosome
M_FR13_EuGene_00070291	873	FR13_Cont03	4475999	4475127	873	100	100	0	1	FR13_Cont03-4475999-4475127	Core	NA	Secreted	Core-Chromosome
M_FR13_EuGene_00070531	1019	FR13_Cont05	3728543	3727525	1019	100	100	0	1	FR13_Cont05-3728543-3727525	Core	NA	Secreted	Core-Chromosome
M_FR13_EuGene_00070821	443	FR13_Cont06	1102190	1101748	443	100	100	0	1	FR13_Cont06-1102190-1101748	Core	NA	Secreted	Core-Chromosome
M_FR13_EuGene_00070841	569	FR13_Cont06	1096898	1096330	569	100	100	0	1	FR13_Cont06-1096898-1096330	Core	NA	Secreted	Core-Chromosome
M_FR13_EuGene_00070971	2306	FR13_Cont06	1039139	1036834	2306	100	100	0	1	FR13_Cont06-1039139-1036834	Core	NA	Secreted	Core-Chromosome
M_FR13_EuGene_00070991	172	FR13_Cont06	1035180	1035010	171	100	99	2.78e-86	0.994186	FR13_Cont06-1035180-1035010	Core	NA	Secreted	Core-Chromosome
M_FR13_EuGene_00071001	259	FR13_Cont06	1032363	1032105	259	100	100	5.29e-135	1	FR13_Cont06-1032363-1032105	Core	NA	Secreted	Core-Chromosome
M_FR13_EuGene_00071031	1576	FR13_Cont06	1019469	1017894	1576	100	100	0	1	FR13_Cont06-1019469-1017894	Core	NA	Secreted	Core-Chromosome
M_FR13_EuGene_00071041	472	FR13_Cont12	477154	476683	472	100	100	0	1	FR13_Cont12-477154-476683	Core	NA	Secreted	Core-Chromosome
M_FR13_EuGene_00071051	1273	FR13_Cont12	476392	475120	1273	100	100	0	1	FR13_Cont12-476392-475120	Core	NA	Secreted	Core-Chromosome
M_FR13_EuGene_00071061	351	FR13_Cont12	471157	470807	351	100	100	0	1	FR13_Cont12-471157-470807	Core	NA	Secreted	Core-Chromosome
M_FR13_EuGene_00071401	560	FR13_Cont06	3171796	3172355	560	100	100	0	1	FR13_Cont06-3171796-3172355	Core	NA	Secreted	Core-Chromosome
M_FR13_EuGene_00071521	1058	FR13_Cont06	3191516	3192573	1058	100	100	0	1	FR13_Cont06-3191516-3192573	Core	NA	Secreted	Core-Chromosome
M_FR13_EuGene_00071531	719	FR13_Cont06	3192867	3193585	719	100	100	0	1	FR13_Cont06-3192867-3193585	Core	NA	Secreted	Core-Chromosome
M_FR13_EuGene_00071591	2300	FR13_Cont06	3209705	3212004	2300	100	100	0	1	FR13_Cont06-3209705-3212004	Core	NA	Secreted	Core-Chromosome
M_FR13_EuGene_00071691	854	FR13_Cont07	735647	736500	854	100	100	0	1	FR13_Cont07-735647-736500	Core	NA	Secreted	Core-Chromosome
M_FR13_EuGene_00071711	2776	FR13_Cont07	744815	747594	2780	99.856	100	0	1.00144	FR13_Cont07-744815-747594	Core	NA	Secreted	Core-Chromosome
M_FR13_EuGene_00071731	380	FR13_Cont07	749177	749556	380	100	100	0	1	FR13_Cont07-749177-749556	Core	NA	Secreted	Core-Chromosome
M_FR13_EuGene_00071741	542	FR13_Cont07	750336	750877	542	100	100	0	1	FR13_Cont07-750336-750877	Core	NA	Secreted	Core-Chromosome
M_FR13_EuGene_00071951	1579	FR13_Cont07	807965	809543	1579	100	100	0	1	FR13_Cont07-807965-809543	Core	NA	Secreted	Core-Chromosome
M_FR13_EuGene_00071971	695	FR13_Cont07	814482	815176	695	100	100	0	1	FR13_Cont07-814482-815176	Core	NA	Secreted	Core-Chromosome
M_FR13_EuGene_00072691	1313	FR13_Cont05	211337	210025	1313	100	100	0	1	FR13_Cont05-211337-210025	Core	NA	Secreted	Core-Chromosome
M_FR13_EuGene_00072741	1662	FR13_Cont06	980463	982124	1662	100	100	0	1	FR13_Cont06-980463-982124	Core	NA	Secreted	Core-Chromosome
M_FR13_EuGene_00072841	2946	FR13_Cont13	303048	300103	2946	100	100	0	1	FR13_Cont13-303048-300103	Core	NA	Secreted	Core-Chromosome
M_FR13_EuGene_00072891	455	FR13_Cont13	286407	285953	455	100	100	0	1	FR13_Cont13-286407-285953	Core	NA	Secreted	Core-Chromosome
M_FR13_EuGene_00072921	1064	FR13_Cont13	281350	280287	1064	100	100	0	1	FR13_Cont13-281350-280287	Core	NA	Secreted	Core-Chromosome
M_FR13_EuGene_00072971	2842	FR13_Cont13	265746	262905	2842	100	100	0	1	FR13_Cont13-265746-262905	Core	NA	Secreted	Core-Chromosome
M_FR13_EuGene_00073141	335	FR13_Cont05	3842150	3842484	335	100	100	3.95e-177	1	FR13_Cont05-3842150-3842484	Core	NA	Secreted	Core-Chromosome
M_FR13_EuGene_00073351	1268	FR13_Cont05	3914875	3916142	1268	100	100	0	1	FR13_Cont05-3914875-3916142	Core	NA	Secreted	Core-Chromosome
M_FR13_EuGene_00073631	1690	FR13_Cont05	3125160	3123471	1690	100	100	0	1	FR13_Cont05-3125160-3123471	Core	NA	Secreted	Core-Chromosome
M_FR13_EuGene_00073761	1075	FR13_Cont01	1488015	1486941	1075	100	100	0	1	FR13_Cont01-1488015-1486941	Core	NA	Secreted	Core-Chromosome
M_FR13_EuGene_00073941	1143	FR13_Cont01	1443461	1442319	1143	100	100	0	1	FR13_Cont01-1443461-1442319	Core	NA	Secreted	Core-Chromosome
M_FR13_EuGene_00074081	353	FR13_Cont08	831777	832129	353	100	100	0	1	FR13_Cont08-831777-832129	Core	NA	Secreted	Core-Chromosome
M_FR13_EuGene_00074101	316	FR13_Cont08	835634	835949	316	100	100	1.35e-166	1	FR13_Cont08-835634-835949	Core	NA	Secreted	Core-Chromosome
M_FR13_EuGene_00074111	380	FR13_Cont08	839491	839870	380	100	100	0	1	FR13_Cont08-839491-839870	Core	NA	Secreted	Core-Chromosome
M_FR13_EuGene_00074191	1214	FR13_Cont08	875062	876275	1214	100	100	0	1	FR13_Cont08-875062-876275	Core	NA	Secreted	Core-Chromosome
M_FR13_EuGene_00074221	2353	FR13_Cont08	885130	887482	2353	100	100	0	1	FR13_Cont08-885130-887482	Core	NA	Secreted	Core-Chromosome
M_FR13_EuGene_00074241	1233	FR13_Cont08	890328	891560	1233	100	100	0	1	FR13_Cont08-890328-891560	Core	NA	Secreted	Core-Chromosome
M_FR13_EuGene_00074531	2082	FR13_Cont06	2923011	2925092	2082	100	100	0	1	FR13_Cont06-2923011-2925092	Core	NA	Secreted	Core-Chromosome
M_FR13_EuGene_00074711	641	FR13_Cont02	5851357	5851997	641	100	100	0	1	FR13_Cont02-5851357-5851997	Core	NA	Secreted	Core-Chromosome
M_FR13_EuGene_00074851	312	FR13_Cont02	5879003	5879314	312	100	100	2.23e-164	1	FR13_Cont02-5879003-5879314	Core	NA	Secreted	Core-Chromosome
M_FR13_EuGene_00074861	2395	FR13_Cont02	5881921	5884315	2395	100	100	0	1	FR13_Cont02-5881921-5884315	Core	NA	Secreted	Core-Chromosome
M_FR13_EuGene_00074891	1115	FR13_Cont02	5893649	5894763	1115	100	100	0	1	FR13_Cont02-5893649-5894763	Core	NA	Secreted	Core-Chromosome
M_FR13_EuGene_00075001	842	FR13_Cont02	6492264	6491423	842	100	100	0	1	FR13_Cont02-6492264-6491423	Core	NA	Secreted	Core-Chromosome
M_FR13_EuGene_00075271	1205	FR13_Cont04	3350190	3348986	1205	100	100	0	1	FR13_Cont04-3350190-3348986	Core	NA	Secreted	Core-Chromosome
M_FR13_EuGene_00075441	835	FR13_Cont03	4096089	4096923	835	100	100	0	1	FR13_Cont03-4096089-4096923	Core	NA	Secreted	Core-Chromosome
M_FR13_EuGene_00075631	1128	FR13_Cont06	1209533	1208406	1128	100	100	0	1	FR13_Cont06-1209533-1208406	Core	NA	Secreted	Core-Chromosome
M_FR13_EuGene_00075691	470	FR13_Cont06	1199240	1198771	470	100	100	0	1	FR13_Cont06-1199240-1198771	Core	NA	Secreted	Core-Chromosome
M_FR13_EuGene_00075741	475	FR13_Cont06	1191900	1191426	475	100	100	0	1	FR13_Cont06-1191900-1191426	Core	NA	Secreted	Core-Chromosome
M_FR13_EuGene_00075891	800	FR13_Cont06	1156982	1156183	800	100	100	0	1	FR13_Cont06-1156982-1156183	Core	NA	Secreted	Core-Chromosome
M_FR13_EuGene_00075931	908	FR13_Cont06	1148536	1147629	908	100	100	0	1	FR13_Cont06-1148536-1147629	Core	NA	Secreted	Core-Chromosome
M_FR13_EuGene_00075991	965	FR13_Cont06	1127508	1126544	965	100	100	0	1	FR13_Cont06-1127508-1126544	Core	NA	Secreted	Core-Chromosome
M_FR13_EuGene_00076021	511	FR13_Cont03	148793	148283	511	100	100	0	1	FR13_Cont03-148793-148283	Core	NA	Secreted	Core-Chromosome
M_FR13_EuGene_00076051	395	FR13_Cont03	140488	140094	395	100	100	0	1	FR13_Cont03-140488-140094	Core	NA	Secreted	Core-Chromosome
M_FR13_EuGene_00076101	2117	FR13_Cont03	133524	131408	2117	100	100	0	1	FR13_Cont03-133524-131408	Core	NA	Secreted	Core-Chromosome
M_FR13_EuGene_00076121	254	FR13_Cont03	128144	127891	254	100	100	3.11e-132	1	FR13_Cont03-128144-127891	Core	NA	Secreted	Core-Chromosome
M_FR13_EuGene_00076211	1413	FR13_Cont03	114968	113556	1413	100	100	0	1	FR13_Cont03-114968-113556	Core	NA	Secreted	Core-Chromosome
M_FR13_EuGene_00076321	1357	FR13_Cont03	89087	87731	1357	100	100	0	1	FR13_Cont03-89087-87731	Core	NA	Secreted	Core-Chromosome
M_FR13_EuGene_00076361	1522	FR13_Cont03	83780	82259	1522	100	100	0	1	FR13_Cont03-83780-82259	Core	NA	Secreted	Core-Chromosome
M_FR13_EuGene_00076421	488	FR13_Cont03	60611	60124	488	100	100	0	1	FR13_Cont03-60611-60124	Core	NA	Secreted	Core-Chromosome
M_FR13_EuGene_00076431	365	FR13_Cont03	59635	59271	365	100	100	0	1	FR13_Cont03-59635-59271	Core	NA	Secreted	Core-Chromosome
M_FR13_EuGene_00076451	844	FR13_Cont03	54751	53908	844	100	100	0	1	FR13_Cont03-54751-53908	Core	NA	Secreted	Core-Chromosome
M_FR13_EuGene_00076581	923	FR13_Cont02	4418908	4417986	923	100	100	0	1	FR13_Cont02-4418908-4417986	Core	NA	Secreted	Core-Chromosome
M_FR13_EuGene_00076591	1148	FR13_Cont02	4417742	4416595	1148	100	100	0	1	FR13_Cont02-4417742-4416595	Core	NA	Secreted	Core-Chromosome
M_FR13_EuGene_00076751	896	FR13_Cont02	4370067	4369172	896	100	100	0	1	FR13_Cont02-4370067-4369172	Core	NA	Secreted	Core-Chromosome
M_FR13_EuGene_00076781	1099	FR13_Cont04	3118488	3117390	1099	100	100	0	1	FR13_Cont04-3118488-3117390	Core	NA	Secreted	Core-Chromosome
M_FR13_EuGene_00077021	1167	FR13_Cont08	1094123	1095289	1167	100	100	0	1	FR13_Cont08-1094123-1095289	Core	NA	Secreted	Core-Chromosome
M_FR13_EuGene_00077161	454	FR13_Cont08	1136760	1137213	454	100	100	0	1	FR13_Cont08-1136760-1137213	Core	NA	Secreted	Core-Chromosome
M_FR13_EuGene_00077171	1610	FR13_Cont08	1139641	1141250	1610	100	100	0	1	FR13_Cont08-1139641-1141250	Core	NA	Secreted	Core-Chromosome
M_FR13_EuGene_00077321	814	FR13_Cont12	444039	443226	814	100	100	0	1	FR13_Cont12-444039-443226	Core	NA	Secreted	Core-Chromosome
M_FR13_EuGene_00077491	2091	FR13_Cont12	398930	396840	2091	100	100	0	1	FR13_Cont12-398930-396840	Core	NA	Secreted	Core-Chromosome
M_FR13_EuGene_00077571	1043	FR13_Cont12	379922	378880	1043	100	100	0	1	FR13_Cont12-379922-378880	Core	NA	Secreted	Core-Chromosome
M_FR13_EuGene_00077891	2342	FR13_Cont04	1160699	1158358	2342	100	100	0	1	FR13_Cont04-1160699-1158358	Core	NA	Secreted	Core-Chromosome
M_FR13_EuGene_00077901	494	FR13_Cont04	1157668	1157175	494	100	100	0	1	FR13_Cont04-1157668-1157175	Core	NA	Secreted	Core-Chromosome
M_FR13_EuGene_00078101	3469	FR13_Cont06	1708318	1704850	3469	100	100	0	1	FR13_Cont06-1708318-1704850	Core	NA	Secreted	Core-Chromosome
M_FR13_EuGene_00078171	1823	FR13_Cont06	1688584	1686762	1823	100	100	0	1	FR13_Cont06-1688584-1686762	Core	NA	Secreted	Core-Chromosome
M_FR13_EuGene_00078441	386	FR13_Cont02	3234110	3234495	386	100	100	0	1	FR13_Cont02-3234110-3234495	Core	NA	Secreted	Core-Chromosome
M_FR13_EuGene_00078451	712	FR13_Cont02	3235180	3235891	712	100	100	0	1	FR13_Cont02-3235180-3235891	Core	NA	Secreted	Core-Chromosome
M_FR13_EuGene_00078741	1125	FR13_Cont01	3127425	3126301	1125	100	100	0	1	FR13_Cont01-3127425-3126301	Core	NA	Secreted	Core-Chromosome
M_FR13_EuGene_00078751	1374	FR13_Cont01	3124898	3123524	1375	99.927	100	0	1.00073	FR13_Cont01-3124898-3123524	Core	NA	Secreted	Core-Chromosome
M_FR13_EuGene_00078851	1061	FR13_Cont04	3219651	3218591	1061	100	100	0	1	FR13_Cont04-3219651-3218591	Core	NA	Secreted	Core-Chromosome
M_FR13_EuGene_00078881	849	FR13_Cont04	3214154	3213306	849	100	100	0	1	FR13_Cont04-3214154-3213306	Core	NA	Secreted	Core-Chromosome
M_FR13_EuGene_00078921	606	FR13_Cont04	3203680	3203075	606	100	100	0	1	FR13_Cont04-3203680-3203075	Core	NA	Secreted	Core-Chromosome
M_FR13_EuGene_00079151	369	FR13_Cont04	5165271	5165639	369	100	100	0	1	FR13_Cont04-5165271-5165639	Core	NA	Secreted	Core-Chromosome
M_FR13_EuGene_00079191	3431	FR13_Cont04	5174270	5177700	3431	100	100	0	1	FR13_Cont04-5174270-5177700	Core	NA	Secreted	Core-Chromosome
M_FR13_EuGene_00079281	907	FR13_Cont04	5194911	5195817	907	99.89	100	0	1	FR13_Cont04-5194911-5195817	Core	NA	Secreted	Core-Chromosome
M_FR13_EuGene_00079331	241	FR13_Cont04	5209488	5209728	241	100	100	4.95e-125	1	FR13_Cont04-5209488-5209728	Core	NA	Secreted	Core-Chromosome
M_FR13_EuGene_00079371	1523	FR13_Cont04	5214176	5215698	1523	100	100	0	1	FR13_Cont04-5214176-5215698	Core	NA	Secreted	Core-Chromosome
M_FR13_EuGene_00079381	1768	FR13_Cont04	5217426	5219193	1768	100	100	0	1	FR13_Cont04-5217426-5219193	Core	NA	Secreted	Core-Chromosome
M_FR13_EuGene_00079411	1663	FR13_Cont04	5224515	5226177	1663	100	100	0	1	FR13_Cont04-5224515-5226177	Core	NA	Secreted	Core-Chromosome
M_FR13_EuGene_00079421	446	FR13_Cont04	5227085	5227530	446	100	100	0	1	FR13_Cont04-5227085-5227530	Core	NA	Secreted	Core-Chromosome
M_FR13_EuGene_00080001	173	FR13_Cont03	4818033	4818205	173	100	100	2.16e-87	1	FR13_Cont03-4818033-4818205	Core	NA	Secreted	Core-Chromosome
M_FR13_EuGene_00080081	1467	FR13_Cont03	4837652	4839118	1467	100	100	0	1	FR13_Cont03-4837652-4839118	Core	NA	Secreted	Core-Chromosome
M_FR13_EuGene_00080101	453	FR13_Cont03	4839678	4840130	453	100	100	0	1	FR13_Cont03-4839678-4840130	Core	NA	Secreted	Core-Chromosome
M_FR13_EuGene_00080111	1911	FR13_Cont03	4841706	4843616	1911	100	100	0	1	FR13_Cont03-4841706-4843616	Core	NA	Secreted	Core-Chromosome
M_FR13_EuGene_00080121	347	FR13_Cont03	4856430	4856776	347	100	100	0	1	FR13_Cont03-4856430-4856776	Core	NA	Secreted	Core-Chromosome
M_FR13_EuGene_00080121	347	FR13_Cont03	4847937	4848282	347	99.712	100	0	1	FR13_Cont03-4847937-4848282	Core	NA	Secreted	Core-Chromosome
M_FR13_EuGene_00080131	884	FR13_Cont03	4857499	4858382	884	100	100	0	1	FR13_Cont03-4857499-4858382	Core	NA	Secreted	Core-Chromosome
M_FR13_EuGene_00080231	1506	FR13_Cont03	4878901	4880406	1506	100	100	0	1	FR13_Cont03-4878901-4880406	Core	NA	Secreted	Core-Chromosome
M_FR13_EuGene_00080321	200	FR13_Cont07	134261	134062	200	100	100	2.5e-102	1	FR13_Cont07-134261-134062	Core	NA	Secreted	Core-Chromosome
M_FR13_EuGene_00080461	1134	FR13_Cont07	103479	102346	1134	100	100	0	1	FR13_Cont07-103479-102346	Core	NA	Secreted	Core-Chromosome
M_FR13_EuGene_00080551	515	FR13_Cont07	87752	87238	515	100	100	0	1	FR13_Cont07-87752-87238	Core	NA	Secreted	Core-Chromosome
M_FR13_EuGene_00080561	1532	FR13_Cont07	87128	85597	1532	100	100	0	1	FR13_Cont07-87128-85597	Core	NA	Secreted	Core-Chromosome
M_FR13_EuGene_00080611	272	FR13_Cont07	79635	79364	272	100	100	3.31e-142	1	FR13_Cont07-79635-79364	Core	NA	Secreted	Core-Chromosome
M_FR13_EuGene_00080861	401	FR13_Cont10	1541726	1542126	401	100	100	0	1	FR13_Cont10-1541726-1542126	Core	NA	Secreted	Core-Chromosome
M_FR13_EuGene_00080921	573	FR13_Cont08	1195587	1196159	573	100	100	0	1	FR13_Cont08-1195587-1196159	Core	NA	Secreted	Core-Chromosome
M_FR13_EuGene_00080941	339	FR13_Cont08	1198188	1198526	339	100	100	2.39e-179	1	FR13_Cont08-1198188-1198526	Core	NA	Secreted	Core-Chromosome
M_FR13_EuGene_00080951	575	FR13_Cont08	1203015	1203589	575	100	100	0	1	FR13_Cont08-1203015-1203589	Core	NA	Secreted	Core-Chromosome
M_FR13_EuGene_00080991	331	FR13_Cont08	1213977	1214307	331	100	100	6.53e-175	1	FR13_Cont08-1213977-1214307	Core	NA	Secreted	Core-Chromosome
M_FR13_EuGene_00081011	1412	FR13_Cont08	1215506	1216916	1412	99.929	100	0	1	FR13_Cont08-1215506-1216916	Core	NA	Secreted	Core-Chromosome
M_FR13_EuGene_00081021	590	FR13_Cont08	1219697	1220286	590	100	100	0	1	FR13_Cont08-1219697-1220286	Core	NA	Secreted	Core-Chromosome
M_FR13_EuGene_00081031	552	FR13_Cont08	1225535	1226086	552	100	100	0	1	FR13_Cont08-1225535-1226086	Core	NA	Secreted	Core-Chromosome
M_FR13_EuGene_00081041	824	FR13_Cont08	1227066	1227889	824	100	100	0	1	FR13_Cont08-1227066-1227889	Core	NA	Secreted	Core-Chromosome
M_FR13_EuGene_00081051	422	FR13_Cont08	1228760	1229181	422	100	100	0	1	FR13_Cont08-1228760-1229181	Core	NA	Secreted	Core-Chromosome
M_FR13_EuGene_00081171	734	FR13_Cont08	1258660	1259393	734	100	100	0	1	FR13_Cont08-1258660-1259393	Core	NA	Secreted	Core-Chromosome
M_FR13_EuGene_00081181	1324	FR13_Cont08	1259556	1260879	1324	100	100	0	1	FR13_Cont08-1259556-1260879	Core	NA	Secreted	Core-Chromosome
M_FR13_EuGene_00081241	823	FR13_Cont08	1272400	1273222	823	100	100	0	1	FR13_Cont08-1272400-1273222	Core	NA	Secreted	Core-Chromosome
M_FR13_EuGene_00081251	368	FR13_Cont08	1273554	1273921	368	100	100	0	1	FR13_Cont08-1273554-1273921	Core	NA	Secreted	Core-Chromosome
M_FR13_EuGene_00081261	886	FR13_Cont08	1274825	1275710	886	100	100	0	1	FR13_Cont08-1274825-1275710	Core	NA	Secreted	Core-Chromosome
M_FR13_EuGene_00081341	395	FR13_Cont03	5372277	5371883	395	100	100	0	1	FR13_Cont03-5372277-5371883	Core	NA	Secreted	Core-Chromosome
M_FR13_EuGene_00081441	1674	FR13_Cont03	5360359	5358686	1674	100	100	0	1	FR13_Cont03-5360359-5358686	Core	NA	Secreted	Core-Chromosome
M_FR13_EuGene_00081451	1587	FR13_Cont03	5358271	5356685	1587	100	100	0	1	FR13_Cont03-5358271-5356685	Core	NA	Secreted	Core-Chromosome
M_FR13_EuGene_00081501	1010	FR13_Cont03	5351274	5350265	1010	100	100	0	1	FR13_Cont03-5351274-5350265	Core	NA	Secreted	Core-Chromosome
M_FR13_EuGene_00081591	943	FR13_Cont03	5326788	5325846	943	100	100	0	1	FR13_Cont03-5326788-5325846	Core	NA	Secreted	Core-Chromosome
M_FR13_EuGene_00081611	416	FR13_Cont02	575116	575531	416	100	100	0	1	FR13_Cont02-575116-575531	Core	NA	Secreted	Core-Chromosome
M_FR13_EuGene_00081661	1506	FR13_Cont02	596705	598210	1506	100	100	0	1	FR13_Cont02-596705-598210	Core	NA	Secreted	Core-Chromosome
M_FR13_EuGene_00081751	856	FR13_Cont02	620398	621253	856	100	100	0	1	FR13_Cont02-620398-621253	Core	NA	Secreted	Core-Chromosome
M_FR13_EuGene_00081971	716	FR13_Cont04	3596029	3595314	716	100	100	0	1	FR13_Cont04-3596029-3595314	Core	NA	Secreted	Core-Chromosome
M_FR13_EuGene_00082191	176	FR13_Cont04	3536426	3536251	176	100	100	4.74e-89	1	FR13_Cont04-3536426-3536251	Core	NA	Secreted	Core-Chromosome
M_FR13_EuGene_00082431	953	FR13_Cont01	853413	854365	953	100	100	0	1	FR13_Cont01-853413-854365	Core	NA	Secreted	Core-Chromosome
M_FR13_EuGene_00082461	706	FR13_Cont02	2205849	2206554	706	100	100	0	1	FR13_Cont02-2205849-2206554	Core	NA	Secreted	Core-Chromosome
M_FR13_EuGene_00082491	651	FR13_Cont02	2209693	2210343	651	100	100	0	1	FR13_Cont02-2209693-2210343	Core	NA	Secreted	Core-Chromosome
M_FR13_EuGene_00082501	1098	FR13_Cont02	2214241	2215338	1098	100	100	0	1	FR13_Cont02-2214241-2215338	Core	NA	Secreted	Core-Chromosome
M_FR13_EuGene_00082521	674	FR13_Cont01	6208592	6207919	674	100	100	0	1	FR13_Cont01-6208592-6207919	Core	NA	Secreted	Core-Chromosome
M_FR13_EuGene_00082691	152	FR13_Cont04	2205515	2205666	152	100	100	8.78e-76	1	FR13_Cont04-2205515-2205666	Core	NA	Secreted	Core-Chromosome
M_FR13_EuGene_00082841	558	FR13_Cont04	2244078	2244635	558	100	100	0	1	FR13_Cont04-2244078-2244635	Core	NA	Secreted	Core-Chromosome
M_FR13_EuGene_00082881	719	FR13_Cont01	5006630	5005912	719	100	100	0	1	FR13_Cont01-5006630-5005912	Core	NA	Secreted	Core-Chromosome
M_FR13_EuGene_00082901	1667	FR13_Cont01	4991857	4990191	1667	100	100	0	1	FR13_Cont01-4991857-4990191	Core	NA	Secreted	Core-Chromosome
M_FR13_EuGene_00083031	781	FR13_Cont01	4958661	4957881	781	100	100	0	1	FR13_Cont01-4958661-4957881	Core	NA	Secreted	Core-Chromosome
M_FR13_EuGene_00083321	1061	FR13_Cont10	1024521	1023461	1061	100	100	0	1	FR13_Cont10-1024521-1023461	Core	NA	Secreted	Core-Chromosome
M_FR13_EuGene_00083441	958	FR13_Cont10	996467	995510	958	100	100	0	1	FR13_Cont10-996467-995510	Core	NA	Secreted	Core-Chromosome
M_FR13_EuGene_00083501	203	FR13_Cont05	4196239	4196037	203	100	100	5.46e-104	1	FR13_Cont05-4196239-4196037	Core	NA	Secreted	Core-Chromosome
M_FR13_EuGene_00083541	924	FR13_Cont05	4181562	4180639	924	100	100	0	1	FR13_Cont05-4181562-4180639	Core	NA	Secreted	Core-Chromosome
M_FR13_EuGene_00083561	577	FR13_Cont05	4179048	4178472	577	100	100	0	1	FR13_Cont05-4179048-4178472	Core	NA	Secreted	Core-Chromosome
M_FR13_EuGene_00083581	1461	FR13_Cont05	4174148	4172688	1461	100	100	0	1	FR13_Cont05-4174148-4172688	Core	NA	Secreted	Core-Chromosome
M_FR13_EuGene_00083591	1863	FR13_Cont05	4172685	4170823	1863	100	100	0	1	FR13_Cont05-4172685-4170823	Core	NA	Secreted	Core-Chromosome
M_FR13_EuGene_00083751	643	FR13_Cont05	4134452	4133810	643	100	100	0	1	FR13_Cont05-4134452-4133810	Core	NA	Secreted	Core-Chromosome
M_FR13_EuGene_00083771	1159	FR13_Cont08	696574	695416	1159	100	100	0	1	FR13_Cont08-696574-695416	Core	NA	Secreted	Core-Chromosome
M_FR13_EuGene_00083781	1282	FR13_Cont08	695153	693872	1282	99.922	100	0	1	FR13_Cont08-695153-693872	Core	NA	Secreted	Core-Chromosome
M_FR13_EuGene_00083971	1212	FR13_Cont08	649917	648706	1212	100	100	0	1	FR13_Cont08-649917-648706	Core	NA	Secreted	Core-Chromosome
M_FR13_EuGene_00084041	282	FR13_Cont08	624271	623990	282	100	100	9.51e-148	1	FR13_Cont08-624271-623990	Core	NA	Secreted	Core-Chromosome
M_FR13_EuGene_00084131	1924	FR13_Cont05	1052238	1054161	1924	100	100	0	1	FR13_Cont05-1052238-1054161	Core	NA	Secreted	Core-Chromosome
M_FR13_EuGene_00084141	1876	FR13_Cont05	1059626	1061501	1876	100	100	0	1	FR13_Cont05-1059626-1061501	Core	NA	Secreted	Core-Chromosome
M_FR13_EuGene_00084171	1291	FR13_Cont05	1069496	1070786	1291	100	100	0	1	FR13_Cont05-1069496-1070786	Core	NA	Secreted	Core-Chromosome
M_FR13_EuGene_00084181	367	FR13_Cont05	1072265	1072631	367	100	100	0	1	FR13_Cont05-1072265-1072631	Core	NA	Secreted	Core-Chromosome
M_FR13_EuGene_00084211	1280	FR13_Cont05	1080994	1082273	1280	100	100	0	1	FR13_Cont05-1080994-1082273	Core	NA	Secreted	Core-Chromosome
M_FR13_EuGene_00084221	1421	FR13_Cont05	1083497	1084917	1421	100	100	0	1	FR13_Cont05-1083497-1084917	Core	NA	Secreted	Core-Chromosome
M_FR13_EuGene_00084301	1417	FR13_Cont02	3793040	3794456	1417	100	100	0	1	FR13_Cont02-3793040-3794456	Core	NA	Secreted	Core-Chromosome
M_FR13_EuGene_00084401	760	FR13_Cont02	3824353	3825112	760	100	100	0	1	FR13_Cont02-3824353-3825112	Core	NA	Secreted	Core-Chromosome
M_FR13_EuGene_00084671	1168	FR13_Cont01	6064502	6065669	1168	100	100	0	1	FR13_Cont01-6064502-6065669	Core	NA	Secreted	Core-Chromosome
M_FR13_EuGene_00084921	1391	FR13_Cont11	624780	623390	1391	100	100	0	1	FR13_Cont11-624780-623390	Core	NA	Secreted	Core-Chromosome
M_FR13_EuGene_00085001	1561	FR13_Cont11	605953	604393	1561	100	100	0	1	FR13_Cont11-605953-604393	Core	NA	Secreted	Core-Chromosome
M_FR13_EuGene_00085011	342	FR13_Cont11	603976	603635	342	100	100	0	1	FR13_Cont11-603976-603635	Core	NA	Secreted	Core-Chromosome
M_FR13_EuGene_00085031	211	FR13_Cont11	599190	598980	211	100	100	2.04e-108	1	FR13_Cont11-599190-598980	Core	NA	Secreted	Core-Chromosome
M_FR13_EuGene_00085081	248	FR13_Cont13	56746	56993	248	100	100	6.56e-129	1	FR13_Cont13-56746-56993	Core	NA	Secreted	Core-Chromosome
M_FR13_EuGene_00085111	1292	FR13_Cont13	60274	61565	1292	100	100	0	1	FR13_Cont13-60274-61565	Core	NA	Secreted	Core-Chromosome
M_FR13_EuGene_00085231	848	FR13_Cont13	97359	98206	848	100	100	0	1	FR13_Cont13-97359-98206	Core	NA	Secreted	Core-Chromosome
M_FR13_EuGene_00085291	236	FR13_Cont13	114737	114972	236	100	100	2.91e-122	1	FR13_Cont13-114737-114972	Core	NA	Secreted	Core-Chromosome
M_FR13_EuGene_00085371	212	FR13_Cont11	214916	214705	212	100	100	5.7e-109	1	FR13_Cont11-214916-214705	Core	NA	Secreted	Core-Chromosome
M_FR13_EuGene_00085391	1350	FR13_Cont11	212623	211274	1350	100	100	0	1	FR13_Cont11-212623-211274	Core	NA	Secreted	Core-Chromosome
M_FR13_EuGene_00085411	211	FR13_Cont11	209008	208798	211	100	100	2.04e-108	1	FR13_Cont11-209008-208798	Core	NA	Secreted	Core-Chromosome
M_FR13_EuGene_00085451	1458	FR13_Cont11	192290	190833	1458	100	100	0	1	FR13_Cont11-192290-190833	Core	NA	Secreted	Core-Chromosome
M_FR13_EuGene_00085481	1138	FR13_Cont11	182443	181306	1138	100	100	0	1	FR13_Cont11-182443-181306	Core	NA	Secreted	Core-Chromosome
M_FR13_EuGene_00085491	1335	FR13_Cont11	178028	176694	1335	100	100	0	1	FR13_Cont11-178028-176694	Core	NA	Secreted	Core-Chromosome
M_FR13_EuGene_00085591	1370	FR13_Cont11	139056	137687	1370	100	100	0	1	FR13_Cont11-139056-137687	Core	NA	Secreted	Core-Chromosome
M_FR13_EuGene_00085621	801	FR13_Cont11	128612	127812	801	100	100	0	1	FR13_Cont11-128612-127812	Core	NA	Secreted	Core-Chromosome
M_FR13_EuGene_00085631	350	FR13_Cont11	127063	126714	350	100	100	0	1	FR13_Cont11-127063-126714	Core	NA	Secreted	Core-Chromosome
M_FR13_EuGene_00085681	458	FR13_Cont16	124462	124005	458	100	100	0	1	FR13_Cont16-124462-124005	Core	NA	Secreted	Core-Chromosome
M_FR13_EuGene_00085851	509	FR13_Cont16	62481	61973	509	100	100	0	1	FR13_Cont16-62481-61973	Core	NA	Secreted	Core-Chromosome
M_FR13_EuGene_00085911	140	FR13_Cont06	3375343	3375204	140	100	100	3.73e-69	1	FR13_Cont06-3375343-3375204	Core	NA	Secreted	Core-Chromosome
M_FR13_EuGene_00086021	851	FR13_Cont06	3350723	3349873	851	100	100	0	1	FR13_Cont06-3350723-3349873	Core	NA	Secreted	Core-Chromosome
M_FR13_EuGene_00086131	158	FR13_Cont27	22996	22839	158	100	100	4.25e-79	1	FR13_Cont27-22996-22839	Core	NA	Secreted	Core-Chromosome
M_FR13_EuGene_00086131	158	FR13_Cont06	3315503	3315347	158	99.367	100	7.11e-77	1	FR13_Cont06-3315503-3315347	Core	NA	Secreted	Core-Chromosome
M_FR13_EuGene_00086531	917	FR13_Cont01	5067719	5068635	917	100	100	0	1	FR13_Cont01-5067719-5068635	Core	NA	Secreted	Core-Chromosome
M_FR13_EuGene_00086571	1840	FR13_Cont01	5075865	5077704	1840	100	100	0	1	FR13_Cont01-5075865-5077704	Core	NA	Secreted	Core-Chromosome
M_FR13_EuGene_00086591	1345	FR13_Cont01	5082846	5084190	1345	100	100	0	1	FR13_Cont01-5082846-5084190	Core	NA	Secreted	Core-Chromosome
M_FR13_EuGene_00086741	640	FR13_Cont10	91905	91266	640	100	100	0	1	FR13_Cont10-91905-91266	Core	NA	Secreted	Core-Chromosome
M_FR13_EuGene_00086841	1898	FR13_Cont10	77582	75685	1898	100	100	0	1	FR13_Cont10-77582-75685	Core	NA	Secreted	Core-Chromosome
M_FR13_EuGene_00086911	680	FR13_Cont10	52930	52251	680	100	100	0	1	FR13_Cont10-52930-52251	Core	NA	Secreted	Core-Chromosome
M_FR13_EuGene_00086931	1586	FR13_Cont10	42802	41217	1586	100	100	0	1	FR13_Cont10-42802-41217	Core	NA	Secreted	Core-Chromosome
M_FR13_EuGene_00087021	236	FR13_Cont01	1335374	1335609	236	100	100	2.91e-122	1	FR13_Cont01-1335374-1335609	Core	NA	Secreted	Core-Chromosome
M_FR13_EuGene_00087141	1397	FR13_Cont01	1378061	1379457	1397	100	100	0	1	FR13_Cont01-1378061-1379457	Core	NA	Secreted	Core-Chromosome
M_FR13_EuGene_00087151	864	FR13_Cont01	1383043	1383906	864	100	100	0	1	FR13_Cont01-1383043-1383906	Core	NA	Secreted	Core-Chromosome
M_FR13_EuGene_00087181	1560	FR13_Cont04	2128604	2130163	1560	100	100	0	1	FR13_Cont04-2128604-2130163	Core	NA	Secreted	Core-Chromosome
M_FR13_EuGene_00087341	441	FR13_Cont04	2178781	2179221	441	100	100	0	1	FR13_Cont04-2178781-2179221	Core	NA	Secreted	Core-Chromosome
M_FR13_EuGene_00087411	668	FR13_Cont09	265382	266049	668	100	100	0	1	FR13_Cont09-265382-266049	NA	Mini	Secreted	Mini-Chromorome
M_FR13_EuGene_00087421	642	FR13_Cont09	266971	267612	642	100	100	0	1	FR13_Cont09-266971-267612	NA	Mini	Secreted	Mini-Chromorome
M_FR13_EuGene_00087531	2771	FR13_Cont09	290305	293075	2771	100	100	0	1	FR13_Cont09-290305-293075	NA	Mini	Secreted	Mini-Chromorome
M_FR13_EuGene_00087541	1338	FR13_Cont09	294368	295703	1338	99.851	100	0	1	FR13_Cont09-294368-295703	NA	Mini	Secreted	Mini-Chromorome
M_FR13_EuGene_00087561	1617	FR13_Cont09	298151	299766	1616	100	99	0	0.999382	FR13_Cont09-298151-299766	NA	Mini	Secreted	Mini-Chromorome
M_FR13_EuGene_00087671	513	FR13_Cont07	1149326	1149838	513	100	100	0	1	FR13_Cont07-1149326-1149838	Core	NA	Secreted	Core-Chromosome
M_FR13_EuGene_00087691	566	FR13_Cont07	1156533	1157098	566	100	100	0	1	FR13_Cont07-1156533-1157098	Core	NA	Secreted	Core-Chromosome
M_FR13_EuGene_00087761	1127	FR13_Cont01	6922272	6921146	1127	100	100	0	1	FR13_Cont01-6922272-6921146	Core	NA	Secreted	Core-Chromosome
M_FR13_EuGene_00087771	662	FR13_Cont01	6920228	6919567	662	100	100	0	1	FR13_Cont01-6920228-6919567	Core	NA	Secreted	Core-Chromosome
M_FR13_EuGene_00087791	102	FR13_Cont01	6912649	6912548	102	100	100	3.4e-48	1	FR13_Cont01-6912649-6912548	Core	NA	Secreted	Core-Chromosome
M_FR13_EuGene_00087821	294	FR13_Cont01	6907956	6907663	294	100	100	2.12e-154	1	FR13_Cont01-6907956-6907663	Core	NA	Secreted	Core-Chromosome
M_FR13_EuGene_00087831	448	FR13_Cont01	6906276	6905829	448	100	100	0	1	FR13_Cont01-6906276-6905829	Core	NA	Secreted	Core-Chromosome
M_FR13_EuGene_00087871	488	FR13_Cont01	6900734	6900247	488	100	100	0	1	FR13_Cont01-6900734-6900247	Core	NA	Secreted	Core-Chromosome
M_FR13_EuGene_00088021	885	FR13_Cont04	2001090	2001974	885	100	100	0	1	FR13_Cont04-2001090-2001974	Core	NA	Secreted	Core-Chromosome
M_FR13_EuGene_00088031	3470	FR13_Cont04	2002881	2006350	3470	100	100	0	1	FR13_Cont04-2002881-2006350	Core	NA	Secreted	Core-Chromosome
M_FR13_EuGene_00088041	1299	FR13_Cont04	2009814	2011112	1299	100	100	0	1	FR13_Cont04-2009814-2011112	Core	NA	Secreted	Core-Chromosome
M_FR13_EuGene_00088331	1481	FR13_Cont06	4037688	4036208	1481	100	100	0	1	FR13_Cont06-4037688-4036208	Core	NA	Secreted	Core-Chromosome
M_FR13_EuGene_00088351	347	FR13_Cont06	4033456	4033110	347	100	100	0	1	FR13_Cont06-4033456-4033110	Core	NA	Secreted	Core-Chromosome
M_FR13_EuGene_00088361	344	FR13_Cont06	4032416	4032073	344	100	100	0	1	FR13_Cont06-4032416-4032073	Core	NA	Secreted	Core-Chromosome
M_FR13_EuGene_00088401	890	FR13_Cont06	4026288	4025399	890	100	100	0	1	FR13_Cont06-4026288-4025399	Core	NA	Secreted	Core-Chromosome
M_FR13_EuGene_00088411	254	FR13_Cont06	4023403	4023150	254	100	100	3.11e-132	1	FR13_Cont06-4023403-4023150	Core	NA	Secreted	Core-Chromosome
M_FR13_EuGene_00088431	2618	FR13_Cont06	4020300	4017683	2618	100	100	0	1	FR13_Cont06-4020300-4017683	Core	NA	Secreted	Core-Chromosome
M_FR13_EuGene_00088491	140	FR13_Cont16	35646	35507	140	100	100	3.73e-69	1	FR13_Cont16-35646-35507	Core	NA	Secreted	Core-Chromosome
M_FR13_EuGene_00088521	1989	FR13_Cont16	31710	29722	1989	100	100	0	1	FR13_Cont16-31710-29722	Core	NA	Secreted	Core-Chromosome
M_FR13_EuGene_00088681	1274	FR13_Cont04	1022704	1023977	1274	100	100	0	1	FR13_Cont04-1022704-1023977	Core	NA	Secreted	Core-Chromosome
M_FR13_EuGene_00088991	1668	FR13_Cont13	212422	210755	1668	100	100	0	1	FR13_Cont13-212422-210755	Core	NA	Secreted	Core-Chromosome
M_FR13_EuGene_00089061	1261	FR13_Cont13	191732	190472	1261	100	100	0	1	FR13_Cont13-191732-190472	Core	NA	Secreted	Core-Chromosome
M_FR13_EuGene_00089091	3152	FR13_Cont13	175926	172775	3152	100	100	0	1	FR13_Cont13-175926-172775	Core	NA	Secreted	Core-Chromosome
M_FR13_EuGene_00089111	760	FR13_Cont13	167729	166970	760	100	100	0	1	FR13_Cont13-167729-166970	Core	NA	Secreted	Core-Chromosome
M_FR13_EuGene_00089121	1951	FR13_Cont13	158000	156050	1951	100	100	0	1	FR13_Cont13-158000-156050	Core	NA	Secreted	Core-Chromosome
M_FR13_EuGene_00089161	281	FR13_Cont02	1078819	1079099	281	100	100	3.41e-147	1	FR13_Cont02-1078819-1079099	Core	NA	Secreted	Core-Chromosome
M_FR13_EuGene_00089171	762	FR13_Cont02	1079551	1080312	762	100	100	0	1	FR13_Cont02-1079551-1080312	Core	NA	Secreted	Core-Chromosome
M_FR13_EuGene_00089181	584	FR13_Cont02	1081429	1082012	584	100	100	0	1	FR13_Cont02-1081429-1082012	Core	NA	Secreted	Core-Chromosome
M_FR13_EuGene_00089241	1869	FR13_Cont02	1098555	1100423	1869	100	100	0	1	FR13_Cont02-1098555-1100423	Core	NA	Secreted	Core-Chromosome
M_FR13_EuGene_00089271	1412	FR13_Cont02	1105614	1107025	1412	100	100	0	1	FR13_Cont02-1105614-1107025	Core	NA	Secreted	Core-Chromosome
M_FR13_EuGene_00089321	872	FR13_Cont02	1118976	1119847	872	100	100	0	1	FR13_Cont02-1118976-1119847	Core	NA	Secreted	Core-Chromosome
M_FR13_EuGene_00089331	977	FR13_Cont02	1120104	1121080	977	100	100	0	1	FR13_Cont02-1120104-1121080	Core	NA	Secreted	Core-Chromosome
M_FR13_EuGene_00089411	385	FR13_Cont02	1133812	1134196	385	100	100	0	1	FR13_Cont02-1133812-1134196	Core	NA	Secreted	Core-Chromosome
M_FR13_EuGene_00089421	1251	FR13_Cont02	1136209	1137459	1251	100	100	0	1	FR13_Cont02-1136209-1137459	Core	NA	Secreted	Core-Chromosome
M_FR13_EuGene_00089601	1472	FR13_Cont02	3998509	3999980	1472	100	100	0	1	FR13_Cont02-3998509-3999980	Core	NA	Secreted	Core-Chromosome
M_FR13_EuGene_00089671	1290	FR13_Cont03	752513	751224	1290	99.457	100	0	1	FR13_Cont03-752513-751224	Core	NA	Secreted	Core-Chromosome
M_FR13_EuGene_00089731	1197	FR13_Cont03	730251	729055	1197	100	100	0	1	FR13_Cont03-730251-729055	Core	NA	Secreted	Core-Chromosome
M_FR13_EuGene_00089801	1871	FR13_Cont03	706955	705085	1871	100	100	0	1	FR13_Cont03-706955-705085	Core	NA	Secreted	Core-Chromosome
M_FR13_EuGene_00089831	374	FR13_Cont03	4768161	4767788	374	100	100	0	1	FR13_Cont03-4768161-4767788	Core	NA	Secreted	Core-Chromosome
M_FR13_EuGene_00090141	769	FR13_Cont03	2709151	2708383	769	100	100	0	1	FR13_Cont03-2709151-2708383	Core	NA	Secreted	Core-Chromosome
M_FR13_EuGene_00090151	1312	FR13_Cont03	2703103	2701792	1312	100	100	0	1	FR13_Cont03-2703103-2701792	Core	NA	Secreted	Core-Chromosome
M_FR13_EuGene_00090171	1613	FR13_Cont03	2699538	2697926	1613	100	100	0	1	FR13_Cont03-2699538-2697926	Core	NA	Secreted	Core-Chromosome
M_FR13_EuGene_00090191	608	FR13_Cont03	2695199	2694592	608	100	100	0	1	FR13_Cont03-2695199-2694592	Core	NA	Secreted	Core-Chromosome
M_FR13_EuGene_00090791	1712	FR13_Cont04	1381845	1383556	1712	100	100	0	1	FR13_Cont04-1381845-1383556	Core	NA	Secreted	Core-Chromosome
M_FR13_EuGene_00090921	1512	FR13_Cont04	3986591	3985080	1512	100	100	0	1	FR13_Cont04-3986591-3985080	Core	NA	Secreted	Core-Chromosome
M_FR13_EuGene_00091101	1066	FR13_Cont01	3454904	3455969	1066	100	100	0	1	FR13_Cont01-3454904-3455969	Core	NA	Secreted	Core-Chromosome
M_FR13_EuGene_00091131	326	FR13_Cont03	5476428	5476103	326	100	100	3.86e-172	1	FR13_Cont03-5476428-5476103	Core	NA	Secreted	Core-Chromosome
M_FR13_EuGene_00091191	1422	FR13_Cont03	5462477	5461056	1422	100	100	0	1	FR13_Cont03-5462477-5461056	Core	NA	Secreted	Core-Chromosome
M_FR13_EuGene_00091261	2381	FR13_Cont03	5448373	5445993	2381	100	100	0	1	FR13_Cont03-5448373-5445993	Core	NA	Secreted	Core-Chromosome
M_FR13_EuGene_00091291	1589	FR13_Cont03	5443621	5442033	1589	100	100	0	1	FR13_Cont03-5443621-5442033	Core	NA	Secreted	Core-Chromosome
M_FR13_EuGene_00091321	503	FR13_Cont03	5439162	5438660	503	100	100	0	1	FR13_Cont03-5439162-5438660	Core	NA	Secreted	Core-Chromosome
M_FR13_EuGene_00091331	665	FR13_Cont03	5437016	5436352	665	100	100	0	1	FR13_Cont03-5437016-5436352	Core	NA	Secreted	Core-Chromosome
M_FR13_EuGene_00091461	853	FR13_Cont05	115195	116047	853	100	100	0	1	FR13_Cont05-115195-116047	Core	NA	Secreted	Core-Chromosome
M_FR13_EuGene_00091541	253	FR13_Cont05	137403	137655	253	100	100	1.12e-131	1	FR13_Cont05-137403-137655	Core	NA	Secreted	Core-Chromosome
M_FR13_EuGene_00091551	696	FR13_Cont05	141719	142414	696	100	100	0	1	FR13_Cont05-141719-142414	Core	NA	Secreted	Core-Chromosome
M_FR13_EuGene_00091591	870	FR13_Cont05	155739	156608	870	100	100	0	1	FR13_Cont05-155739-156608	Core	NA	Secreted	Core-Chromosome
M_FR13_EuGene_00091641	680	FR13_Cont04	579847	579168	680	100	100	0	1	FR13_Cont04-579847-579168	Core	NA	Secreted	Core-Chromosome
M_FR13_EuGene_00091651	3695	FR13_Cont04	578146	574452	3695	100	100	0	1	FR13_Cont04-578146-574452	Core	NA	Secreted	Core-Chromosome
M_FR13_EuGene_00091731	987	FR13_Cont04	556733	555747	987	100	100	0	1	FR13_Cont04-556733-555747	Core	NA	Secreted	Core-Chromosome
M_FR13_EuGene_00091851	206	FR13_Cont04	529413	529208	206	100	100	1.19e-105	1	FR13_Cont04-529413-529208	Core	NA	Secreted	Core-Chromosome
M_FR13_EuGene_00091861	1017	FR13_Cont04	528521	527505	1017	100	100	0	1	FR13_Cont04-528521-527505	Core	NA	Secreted	Core-Chromosome
M_FR13_EuGene_00091871	778	FR13_Cont04	520929	520152	778	100	100	0	1	FR13_Cont04-520929-520152	Core	NA	Secreted	Core-Chromosome
M_FR13_EuGene_00091931	578	FR13_Cont02	3892262	3892839	578	100	100	0	1	FR13_Cont02-3892262-3892839	Core	NA	Secreted	Core-Chromosome
M_FR13_EuGene_00091961	524	FR13_Cont02	3908415	3908938	524	100	100	0	1	FR13_Cont02-3908415-3908938	Core	NA	Secreted	Core-Chromosome
M_FR13_EuGene_00092721	1250	FR13_Cont05	2112716	2111507	1210	99.669	100	0	0.968	FR13_Cont05-2112716-2111507	Core	NA	Secreted	Core-Chromosome
M_FR13_EuGene_00092731	1132	FR13_Cont05	2106081	2104950	1132	100	100	0	1	FR13_Cont05-2106081-2104950	Core	NA	Secreted	Core-Chromosome
M_FR13_EuGene_00092781	569	FR13_Cont05	2089119	2088551	569	100	100	0	1	FR13_Cont05-2089119-2088551	Core	NA	Secreted	Core-Chromosome
M_FR13_EuGene_00092871	2153	FR13_Cont01	6835563	6833411	2153	100	100	0	1	FR13_Cont01-6835563-6833411	Core	NA	Secreted	Core-Chromosome
M_FR13_EuGene_00093031	846	FR13_Cont06	1294426	1295271	846	100	100	0	1	FR13_Cont06-1294426-1295271	Core	NA	Secreted	Core-Chromosome
M_FR13_EuGene_00093111	753	FR13_Cont06	1324154	1324906	753	100	100	0	1	FR13_Cont06-1324154-1324906	Core	NA	Secreted	Core-Chromosome
M_FR13_EuGene_00093311	1203	FR13_Cont14	213884	215086	1203	100	100	0	1	FR13_Cont14-213884-215086	Core	NA	Secreted	Core-Chromosome
M_FR13_EuGene_00093431	184	FR13_Cont14	258239	258422	184	100	100	1.78e-93	1	FR13_Cont14-258239-258422	Core	NA	Secreted	Core-Chromosome
M_FR13_EuGene_00093871	263	FR13_Cont09	1217311	1217049	263	100	100	3.21e-137	1	FR13_Cont09-1217311-1217049	NA	Mini	Secreted	Mini-Chromorome
M_FR13_EuGene_00093881	555	FR13_Cont09	1215454	1214900	555	100	100	0	1	FR13_Cont09-1215454-1214900	NA	Mini	Secreted	Mini-Chromorome
M_FR13_EuGene_00093991	1140	FR13_Cont09	1178943	1177804	1140	100	100	0	1	FR13_Cont09-1178943-1177804	NA	Mini	Secreted	Mini-Chromorome
M_FR13_EuGene_00094001	960	FR13_Cont09	1177167	1176208	960	100	100	0	1	FR13_Cont09-1177167-1176208	NA	Mini	Secreted	Mini-Chromorome
M_FR13_EuGene_00094051	257	FR13_Cont05	4256949	4256693	257	100	100	6.78e-134	1	FR13_Cont05-4256949-4256693	Core	NA	Secreted	Core-Chromosome
M_FR13_EuGene_00094051	257	FR13_Cont02	336176	335919	258	99.612	100	3.15e-132	1.00389	FR13_Cont02-336176-335919	Core	NA	Secreted	Core-Chromosome
M_FR13_EuGene_00094301	536	FR13_Cont14	331381	331916	536	100	100	0	1	FR13_Cont14-331381-331916	Core	NA	Secreted	Core-Chromosome
M_FR13_EuGene_00094301	536	FR13_Cont04	5388827	5388292	536	100	100	0	1	FR13_Cont04-5388827-5388292	Core	NA	Secreted	Core-Chromosome
M_FR13_EuGene_00094341	289	FR13_Cont04	5379994	5379706	289	100	100	1.25e-151	1	FR13_Cont04-5379994-5379706	Core	NA	Secreted	Core-Chromosome
M_FR13_EuGene_00094411	1134	FR13_Cont04	5357295	5356162	1134	100	100	0	1	FR13_Cont04-5357295-5356162	Core	NA	Secreted	Core-Chromosome
M_FR13_EuGene_00094581	318	FR13_Cont05	2685094	2685411	318	100	100	1.05e-167	1	FR13_Cont05-2685094-2685411	Core	NA	Secreted	Core-Chromosome
M_FR13_EuGene_00094621	1940	FR13_Cont05	2698770	2700709	1940	100	100	0	1	FR13_Cont05-2698770-2700709	Core	NA	Secreted	Core-Chromosome
M_FR13_EuGene_00094721	275	FR13_Cont03	511867	511593	275	100	100	7.2e-144	1	FR13_Cont03-511867-511593	Core	NA	Secreted	Core-Chromosome
M_FR13_EuGene_00094741	356	FR13_Cont03	509605	509250	356	100	100	0	1	FR13_Cont03-509605-509250	Core	NA	Secreted	Core-Chromosome
M_FR13_EuGene_00094751	2492	FR13_Cont03	507781	505290	2492	100	100	0	1	FR13_Cont03-507781-505290	Core	NA	Secreted	Core-Chromosome
M_FR13_EuGene_00094761	395	FR13_Cont03	504579	504185	395	100	100	0	1	FR13_Cont03-504579-504185	Core	NA	Secreted	Core-Chromosome
M_FR13_EuGene_00094791	233	FR13_Cont03	498545	498313	233	100	100	1.34e-120	1	FR13_Cont03-498545-498313	Core	NA	Secreted	Core-Chromosome
M_FR13_EuGene_00095251	629	FR13_Cont06	3716340	3716968	629	100	100	0	1	FR13_Cont06-3716340-3716968	Core	NA	Secreted	Core-Chromosome
M_FR13_EuGene_00095411	1415	FR13_Cont03	1493643	1495057	1415	100	100	0	1	FR13_Cont03-1493643-1495057	Core	NA	Secreted	Core-Chromosome
M_FR13_EuGene_00096471	611	FR13_Cont08	22251	22861	611	100	100	0	1	FR13_Cont08-22251-22861	Core	NA	Secreted	Core-Chromosome
M_FR13_EuGene_00096481	563	FR13_Cont08	25904	26466	563	100	100	0	1	FR13_Cont08-25904-26466	Core	NA	Secreted	Core-Chromosome
M_FR13_EuGene_00096511	1234	FR13_Cont08	35952	37185	1234	100	100	0	1	FR13_Cont08-35952-37185	Core	NA	Secreted	Core-Chromosome
M_FR13_EuGene_00096531	182	FR13_Cont08	38330	38511	182	100	100	2.28e-92	1	FR13_Cont08-38330-38511	Core	NA	Secreted	Core-Chromosome
M_FR13_EuGene_00096581	788	FR13_Cont02	4254885	4255672	788	100	100	0	1	FR13_Cont02-4254885-4255672	Core	NA	Secreted	Core-Chromosome
M_FR13_EuGene_00096711	404	FR13_Cont02	212538	212135	404	100	100	0	1	FR13_Cont02-212538-212135	Core	NA	Secreted	Core-Chromosome
M_FR13_EuGene_00096751	662	FR13_Cont04	605160	605821	662	100	100	0	1	FR13_Cont04-605160-605821	Core	NA	Secreted	Core-Chromosome
M_FR13_EuGene_00096771	1146	FR13_Cont04	608549	609694	1146	100	100	0	1	FR13_Cont04-608549-609694	Core	NA	Secreted	Core-Chromosome
M_FR13_EuGene_00097401	4815	FR13_Cont04	1762394	1767208	4815	100	100	0	1	FR13_Cont04-1762394-1767208	Core	NA	Secreted	Core-Chromosome
M_FR13_EuGene_00097421	2685	FR13_Cont04	1771622	1774306	2685	100	100	0	1	FR13_Cont04-1771622-1774306	Core	NA	Secreted	Core-Chromosome
M_FR13_EuGene_00097491	1401	FR13_Cont05	4226256	4227656	1401	100	100	0	1	FR13_Cont05-4226256-4227656	Core	NA	Secreted	Core-Chromosome
M_FR13_EuGene_00097531	709	FR13_Cont05	4232741	4233449	709	100	100	0	1	FR13_Cont05-4232741-4233449	Core	NA	Secreted	Core-Chromosome
M_FR13_EuGene_00097551	523	FR13_Cont06	866615	867137	523	100	100	0	1	FR13_Cont06-866615-867137	Core	NA	Secreted	Core-Chromosome
M_FR13_EuGene_00097581	484	FR13_Cont06	874521	875004	484	100	100	0	1	FR13_Cont06-874521-875004	Core	NA	Secreted	Core-Chromosome
M_FR13_EuGene_00097611	1946	FR13_Cont06	900313	902258	1946	100	100	0	1	FR13_Cont06-900313-902258	Core	NA	Secreted	Core-Chromosome
M_FR13_EuGene_00098021	2057	FR13_Cont02	1419346	1417290	2057	100	100	0	1	FR13_Cont02-1419346-1417290	Core	NA	Secreted	Core-Chromosome
M_FR13_EuGene_00098031	613	FR13_Cont02	1415817	1415205	613	100	100	0	1	FR13_Cont02-1415817-1415205	Core	NA	Secreted	Core-Chromosome
M_FR13_EuGene_00098051	1063	FR13_Cont02	1413845	1412783	1063	100	100	0	1	FR13_Cont02-1413845-1412783	Core	NA	Secreted	Core-Chromosome
M_FR13_EuGene_00098061	771	FR13_Cont02	1409584	1408814	771	100	100	0	1	FR13_Cont02-1409584-1408814	Core	NA	Secreted	Core-Chromosome
M_FR13_EuGene_00098141	876	FR13_Cont03	858959	859834	876	100	100	0	1	FR13_Cont03-858959-859834	Core	NA	Secreted	Core-Chromosome
M_FR13_EuGene_00098151	551	FR13_Cont03	860775	861325	551	100	100	0	1	FR13_Cont03-860775-861325	Core	NA	Secreted	Core-Chromosome
M_FR13_EuGene_00098411	2355	FR13_Cont10	1458895	1456542	2355	99.958	100	0	1	FR13_Cont10-1458895-1456542	Core	NA	Secreted	Core-Chromosome
M_FR13_EuGene_00098701	973	FR13_Cont03	2927849	2928821	973	100	100	0	1	FR13_Cont03-2927849-2928821	Core	NA	Secreted	Core-Chromosome
M_FR13_EuGene_00098811	3148	FR13_Cont01	898024	901163	3148	99.746	100	0	1	FR13_Cont01-898024-901163	Core	NA	Secreted	Core-Chromosome
M_FR13_EuGene_00099091	541	FR13_Cont14	189728	189188	541	100	100	0	1	FR13_Cont14-189728-189188	Core	NA	Secreted	Core-Chromosome
M_FR13_EuGene_00099111	161	FR13_Cont14	184686	184526	161	100	100	9.33e-81	1	FR13_Cont14-184686-184526	Core	NA	Secreted	Core-Chromosome
M_FR13_EuGene_00099121	1862	FR13_Cont14	184082	182221	1862	100	100	0	1	FR13_Cont14-184082-182221	Core	NA	Secreted	Core-Chromosome
M_FR13_EuGene_00099261	1949	FR13_Cont14	150935	148987	1949	100	100	0	1	FR13_Cont14-150935-148987	Core	NA	Secreted	Core-Chromosome
M_FR13_EuGene_00099271	142	FR13_Cont14	148171	148030	142	100	100	2.93e-70	1	FR13_Cont14-148171-148030	Core	NA	Secreted	Core-Chromosome
M_FR13_EuGene_00099401	1360	FR13_Cont04	797659	796300	1360	100	100	0	1	FR13_Cont04-797659-796300	Core	NA	Secreted	Core-Chromosome
M_FR13_EuGene_00099461	1286	FR13_Cont04	488819	490104	1286	100	100	0	1	FR13_Cont04-488819-490104	Core	NA	Secreted	Core-Chromosome
M_FR13_EuGene_00099481	2080	FR13_Cont04	495616	497695	2080	100	100	0	1	FR13_Cont04-495616-497695	Core	NA	Secreted	Core-Chromosome
M_FR13_EuGene_00099541	1459	FR13_Cont04	513045	514503	1459	100	100	0	1	FR13_Cont04-513045-514503	Core	NA	Secreted	Core-Chromosome
M_FR13_EuGene_00099581	863	FR13_Cont05	1317488	1318350	863	100	100	0	1	FR13_Cont05-1317488-1318350	Core	NA	Secreted	Core-Chromosome
M_FR13_EuGene_00099731	574	FR13_Cont05	1353849	1354422	574	100	100	0	1	FR13_Cont05-1353849-1354422	Core	NA	Secreted	Core-Chromosome
M_FR13_EuGene_00099751	326	FR13_Cont06	929892	930217	326	100	100	3.86e-172	1	FR13_Cont06-929892-930217	Core	NA	Secreted	Core-Chromosome
M_FR13_EuGene_00099761	686	FR13_Cont06	933967	934652	686	100	100	0	1	FR13_Cont06-933967-934652	Core	NA	Secreted	Core-Chromosome
M_FR13_EuGene_00099801	1093	FR13_Cont06	945332	946424	1093	100	100	0	1	FR13_Cont06-945332-946424	Core	NA	Secreted	Core-Chromosome
M_FR13_EuGene_00099821	1197	FR13_Cont06	947591	948787	1197	100	100	0	1	FR13_Cont06-947591-948787	Core	NA	Secreted	Core-Chromosome
M_FR13_EuGene_00099891	326	FR13_Cont06	965962	966287	326	100	100	3.86e-172	1	FR13_Cont06-965962-966287	Core	NA	Secreted	Core-Chromosome
M_FR13_EuGene_00100251	536	FR13_Cont06	3570471	3571006	536	100	100	0	1	FR13_Cont06-3570471-3571006	Core	NA	Secreted	Core-Chromosome
M_FR13_EuGene_00100411	386	FR13_Cont05	3403102	3402717	386	100	100	0	1	FR13_Cont05-3403102-3402717	Core	NA	Secreted	Core-Chromosome
M_FR13_EuGene_00100431	1569	FR13_Cont05	3399140	3397572	1569	100	100	0	1	FR13_Cont05-3399140-3397572	Core	NA	Secreted	Core-Chromosome
M_FR13_EuGene_00100651	428	FR13_Cont02	1981252	1981679	428	100	100	0	1	FR13_Cont02-1981252-1981679	Core	NA	Secreted	Core-Chromosome
M_FR13_EuGene_00100811	1297	FR13_Cont06	3461340	3460044	1297	100	100	0	1	FR13_Cont06-3461340-3460044	Core	NA	Secreted	Core-Chromosome
M_FR13_EuGene_00100881	218	FR13_Cont06	3437236	3437019	218	100	100	2.72e-112	1	FR13_Cont06-3437236-3437019	Core	NA	Secreted	Core-Chromosome
M_FR13_EuGene_00100911	1133	FR13_Cont05	2135729	2136861	1133	100	100	0	1	FR13_Cont05-2135729-2136861	Core	NA	Secreted	Core-Chromosome
M_FR13_EuGene_00101001	269	FR13_Cont02	1572921	1573189	269	100	100	1.52e-140	1	FR13_Cont02-1572921-1573189	Core	NA	Secreted	Core-Chromosome
M_FR13_EuGene_00101051	3771	FR13_Cont02	1586301	1590070	3771	99.973	100	0	1	FR13_Cont02-1586301-1590070	Core	NA	Secreted	Core-Chromosome
M_FR13_EuGene_00101061	317	FR13_Cont02	1591307	1591623	317	100	100	3.77e-167	1	FR13_Cont02-1591307-1591623	Core	NA	Secreted	Core-Chromosome
M_FR13_EuGene_00101101	341	FR13_Cont02	1600362	1600702	341	100	100	1.86e-180	1	FR13_Cont02-1600362-1600702	Core	NA	Secreted	Core-Chromosome
M_FR13_EuGene_00101111	242	FR13_Cont02	1609770	1610011	242	100	100	1.38e-125	1	FR13_Cont02-1609770-1610011	Core	NA	Secreted	Core-Chromosome
M_FR13_EuGene_00101131	1998	FR13_Cont02	1610829	1612826	1998	100	100	0	1	FR13_Cont02-1610829-1612826	Core	NA	Secreted	Core-Chromosome
M_FR13_EuGene_00101241	1765	FR13_Cont05	3227338	3229102	1765	100	100	0	1	FR13_Cont05-3227338-3229102	Core	NA	Secreted	Core-Chromosome
M_FR13_EuGene_00101341	687	FR13_Cont05	3260329	3261015	687	100	100	0	1	FR13_Cont05-3260329-3261015	Core	NA	Secreted	Core-Chromosome
M_FR13_EuGene_00101411	527	FR13_Cont06	1471615	1471089	527	100	100	0	1	FR13_Cont06-1471615-1471089	Core	NA	Secreted	Core-Chromosome
M_FR13_EuGene_00101481	362	FR13_Cont06	1459524	1459163	362	100	100	0	1	FR13_Cont06-1459524-1459163	Core	NA	Secreted	Core-Chromosome
M_FR13_EuGene_00101521	837	FR13_Cont06	1451260	1450424	837	100	100	0	1	FR13_Cont06-1451260-1450424	Core	NA	Secreted	Core-Chromosome
M_FR13_EuGene_00101571	347	FR13_Cont03	211770	212116	347	100	100	0	1	FR13_Cont03-211770-212116	Core	NA	Secreted	Core-Chromosome
M_FR13_EuGene_00101631	608	FR13_Cont03	225743	226350	608	100	100	0	1	FR13_Cont03-225743-226350	Core	NA	Secreted	Core-Chromosome
M_FR13_EuGene_00101651	2372	FR13_Cont03	232582	234951	2372	99.663	100	0	1	FR13_Cont03-232582-234951	Core	NA	Secreted	Core-Chromosome
M_FR13_EuGene_00101651	2372	FR13_Cont03	197526	195156	2373	99.41	100	0	1.00042	FR13_Cont03-197526-195156	Core	NA	Secreted	Core-Chromosome
M_FR13_EuGene_00101781	936	FR13_Cont08	717344	718278	936	99.893	100	0	1	FR13_Cont08-717344-718278	Core	NA	Secreted	Core-Chromosome
M_FR13_EuGene_00101791	1010	FR13_Cont08	719148	720157	1010	100	100	0	1	FR13_Cont08-719148-720157	Core	NA	Secreted	Core-Chromosome
M_FR13_EuGene_00101811	1379	FR13_Cont08	724235	725613	1379	100	100	0	1	FR13_Cont08-724235-725613	Core	NA	Secreted	Core-Chromosome
M_FR13_EuGene_00101871	1333	FR13_Cont08	735467	736799	1333	100	100	0	1	FR13_Cont08-735467-736799	Core	NA	Secreted	Core-Chromosome
M_FR13_EuGene_00102141	369	FR13_Cont03	4715330	4714962	369	100	100	0	1	FR13_Cont03-4715330-4714962	Core	NA	Secreted	Core-Chromosome
M_FR13_EuGene_00102151	1794	FR13_Cont03	4714092	4712299	1794	100	100	0	1	FR13_Cont03-4714092-4712299	Core	NA	Secreted	Core-Chromosome
M_FR13_EuGene_00102191	269	FR13_Cont03	4706143	4705875	269	100	100	1.52e-140	1	FR13_Cont03-4706143-4705875	Core	NA	Secreted	Core-Chromosome
M_FR13_EuGene_00102221	324	FR13_Cont03	4691919	4691596	324	100	100	4.96e-171	1	FR13_Cont03-4691919-4691596	Core	NA	Secreted	Core-Chromosome
M_FR13_EuGene_00102291	330	FR13_Cont11	909098	908769	330	100	100	2.34e-174	1	FR13_Cont11-909098-908769	Core	NA	Secreted	Core-Chromosome
M_FR13_EuGene_00102441	332	FR13_Cont06	458916	458585	332	100	100	1.82e-175	1	FR13_Cont06-458916-458585	Core	NA	Secreted	Core-Chromosome
M_FR13_EuGene_00102511	233	FR13_Cont06	445058	444826	233	100	100	1.34e-120	1	FR13_Cont06-445058-444826	Core	NA	Secreted	Core-Chromosome
M_FR13_EuGene_00102531	1604	FR13_Cont06	442741	441138	1604	100	100	0	1	FR13_Cont06-442741-441138	Core	NA	Secreted	Core-Chromosome
M_FR13_EuGene_00102541	467	FR13_Cont06	435627	435161	467	100	100	0	1	FR13_Cont06-435627-435161	Core	NA	Secreted	Core-Chromosome
M_FR13_EuGene_00102551	319	FR13_Cont06	430933	430615	319	100	100	2.94e-168	1	FR13_Cont06-430933-430615	Core	NA	Secreted	Core-Chromosome
M_FR13_EuGene_00102621	329	FR13_Cont06	404096	403768	329	100	100	8.39e-174	1	FR13_Cont06-404096-403768	Core	NA	Secreted	Core-Chromosome
M_FR13_EuGene_00102671	599	FR13_Cont03	795370	795968	599	100	100	0	1	FR13_Cont03-795370-795968	Core	NA	Secreted	Core-Chromosome
M_FR13_EuGene_00102751	538	FR13_Cont03	814079	814616	538	100	100	0	1	FR13_Cont03-814079-814616	Core	NA	Secreted	Core-Chromosome
M_FR13_EuGene_00102761	221	FR13_Cont03	816669	816889	221	100	100	5.93e-114	1	FR13_Cont03-816669-816889	Core	NA	Secreted	Core-Chromosome
M_FR13_EuGene_00103011	243	FR13_Cont02	2170210	2170452	243	100	100	3.86e-126	1	FR13_Cont02-2170210-2170452	Core	NA	Secreted	Core-Chromosome
M_FR13_EuGene_00103161	1711	FR13_Cont04	2087068	2088778	1711	100	100	0	1	FR13_Cont04-2087068-2088778	Core	NA	Secreted	Core-Chromosome
M_FR13_EuGene_00103191	539	FR13_Cont04	2096456	2096994	539	100	100	0	1	FR13_Cont04-2096456-2096994	Core	NA	Secreted	Core-Chromosome
M_FR13_EuGene_00103401	129	FR13_Cont03	2756627	2756755	129	100	100	4.41e-63	1	FR13_Cont03-2756627-2756755	Core	NA	Secreted	Core-Chromosome
M_FR13_EuGene_00103411	1433	FR13_Cont03	2758296	2759728	1433	100	100	0	1	FR13_Cont03-2758296-2759728	Core	NA	Secreted	Core-Chromosome
M_FR13_EuGene_00103501	1223	FR13_Cont05	1138041	1139263	1223	100	100	0	1	FR13_Cont05-1138041-1139263	Core	NA	Secreted	Core-Chromosome
M_FR13_EuGene_00103671	773	FR13_Cont01	4854508	4855281	774	99.871	100	0	1.00129	FR13_Cont01-4854508-4855281	Core	NA	Secreted	Core-Chromosome
M_FR13_EuGene_00103671	773	FR13_Cont01	8649	7881	773	99.483	100	0	1	FR13_Cont01-8649-7881	Core	NA	Secreted	Core-Chromosome
M_FR13_EuGene_00103671	773	FR13_Cont07	1358578	1359349	773	99.871	100	0	1	FR13_Cont07-1358578-1359349	Core	NA	Secreted	Core-Chromosome
M_FR13_EuGene_00103761	1471	FR13_Cont11	1195895	1194425	1471	100	100	0	1	FR13_Cont11-1195895-1194425	Core	NA	Secreted	Core-Chromosome
M_FR13_EuGene_00103801	1319	FR13_Cont11	1186468	1185150	1319	100	100	0	1	FR13_Cont11-1186468-1185150	Core	NA	Secreted	Core-Chromosome
M_FR13_EuGene_00103831	394	FR13_Cont11	1180893	1180500	394	100	100	0	1	FR13_Cont11-1180893-1180500	Core	NA	Secreted	Core-Chromosome
M_FR13_EuGene_00103841	1739	FR13_Cont11	1176511	1174773	1739	100	100	0	1	FR13_Cont11-1176511-1174773	Core	NA	Secreted	Core-Chromosome
M_FR13_EuGene_00103901	529	FR13_Cont11	1166419	1165891	529	99.622	100	0	1	FR13_Cont11-1166419-1165891	Core	NA	Secreted	Core-Chromosome
M_FR13_EuGene_00103901	529	FR13_Cont21	47594	48121	529	99.622	100	0	1	FR13_Cont21-47594-48121	Core	NA	Secreted	Core-Chromosome
M_FR13_EuGene_00103961	158	FR13_Cont08	457800	457957	158	100	100	4.25e-79	1	FR13_Cont08-457800-457957	Core	NA	Secreted	Core-Chromosome
M_FR13_EuGene_00104021	1911	FR13_Cont08	464116	466026	1911	100	100	0	1	FR13_Cont08-464116-466026	Core	NA	Secreted	Core-Chromosome
M_FR13_EuGene_00104111	2015	FR13_Cont06	325713	327727	2015	100	100	0	1	FR13_Cont06-325713-327727	Core	NA	Secreted	Core-Chromosome
M_FR13_EuGene_00104121	1375	FR13_Cont06	327836	329210	1375	100	100	0	1	FR13_Cont06-327836-329210	Core	NA	Secreted	Core-Chromosome
M_FR13_EuGene_00104181	901	FR13_Cont06	349572	350472	901	100	100	0	1	FR13_Cont06-349572-350472	Core	NA	Secreted	Core-Chromosome
M_FR13_EuGene_00104211	639	FR13_Cont06	355524	356162	639	100	100	0	1	FR13_Cont06-355524-356162	Core	NA	Secreted	Core-Chromosome
M_FR13_EuGene_00104221	425	FR13_Cont06	357064	357488	425	100	100	0	1	FR13_Cont06-357064-357488	Core	NA	Secreted	Core-Chromosome
M_FR13_EuGene_00104561	741	FR13_Cont12	125093	125833	741	100	100	0	1	FR13_Cont12-125093-125833	Core	NA	Secreted	Core-Chromosome
M_FR13_EuGene_00104681	492	FR13_Cont05	721531	721042	492	99.593	100	0	1	FR13_Cont05-721531-721042	Core	NA	Secreted	Core-Chromosome
M_FR13_EuGene_00104701	1014	FR13_Cont05	715481	714468	1014	100	100	0	1	FR13_Cont05-715481-714468	Core	NA	Secreted	Core-Chromosome
M_FR13_EuGene_00104761	5558	FR13_Cont05	693410	687853	5558	100	100	0	1	FR13_Cont05-693410-687853	Core	NA	Secreted	Core-Chromosome
M_FR13_EuGene_00104811	252	FR13_Cont12	519532	519281	252	100	100	3.99e-131	1	FR13_Cont12-519532-519281	Core	NA	Secreted	Core-Chromosome
M_FR13_EuGene_00104821	1154	FR13_Cont12	527805	526652	1154	100	100	0	1	FR13_Cont12-527805-526652	Core	NA	Secreted	Core-Chromosome
M_FR13_EuGene_00104831	404	FR13_Cont12	525432	525029	404	100	100	0	1	FR13_Cont12-525432-525029	Core	NA	Secreted	Core-Chromosome
M_FR13_EuGene_00104881	857	FR13_Cont12	507306	506450	857	100	100	0	1	FR13_Cont12-507306-506450	Core	NA	Secreted	Core-Chromosome
M_FR13_EuGene_00104921	1005	FR13_Cont12	501409	500405	1005	100	100	0	1	FR13_Cont12-501409-500405	Core	NA	Secreted	Core-Chromosome
M_FR13_EuGene_00104931	281	FR13_Cont12	499163	498883	281	100	100	3.41e-147	1	FR13_Cont12-499163-498883	Core	NA	Secreted	Core-Chromosome
M_FR13_EuGene_00104981	1236	FR13_Cont12	489559	488324	1236	100	100	0	1	FR13_Cont12-489559-488324	Core	NA	Secreted	Core-Chromosome
M_FR13_EuGene_00105041	1787	FR13_Cont03	1118673	1120459	1787	100	100	0	1	FR13_Cont03-1118673-1120459	Core	NA	Secreted	Core-Chromosome
M_FR13_EuGene_00105331	1284	FR13_Cont03	5244665	5243382	1284	100	100	0	1	FR13_Cont03-5244665-5243382	Core	NA	Secreted	Core-Chromosome
M_FR13_EuGene_00105341	226	FR13_Cont03	5241890	5241665	226	100	100	1.01e-116	1	FR13_Cont03-5241890-5241665	Core	NA	Secreted	Core-Chromosome
M_FR13_EuGene_00105361	2191	FR13_Cont03	5237091	5234901	2191	100	100	0	1	FR13_Cont03-5237091-5234901	Core	NA	Secreted	Core-Chromosome
M_FR13_EuGene_00105391	441	FR13_Cont03	5226761	5226321	441	100	100	0	1	FR13_Cont03-5226761-5226321	Core	NA	Secreted	Core-Chromosome
M_FR13_EuGene_00105401	490	FR13_Cont03	5224619	5224130	490	100	100	0	1	FR13_Cont03-5224619-5224130	Core	NA	Secreted	Core-Chromosome
M_FR13_EuGene_00105441	778	FR13_Cont03	5221314	5220537	778	100	100	0	1	FR13_Cont03-5221314-5220537	Core	NA	Secreted	Core-Chromosome
M_FR13_EuGene_00105611	2230	FR13_Cont08	538900	541129	2230	100	100	0	1	FR13_Cont08-538900-541129	Core	NA	Secreted	Core-Chromosome
M_FR13_EuGene_00105631	1253	FR13_Cont08	541617	542869	1253	100	100	0	1	FR13_Cont08-541617-542869	Core	NA	Secreted	Core-Chromosome
M_FR13_EuGene_00106441	254	FR13_Cont03	236532	236785	254	100	100	3.11e-132	1	FR13_Cont03-236532-236785	Core	NA	Secreted	Core-Chromosome
M_FR13_EuGene_00106481	1345	FR13_Cont03	248903	250247	1345	100	100	0	1	FR13_Cont03-248903-250247	Core	NA	Secreted	Core-Chromosome
M_FR13_EuGene_00106531	1715	FR13_Cont03	260166	261880	1715	100	100	0	1	FR13_Cont03-260166-261880	Core	NA	Secreted	Core-Chromosome
M_FR13_EuGene_00106721	179	FR13_Cont02	1921210	1921032	179	100	100	1.04e-90	1	FR13_Cont02-1921210-1921032	Core	NA	Secreted	Core-Chromosome
M_FR13_EuGene_00106751	391	FR13_Cont02	1910824	1910434	391	100	100	0	1	FR13_Cont02-1910824-1910434	Core	NA	Secreted	Core-Chromosome
M_FR13_EuGene_00106841	683	FR13_Cont07	358522	357840	683	100	100	0	1	FR13_Cont07-358522-357840	Core	NA	Secreted	Core-Chromosome
M_FR13_EuGene_00106851	332	FR13_Cont07	355027	354696	332	100	100	1.82e-175	1	FR13_Cont07-355027-354696	Core	NA	Secreted	Core-Chromosome
M_FR13_EuGene_00106881	666	FR13_Cont07	351982	351317	666	100	100	0	1	FR13_Cont07-351982-351317	Core	NA	Secreted	Core-Chromosome
M_FR13_EuGene_00106901	1731	FR13_Cont07	350165	348435	1731	100	100	0	1	FR13_Cont07-350165-348435	Core	NA	Secreted	Core-Chromosome
M_FR13_EuGene_00106911	1451	FR13_Cont07	346932	345482	1451	100	100	0	1	FR13_Cont07-346932-345482	Core	NA	Secreted	Core-Chromosome
M_FR13_EuGene_00106921	571	FR13_Cont07	342439	341869	571	100	100	0	1	FR13_Cont07-342439-341869	Core	NA	Secreted	Core-Chromosome
M_FR13_EuGene_00106931	1365	FR13_Cont07	339758	338394	1365	100	100	0	1	FR13_Cont07-339758-338394	Core	NA	Secreted	Core-Chromosome
M_FR13_EuGene_00106971	206	FR13_Cont28	13006	12801	206	100	100	1.19e-105	1	FR13_Cont28-13006-12801	Core	NA	Secreted	Core-Chromosome
M_FR13_EuGene_00106971	206	FR13_Cont18	89177	88972	206	100	100	1.19e-105	1	FR13_Cont18-89177-88972	Core	NA	Secreted	Core-Chromosome
M_FR13_EuGene_00106971	206	FR13_Cont06	3693052	3692847	206	100	100	1.19e-105	1	FR13_Cont06-3693052-3692847	Core	NA	Secreted	Core-Chromosome
M_FR13_EuGene_00106971	206	FR13_Cont02	48422	48627	206	100	100	1.19e-105	1	FR13_Cont02-48422-48627	Core	NA	Secreted	Core-Chromosome
M_FR13_EuGene_00106991	1787	FR13_Cont06	3684551	3682765	1787	100	100	0	1	FR13_Cont06-3684551-3682765	Core	NA	Secreted	Core-Chromosome
M_FR13_EuGene_00107031	4005	FR13_Cont06	3671016	3667012	4005	100	100	0	1	FR13_Cont06-3671016-3667012	Core	NA	Secreted	Core-Chromosome
M_FR13_EuGene_00107051	1224	FR13_Cont06	3659588	3658365	1224	100	100	0	1	FR13_Cont06-3659588-3658365	Core	NA	Secreted	Core-Chromosome
M_FR13_EuGene_00107251	691	FR13_Cont01	1979061	1979751	691	100	100	0	1	FR13_Cont01-1979061-1979751	Core	NA	Secreted	Core-Chromosome
M_FR13_EuGene_00107441	741	FR13_Cont01	3062376	3061636	741	100	100	0	1	FR13_Cont01-3062376-3061636	Core	NA	Secreted	Core-Chromosome
M_FR13_EuGene_00107491	719	FR13_Cont01	3058944	3058226	719	100	100	0	1	FR13_Cont01-3058944-3058226	Core	NA	Secreted	Core-Chromosome
M_FR13_EuGene_00107531	934	FR13_Cont01	3039339	3038406	934	100	100	0	1	FR13_Cont01-3039339-3038406	Core	NA	Secreted	Core-Chromosome
M_FR13_EuGene_00107561	587	FR13_Cont01	3029932	3029346	587	100	100	0	1	FR13_Cont01-3029932-3029346	Core	NA	Secreted	Core-Chromosome
M_FR13_EuGene_00107621	2410	FR13_Cont05	10663	13072	2410	100	100	0	1	FR13_Cont05-10663-13072	Core	NA	Secreted	Core-Chromosome
M_FR13_EuGene_00107651	2356	FR13_Cont05	21134	23489	2356	100	100	0	1	FR13_Cont05-21134-23489	Core	NA	Secreted	Core-Chromosome
M_FR13_EuGene_00107661	614	FR13_Cont05	25664	26277	614	100	100	0	1	FR13_Cont05-25664-26277	Core	NA	Secreted	Core-Chromosome
M_FR13_EuGene_00107721	2584	FR13_Cont05	37862	40445	2584	100	100	0	1	FR13_Cont05-37862-40445	Core	NA	Secreted	Core-Chromosome
M_FR13_EuGene_00107761	542	FR13_Cont06	109918	109377	542	100	100	0	1	FR13_Cont06-109918-109377	Core	NA	Secreted	Core-Chromosome
M_FR13_EuGene_00107781	1403	FR13_Cont06	106145	104743	1403	100	100	0	1	FR13_Cont06-106145-104743	Core	NA	Secreted	Core-Chromosome
M_FR13_EuGene_00107801	668	FR13_Cont06	102395	101728	668	100	100	0	1	FR13_Cont06-102395-101728	Core	NA	Secreted	Core-Chromosome
M_FR13_EuGene_00107971	1300	FR13_Cont10	348167	349466	1300	100	100	0	1	FR13_Cont10-348167-349466	Core	NA	Secreted	Core-Chromosome
M_FR13_EuGene_00108091	879	FR13_Cont04	1113767	1114645	879	100	100	0	1	FR13_Cont04-1113767-1114645	Core	NA	Secreted	Core-Chromosome
M_FR13_EuGene_00108121	646	FR13_Cont02	1308455	1307810	646	100	100	0	1	FR13_Cont02-1308455-1307810	Core	NA	Secreted	Core-Chromosome
M_FR13_EuGene_00108281	2889	FR13_Cont11	1050996	1053884	2889	100	100	0	1	FR13_Cont11-1050996-1053884	Core	NA	Secreted	Core-Chromosome
M_FR13_EuGene_00108311	1228	FR13_Cont11	1058401	1059628	1228	100	100	0	1	FR13_Cont11-1058401-1059628	Core	NA	Secreted	Core-Chromosome
M_FR13_EuGene_00108471	980	FR13_Cont11	61434	62413	980	100	100	0	1	FR13_Cont11-61434-62413	Core	NA	Secreted	Core-Chromosome
M_FR13_EuGene_00108481	611	FR13_Cont11	64181	64791	611	100	100	0	1	FR13_Cont11-64181-64791	Core	NA	Secreted	Core-Chromosome
M_FR13_EuGene_00108621	752	FR13_Cont04	395358	396109	752	100	100	0	1	FR13_Cont04-395358-396109	Core	NA	Secreted	Core-Chromosome
M_FR13_EuGene_00108711	605	FR13_Cont04	420931	421535	605	100	100	0	1	FR13_Cont04-420931-421535	Core	NA	Secreted	Core-Chromosome
M_FR13_EuGene_00108791	710	FR13_Cont01	2989103	2988394	710	100	100	0	1	FR13_Cont01-2989103-2988394	Core	NA	Secreted	Core-Chromosome
M_FR13_EuGene_00108801	215	FR13_Cont01	2987841	2987627	215	100	100	1.24e-110	1	FR13_Cont01-2987841-2987627	Core	NA	Secreted	Core-Chromosome
M_FR13_EuGene_00108911	1027	FR13_Cont08	433170	432144	1027	100	100	0	1	FR13_Cont08-433170-432144	Core	NA	Secreted	Core-Chromosome
M_FR13_EuGene_00109041	170	FR13_Cont08	402326	402157	170	100	100	9.87e-86	1	FR13_Cont08-402326-402157	Core	NA	Secreted	Core-Chromosome
M_FR13_EuGene_00109051	1373	FR13_Cont02	403476	402104	1373	100	100	0	1	FR13_Cont02-403476-402104	Core	NA	Secreted	Core-Chromosome
M_FR13_EuGene_00109151	800	FR13_Cont02	380968	380169	800	100	100	0	1	FR13_Cont02-380968-380169	Core	NA	Secreted	Core-Chromosome
M_FR13_EuGene_00109161	440	FR13_Cont02	379442	379003	440	100	100	0	1	FR13_Cont02-379442-379003	Core	NA	Secreted	Core-Chromosome
M_FR13_EuGene_00109261	1444	FR13_Cont01	82396	83839	1444	100	100	0	1	FR13_Cont01-82396-83839	Core	NA	Secreted	Core-Chromosome
M_FR13_EuGene_00109371	458	FR13_Cont05	1292788	1293245	458	100	100	0	1	FR13_Cont05-1292788-1293245	Core	NA	Secreted	Core-Chromosome
M_FR13_EuGene_00109501	255	FR13_Cont03	4351690	4351944	255	100	100	8.69e-133	1	FR13_Cont03-4351690-4351944	Core	NA	Secreted	Core-Chromosome
M_FR13_EuGene_00109521	1522	FR13_Cont03	4355317	4356838	1522	100	100	0	1	FR13_Cont03-4355317-4356838	Core	NA	Secreted	Core-Chromosome
M_FR13_EuGene_00109571	2212	FR13_Cont04	2430566	2432777	2212	100	100	0	1	FR13_Cont04-2430566-2432777	Core	NA	Secreted	Core-Chromosome
M_FR13_EuGene_00109651	1516	FR13_Cont04	2459845	2461360	1516	100	100	0	1	FR13_Cont04-2459845-2461360	Core	NA	Secreted	Core-Chromosome
M_FR13_EuGene_00109701	1055	FR13_Cont03	2643648	2644702	1055	100	100	0	1	FR13_Cont03-2643648-2644702	Core	NA	Secreted	Core-Chromosome
M_FR13_EuGene_00109931	1104	FR13_Cont02	1045112	1046215	1104	100	100	0	1	FR13_Cont02-1045112-1046215	Core	NA	Secreted	Core-Chromosome
M_FR13_EuGene_00109941	1197	FR13_Cont02	1047278	1048474	1197	100	100	0	1	FR13_Cont02-1047278-1048474	Core	NA	Secreted	Core-Chromosome
M_FR13_EuGene_00109961	621	FR13_Cont02	1051609	1052229	621	100	100	0	1	FR13_Cont02-1051609-1052229	Core	NA	Secreted	Core-Chromosome
M_FR13_EuGene_00109981	1253	FR13_Cont02	1053343	1054595	1253	100	100	0	1	FR13_Cont02-1053343-1054595	Core	NA	Secreted	Core-Chromosome
M_FR13_EuGene_00109991	1290	FR13_Cont02	1055124	1056413	1290	100	100	0	1	FR13_Cont02-1055124-1056413	Core	NA	Secreted	Core-Chromosome
M_FR13_EuGene_00110011	1454	FR13_Cont02	1346179	1347632	1454	100	100	0	1	FR13_Cont02-1346179-1347632	Core	NA	Secreted	Core-Chromosome
M_FR13_EuGene_00110031	119	FR13_Cont02	1352324	1352442	119	100	100	1.45e-57	1	FR13_Cont02-1352324-1352442	Core	NA	Secreted	Core-Chromosome
M_FR13_EuGene_00110091	163	FR13_Cont02	1369425	1369587	163	100	100	7.32e-82	1	FR13_Cont02-1369425-1369587	Core	NA	Secreted	Core-Chromosome
M_FR13_EuGene_00110151	269	FR13_Cont06	281720	281988	269	100	100	1.52e-140	1	FR13_Cont06-281720-281988	Core	NA	Secreted	Core-Chromosome
M_FR13_EuGene_00110171	899	FR13_Cont06	283211	284109	899	100	100	0	1	FR13_Cont06-283211-284109	Core	NA	Secreted	Core-Chromosome
M_FR13_EuGene_00110191	569	FR13_Cont06	286370	286938	569	100	100	0	1	FR13_Cont06-286370-286938	Core	NA	Secreted	Core-Chromosome
M_FR13_EuGene_00110301	188	FR13_Cont06	3603525	3603712	188	100	100	1.09e-95	1	FR13_Cont06-3603525-3603712	Core	NA	Secreted	Core-Chromosome
M_FR13_EuGene_00110311	460	FR13_Cont06	3605394	3605853	460	100	100	0	1	FR13_Cont06-3605394-3605853	Core	NA	Secreted	Core-Chromosome
M_FR13_EuGene_00110331	539	FR13_Cont06	3611411	3611949	539	100	100	0	1	FR13_Cont06-3611411-3611949	Core	NA	Secreted	Core-Chromosome
M_FR13_EuGene_00110361	286	FR13_Cont06	3625004	3625289	286	100	100	5.77e-150	1	FR13_Cont06-3625004-3625289	Core	NA	Secreted	Core-Chromosome
M_FR13_EuGene_00110431	1247	FR13_Cont03	1844161	1845407	1247	100	100	0	1	FR13_Cont03-1844161-1845407	Core	NA	Secreted	Core-Chromosome
M_FR13_EuGene_00110671	1837	FR13_Cont02	1566553	1564717	1837	100	100	0	1	FR13_Cont02-1566553-1564717	Core	NA	Secreted	Core-Chromosome
M_FR13_EuGene_00110681	1684	FR13_Cont02	1561303	1559620	1684	100	100	0	1	FR13_Cont02-1561303-1559620	Core	NA	Secreted	Core-Chromosome
M_FR13_EuGene_00110721	907	FR13_Cont02	1550545	1549639	907	100	100	0	1	FR13_Cont02-1550545-1549639	Core	NA	Secreted	Core-Chromosome
M_FR13_EuGene_00110741	254	FR13_Cont02	1547746	1547493	254	100	100	3.11e-132	1	FR13_Cont02-1547746-1547493	Core	NA	Secreted	Core-Chromosome
M_FR13_EuGene_00110791	1075	FR13_Cont09	1324355	1323281	1075	100	100	0	1	FR13_Cont09-1324355-1323281	NA	Mini	Secreted	Mini-Chromorome
M_FR13_EuGene_00110801	524	FR13_Cont09	1321898	1321375	524	100	100	0	1	FR13_Cont09-1321898-1321375	NA	Mini	Secreted	Mini-Chromorome
M_FR13_EuGene_00110811	1221	FR13_Cont09	1320769	1319549	1221	100	100	0	1	FR13_Cont09-1320769-1319549	NA	Mini	Secreted	Mini-Chromorome
M_FR13_EuGene_00110821	887	FR13_Cont09	1312394	1311508	887	100	100	0	1	FR13_Cont09-1312394-1311508	NA	Mini	Secreted	Mini-Chromorome
M_FR13_EuGene_00110871	377	FR13_Cont09	1298414	1298038	377	100	100	0	1	FR13_Cont09-1298414-1298038	NA	Mini	Secreted	Mini-Chromorome
M_FR13_EuGene_00111071	2186	FR13_Cont02	1850492	1852677	2186	100	100	0	1	FR13_Cont02-1850492-1852677	Core	NA	Secreted	Core-Chromosome
M_FR13_EuGene_00111341	830	FR13_Cont03	5190324	5189495	830	100	100	0	1	FR13_Cont03-5190324-5189495	Core	NA	Secreted	Core-Chromosome
M_FR13_EuGene_00111351	326	FR13_Cont03	5187716	5187391	326	100	100	3.86e-172	1	FR13_Cont03-5187716-5187391	Core	NA	Secreted	Core-Chromosome
M_FR13_EuGene_00111391	1487	FR13_Cont03	5171477	5169990	1488	99.933	100	0	1.00067	FR13_Cont03-5171477-5169990	Core	NA	Secreted	Core-Chromosome
M_FR13_EuGene_00111621	236	FR13_Cont07	2016309	2016544	236	100	100	2.91e-122	1	FR13_Cont07-2016309-2016544	Core	NA	Secreted	Core-Chromosome
M_FR13_EuGene_00111671	299	FR13_Cont03	3065215	3064917	299	100	100	3.59e-157	1	FR13_Cont03-3065215-3064917	Core	NA	Secreted	Core-Chromosome
M_FR13_EuGene_00111861	2387	FR13_Cont02	1813766	1811380	2387	100	100	0	1	FR13_Cont02-1813766-1811380	Core	NA	Secreted	Core-Chromosome
M_FR13_EuGene_00111981	1782	FR13_Cont06	2175338	2177119	1782	100	100	0	1	FR13_Cont06-2175338-2177119	Core	NA	Secreted	Core-Chromosome
M_FR13_EuGene_00112011	554	FR13_Cont01	4895454	4896007	554	100	100	0	1	FR13_Cont01-4895454-4896007	Core	NA	Secreted	Core-Chromosome
M_FR13_EuGene_00112021	1603	FR13_Cont01	4896969	4898571	1603	100	100	0	1	FR13_Cont01-4896969-4898571	Core	NA	Secreted	Core-Chromosome
M_FR13_EuGene_00112081	770	FR13_Cont01	4913166	4913935	770	100	100	0	1	FR13_Cont01-4913166-4913935	Core	NA	Secreted	Core-Chromosome
M_FR13_EuGene_00112121	628	FR13_Cont01	4441195	4440568	628	100	100	0	1	FR13_Cont01-4441195-4440568	Core	NA	Secreted	Core-Chromosome
M_FR13_EuGene_00112291	172	FR13_Cont07	881330	881164	167	100	97	4.65e-84	0.97093	FR13_Cont07-881330-881164	Core	NA	Secreted	Core-Chromosome
M_FR13_EuGene_00112421	901	FR13_Cont01	5331010	5331910	901	100	100	0	1	FR13_Cont01-5331010-5331910	Core	NA	Secreted	Core-Chromosome
M_FR13_EuGene_00112441	2215	FR13_Cont01	5334671	5336885	2215	100	100	0	1	FR13_Cont01-5334671-5336885	Core	NA	Secreted	Core-Chromosome
M_FR13_EuGene_00112641	433	FR13_Cont05	4528990	4528558	433	100	100	0	1	FR13_Cont05-4528990-4528558	Core	NA	Secreted	Core-Chromosome
M_FR13_EuGene_00112651	255	FR13_Cont05	4526627	4526373	255	100	100	8.69e-133	1	FR13_Cont05-4526627-4526373	Core	NA	Secreted	Core-Chromosome
M_FR13_EuGene_00113111	1953	FR13_Cont10	743209	745158	1953	99.846	100	0	1	FR13_Cont10-743209-745158	Core	NA	Secreted	Core-Chromosome
M_FR13_EuGene_00113321	2477	FR13_Cont02	1503848	1506324	2477	100	100	0	1	FR13_Cont02-1503848-1506324	Core	NA	Secreted	Core-Chromosome
M_FR13_EuGene_00113371	728	FR13_Cont02	1513827	1514554	728	100	100	0	1	FR13_Cont02-1513827-1514554	Core	NA	Secreted	Core-Chromosome
M_FR13_EuGene_00113751	1557	FR13_Cont08	488320	489876	1557	100	100	0	1	FR13_Cont08-488320-489876	Core	NA	Secreted	Core-Chromosome
M_FR13_EuGene_00113891	525	FR13_Cont04	5014688	5014164	525	100	100	0	1	FR13_Cont04-5014688-5014164	Core	NA	Secreted	Core-Chromosome
M_FR13_EuGene_00113931	358	FR13_Cont04	5007354	5006997	358	100	100	0	1	FR13_Cont04-5007354-5006997	Core	NA	Secreted	Core-Chromosome
M_FR13_EuGene_00114031	1157	FR13_Cont02	1390586	1389430	1157	100	100	0	1	FR13_Cont02-1390586-1389430	Core	NA	Secreted	Core-Chromosome
M_FR13_EuGene_00114041	809	FR13_Cont02	1387368	1386560	809	100	100	0	1	FR13_Cont02-1387368-1386560	Core	NA	Secreted	Core-Chromosome
M_FR13_EuGene_00114061	1046	FR13_Cont02	1385549	1384504	1046	100	100	0	1	FR13_Cont02-1385549-1384504	Core	NA	Secreted	Core-Chromosome
M_FR13_EuGene_00114081	3364	FR13_Cont02	1383663	1380300	3364	100	100	0	1	FR13_Cont02-1383663-1380300	Core	NA	Secreted	Core-Chromosome
M_FR13_EuGene_00114091	1735	FR13_Cont03	5262676	5264410	1735	100	100	0	1	FR13_Cont03-5262676-5264410	Core	NA	Secreted	Core-Chromosome
M_FR13_EuGene_00114541	1042	FR13_Cont02	1740863	1741904	1042	100	100	0	1	FR13_Cont02-1740863-1741904	Core	NA	Secreted	Core-Chromosome
M_FR13_EuGene_00114551	817	FR13_Cont02	1745799	1746615	817	100	100	0	1	FR13_Cont02-1745799-1746615	Core	NA	Secreted	Core-Chromosome
M_FR13_EuGene_00114581	3023	FR13_Cont08	185607	188622	3023	99.768	100	0	1	FR13_Cont08-185607-188622	Core	NA	Secreted	Core-Chromosome
M_FR13_EuGene_00114591	109	FR13_Cont08	192895	193003	109	100	100	4.74e-52	1	FR13_Cont08-192895-193003	Core	NA	Secreted	Core-Chromosome
M_FR13_EuGene_00114631	239	FR13_Cont08	202451	202689	239	100	100	6.35e-124	1	FR13_Cont08-202451-202689	Core	NA	Secreted	Core-Chromosome
M_FR13_EuGene_00114671	1608	FR13_Cont11	1142401	1144008	1608	100	100	0	1	FR13_Cont11-1142401-1144008	Core	NA	Secreted	Core-Chromosome
M_FR13_EuGene_00114681	691	FR13_Cont11	1146351	1147041	691	100	100	0	1	FR13_Cont11-1146351-1147041	Core	NA	Secreted	Core-Chromosome
M_FR13_EuGene_00114731	915	FR13_Cont11	1155357	1156271	915	100	100	0	1	FR13_Cont11-1155357-1156271	Core	NA	Secreted	Core-Chromosome
M_FR13_EuGene_00114741	1990	FR13_Cont11	1156905	1158894	1990	100	100	0	1	FR13_Cont11-1156905-1158894	Core	NA	Secreted	Core-Chromosome
M_FR13_EuGene_00114781	610	FR13_Cont08	389746	389136	611	99.836	100	0	1.00164	FR13_Cont08-389746-389136	Core	NA	Secreted	Core-Chromosome
M_FR13_EuGene_00115511	1489	FR13_Cont01	2142591	2141121	1471	99.932	99	0	0.987911	FR13_Cont01-2142591-2141121	Core	NA	Secreted	Core-Chromosome
M_FR13_EuGene_00115521	239	FR13_Cont06	1259595	1259357	239	100	100	6.35e-124	1	FR13_Cont06-1259595-1259357	Core	NA	Secreted	Core-Chromosome
M_FR13_EuGene_00115571	473	FR13_Cont06	1238881	1238409	473	100	100	0	1	FR13_Cont06-1238881-1238409	Core	NA	Secreted	Core-Chromosome
M_FR13_EuGene_00115581	511	FR13_Cont06	1237397	1236887	511	100	100	0	1	FR13_Cont06-1237397-1236887	Core	NA	Secreted	Core-Chromosome
M_FR13_EuGene_00115631	299	FR13_Cont02	6459488	6459190	299	100	100	3.59e-157	1	FR13_Cont02-6459488-6459190	Core	NA	Secreted	Core-Chromosome
M_FR13_EuGene_00115661	814	FR13_Cont02	6455791	6454978	814	100	100	0	1	FR13_Cont02-6455791-6454978	Core	NA	Secreted	Core-Chromosome
M_FR13_EuGene_00116121	2086	FR13_Cont10	641911	639826	2086	100	100	0	1	FR13_Cont10-641911-639826	Core	NA	Secreted	Core-Chromosome
M_FR13_EuGene_00116211	1038	FR13_Cont02	1774161	1775198	1038	100	100	0	1	FR13_Cont02-1774161-1775198	Core	NA	Secreted	Core-Chromosome
M_FR13_EuGene_00116221	704	FR13_Cont02	1775516	1776219	704	100	100	0	1	FR13_Cont02-1775516-1776219	Core	NA	Secreted	Core-Chromosome
M_FR13_EuGene_00116231	1854	FR13_Cont02	1777930	1779783	1854	100	100	0	1	FR13_Cont02-1777930-1779783	Core	NA	Secreted	Core-Chromosome
M_FR13_EuGene_00116421	380	FR13_Cont05	4559768	4559389	380	100	100	0	1	FR13_Cont05-4559768-4559389	Core	NA	Secreted	Core-Chromosome
M_FR13_EuGene_00116451	383	FR13_Cont05	4553906	4553524	383	100	100	0	1	FR13_Cont05-4553906-4553524	Core	NA	Secreted	Core-Chromosome
M_FR13_EuGene_00116481	610	FR13_Cont05	4546415	4545806	610	100	100	0	1	FR13_Cont05-4546415-4545806	Core	NA	Secreted	Core-Chromosome
M_FR13_EuGene_00116491	1435	FR13_Cont01	5629235	5627801	1435	100	100	0	1	FR13_Cont01-5629235-5627801	Core	NA	Secreted	Core-Chromosome
M_FR13_EuGene_00116561	2457	FR13_Cont12	546917	544461	2457	100	100	0	1	FR13_Cont12-546917-544461	Core	NA	Secreted	Core-Chromosome
M_FR13_EuGene_00116631	1726	FR13_Cont02	3293551	3295276	1726	100	100	0	1	FR13_Cont02-3293551-3295276	Core	NA	Secreted	Core-Chromosome
M_FR13_EuGene_00116651	1029	FR13_Cont02	3297656	3298684	1029	100	100	0	1	FR13_Cont02-3297656-3298684	Core	NA	Secreted	Core-Chromosome
M_FR13_EuGene_00116691	392	FR13_Cont01	2111610	2111219	392	100	100	0	1	FR13_Cont01-2111610-2111219	Core	NA	Secreted	Core-Chromosome
M_FR13_EuGene_00116771	911	FR13_Cont01	116302	117212	911	100	100	0	1	FR13_Cont01-116302-117212	Core	NA	Secreted	Core-Chromosome
M_FR13_EuGene_00116921	1667	FR13_Cont02	5966170	5964504	1667	100	100	0	1	FR13_Cont02-5966170-5964504	Core	NA	Secreted	Core-Chromosome
M_FR13_EuGene_00117211	1382	FR13_Cont02	6669665	6671046	1382	100	100	0	1	FR13_Cont02-6669665-6671046	Core	NA	Secreted	Core-Chromosome
M_FR13_EuGene_00117221	239	FR13_Cont06	473689	473927	239	100	100	6.35e-124	1	FR13_Cont06-473689-473927	Core	NA	Secreted	Core-Chromosome
M_FR13_EuGene_00117241	344	FR13_Cont06	475621	475964	344	100	100	0	1	FR13_Cont06-475621-475964	Core	NA	Secreted	Core-Chromosome
M_FR13_EuGene_00117281	296	FR13_Cont06	482005	482300	296	100	100	1.65e-155	1	FR13_Cont06-482005-482300	Core	NA	Secreted	Core-Chromosome
M_FR13_EuGene_00117291	1270	FR13_Cont06	488352	489621	1270	100	100	0	1	FR13_Cont06-488352-489621	Core	NA	Secreted	Core-Chromosome
M_FR13_EuGene_00117571	123	FR13_Cont06	1270454	1270576	123	100	100	9e-60	1	FR13_Cont06-1270454-1270576	Core	NA	Secreted	Core-Chromosome
M_FR13_EuGene_00117601	479	FR13_Cont06	1282331	1282809	479	100	100	0	1	FR13_Cont06-1282331-1282809	Core	NA	Secreted	Core-Chromosome
M_FR13_EuGene_00117651	248	FR13_Cont06	1292234	1292481	248	100	100	6.56e-129	1	FR13_Cont06-1292234-1292481	Core	NA	Secreted	Core-Chromosome
M_FR13_EuGene_00117661	179	FR13_Cont06	1293050	1293228	179	100	100	1.04e-90	1	FR13_Cont06-1293050-1293228	Core	NA	Secreted	Core-Chromosome
M_FR13_EuGene_00117871	1245	FR13_Cont06	3286108	3287354	1247	99.84	100	0	1.00161	FR13_Cont06-3286108-3287354	Core	NA	Secreted	Core-Chromosome
M_FR13_EuGene_00118101	885	FR13_Cont02	39430	38546	887	99.549	100	0	1.00226	FR13_Cont02-39430-38546	Core	NA	Secreted	Core-Chromosome
M_FR13_EuGene_00118101	885	FR13_Cont18	10354	11233	885	99.435	100	0	1	FR13_Cont18-10354-11233	Core	NA	Secreted	Core-Chromosome
M_FR13_EuGene_00118101	885	FR13_Cont28	21984	22864	886	99.323	100	0	1.00113	FR13_Cont28-21984-22864	Core	NA	Secreted	Core-Chromosome
M_FR13_EuGene_00118101	885	FR13_Cont03	2309732	2308852	885	99.322	100	0	1	FR13_Cont03-2309732-2308852	Core	NA	Secreted	Core-Chromosome
M_FR13_EuGene_00118161	383	FR13_Cont02	1702143	1701761	383	100	100	0	1	FR13_Cont02-1702143-1701761	Core	NA	Secreted	Core-Chromosome
M_FR13_EuGene_00118171	385	FR13_Cont02	1700214	1699830	385	100	100	0	1	FR13_Cont02-1700214-1699830	Core	NA	Secreted	Core-Chromosome
M_FR13_EuGene_00118421	1584	FR13_Cont04	3129590	3131173	1584	100	100	0	1	FR13_Cont04-3129590-3131173	Core	NA	Secreted	Core-Chromosome
M_FR13_EuGene_00118471	279	FR13_Cont01	6212965	6213243	279	100	100	4.37e-146	1	FR13_Cont01-6212965-6213243	Core	NA	Secreted	Core-Chromosome
M_FR13_EuGene_00118481	549	FR13_Cont01	6219737	6220285	549	100	100	0	1	FR13_Cont01-6219737-6220285	Core	NA	Secreted	Core-Chromosome
M_FR13_EuGene_00118531	422	FR13_Cont03	4364193	4364614	422	100	100	0	1	FR13_Cont03-4364193-4364614	Core	NA	Secreted	Core-Chromosome
M_FR13_EuGene_00118581	1569	FR13_Cont03	4382673	4384237	1569	99.745	100	0	1	FR13_Cont03-4382673-4384237	Core	NA	Secreted	Core-Chromosome
M_FR13_EuGene_00118611	296	FR13_Cont06	3852473	3852178	296	100	100	1.65e-155	1	FR13_Cont06-3852473-3852178	Core	NA	Secreted	Core-Chromosome
M_FR13_EuGene_00118621	676	FR13_Cont06	3851159	3850483	677	99.409	100	0	1.00148	FR13_Cont06-3851159-3850483	Core	NA	Secreted	Core-Chromosome
M_FR13_EuGene_00118641	765	FR13_Cont06	3846362	3845598	765	100	100	0	1	FR13_Cont06-3846362-3845598	Core	NA	Secreted	Core-Chromosome
M_FR13_EuGene_00118731	1367	FR13_Cont06	3397490	3396124	1367	100	100	0	1	FR13_Cont06-3397490-3396124	Core	NA	Secreted	Core-Chromosome
M_FR13_EuGene_00118791	278	FR13_Cont03	5856710	5856987	278	100	100	1.57e-145	1	FR13_Cont03-5856710-5856987	Core	NA	Secreted	Core-Chromosome
M_FR13_EuGene_00118801	511	FR13_Cont03	5858452	5858962	511	100	100	0	1	FR13_Cont03-5858452-5858962	Core	NA	Secreted	Core-Chromosome
M_FR13_EuGene_00118841	473	FR13_Cont03	5865981	5866453	473	100	100	0	1	FR13_Cont03-5865981-5866453	Core	NA	Secreted	Core-Chromosome
M_FR13_EuGene_00118851	602	FR13_Cont03	5866679	5867280	602	100	100	0	1	FR13_Cont03-5866679-5867280	Core	NA	Secreted	Core-Chromosome
M_FR13_EuGene_00118941	1541	FR13_Cont02	1460538	1462078	1541	100	100	0	1	FR13_Cont02-1460538-1462078	Core	NA	Secreted	Core-Chromosome
M_FR13_EuGene_00119091	383	FR13_Cont02	526613	526231	383	100	100	0	1	FR13_Cont02-526613-526231	Core	NA	Secreted	Core-Chromosome
M_FR13_EuGene_00119151	1421	FR13_Cont03	1953447	1952027	1421	100	100	0	1	FR13_Cont03-1953447-1952027	Core	NA	Secreted	Core-Chromosome
M_FR13_EuGene_00119241	670	FR13_Cont04	2260476	2259807	670	100	100	0	1	FR13_Cont04-2260476-2259807	Core	NA	Secreted	Core-Chromosome
M_FR13_EuGene_00119251	1068	FR13_Cont04	2258206	2257139	1068	100	100	0	1	FR13_Cont04-2258206-2257139	Core	NA	Secreted	Core-Chromosome
M_FR13_EuGene_00119261	916	FR13_Cont04	2256129	2255214	916	100	100	0	1	FR13_Cont04-2256129-2255214	Core	NA	Secreted	Core-Chromosome
M_FR13_EuGene_00119351	875	FR13_Cont05	148356	147482	875	100	100	0	1	FR13_Cont05-148356-147482	Core	NA	Secreted	Core-Chromosome
M_FR13_EuGene_00119471	1577	FR13_Cont09	1244933	1243357	1577	100	100	0	1	FR13_Cont09-1244933-1243357	NA	Mini	Secreted	Mini-Chromorome
M_FR13_EuGene_00119521	886	FR13_Cont01	1571552	1572437	886	100	100	0	1	FR13_Cont01-1571552-1572437	Core	NA	Secreted	Core-Chromosome
M_FR13_EuGene_00119641	597	FR13_Cont03	460925	460329	597	100	100	0	1	FR13_Cont03-460925-460329	Core	NA	Secreted	Core-Chromosome
M_FR13_EuGene_00119661	1187	FR13_Cont03	454097	452911	1187	100	100	0	1	FR13_Cont03-454097-452911	Core	NA	Secreted	Core-Chromosome
M_FR13_EuGene_00119771	1033	FR13_Cont04	4660918	4661950	1033	100	100	0	1	FR13_Cont04-4660918-4661950	Core	NA	Secreted	Core-Chromosome
M_FR13_EuGene_00119781	521	FR13_Cont04	4663996	4664516	521	100	100	0	1	FR13_Cont04-4663996-4664516	Core	NA	Secreted	Core-Chromosome
M_FR13_EuGene_00119991	445	FR13_Cont04	367676	368120	445	100	100	0	1	FR13_Cont04-367676-368120	Core	NA	Secreted	Core-Chromosome
M_FR13_EuGene_00120081	469	FR13_Cont06	70449	70917	469	100	100	0	1	FR13_Cont06-70449-70917	Core	NA	Secreted	Core-Chromosome
M_FR13_EuGene_00120101	1276	FR13_Cont04	3669445	3668170	1276	100	100	0	1	FR13_Cont04-3669445-3668170	Core	NA	Secreted	Core-Chromosome
M_FR13_EuGene_00120321	741	FR13_Cont04	3438942	3439682	741	100	100	0	1	FR13_Cont04-3438942-3439682	Core	NA	Secreted	Core-Chromosome
M_FR13_EuGene_00120341	1031	FR13_Cont04	3441037	3442067	1031	100	100	0	1	FR13_Cont04-3441037-3442067	Core	NA	Secreted	Core-Chromosome
M_FR13_EuGene_00120481	1194	FR13_Cont02	6379818	6378625	1194	100	100	0	1	FR13_Cont02-6379818-6378625	Core	NA	Secreted	Core-Chromosome
M_FR13_EuGene_00120601	312	FR13_Cont02	3738857	3738546	312	100	100	2.23e-164	1	FR13_Cont02-3738857-3738546	Core	NA	Secreted	Core-Chromosome
M_FR13_EuGene_00120611	1640	FR13_Cont02	3736714	3735075	1640	100	100	0	1	FR13_Cont02-3736714-3735075	Core	NA	Secreted	Core-Chromosome
M_FR13_EuGene_00120731	492	FR13_Cont04	778424	778915	492	100	100	0	1	FR13_Cont04-778424-778915	Core	NA	Secreted	Core-Chromosome
M_FR13_EuGene_00120961	1003	FR13_Cont09	234737	233735	1003	100	100	0	1	FR13_Cont09-234737-233735	NA	Mini	Secreted	Mini-Chromorome
M_FR13_EuGene_00120971	724	FR13_Cont09	233732	233009	724	100	100	0	1	FR13_Cont09-233732-233009	NA	Mini	Secreted	Mini-Chromorome
M_FR13_EuGene_00121181	395	FR13_Cont04	4978049	4977655	395	100	100	0	1	FR13_Cont04-4978049-4977655	Core	NA	Secreted	Core-Chromosome
M_FR13_EuGene_00121201	301	FR13_Cont04	4972604	4972304	301	100	100	2.8e-158	1	FR13_Cont04-4972604-4972304	Core	NA	Secreted	Core-Chromosome
M_FR13_EuGene_00121221	1070	FR13_Cont09	1287193	1286124	1070	100	100	0	1	FR13_Cont09-1287193-1286124	NA	Mini	Secreted	Mini-Chromorome
M_FR13_EuGene_00121411	1654	FR13_Cont09	216285	214632	1654	100	100	0	1	FR13_Cont09-216285-214632	NA	Mini	Secreted	Mini-Chromorome
M_FR13_EuGene_00121521	909	FR13_Cont07	1116470	1115562	909	100	100	0	1	FR13_Cont07-1116470-1115562	Core	NA	Secreted	Core-Chromosome
M_FR13_EuGene_00121531	221	FR13_Cont07	1115216	1114996	221	100	100	5.93e-114	1	FR13_Cont07-1115216-1114996	Core	NA	Secreted	Core-Chromosome
M_FR13_EuGene_00121731	272	FR13_Cont02	6212621	6212350	272	100	100	3.31e-142	1	FR13_Cont02-6212621-6212350	Core	NA	Secreted	Core-Chromosome
M_FR13_EuGene_00121751	308	FR13_Cont02	6209876	6209569	308	100	100	3.68e-162	1	FR13_Cont02-6209876-6209569	Core	NA	Secreted	Core-Chromosome
M_FR13_EuGene_00122001	377	FR13_Cont06	3960513	3960137	377	100	100	0	1	FR13_Cont06-3960513-3960137	Core	NA	Secreted	Core-Chromosome
M_FR13_EuGene_00122081	236	FR13_Cont02	1788871	1789106	236	100	100	2.91e-122	1	FR13_Cont02-1788871-1789106	Core	NA	Secreted	Core-Chromosome
M_FR13_EuGene_00122091	383	FR13_Cont02	1793184	1793566	383	100	100	0	1	FR13_Cont02-1793184-1793566	Core	NA	Secreted	Core-Chromosome
M_FR13_EuGene_00122101	664	FR13_Cont02	1794200	1794863	664	100	100	0	1	FR13_Cont02-1794200-1794863	Core	NA	Secreted	Core-Chromosome
M_FR13_EuGene_00122321	1152	FR13_Cont13	241742	242893	1152	100	100	0	1	FR13_Cont13-241742-242893	Core	NA	Secreted	Core-Chromosome
M_FR13_EuGene_00122351	550	FR13_Cont05	239535	238986	550	100	100	0	1	FR13_Cont05-239535-238986	Core	NA	Secreted	Core-Chromosome
M_FR13_EuGene_00122631	620	FR13_Cont12	457817	458436	620	100	100	0	1	FR13_Cont12-457817-458436	Core	NA	Secreted	Core-Chromosome
M_FR13_EuGene_00122641	1036	FR13_Cont12	459262	460297	1036	100	100	0	1	FR13_Cont12-459262-460297	Core	NA	Secreted	Core-Chromosome
M_FR13_EuGene_00122991	630	FR13_Cont03	4734338	4734967	630	100	100	0	1	FR13_Cont03-4734338-4734967	Core	NA	Secreted	Core-Chromosome
M_FR13_EuGene_00123121	930	FR13_Cont06	1486262	1487191	930	100	100	0	1	FR13_Cont06-1486262-1487191	Core	NA	Secreted	Core-Chromosome
M_FR13_EuGene_00123631	833	FR13_Cont02	1302416	1303248	833	100	100	0	1	FR13_Cont02-1302416-1303248	Core	NA	Secreted	Core-Chromosome
M_FR13_EuGene_00123661	613	FR13_Cont02	1310873	1311485	613	100	100	0	1	FR13_Cont02-1310873-1311485	Core	NA	Secreted	Core-Chromosome
M_FR13_EuGene_00123741	717	FR13_Cont04	1850167	1850883	717	100	100	0	1	FR13_Cont04-1850167-1850883	Core	NA	Secreted	Core-Chromosome
M_FR13_EuGene_00123801	596	FR13_Cont06	3765461	3766056	596	100	100	0	1	FR13_Cont06-3765461-3766056	Core	NA	Secreted	Core-Chromosome
M_FR13_EuGene_00123831	1119	FR13_Cont06	838385	837267	1119	100	100	0	1	FR13_Cont06-838385-837267	Core	NA	Secreted	Core-Chromosome
M_FR13_EuGene_00123921	836	FR13_Cont01	3925450	3926285	836	100	100	0	1	FR13_Cont01-3925450-3926285	Core	NA	Secreted	Core-Chromosome
M_FR13_EuGene_00124181	345	FR13_Cont03	44723	44379	345	100	100	0	1	FR13_Cont03-44723-44379	Core	NA	Secreted	Core-Chromosome
M_FR13_EuGene_00124351	694	FR13_Cont03	4387152	4387845	694	100	100	0	1	FR13_Cont03-4387152-4387845	Core	NA	Secreted	Core-Chromosome
M_FR13_EuGene_00124391	694	FR13_Cont01	3014464	3015157	694	100	100	0	1	FR13_Cont01-3014464-3015157	Core	NA	Secreted	Core-Chromosome
M_FR13_EuGene_00124531	185	FR13_Cont02	2224685	2224869	185	100	100	4.99e-94	1	FR13_Cont02-2224685-2224869	Core	NA	Secreted	Core-Chromosome
M_FR13_EuGene_00125141	882	FR13_Cont11	423703	424584	882	100	100	0	1	FR13_Cont11-423703-424584	Core	NA	Secreted	Core-Chromosome
M_FR13_EuGene_00125361	365	FR13_Cont02	6538412	6538776	365	100	100	0	1	FR13_Cont02-6538412-6538776	Core	NA	Secreted	Core-Chromosome
M_FR13_EuGene_00125371	622	FR13_Cont02	6539348	6539969	622	100	100	0	1	FR13_Cont02-6539348-6539969	Core	NA	Secreted	Core-Chromosome
M_FR13_EuGene_00125421	744	FR13_Cont06	2408750	2408007	744	100	100	0	1	FR13_Cont06-2408750-2408007	Core	NA	Secreted	Core-Chromosome
M_FR13_EuGene_00125541	332	FR13_Cont06	3825021	3824690	332	100	100	1.82e-175	1	FR13_Cont06-3825021-3824690	Core	NA	Secreted	Core-Chromosome
M_FR13_EuGene_00126131	1526	FR13_Cont01	5809605	5811130	1526	100	100	0	1	FR13_Cont01-5809605-5811130	Core	NA	Secreted	Core-Chromosome
M_FR13_EuGene_00126161	1037	FR13_Cont01	5818853	5819889	1037	100	100	0	1	FR13_Cont01-5818853-5819889	Core	NA	Secreted	Core-Chromosome
M_FR13_EuGene_00126291	996	FR13_Cont05	3799808	3800803	996	100	100	0	1	FR13_Cont05-3799808-3800803	Core	NA	Secreted	Core-Chromosome
M_FR13_EuGene_00126331	722	FR13_Cont08	1290252	1289531	722	100	100	0	1	FR13_Cont08-1290252-1289531	Core	NA	Secreted	Core-Chromosome
M_FR13_EuGene_00126351	1148	FR13_Cont01	3719866	3721013	1148	100	100	0	1	FR13_Cont01-3719866-3721013	Core	NA	Secreted	Core-Chromosome
M_FR13_EuGene_00126711	705	FR13_Cont03	5313232	5312528	705	100	100	0	1	FR13_Cont03-5313232-5312528	Core	NA	Secreted	Core-Chromosome
M_FR13_EuGene_00126781	1755	FR13_Cont06	2272187	2273931	1755	99.43	100	0	1	FR13_Cont06-2272187-2273931	Core	NA	Secreted	Core-Chromosome
M_FR13_EuGene_00126911	563	FR13_Cont02	4705116	4705678	563	100	100	0	1	FR13_Cont02-4705116-4705678	Core	NA	Secreted	Core-Chromosome
M_FR13_EuGene_00127011	308	FR13_Cont05	4597818	4598125	308	100	100	3.68e-162	1	FR13_Cont05-4597818-4598125	Core	NA	Secreted	Core-Chromosome
M_FR13_EuGene_00127151	311	FR13_Cont07	836763	836453	311	100	100	8e-164	1	FR13_Cont07-836763-836453	Core	NA	Secreted	Core-Chromosome
M_FR13_EuGene_00127161	747	FR13_Cont07	834287	833541	747	100	100	0	1	FR13_Cont07-834287-833541	Core	NA	Secreted	Core-Chromosome
M_FR13_EuGene_00127441	331	FR13_Cont08	11398	11068	331	100	100	6.53e-175	1	FR13_Cont08-11398-11068	Core	NA	Secreted	Core-Chromosome
M_FR13_EuGene_00127461	1571	FR13_Cont01	5194934	5196504	1571	100	100	0	1	FR13_Cont01-5194934-5196504	Core	NA	Secreted	Core-Chromosome
M_FR13_EuGene_00127541	206	FR13_Cont05	1056451	1056246	206	100	100	1.19e-105	1	FR13_Cont05-1056451-1056246	Core	NA	Secreted	Core-Chromosome
M_FR13_EuGene_00127591	398	FR13_Cont12	454151	453754	398	100	100	0	1	FR13_Cont12-454151-453754	Core	NA	Secreted	Core-Chromosome
M_FR13_EuGene_00127871	1621	FR13_Cont10	1426030	1424410	1621	100	100	0	1	FR13_Cont10-1426030-1424410	Core	NA	Secreted	Core-Chromosome
M_FR13_EuGene_00128061	1083	FR13_Cont01	1294740	1293659	1083	99.908	100	0	1	FR13_Cont01-1294740-1293659	Core	NA	Secreted	Core-Chromosome
M_FR13_EuGene_00128391	2174	FR13_Cont05	3871383	3869210	2174	100	100	0	1	FR13_Cont05-3871383-3869210	Core	NA	Secreted	Core-Chromosome
M_FR13_EuGene_00128431	428	FR13_Cont04	365305	364878	428	100	100	0	1	FR13_Cont04-365305-364878	Core	NA	Secreted	Core-Chromosome
M_FR13_EuGene_00128511	1252	FR13_Cont03	5381523	5382774	1252	100	100	0	1	FR13_Cont03-5381523-5382774	Core	NA	Secreted	Core-Chromosome
M_FR13_EuGene_00128761	232	FR13_Cont07	703940	704172	233	99.571	100	2.22e-118	1.00431	FR13_Cont07-703940-704172	Core	NA	Secreted	Core-Chromosome
M_FR13_EuGene_00128821	501	FR13_Cont03	5418392	5417892	501	100	100	0	1	FR13_Cont03-5418392-5417892	Core	NA	Secreted	Core-Chromosome
M_FR13_EuGene_00129001	924	FR13_Cont09	1621584	1622507	924	100	100	0	1	FR13_Cont09-1621584-1622507	NA	Mini	Secreted	Mini-Chromorome
M_FR13_EuGene_00129011	341	FR13_Cont09	1624240	1624580	341	100	100	1.86e-180	1	FR13_Cont09-1624240-1624580	NA	Mini	Secreted	Mini-Chromorome
M_FR13_EuGene_00129011	341	FR13_Cont09	116152	115812	341	99.12	100	1.87e-175	1	FR13_Cont09-116152-115812	NA	Mini	Secreted	Mini-Chromorome
M_FR13_EuGene_00129081	676	FR13_Cont01	4323599	4322924	676	100	100	0	1	FR13_Cont01-4323599-4322924	Core	NA	Secreted	Core-Chromosome
M_FR13_EuGene_00129141	751	FR13_Cont05	1153259	1154009	751	100	100	0	1	FR13_Cont05-1153259-1154009	Core	NA	Secreted	Core-Chromosome
M_FR13_EuGene_00129181	196	FR13_Cont08	1042544	1042739	196	100	100	4.09e-100	1	FR13_Cont08-1042544-1042739	Core	NA	Secreted	Core-Chromosome
M_FR13_EuGene_00129201	151	FR13_Cont08	1051057	1051207	151	100	100	3.13e-75	1	FR13_Cont08-1051057-1051207	Core	NA	Secreted	Core-Chromosome
M_FR13_EuGene_00129271	764	FR13_Cont10	1445385	1446148	764	100	100	0	1	FR13_Cont10-1445385-1446148	Core	NA	Secreted	Core-Chromosome
M_FR13_EuGene_00129391	1770	FR13_Cont07	1166606	1168375	1770	100	100	0	1	FR13_Cont07-1166606-1168375	Core	NA	Secreted	Core-Chromosome
M_FR13_EuGene_00129541	1142	FR13_Cont02	5746016	5747157	1142	100	100	0	1	FR13_Cont02-5746016-5747157	Core	NA	Secreted	Core-Chromosome
M_FR13_EuGene_00129621	1209	FR13_Cont03	2892239	2893447	1209	100	100	0	1	FR13_Cont03-2892239-2893447	Core	NA	Secreted	Core-Chromosome
M_FR13_EuGene_00129831	1725	FR13_Cont04	402762	404486	1725	100	100	0	1	FR13_Cont04-402762-404486	Core	NA	Secreted	Core-Chromosome
M_FR13_EuGene_00129921	534	FR13_Cont09	764273	764806	534	100	100	0	1	FR13_Cont09-764273-764806	NA	Mini	Secreted	Mini-Chromorome
M_FR13_EuGene_00130041	1436	FR13_Cont21	26476	27911	1436	100	100	0	1	FR13_Cont21-26476-27911	Core	NA	Secreted	Core-Chromosome
M_FR13_EuGene_00130151	341	FR13_Cont02	6574406	6574066	341	100	100	1.86e-180	1	FR13_Cont02-6574406-6574066	Core	NA	Secreted	Core-Chromosome
M_FR13_EuGene_00130401	1586	FR13_Cont03	540386	538800	1588	99.559	100	0	1.00126	FR13_Cont03-540386-538800	Core	Mini	Secreted	Core-Chromosome
M_FR13_EuGene_00130401	1586	FR13_Cont23	30476	28901	1586	99.306	100	0	1	FR13_Cont23-30476-28901	Core	Mini	Secreted	Mini-Chromorome
M_FR13_EuGene_00130411	152	FR13_Cont03	538392	538241	152	100	100	8.78e-76	1	FR13_Cont03-538392-538241	Core	Mini	Secreted	Core-Chromosome
M_FR13_EuGene_00130411	152	FR13_Cont23	28492	28341	152	100	100	8.78e-76	1	FR13_Cont23-28492-28341	Core	Mini	Secreted	Mini-Chromorome
M_FR13_EuGene_00130451	2025	FR13_Cont01	3521271	3523295	2025	100	100	0	1	FR13_Cont01-3521271-3523295	Core	NA	Secreted	Core-Chromosome
M_FR13_EuGene_00130761	416	FR13_Cont04	253179	252764	416	100	100	0	1	FR13_Cont04-253179-252764	Core	NA	Secreted	Core-Chromosome
M_FR13_EuGene_00131061	982	FR13_Cont09	316676	315695	982	100	100	0	1	FR13_Cont09-316676-315695	NA	Mini	Secreted	Mini-Chromorome
M_FR13_EuGene_00131091	345	FR13_Cont10	1087459	1087803	345	100	100	0	1	FR13_Cont10-1087459-1087803	Core	NA	Secreted	Core-Chromosome
M_FR13_EuGene_00131141	580	FR13_Cont04	4803404	4802825	580	100	100	0	1	FR13_Cont04-4803404-4802825	Core	NA	Secreted	Core-Chromosome
M_FR13_EuGene_00131291	1159	FR13_Cont02	2536878	2535720	1159	100	100	0	1	FR13_Cont02-2536878-2535720	Core	NA	Secreted	Core-Chromosome
M_FR13_EuGene_00131481	875	FR13_Cont12	510360	509486	875	100	100	0	1	FR13_Cont12-510360-509486	Core	NA	Secreted	Core-Chromosome
M_FR13_EuGene_00131701	1674	FR13_Cont12	442132	440459	1674	100	100	0	1	FR13_Cont12-442132-440459	Core	NA	Secreted	Core-Chromosome
M_FR13_EuGene_00132101	486	FR13_Cont04	1862456	1862941	486	100	100	0	1	FR13_Cont04-1862456-1862941	Core	NA	Secreted	Core-Chromosome
M_FR13_EuGene_00132121	425	FR13_Cont04	4751538	4751962	425	100	100	0	1	FR13_Cont04-4751538-4751962	Core	NA	Secreted	Core-Chromosome
M_FR13_EuGene_00132421	431	FR13_Cont08	641405	641833	429	99.534	99	0	0.99536	FR13_Cont08-641405-641833	Core	NA	Secreted	Core-Chromosome
M_FR13_EuGene_00132461	1173	FR13_Cont03	2630530	2629358	1173	100	100	0	1	FR13_Cont03-2630530-2629358	Core	NA	Secreted	Core-Chromosome
M_FR13_EuGene_00132481	233	FR13_Cont10	1572730	1572498	233	100	100	1.34e-120	1	FR13_Cont10-1572730-1572498	Core	NA	Secreted	Core-Chromosome
M_FR13_EuGene_00132611	2564	FR13_Cont02	3932970	3935533	2564	100	100	0	1	FR13_Cont02-3932970-3935533	Core	NA	Secreted	Core-Chromosome
M_FR13_EuGene_00132641	1107	FR13_Cont06	1489866	1488760	1107	100	100	0	1	FR13_Cont06-1489866-1488760	Core	NA	Secreted	Core-Chromosome
M_FR13_EuGene_00132671	543	FR13_Cont03	4577114	4576572	543	100	100	0	1	FR13_Cont03-4577114-4576572	Core	NA	Secreted	Core-Chromosome
M_FR13_EuGene_00132681	1434	FR13_Cont03	4575515	4574082	1434	100	100	0	1	FR13_Cont03-4575515-4574082	Core	NA	Secreted	Core-Chromosome
M_FR13_EuGene_00132961	185	FR13_Cont06	3599557	3599741	185	100	100	4.99e-94	1	FR13_Cont06-3599557-3599741	Core	NA	Secreted	Core-Chromosome
M_FR13_EuGene_00133311	1783	FR13_Cont06	3697418	3699200	1783	100	100	0	1	FR13_Cont06-3697418-3699200	Core	NA	Secreted	Core-Chromosome
M_FR13_EuGene_00133331	530	FR13_Cont06	485753	485224	530	100	100	0	1	FR13_Cont06-485753-485224	Core	NA	Secreted	Core-Chromosome
M_FR13_EuGene_00133381	1266	FR13_Cont08	178483	177218	1266	100	100	0	1	FR13_Cont08-178483-177218	Core	NA	Secreted	Core-Chromosome
M_FR13_EuGene_00133731	1016	FR13_Cont11	184102	185117	1016	100	100	0	1	FR13_Cont11-184102-185117	Core	NA	Secreted	Core-Chromosome
M_FR13_EuGene_00134241	915	FR13_Cont05	45585	44671	915	100	100	0	1	FR13_Cont05-45585-44671	Core	NA	Secreted	Core-Chromosome
M_FR13_EuGene_00134321	364	FR13_Cont02	2264130	2263767	364	100	100	0	1	FR13_Cont02-2264130-2263767	Core	NA	Secreted	Core-Chromosome
M_FR13_EuGene_00134471	1227	FR13_Cont04	4163028	4164249	1227	99.593	100	0	1	FR13_Cont04-4163028-4164249	Core	NA	Secreted	Core-Chromosome
M_FR13_EuGene_00134551	910	FR13_Cont04	1783582	1782673	910	100	100	0	1	FR13_Cont04-1783582-1782673	Core	NA	Secreted	Core-Chromosome
M_FR13_EuGene_00134561	218	FR13_Cont04	1781454	1781237	218	100	100	2.72e-112	1	FR13_Cont04-1781454-1781237	Core	NA	Secreted	Core-Chromosome
M_FR13_EuGene_00134571	280	FR13_Cont04	1780870	1780591	280	100	100	1.22e-146	1	FR13_Cont04-1780870-1780591	Core	NA	Secreted	Core-Chromosome
M_FR13_EuGene_00134801	1495	FR13_Cont06	1651717	1650223	1495	100	100	0	1	FR13_Cont06-1651717-1650223	Core	NA	Secreted	Core-Chromosome
M_FR13_EuGene_00134851	1887	FR13_Cont03	5262044	5260158	1887	100	100	0	1	FR13_Cont03-5262044-5260158	Core	NA	Secreted	Core-Chromosome
M_FR13_EuGene_00134971	2009	FR13_Cont13	9873	7867	2010	99.801	100	0	1.0005	FR13_Cont13-9873-7867	Core	Mini	Secreted	Core-Chromosome
M_FR13_EuGene_00134971	2009	FR13_Cont07	1554216	1556220	2009	99.801	100	0	1	FR13_Cont07-1554216-1556220	Core	Mini	Secreted	Core-Chromosome
M_FR13_EuGene_00134971	2009	FR13_Cont02	5388	7392	2009	99.652	100	0	1	FR13_Cont02-5388-7392	Core	Mini	Secreted	Core-Chromosome
M_FR13_EuGene_00134971	2009	FR13_Cont09	1066771	1064768	2009	99.751	100	0	1	FR13_Cont09-1066771-1064768	Core	Mini	Secreted	Mini-Chromorome
M_FR13_EuGene_00135031	1614	FR13_Cont01	5114299	5112686	1614	100	100	0	1	FR13_Cont01-5114299-5112686	Core	NA	Secreted	Core-Chromosome
M_FR13_EuGene_00135181	2903	FR13_Cont07	2124884	2121984	2903	99.931	100	0	1	FR13_Cont07-2124884-2121984	Core	NA	Secreted	Core-Chromosome
M_FR13_EuGene_00135261	1824	FR13_Cont01	3999131	3997308	1824	100	100	0	1	FR13_Cont01-3999131-3997308	Core	NA	Secreted	Core-Chromosome
M_FR13_EuGene_00135421	751	FR13_Cont02	4820415	4819665	751	100	100	0	1	FR13_Cont02-4820415-4819665	Core	NA	Secreted	Core-Chromosome
M_FR13_EuGene_00136201	2054	FR13_Cont02	1343390	1345443	2054	100	100	0	1	FR13_Cont02-1343390-1345443	Core	NA	Secreted	Core-Chromosome
M_FR13_EuGene_00136261	369	FR13_Cont05	1382259	1382627	369	100	100	0	1	FR13_Cont05-1382259-1382627	Core	NA	Secreted	Core-Chromosome
M_FR13_EuGene_00136281	371	FR13_Cont07	160821	161191	371	100	100	0	1	FR13_Cont07-160821-161191	Core	NA	Secreted	Core-Chromosome
M_FR13_EuGene_00136431	197	FR13_Cont06	1253608	1253412	197	100	100	1.14e-100	1	FR13_Cont06-1253608-1253412	Core	NA	Secreted	Core-Chromosome
M_FR13_EuGene_00136451	1146	FR13_Cont04	1124000	1122855	1146	100	100	0	1	FR13_Cont04-1124000-1122855	Core	NA	Secreted	Core-Chromosome
M_FR13_EuGene_00136911	678	FR13_Cont02	4477646	4478323	678	100	100	0	1	FR13_Cont02-4477646-4478323	Core	NA	Secreted	Core-Chromosome
M_FR13_EuGene_00136921	314	FR13_Cont03	5176763	5176450	314	100	100	1.74e-165	1	FR13_Cont03-5176763-5176450	Core	NA	Secreted	Core-Chromosome
M_FR13_EuGene_00137381	588	FR13_Cont03	1651313	1651900	588	100	100	0	1	FR13_Cont03-1651313-1651900	Core	NA	Secreted	Core-Chromosome
M_FR13_EuGene_00137431	1869	FR13_Cont06	3931108	3932975	1869	99.946	100	0	1	FR13_Cont06-3931108-3932975	Core	NA	Secreted	Core-Chromosome
M_FR13_EuGene_00137431	1869	FR13_Cont24	1004	2703	1704	99.413	98	0	0.911717	FR13_Cont24-1004-2703	Core	NA	Secreted	Core-Chromosome
M_FR13_EuGene_00137461	1075	FR13_Cont06	2864208	2865282	1075	100	100	0	1	FR13_Cont06-2864208-2865282	Core	NA	Secreted	Core-Chromosome
M_FR13_EuGene_00138211	210	FR13_Cont01	1001103	1001312	210	100	100	7.29e-108	1	FR13_Cont01-1001103-1001312	Core	NA	Secreted	Core-Chromosome
M_FR13_EuGene_00138781	679	FR13_Cont01	4409931	4410609	679	100	100	0	1	FR13_Cont01-4409931-4410609	Core	NA	Secreted	Core-Chromosome
M_FR13_EuGene_00138891	176	FR13_Cont13	45489	45664	176	100	100	4.74e-89	1	FR13_Cont13-45489-45664	Core	NA	Secreted	Core-Chromosome
M_FR13_EuGene_00139041	975	FR13_Cont03	1991422	1990448	975	100	100	0	1	FR13_Cont03-1991422-1990448	Core	NA	Secreted	Core-Chromosome
M_FR13_EuGene_00139051	201	FR13_Cont03	1989070	1988870	201	100	100	6.99e-103	1	FR13_Cont03-1989070-1988870	Core	NA	Secreted	Core-Chromosome
M_FR13_EuGene_00139111	1241	FR13_Cont12	236208	237448	1241	100	100	0	1	FR13_Cont12-236208-237448	Core	NA	Secreted	Core-Chromosome
M_FR13_EuGene_00139571	999	FR13_Cont02	2115154	2114156	999	100	100	0	1	FR13_Cont02-2115154-2114156	Core	NA	Secreted	Core-Chromosome
M_FR13_EuGene_00139771	260	FR13_Cont07	374743	375002	260	100	100	1.48e-135	1	FR13_Cont07-374743-375002	Core	NA	Secreted	Core-Chromosome
M_FR13_EuGene_00139781	332	FR13_Cont03	4564667	4564336	332	100	100	1.82e-175	1	FR13_Cont03-4564667-4564336	Core	NA	Secreted	Core-Chromosome
M_FR13_EuGene_00140251	957	FR13_Cont01	98026	97070	957	100	100	0	1	FR13_Cont01-98026-97070	Core	NA	Secreted	Core-Chromosome
M_FR13_EuGene_00140401	909	FR13_Cont09	646415	645507	909	100	100	0	1	FR13_Cont09-646415-645507	NA	Mini	Secreted	Mini-Chromorome
M_FR13_EuGene_00140591	2099	FR13_Cont09	243848	245946	2099	100	100	0	1	FR13_Cont09-243848-245946	NA	Mini	Secreted	Mini-Chromorome
M_FR13_EuGene_00140751	1565	FR13_Cont01	360434	361998	1565	100	100	0	1	FR13_Cont01-360434-361998	Core	NA	Secreted	Core-Chromosome
M_FR13_EuGene_00141161	884	FR13_Cont05	1340580	1339697	884	100	100	0	1	FR13_Cont05-1340580-1339697	Core	NA	Secreted	Core-Chromosome
M_FR13_EuGene_00141231	287	FR13_Cont02	508964	508678	287	100	100	1.61e-150	1	FR13_Cont02-508964-508678	Core	NA	Secreted	Core-Chromosome
M_FR13_EuGene_00142061	670	FR13_Cont14	143753	144422	670	100	100	0	1	FR13_Cont14-143753-144422	Core	NA	Secreted	Core-Chromosome
M_FR13_EuGene_00142121	864	FR13_Cont04	4980961	4980098	864	100	100	0	1	FR13_Cont04-4980961-4980098	Core	NA	Secreted	Core-Chromosome
M_FR13_EuGene_00142211	1663	FR13_Cont02	550115	548453	1663	100	100	0	1	FR13_Cont02-550115-548453	Core	NA	Secreted	Core-Chromosome
M_FR13_EuGene_00142431	823	FR13_Cont14	141781	140959	823	100	100	0	1	FR13_Cont14-141781-140959	Core	NA	Secreted	Core-Chromosome
M_FR13_EuGene_00142511	678	FR13_Cont03	376011	375334	678	100	100	0	1	FR13_Cont03-376011-375334	Core	NA	Secreted	Core-Chromosome
M_FR13_EuGene_00142671	1334	FR13_Cont01	5469823	5471156	1334	100	100	0	1	FR13_Cont01-5469823-5471156	Core	NA	Secreted	Core-Chromosome
M_FR13_EuGene_00142971	275	FR13_Cont01	6915071	6914797	275	100	100	7.2e-144	1	FR13_Cont01-6915071-6914797	Core	NA	Secreted	Core-Chromosome
M_FR13_EuGene_00143271	615	FR13_Cont01	2393269	2393883	615	100	100	0	1	FR13_Cont01-2393269-2393883	Core	NA	Secreted	Core-Chromosome
M_FR13_EuGene_00143341	836	FR13_Cont01	5354247	5355082	836	100	100	0	1	FR13_Cont01-5354247-5355082	Core	NA	Secreted	Core-Chromosome
M_FR13_EuGene_00143441	889	FR13_Cont11	1031054	1031942	889	100	100	0	1	FR13_Cont11-1031054-1031942	Core	NA	Secreted	Core-Chromosome
M_FR13_EuGene_00143751	251	FR13_Cont06	1277061	1277311	251	100	100	1.43e-130	1	FR13_Cont06-1277061-1277311	Core	NA	Secreted	Core-Chromosome
M_FR13_EuGene_00143821	1841	FR13_Cont02	3414738	3412898	1841	100	100	0	1	FR13_Cont02-3414738-3412898	Core	NA	Secreted	Core-Chromosome
M_FR13_EuGene_00144121	347	FR13_Cont02	533091	533437	347	100	100	0	1	FR13_Cont02-533091-533437	Core	NA	Secreted	Core-Chromosome
M_FR13_EuGene_00144181	186	FR13_Cont03	4463838	4464023	186	100	100	1.4e-94	1	FR13_Cont03-4463838-4464023	Core	NA	Secreted	Core-Chromosome
M_FR13_EuGene_00144271	380	FR13_Cont08	798646	799025	381	99.213	100	0	1.00263	FR13_Cont08-798646-799025	Core	NA	Secreted	Core-Chromosome
M_FR13_EuGene_00144271	380	FR13_Cont07	1413802	1413426	380	99.211	100	0	1	FR13_Cont07-1413802-1413426	Core	NA	Secreted	Core-Chromosome
M_FR13_EuGene_00144431	1008	FR13_Cont03	3082197	3083204	1008	100	100	0	1	FR13_Cont03-3082197-3083204	Core	NA	Secreted	Core-Chromosome
M_FR13_EuGene_00144641	431	FR13_Cont05	1127909	1128339	431	100	100	0	1	FR13_Cont05-1127909-1128339	Core	NA	Secreted	Core-Chromosome
M_FR13_EuGene_00144771	1042	FR13_Cont04	5043452	5044493	1042	100	100	0	1	FR13_Cont04-5043452-5044493	Core	NA	Secreted	Core-Chromosome
M_FR13_EuGene_00145501	152	FR13_Cont07	1090617	1090768	152	100	100	8.78e-76	1	FR13_Cont07-1090617-1090768	Core	NA	Secreted	Core-Chromosome
M_FR13_EuGene_00145651	385	FR13_Cont04	3657328	3657712	385	100	100	0	1	FR13_Cont04-3657328-3657712	Core	NA	Secreted	Core-Chromosome
M_FR13_EuGene_00145791	1005	FR13_Cont02	4236222	4235218	1005	100	100	0	1	FR13_Cont02-4236222-4235218	Core	NA	Secreted	Core-Chromosome
M_FR13_EuGene_00146321	1301	FR13_Cont10	1319053	1317753	1301	100	100	0	1	FR13_Cont10-1319053-1317753	Core	NA	Secreted	Core-Chromosome
M_FR13_EuGene_00146611	508	FR13_Cont08	42672	42165	508	100	100	0	1	FR13_Cont08-42672-42165	Core	NA	Secreted	Core-Chromosome
M_FR13_EuGene_00146831	419	FR13_Cont03	4652454	4652872	419	100	100	0	1	FR13_Cont03-4652454-4652872	Core	NA	Secreted	Core-Chromosome
M_FR13_EuGene_00146911	1017	FR13_Cont01	1120826	1121842	1017	100	100	0	1	FR13_Cont01-1120826-1121842	Core	NA	Secreted	Core-Chromosome
M_FR13_EuGene_00146961	1274	FR13_Cont05	3464761	3466034	1274	100	100	0	1	FR13_Cont05-3464761-3466034	Core	NA	Secreted	Core-Chromosome
M_FR13_EuGene_00147141	1090	FR13_Cont06	919193	920282	1090	100	100	0	1	FR13_Cont06-919193-920282	Core	NA	Secreted	Core-Chromosome
M_FR13_EuGene_00147671	1380	FR13_Cont06	1062551	1063930	1380	100	100	0	1	FR13_Cont06-1062551-1063930	Core	NA	Secreted	Core-Chromosome
M_FR13_EuGene_00147711	1100	FR13_Cont05	695250	696349	1100	100	100	0	1	FR13_Cont05-695250-696349	Core	NA	Secreted	Core-Chromosome
M_FR13_EuGene_00147811	737	FR13_Cont03	768856	768120	737	99.864	100	0	1	FR13_Cont03-768856-768120	Core	NA	Secreted	Core-Chromosome
M_FR13_EuGene_00147811	737	FR13_Cont07	1363863	1363127	737	99.593	100	0	1	FR13_Cont07-1363863-1363127	Core	NA	Secreted	Core-Chromosome
M_FR13_EuGene_00147961	977	FR13_Cont03	2730315	2729339	977	100	100	0	1	FR13_Cont03-2730315-2729339	Core	NA	Secreted	Core-Chromosome
M_FR13_EuGene_00148431	555	FR13_Cont05	2174205	2174759	555	100	100	0	1	FR13_Cont05-2174205-2174759	Core	NA	Secreted	Core-Chromosome
M_FR13_EuGene_00148511	966	FR13_Cont21	32810	33775	966	100	100	0	1	FR13_Cont21-32810-33775	Core	NA	Secreted	Core-Chromosome
M_FR13_EuGene_00148581	158	FR13_Cont08	1340582	1340739	158	100	100	4.25e-79	1	FR13_Cont08-1340582-1340739	Core	NA	Secreted	Core-Chromosome
M_FR13_EuGene_00148621	588	FR13_Cont06	258070	257483	588	100	100	0	1	FR13_Cont06-258070-257483	Core	NA	Secreted	Core-Chromosome
M_FR13_EuGene_00149061	182	FR13_Cont03	5215636	5215817	182	100	100	2.28e-92	1	FR13_Cont03-5215636-5215817	Core	NA	Secreted	Core-Chromosome
M_FR13_EuGene_00149311	542	FR13_Cont01	45934	45393	542	100	100	0	1	FR13_Cont01-45934-45393	Core	NA	Secreted	Core-Chromosome
M_FR13_EuGene_00149721	606	FR13_Cont03	2299108	2299713	606	100	100	0	1	FR13_Cont03-2299108-2299713	Core	NA	Secreted	Core-Chromosome
M_FR13_EuGene_00149851	2007	FR13_Cont01	6036220	6034215	2006	99.501	99	0	0.999502	FR13_Cont01-6036220-6034215	Core	NA	Secreted	Core-Chromosome
M_FR13_EuGene_00149971	913	FR13_Cont06	2148734	2149646	913	100	100	0	1	FR13_Cont06-2148734-2149646	Core	NA	Secreted	Core-Chromosome
M_FR13_EuGene_00150011	663	FR13_Cont05	2845357	2844695	663	100	100	0	1	FR13_Cont05-2845357-2844695	Core	NA	Secreted	Core-Chromosome
M_FR13_EuGene_00150271	1141	FR13_Cont12	188036	186896	1141	100	100	0	1	FR13_Cont12-188036-186896	Core	NA	Secreted	Core-Chromosome
M_FR13_EuGene_00150321	488	FR13_Cont05	14079	14566	488	100	100	0	1	FR13_Cont05-14079-14566	Core	NA	Secreted	Core-Chromosome

## Sheet: US71 secreted
GEMO gene ID	Query_length	Subject ID	Sub-Start	Sub-End	Length	%Identity	Q-cov	E-value	Length/Q-length	Unique identifier Nanopore	Copy on core	Copy on Mini	Secreted?	Location of copy
M_US71_EuGene_00000001	486	US71_Cont05	2577325	2576840	486	100	100	0	1	US71_Cont05-2577325-2576840	Core	NA	Secreted	Core-Chromosome
M_US71_EuGene_00000021	391	US71_Cont05	2574611	2574221	391	100	100	0	1	US71_Cont05-2574611-2574221	Core	NA	Secreted	Core-Chromosome
M_US71_EuGene_00000121	284	US71_Cont05	2552978	2552695	284	100	100	7.27e-149	1	US71_Cont05-2552978-2552695	Core	NA	Secreted	Core-Chromosome
M_US71_EuGene_00000151	293	US71_Cont05	2548184	2547892	293	100	100	7.47e-154	1	US71_Cont05-2548184-2547892	Core	NA	Secreted	Core-Chromosome
M_US71_EuGene_00000201	270	US71_Cont05	2531602	2531333	270	100	100	4.17e-141	1	US71_Cont05-2531602-2531333	Core	NA	Secreted	Core-Chromosome
M_US71_EuGene_00000211	431	US71_Cont05	2529395	2528965	431	100	100	0	1	US71_Cont05-2529395-2528965	Core	NA	Secreted	Core-Chromosome
M_US71_EuGene_00000281	1545	US71_Cont05	2508839	2507295	1545	100	100	0	1	US71_Cont05-2508839-2507295	Core	NA	Secreted	Core-Chromosome
M_US71_EuGene_00000321	428	US71_Cont05	2494414	2493987	428	100	100	0	1	US71_Cont05-2494414-2493987	Core	NA	Secreted	Core-Chromosome
M_US71_EuGene_00000411	433	US71_Cont05	2464806	2464374	433	100	100	0	1	US71_Cont05-2464806-2464374	Core	NA	Secreted	Core-Chromosome
M_US71_EuGene_00000491	2390	US71_Cont05	2446598	2444209	2390	100	100	0	1	US71_Cont05-2446598-2444209	Core	NA	Secreted	Core-Chromosome
M_US71_EuGene_00000581	3846	US71_Cont05	2422596	2418752	3846	99.974	100	0	1	US71_Cont05-2422596-2418752	Core	NA	Secreted	Core-Chromosome
M_US71_EuGene_00000671	1181	US71_Cont05	2398513	2397333	1181	100	100	0	1	US71_Cont05-2398513-2397333	Core	NA	Secreted	Core-Chromosome
M_US71_EuGene_00000681	1132	US71_Cont05	2395766	2394635	1132	100	100	0	1	US71_Cont05-2395766-2394635	Core	NA	Secreted	Core-Chromosome
M_US71_EuGene_00000721	1061	US71_Cont05	2384631	2383571	1061	100	100	0	1	US71_Cont05-2384631-2383571	Core	NA	Secreted	Core-Chromosome
M_US71_EuGene_00000761	365	US71_Cont05	2375510	2375146	365	100	100	0	1	US71_Cont05-2375510-2375146	Core	NA	Secreted	Core-Chromosome
M_US71_EuGene_00000771	854	US71_Cont05	2374281	2373428	854	100	100	0	1	US71_Cont05-2374281-2373428	Core	NA	Secreted	Core-Chromosome
M_US71_EuGene_00000791	999	US71_Cont05	2364648	2363650	999	100	100	0	1	US71_Cont05-2364648-2363650	Core	NA	Secreted	Core-Chromosome
M_US71_EuGene_00000941	243	US71_Cont05	2320394	2320152	243	100	100	3.79e-126	1	US71_Cont05-2320394-2320152	Core	NA	Secreted	Core-Chromosome
M_US71_EuGene_00001041	1608	US71_Cont05	2289326	2287719	1608	100	100	0	1	US71_Cont05-2289326-2287719	Core	NA	Secreted	Core-Chromosome
M_US71_EuGene_00001071	1980	US71_Cont05	2284524	2282545	1980	100	100	0	1	US71_Cont05-2284524-2282545	Core	NA	Secreted	Core-Chromosome
M_US71_EuGene_00001101	1098	US71_Cont05	2279964	2278867	1098	100	100	0	1	US71_Cont05-2279964-2278867	Core	NA	Secreted	Core-Chromosome
M_US71_EuGene_00001121	185	US71_Cont05	2276453	2276269	185	100	100	4.9e-94	1	US71_Cont05-2276453-2276269	Core	NA	Secreted	Core-Chromosome
M_US71_EuGene_00001211	1562	US71_Cont05	2261660	2260099	1562	100	100	0	1	US71_Cont05-2261660-2260099	Core	NA	Secreted	Core-Chromosome
M_US71_EuGene_00001221	2620	US71_Cont05	2259238	2256619	2620	100	100	0	1	US71_Cont05-2259238-2256619	Core	NA	Secreted	Core-Chromosome
M_US71_EuGene_00001241	839	US71_Cont05	2251314	2250476	839	100	100	0	1	US71_Cont05-2251314-2250476	Core	NA	Secreted	Core-Chromosome
M_US71_EuGene_00001351	1995	US71_Cont05	2222024	2220030	1995	100	100	0	1	US71_Cont05-2222024-2220030	Core	NA	Secreted	Core-Chromosome
M_US71_EuGene_00001521	837	US71_Cont05	2178108	2177272	837	100	100	0	1	US71_Cont05-2178108-2177272	Core	NA	Secreted	Core-Chromosome
M_US71_EuGene_00001641	287	US71_Cont05	2138889	2138603	287	100	100	1.58e-150	1	US71_Cont05-2138889-2138603	Core	NA	Secreted	Core-Chromosome
M_US71_EuGene_00001671	391	US71_Cont05	2131743	2131353	391	100	100	0	1	US71_Cont05-2131743-2131353	Core	NA	Secreted	Core-Chromosome
M_US71_EuGene_00001771	307	US71_Cont05	2103679	2103373	307	100	100	1.3e-161	1	US71_Cont05-2103679-2103373	Core	NA	Secreted	Core-Chromosome
M_US71_EuGene_00001851	1099	US71_Cont05	2089061	2087963	1099	100	100	0	1	US71_Cont05-2089061-2087963	Core	NA	Secreted	Core-Chromosome
M_US71_EuGene_00001931	598	US71_Cont09	2024377	2023780	598	100	100	0	1	US71_Cont09-2024377-2023780	Core	NA	Secreted	Core-Chromosome
M_US71_EuGene_00001931	598	US71_Cont05	2074355	2073760	598	99.666	100	0	1	US71_Cont05-2074355-2073760	Core	NA	Secreted	Core-Chromosome
M_US71_EuGene_00002001	1041	US71_Cont09	2008885	2007845	1041	100	100	0	1	US71_Cont09-2008885-2007845	Core	NA	Secreted	Core-Chromosome
M_US71_EuGene_00002041	897	US71_Cont09	2001279	2000383	897	100	100	0	1	US71_Cont09-2001279-2000383	Core	NA	Secreted	Core-Chromosome
M_US71_EuGene_00002111	2336	US71_Cont09	1983608	1981273	2336	100	100	0	1	US71_Cont09-1983608-1981273	Core	NA	Secreted	Core-Chromosome
M_US71_EuGene_00002341	767	US71_Cont09	1919197	1918431	767	100	100	0	1	US71_Cont09-1919197-1918431	Core	NA	Secreted	Core-Chromosome
M_US71_EuGene_00002351	1511	US71_Cont09	1917832	1916322	1511	100	100	0	1	US71_Cont09-1917832-1916322	Core	NA	Secreted	Core-Chromosome
M_US71_EuGene_00002411	857	US71_Cont09	1902059	1901210	857	99.183	100	0	1	US71_Cont09-1902059-1901210	Core	NA	Secreted	Core-Chromosome
M_US71_EuGene_00003091	1350	US71_Cont09	1719915	1718566	1350	100	100	0	1	US71_Cont09-1719915-1718566	Core	NA	Secreted	Core-Chromosome
M_US71_EuGene_00003101	2097	US71_Cont09	1717231	1715135	2097	100	100	0	1	US71_Cont09-1717231-1715135	Core	NA	Secreted	Core-Chromosome
M_US71_EuGene_00003281	1884	US71_Cont09	1675852	1673969	1884	100	100	0	1	US71_Cont09-1675852-1673969	Core	NA	Secreted	Core-Chromosome
M_US71_EuGene_00003481	1459	US71_Cont09	1623564	1622106	1459	100	100	0	1	US71_Cont09-1623564-1622106	Core	NA	Secreted	Core-Chromosome
M_US71_EuGene_00003751	474	US71_Cont09	1546990	1546517	474	100	100	0	1	US71_Cont09-1546990-1546517	Core	NA	Secreted	Core-Chromosome
M_US71_EuGene_00003761	152	US71_Cont09	1545424	1545273	152	100	100	8.63e-76	1	US71_Cont09-1545424-1545273	Core	NA	Secreted	Core-Chromosome
M_US71_EuGene_00003771	860	US71_Cont09	1544548	1543689	860	100	100	0	1	US71_Cont09-1544548-1543689	Core	NA	Secreted	Core-Chromosome
M_US71_EuGene_00004211	2724	US71_Cont09	1432772	1430049	2724	100	100	0	1	US71_Cont09-1432772-1430049	Core	NA	Secreted	Core-Chromosome
M_US71_EuGene_00004381	2831	US71_Cont09	1377745	1374915	2831	100	100	0	1	US71_Cont09-1377745-1374915	Core	NA	Secreted	Core-Chromosome
M_US71_EuGene_00004611	2507	US71_Cont09	1326013	1323507	2507	100	100	0	1	US71_Cont09-1326013-1323507	Core	NA	Secreted	Core-Chromosome
M_US71_EuGene_00004821	712	US71_Cont09	1252280	1251569	712	100	100	0	1	US71_Cont09-1252280-1251569	Core	NA	Secreted	Core-Chromosome
M_US71_EuGene_00004831	2041	US71_Cont09	1250882	1248842	2041	100	100	0	1	US71_Cont09-1250882-1248842	Core	NA	Secreted	Core-Chromosome
M_US71_EuGene_00004961	1082	US71_Cont09	1201620	1200539	1082	100	100	0	1	US71_Cont09-1201620-1200539	Core	NA	Secreted	Core-Chromosome
M_US71_EuGene_00005021	1726	US71_Cont09	1180895	1179170	1726	100	100	0	1	US71_Cont09-1180895-1179170	Core	NA	Secreted	Core-Chromosome
M_US71_EuGene_00005101	1167	US71_Cont09	1165916	1164750	1167	100	100	0	1	US71_Cont09-1165916-1164750	Core	NA	Secreted	Core-Chromosome
M_US71_EuGene_00005441	2194	US71_Cont09	1061424	1059231	2194	100	100	0	1	US71_Cont09-1061424-1059231	Core	NA	Secreted	Core-Chromosome
M_US71_EuGene_00005551	2238	US71_Cont09	1034331	1032094	2238	100	100	0	1	US71_Cont09-1034331-1032094	Core	NA	Secreted	Core-Chromosome
M_US71_EuGene_00005881	241	US71_Cont09	927871	927632	240	99.583	99	8.14e-123	0.995851	US71_Cont09-927871-927632	Core	NA	Secreted	Core-Chromosome
M_US71_EuGene_00006001	1645	US71_Cont09	892088	890444	1645	100	100	0	1	US71_Cont09-892088-890444	Core	NA	Secreted	Core-Chromosome
M_US71_EuGene_00006161	792	US71_Cont09	846653	845862	792	100	100	0	1	US71_Cont09-846653-845862	Core	NA	Secreted	Core-Chromosome
M_US71_EuGene_00006231	1836	US71_Cont09	828055	826220	1836	100	100	0	1	US71_Cont09-828055-826220	Core	NA	Secreted	Core-Chromosome
M_US71_EuGene_00006241	1166	US71_Cont09	825838	824673	1166	100	100	0	1	US71_Cont09-825838-824673	Core	NA	Secreted	Core-Chromosome
M_US71_EuGene_00006271	785	US71_Cont09	818183	817399	785	100	100	0	1	US71_Cont09-818183-817399	Core	NA	Secreted	Core-Chromosome
M_US71_EuGene_00006351	1112	US71_Cont09	797400	796289	1112	100	100	0	1	US71_Cont09-797400-796289	Core	NA	Secreted	Core-Chromosome
M_US71_EuGene_00006411	722	US71_Cont09	772405	771684	722	100	100	0	1	US71_Cont09-772405-771684	Core	NA	Secreted	Core-Chromosome
M_US71_EuGene_00006471	1640	US71_Cont09	755301	753662	1640	100	100	0	1	US71_Cont09-755301-753662	Core	NA	Secreted	Core-Chromosome
M_US71_EuGene_00006481	2061	US71_Cont09	751827	749767	2061	100	100	0	1	US71_Cont09-751827-749767	Core	NA	Secreted	Core-Chromosome
M_US71_EuGene_00006631	2140	US71_Cont09	699903	697764	2140	100	100	0	1	US71_Cont09-699903-697764	Core	NA	Secreted	Core-Chromosome
M_US71_EuGene_00006761	1913	US71_Cont09	667866	665954	1913	100	100	0	1	US71_Cont09-667866-665954	Core	NA	Secreted	Core-Chromosome
M_US71_EuGene_00007001	578	US71_Cont09	599947	599370	578	100	100	0	1	US71_Cont09-599947-599370	Core	NA	Secreted	Core-Chromosome
M_US71_EuGene_00007101	2564	US71_Cont09	559242	556679	2564	100	100	0	1	US71_Cont09-559242-556679	Core	NA	Secreted	Core-Chromosome
M_US71_EuGene_00007311	1472	US71_Cont09	493664	492193	1472	100	100	0	1	US71_Cont09-493664-492193	Core	NA	Secreted	Core-Chromosome
M_US71_EuGene_00007391	821	US71_Cont09	469628	468808	821	100	100	0	1	US71_Cont09-469628-468808	Core	NA	Secreted	Core-Chromosome
M_US71_EuGene_00007481	1601	US71_Cont09	442393	440793	1601	100	100	0	1	US71_Cont09-442393-440793	Core	NA	Secreted	Core-Chromosome
M_US71_EuGene_00007571	1882	US71_Cont09	421167	419286	1882	100	100	0	1	US71_Cont09-421167-419286	Core	NA	Secreted	Core-Chromosome
M_US71_EuGene_00007611	987	US71_Cont09	406856	405870	987	100	100	0	1	US71_Cont09-406856-405870	Core	NA	Secreted	Core-Chromosome
M_US71_EuGene_00007671	838	US71_Cont09	397034	396197	838	100	100	0	1	US71_Cont09-397034-396197	Core	NA	Secreted	Core-Chromosome
M_US71_EuGene_00007921	485	US71_Cont09	325784	325311	474	100	98	0	0.97732	US71_Cont09-325784-325311	Core	NA	Secreted	Core-Chromosome
M_US71_EuGene_00008141	1127	US71_Cont09	256783	255657	1127	100	100	0	1	US71_Cont09-256783-255657	Core	NA	Secreted	Core-Chromosome
M_US71_EuGene_00008471	896	US71_Cont09	122064	121169	896	100	100	0	1	US71_Cont09-122064-121169	Core	NA	Secreted	Core-Chromosome
M_US71_EuGene_00008661	1148	US71_Cont09	74751	73604	1148	100	100	0	1	US71_Cont09-74751-73604	Core	NA	Secreted	Core-Chromosome
M_US71_EuGene_00008671	923	US71_Cont09	73360	72438	923	100	100	0	1	US71_Cont09-73360-72438	Core	NA	Secreted	Core-Chromosome
M_US71_EuGene_00008871	819	US71_Cont09	13670	12852	819	100	100	0	1	US71_Cont09-13670-12852	Core	NA	Secreted	Core-Chromosome
M_US71_EuGene_00008881	2265	US71_Cont09	10767	8503	2265	100	100	0	1	US71_Cont09-10767-8503	Core	NA	Secreted	Core-Chromosome
M_US71_EuGene_00009071	911	US71_Cont05	37361	38271	911	100	100	0	1	US71_Cont05-37361-38271	Core	NA	Secreted	Core-Chromosome
M_US71_EuGene_00009081	1797	US71_Cont05	38560	40356	1797	100	100	0	1	US71_Cont05-38560-40356	Core	NA	Secreted	Core-Chromosome
M_US71_EuGene_00009191	765	US71_Cont05	81205	81969	765	100	100	0	1	US71_Cont05-81205-81969	Core	NA	Secreted	Core-Chromosome
M_US71_EuGene_00009271	1109	US71_Cont05	103290	104398	1109	100	100	0	1	US71_Cont05-103290-104398	Core	NA	Secreted	Core-Chromosome
M_US71_EuGene_00009311	485	US71_Cont05	113747	114231	485	100	100	0	1	US71_Cont05-113747-114231	Core	NA	Secreted	Core-Chromosome
M_US71_EuGene_00009361	1391	US71_Cont05	130694	132084	1391	100	100	0	1	US71_Cont05-130694-132084	Core	NA	Secreted	Core-Chromosome
M_US71_EuGene_00009471	1094	US71_Cont05	159866	160959	1094	100	100	0	1	US71_Cont05-159866-160959	Core	NA	Secreted	Core-Chromosome
M_US71_EuGene_00009491	392	US71_Cont05	166812	167203	392	100	100	0	1	US71_Cont05-166812-167203	Core	NA	Secreted	Core-Chromosome
M_US71_EuGene_00009551	635	US71_Cont05	178008	178642	635	100	100	0	1	US71_Cont05-178008-178642	Core	NA	Secreted	Core-Chromosome
M_US71_EuGene_00009581	3813	US71_Cont05	186303	190115	3813	100	100	0	1	US71_Cont05-186303-190115	Core	NA	Secreted	Core-Chromosome
M_US71_EuGene_00009671	1256	US71_Cont05	215199	216453	1256	99.841	100	0	1	US71_Cont05-215199-216453	Core	NA	Secreted	Core-Chromosome
M_US71_EuGene_00009681	1247	US71_Cont05	218027	219273	1247	100	100	0	1	US71_Cont05-218027-219273	Core	NA	Secreted	Core-Chromosome
M_US71_EuGene_00009741	524	US71_Cont05	233645	234168	524	100	100	0	1	US71_Cont05-233645-234168	Core	NA	Secreted	Core-Chromosome
M_US71_EuGene_00009761	485	US71_Cont05	237216	237700	485	100	100	0	1	US71_Cont05-237216-237700	Core	NA	Secreted	Core-Chromosome
M_US71_EuGene_00010171	2118	US71_Cont05	364670	366787	2118	100	100	0	1	US71_Cont05-364670-366787	Core	NA	Secreted	Core-Chromosome
M_US71_EuGene_00010821	2414	US71_Cont12	413724	416137	2414	100	100	0	1	US71_Cont12-413724-416137	Core	NA	Secreted	Core-Chromosome
M_US71_EuGene_00010851	691	US71_Cont12	421047	421737	691	100	100	0	1	US71_Cont12-421047-421737	Core	NA	Secreted	Core-Chromosome
M_US71_EuGene_00010981	870	US71_Cont12	463572	464441	870	100	100	0	1	US71_Cont12-463572-464441	Core	NA	Secreted	Core-Chromosome
M_US71_EuGene_00011091	1593	US71_Cont12	502623	504215	1593	100	100	0	1	US71_Cont12-502623-504215	Core	NA	Secreted	Core-Chromosome
M_US71_EuGene_00011231	2281	US71_Cont12	544631	546911	2281	100	100	0	1	US71_Cont12-544631-546911	Core	NA	Secreted	Core-Chromosome
M_US71_EuGene_00011341	943	US71_Cont12	576351	577298	948	99.473	100	0	1.0053	US71_Cont12-576351-577298	Core	NA	Secreted	Core-Chromosome
M_US71_EuGene_00011811	155	US71_Cont12	713933	714087	155	100	100	1.9e-77	1	US71_Cont12-713933-714087	Core	NA	Secreted	Core-Chromosome
M_US71_EuGene_00011831	206	US71_Cont12	720801	721006	206	100	100	1.17e-105	1	US71_Cont12-720801-721006	Core	NA	Secreted	Core-Chromosome
M_US71_EuGene_00011961	1753	US71_Cont12	757262	759014	1753	100	100	0	1	US71_Cont12-757262-759014	Core	NA	Secreted	Core-Chromosome
M_US71_EuGene_00012151	2856	US71_Cont12	804909	807762	2856	99.93	100	0	1	US71_Cont12-804909-807762	Core	NA	Secreted	Core-Chromosome
M_US71_EuGene_00012341	1663	US71_Cont12	858681	860343	1663	100	100	0	1	US71_Cont12-858681-860343	Core	NA	Secreted	Core-Chromosome
M_US71_EuGene_00012681	1454	US71_Cont12	973310	974763	1454	100	100	0	1	US71_Cont12-973310-974763	Core	NA	Secreted	Core-Chromosome
M_US71_EuGene_00012971	1091	US71_Cont11	1226315	1225225	1091	100	100	0	1	US71_Cont11-1226315-1225225	Core	NA	Secreted	Core-Chromosome
M_US71_EuGene_00013051	540	US71_Cont11	1196345	1195806	540	100	100	0	1	US71_Cont11-1196345-1195806	Core	NA	Secreted	Core-Chromosome
M_US71_EuGene_00013091	1241	US71_Cont11	1183204	1181964	1241	100	100	0	1	US71_Cont11-1183204-1181964	Core	NA	Secreted	Core-Chromosome
M_US71_EuGene_00013111	281	US71_Cont11	1175669	1175389	281	100	100	3.35e-147	1	US71_Cont11-1175669-1175389	Core	NA	Secreted	Core-Chromosome
M_US71_EuGene_00013271	755	US71_Cont11	1137035	1136281	755	100	100	0	1	US71_Cont11-1137035-1136281	Core	NA	Secreted	Core-Chromosome
M_US71_EuGene_00013531	2538	US71_Cont11	1053927	1051390	2538	100	100	0	1	US71_Cont11-1053927-1051390	Core	NA	Secreted	Core-Chromosome
M_US71_EuGene_00013651	967	US71_Cont11	1015951	1014985	967	100	100	0	1	US71_Cont11-1015951-1014985	Core	NA	Secreted	Core-Chromosome
M_US71_EuGene_00013661	1807	US71_Cont11	1014340	1012534	1807	100	100	0	1	US71_Cont11-1014340-1012534	Core	NA	Secreted	Core-Chromosome
M_US71_EuGene_00013671	736	US71_Cont11	1009093	1008358	736	100	100	0	1	US71_Cont11-1009093-1008358	Core	NA	Secreted	Core-Chromosome
M_US71_EuGene_00013731	1446	US71_Cont11	984329	982884	1446	100	100	0	1	US71_Cont11-984329-982884	Core	NA	Secreted	Core-Chromosome
M_US71_EuGene_00013771	812	US71_Cont11	973407	972596	812	100	100	0	1	US71_Cont11-973407-972596	Core	NA	Secreted	Core-Chromosome
M_US71_EuGene_00013781	461	US71_Cont11	971919	971459	461	100	100	0	1	US71_Cont11-971919-971459	Core	NA	Secreted	Core-Chromosome
M_US71_EuGene_00013791	380	US71_Cont11	967889	967510	380	100	100	0	1	US71_Cont11-967889-967510	Core	NA	Secreted	Core-Chromosome
M_US71_EuGene_00013891	215	US71_Cont11	941379	941165	215	100	100	1.22e-110	1	US71_Cont11-941379-941165	Core	NA	Secreted	Core-Chromosome
M_US71_EuGene_00013901	710	US71_Cont11	940612	939903	710	100	100	0	1	US71_Cont11-940612-939903	Core	NA	Secreted	Core-Chromosome
M_US71_EuGene_00013911	260	US71_Cont11	937181	936922	260	100	100	1.45e-135	1	US71_Cont11-937181-936922	Core	NA	Secreted	Core-Chromosome
M_US71_EuGene_00013931	416	US71_Cont11	933304	932889	416	100	100	0	1	US71_Cont11-933304-932889	Core	NA	Secreted	Core-Chromosome
M_US71_EuGene_00013951	695	US71_Cont11	925546	924852	695	100	100	0	1	US71_Cont11-925546-924852	Core	NA	Secreted	Core-Chromosome
M_US71_EuGene_00013961	194	US71_Cont11	923552	923359	194	100	100	5.13e-99	1	US71_Cont11-923552-923359	Core	NA	Secreted	Core-Chromosome
M_US71_EuGene_00014041	1306	US71_Cont11	906078	904773	1306	100	100	0	1	US71_Cont11-906078-904773	Core	NA	Secreted	Core-Chromosome
M_US71_EuGene_00014121	1247	US71_Cont11	885914	884668	1247	100	100	0	1	US71_Cont11-885914-884668	Core	NA	Secreted	Core-Chromosome
M_US71_EuGene_00014131	939	US71_Cont11	882547	881609	939	100	100	0	1	US71_Cont11-882547-881609	Core	NA	Secreted	Core-Chromosome
M_US71_EuGene_00014341	1983	US71_Cont11	821389	819407	1983	100	100	0	1	US71_Cont11-821389-819407	Core	NA	Secreted	Core-Chromosome
M_US71_EuGene_00014351	2155	US71_Cont11	818004	815850	2155	100	100	0	1	US71_Cont11-818004-815850	Core	NA	Secreted	Core-Chromosome
M_US71_EuGene_00015401	1105	US71_Cont11	489405	488312	1094	100	99	0	0.990045	US71_Cont11-489405-488312	Core	NA	Secreted	Core-Chromosome
M_US71_EuGene_00015411	1736	US71_Cont11	487550	485815	1736	100	100	0	1	US71_Cont11-487550-485815	Core	NA	Secreted	Core-Chromosome
M_US71_EuGene_00015591	2031	US71_Cont11	422972	420944	2029	100	99	0	0.999015	US71_Cont11-422972-420944	Core	NA	Secreted	Core-Chromosome
M_US71_EuGene_00015781	2168	US71_Cont11	370740	368573	2168	100	100	0	1	US71_Cont11-370740-368573	Core	NA	Secreted	Core-Chromosome
M_US71_EuGene_00015871	208	US71_Cont11	349955	349748	208	100	100	9.17e-107	1	US71_Cont11-349955-349748	Core	NA	Secreted	Core-Chromosome
M_US71_EuGene_00016261	2689	US71_Cont11	226092	223404	2689	100	100	0	1	US71_Cont11-226092-223404	Core	NA	Secreted	Core-Chromosome
M_US71_EuGene_00016281	383	US71_Cont11	221668	221286	383	100	100	0	1	US71_Cont11-221668-221286	Core	NA	Secreted	Core-Chromosome
M_US71_EuGene_00017151	1961	US71_Cont10	1323889	1321929	1961	100	100	0	1	US71_Cont10-1323889-1321929	Core	NA	Secreted	Core-Chromosome
M_US71_EuGene_00017171	715	US71_Cont10	1318587	1317873	715	100	100	0	1	US71_Cont10-1318587-1317873	Core	NA	Secreted	Core-Chromosome
M_US71_EuGene_00017641	2708	US71_Cont10	1174603	1171896	2708	100	100	0	1	US71_Cont10-1174603-1171896	Core	NA	Secreted	Core-Chromosome
M_US71_EuGene_00017691	281	US71_Cont10	1160534	1160254	281	100	100	3.35e-147	1	US71_Cont10-1160534-1160254	Core	NA	Secreted	Core-Chromosome
M_US71_EuGene_00017821	976	US71_Cont10	1115735	1114760	976	100	100	0	1	US71_Cont10-1115735-1114760	Core	NA	Secreted	Core-Chromosome
M_US71_EuGene_00017841	1380	US71_Cont10	1113411	1112036	1377	99.927	99	0	0.997826	US71_Cont10-1113411-1112036	Core	NA	Secreted	Core-Chromosome
M_US71_EuGene_00017901	2007	US71_Cont10	1090312	1088306	2007	100	100	0	1	US71_Cont10-1090312-1088306	Core	NA	Secreted	Core-Chromosome
M_US71_EuGene_00017981	1948	US71_Cont10	1047950	1046003	1948	100	100	0	1	US71_Cont10-1047950-1046003	Core	NA	Secreted	Core-Chromosome
M_US71_EuGene_00018001	580	US71_Cont10	1045028	1044449	580	100	100	0	1	US71_Cont10-1045028-1044449	Core	NA	Secreted	Core-Chromosome
M_US71_EuGene_00018371	740	US71_Cont10	945166	944427	740	100	100	0	1	US71_Cont10-945166-944427	Core	NA	Secreted	Core-Chromosome
M_US71_EuGene_00018381	653	US71_Cont10	943871	943219	653	100	100	0	1	US71_Cont10-943871-943219	Core	NA	Secreted	Core-Chromosome
M_US71_EuGene_00018601	629	US71_Cont10	882173	881545	629	100	100	0	1	US71_Cont10-882173-881545	Core	NA	Secreted	Core-Chromosome
M_US71_EuGene_00018901	287	US71_Cont10	799392	799106	287	100	100	1.58e-150	1	US71_Cont10-799392-799106	Core	NA	Secreted	Core-Chromosome
M_US71_EuGene_00019221	743	US71_Cont10	708534	707792	743	100	100	0	1	US71_Cont10-708534-707792	Core	NA	Secreted	Core-Chromosome
M_US71_EuGene_00019461	1964	US71_Cont10	647531	645568	1964	100	100	0	1	US71_Cont10-647531-645568	Core	NA	Secreted	Core-Chromosome
M_US71_EuGene_00019491	910	US71_Cont10	638743	637834	910	100	100	0	1	US71_Cont10-638743-637834	Core	NA	Secreted	Core-Chromosome
M_US71_EuGene_00019671	1241	US71_Cont10	597361	596121	1241	100	100	0	1	US71_Cont10-597361-596121	Core	NA	Secreted	Core-Chromosome
M_US71_EuGene_00019931	1043	US71_Cont10	480333	479291	1043	100	100	0	1	US71_Cont10-480333-479291	Core	NA	Secreted	Core-Chromosome
M_US71_EuGene_00020021	2096	US71_Cont10	462372	460277	2096	100	100	0	1	US71_Cont10-462372-460277	Core	NA	Secreted	Core-Chromosome
M_US71_EuGene_00020101	713	US71_Cont10	443863	443151	713	100	100	0	1	US71_Cont10-443863-443151	Core	NA	Secreted	Core-Chromosome
M_US71_EuGene_00020151	2153	US71_Cont10	424811	422659	2153	100	100	0	1	US71_Cont10-424811-422659	Core	NA	Secreted	Core-Chromosome
M_US71_EuGene_00020171	1983	US71_Cont10	420947	418965	1983	100	100	0	1	US71_Cont10-420947-418965	Core	NA	Secreted	Core-Chromosome
M_US71_EuGene_00020181	814	US71_Cont10	417865	417052	814	100	100	0	1	US71_Cont10-417865-417052	Core	NA	Secreted	Core-Chromosome
M_US71_EuGene_00020241	623	US71_Cont10	404566	403944	623	100	100	0	1	US71_Cont10-404566-403944	Core	NA	Secreted	Core-Chromosome
M_US71_EuGene_00020251	197	US71_Cont10	403116	402920	197	100	100	1.12e-100	1	US71_Cont10-403116-402920	Core	NA	Secreted	Core-Chromosome
M_US71_EuGene_00020291	2274	US71_Cont10	395268	392995	2274	100	100	0	1	US71_Cont10-395268-392995	Core	NA	Secreted	Core-Chromosome
M_US71_EuGene_00020301	695	US71_Cont10	391877	391183	695	100	100	0	1	US71_Cont10-391877-391183	Core	NA	Secreted	Core-Chromosome
M_US71_EuGene_00020321	1275	US71_Cont10	383107	381833	1275	100	100	0	1	US71_Cont10-383107-381833	Core	NA	Secreted	Core-Chromosome
M_US71_EuGene_00020331	467	US71_Cont10	381544	381078	467	100	100	0	1	US71_Cont10-381544-381078	Core	NA	Secreted	Core-Chromosome
M_US71_EuGene_00020451	945	US71_Cont04	1096799	1097743	945	100	100	0	1	US71_Cont04-1096799-1097743	Core	NA	Secreted	Core-Chromosome
M_US71_EuGene_00020541	3300	US71_Cont04	1119326	1122625	3300	100	100	0	1	US71_Cont04-1119326-1122625	Core	NA	Secreted	Core-Chromosome
M_US71_EuGene_00020621	1873	US71_Cont04	1145518	1147390	1873	100	100	0	1	US71_Cont04-1145518-1147390	Core	NA	Secreted	Core-Chromosome
M_US71_EuGene_00020651	1274	US71_Cont04	1155513	1156786	1274	100	100	0	1	US71_Cont04-1155513-1156786	Core	NA	Secreted	Core-Chromosome
M_US71_EuGene_00020851	386	US71_Cont04	1219278	1219663	386	100	100	0	1	US71_Cont04-1219278-1219663	Core	NA	Secreted	Core-Chromosome
M_US71_EuGene_00020871	1569	US71_Cont04	1223241	1224809	1569	100	100	0	1	US71_Cont04-1223241-1224809	Core	NA	Secreted	Core-Chromosome
M_US71_EuGene_00021221	2038	US71_Cont04	1310547	1312584	2038	100	100	0	1	US71_Cont04-1310547-1312584	Core	NA	Secreted	Core-Chromosome
M_US71_EuGene_00021491	2355	US71_Cont04	1392553	1394907	2355	100	100	0	1	US71_Cont04-1392553-1394907	Core	NA	Secreted	Core-Chromosome
M_US71_EuGene_00021561	464	US71_Cont04	1410983	1411446	464	100	100	0	1	US71_Cont04-1410983-1411446	Core	NA	Secreted	Core-Chromosome
M_US71_EuGene_00021841	1690	US71_Cont04	1496369	1498058	1690	100	100	0	1	US71_Cont04-1496369-1498058	Core	NA	Secreted	Core-Chromosome
M_US71_EuGene_00022041	304	US71_Cont04	1562678	1562981	304	100	100	5.97e-160	1	US71_Cont04-1562678-1562981	Core	NA	Secreted	Core-Chromosome
M_US71_EuGene_00022151	1061	US71_Cont04	1602197	1603257	1061	100	100	0	1	US71_Cont04-1602197-1603257	Core	NA	Secreted	Core-Chromosome
M_US71_EuGene_00022161	516	US71_Cont04	1604420	1604935	516	100	100	0	1	US71_Cont04-1604420-1604935	Core	NA	Secreted	Core-Chromosome
M_US71_EuGene_00022451	4061	US71_Cont04	1699427	1703487	4061	100	100	0	1	US71_Cont04-1699427-1703487	Core	NA	Secreted	Core-Chromosome
M_US71_EuGene_00022621	406	US71_Cont04	1741860	1742265	406	100	100	0	1	US71_Cont04-1741860-1742265	Core	NA	Secreted	Core-Chromosome
M_US71_EuGene_00022711	1066	US71_Cont04	1756218	1757283	1066	100	100	0	1	US71_Cont04-1756218-1757283	Core	NA	Secreted	Core-Chromosome
M_US71_EuGene_00022721	386	US71_Cont04	1758544	1758929	386	100	100	0	1	US71_Cont04-1758544-1758929	Core	NA	Secreted	Core-Chromosome
M_US71_EuGene_00022781	830	US71_Cont04	1773994	1774823	830	100	100	0	1	US71_Cont04-1773994-1774823	Core	NA	Secreted	Core-Chromosome
M_US71_EuGene_00022791	1200	US71_Cont04	1775774	1776973	1200	100	100	0	1	US71_Cont04-1775774-1776973	Core	NA	Secreted	Core-Chromosome
M_US71_EuGene_00023201	1940	US71_Cont04	1920505	1922444	1940	100	100	0	1	US71_Cont04-1920505-1922444	Core	NA	Secreted	Core-Chromosome
M_US71_EuGene_00023691	757	US71_Cont04	2077787	2078543	757	100	100	0	1	US71_Cont04-2077787-2078543	Core	NA	Secreted	Core-Chromosome
M_US71_EuGene_00023731	842	US71_Cont04	2090093	2090934	842	100	100	0	1	US71_Cont04-2090093-2090934	Core	NA	Secreted	Core-Chromosome
M_US71_EuGene_00023741	1426	US71_Cont04	2092883	2094308	1426	100	100	0	1	US71_Cont04-2092883-2094308	Core	NA	Secreted	Core-Chromosome
M_US71_EuGene_00023761	786	US71_Cont04	2098104	2098889	786	100	100	0	1	US71_Cont04-2098104-2098889	Core	NA	Secreted	Core-Chromosome
M_US71_EuGene_00023881	1618	US71_Cont04	2144947	2146564	1618	100	100	0	1	US71_Cont04-2144947-2146564	Core	NA	Secreted	Core-Chromosome
M_US71_EuGene_00024061	1797	US71_Cont04	2187560	2189356	1797	100	100	0	1	US71_Cont04-2187560-2189356	Core	NA	Secreted	Core-Chromosome
M_US71_EuGene_00024351	2428	US71_Cont04	2268152	2270579	2428	100	100	0	1	US71_Cont04-2268152-2270579	Core	NA	Secreted	Core-Chromosome
M_US71_EuGene_00024511	1226	US71_Cont04	2299941	2301166	1226	100	100	0	1	US71_Cont04-2299941-2301166	Core	NA	Secreted	Core-Chromosome
M_US71_EuGene_00024581	3395	US71_Cont04	2312978	2316372	3395	100	100	0	1	US71_Cont04-2312978-2316372	Core	NA	Secreted	Core-Chromosome
M_US71_EuGene_00024631	2295	US71_Cont04	2325718	2328012	2295	100	100	0	1	US71_Cont04-2325718-2328012	Core	NA	Secreted	Core-Chromosome
M_US71_EuGene_00025141	1157	US71_Cont04	2483100	2484256	1157	100	100	0	1	US71_Cont04-2483100-2484256	Core	NA	Secreted	Core-Chromosome
M_US71_EuGene_00025241	1430	US71_Cont04	2507320	2508749	1430	100	100	0	1	US71_Cont04-2507320-2508749	Core	NA	Secreted	Core-Chromosome
M_US71_EuGene_00025261	1132	US71_Cont04	2513862	2514993	1132	100	100	0	1	US71_Cont04-2513862-2514993	Core	NA	Secreted	Core-Chromosome
M_US71_EuGene_00025311	569	US71_Cont04	2530830	2531398	569	100	100	0	1	US71_Cont04-2530830-2531398	Core	NA	Secreted	Core-Chromosome
M_US71_EuGene_00025441	2589	US71_Cont04	2567978	2570566	2589	100	100	0	1	US71_Cont04-2567978-2570566	Core	NA	Secreted	Core-Chromosome
M_US71_EuGene_00025461	5250	US71_Cont04	2575847	2581096	5250	100	100	0	1	US71_Cont04-2575847-2581096	Core	NA	Secreted	Core-Chromosome
M_US71_EuGene_00025631	2322	US71_Cont04	2628462	2630783	2322	100	100	0	1	US71_Cont04-2628462-2630783	Core	NA	Secreted	Core-Chromosome
M_US71_EuGene_00025661	2206	US71_Cont04	2636209	2638414	2206	100	100	0	1	US71_Cont04-2636209-2638414	Core	NA	Secreted	Core-Chromosome
M_US71_EuGene_00025701	2270	US71_Cont04	2647758	2650025	2271	99.824	100	0	1.00044	US71_Cont04-2647758-2650025	Core	NA	Secreted	Core-Chromosome
M_US71_EuGene_00025761	2441	US71_Cont04	2677738	2680178	2441	100	100	0	1	US71_Cont04-2677738-2680178	Core	NA	Secreted	Core-Chromosome
M_US71_EuGene_00025831	2074	US71_Cont04	2694488	2696561	2074	100	100	0	1	US71_Cont04-2694488-2696561	Core	NA	Secreted	Core-Chromosome
M_US71_EuGene_00025841	2221	US71_Cont04	2697111	2699331	2221	100	100	0	1	US71_Cont04-2697111-2699331	Core	NA	Secreted	Core-Chromosome
M_US71_EuGene_00025871	1991	US71_Cont04	2702214	2704204	1991	100	100	0	1	US71_Cont04-2702214-2704204	Core	NA	Secreted	Core-Chromosome
M_US71_EuGene_00025891	1688	US71_Cont04	2705899	2707586	1688	100	100	0	1	US71_Cont04-2705899-2707586	Core	NA	Secreted	Core-Chromosome
M_US71_EuGene_00025931	1269	US71_Cont04	2716408	2717676	1269	100	100	0	1	US71_Cont04-2716408-2717676	Core	NA	Secreted	Core-Chromosome
M_US71_EuGene_00025981	1190	US71_Cont04	2732015	2733204	1190	100	100	0	1	US71_Cont04-2732015-2733204	Core	NA	Secreted	Core-Chromosome
M_US71_EuGene_00026001	786	US71_Cont04	2738651	2739436	786	100	100	0	1	US71_Cont04-2738651-2739436	Core	NA	Secreted	Core-Chromosome
M_US71_EuGene_00026131	2250	US71_Cont04	2765864	2768113	2250	100	100	0	1	US71_Cont04-2765864-2768113	Core	NA	Secreted	Core-Chromosome
M_US71_EuGene_00026261	1290	US71_Cont04	2797332	2798621	1290	100	100	0	1	US71_Cont04-2797332-2798621	Core	NA	Secreted	Core-Chromosome
M_US71_EuGene_00026361	1837	US71_Cont04	2848593	2850429	1837	100	100	0	1	US71_Cont04-2848593-2850429	Core	NA	Secreted	Core-Chromosome
M_US71_EuGene_00026371	1401	US71_Cont04	2851889	2853289	1401	100	100	0	1	US71_Cont04-2851889-2853289	Core	NA	Secreted	Core-Chromosome
M_US71_EuGene_00026401	1438	US71_Cont04	2863334	2864771	1438	100	100	0	1	US71_Cont04-2863334-2864771	Core	NA	Secreted	Core-Chromosome
M_US71_EuGene_00026571	833	US71_Cont04	2897997	2898829	833	100	100	0	1	US71_Cont04-2897997-2898829	Core	NA	Secreted	Core-Chromosome
M_US71_EuGene_00026651	2107	US71_Cont04	2922975	2925081	2107	100	100	0	1	US71_Cont04-2922975-2925081	Core	NA	Secreted	Core-Chromosome
M_US71_EuGene_00026751	3379	US71_Cont04	2961612	2964990	3379	100	100	0	1	US71_Cont04-2961612-2964990	Core	NA	Secreted	Core-Chromosome
M_US71_EuGene_00026841	1752	US71_Cont04	2996501	2998252	1752	100	100	0	1	US71_Cont04-2996501-2998252	Core	NA	Secreted	Core-Chromosome
M_US71_EuGene_00026881	667	US71_Cont04	3005999	3006665	667	100	100	0	1	US71_Cont04-3005999-3006665	Core	NA	Secreted	Core-Chromosome
M_US71_EuGene_00027131	1771	US71_Cont04	3064943	3066713	1771	100	100	0	1	US71_Cont04-3064943-3066713	Core	NA	Secreted	Core-Chromosome
M_US71_EuGene_00027191	1673	US71_Cont04	3081406	3083078	1673	100	100	0	1	US71_Cont04-3081406-3083078	Core	NA	Secreted	Core-Chromosome
M_US71_EuGene_00027421	2519	US71_Cont04	3152689	3155207	2519	100	100	0	1	US71_Cont04-3152689-3155207	Core	NA	Secreted	Core-Chromosome
M_US71_EuGene_00027671	941	US71_Cont04	3203770	3204710	941	100	100	0	1	US71_Cont04-3203770-3204710	Core	NA	Secreted	Core-Chromosome
M_US71_EuGene_00027801	369	US71_Cont04	3241199	3241567	369	100	100	0	1	US71_Cont04-3241199-3241567	Core	NA	Secreted	Core-Chromosome
M_US71_EuGene_00027881	242	US71_Cont04	3255790	3256031	242	100	100	1.36e-125	1	US71_Cont04-3255790-3256031	Core	NA	Secreted	Core-Chromosome
M_US71_EuGene_00027911	574	US71_Cont04	3267593	3268166	574	100	100	0	1	US71_Cont04-3267593-3268166	Core	NA	Secreted	Core-Chromosome
M_US71_EuGene_00027971	1210	US71_Cont04	3281084	3282293	1210	100	100	0	1	US71_Cont04-3281084-3282293	Core	NA	Secreted	Core-Chromosome
M_US71_EuGene_00028131	458	US71_Cont04	3326090	3326547	458	100	100	0	1	US71_Cont04-3326090-3326547	Core	NA	Secreted	Core-Chromosome
M_US71_EuGene_00028171	1648	US71_Cont04	3335638	3337285	1648	100	100	0	1	US71_Cont04-3335638-3337285	Core	NA	Secreted	Core-Chromosome
M_US71_EuGene_00028201	1581	US71_Cont04	3342598	3344178	1581	100	100	0	1	US71_Cont04-3342598-3344178	Core	NA	Secreted	Core-Chromosome
M_US71_EuGene_00028611	1436	US71_Cont04	3464741	3466176	1436	100	100	0	1	US71_Cont04-3464741-3466176	Core	NA	Secreted	Core-Chromosome
M_US71_EuGene_00028671	1223	US71_Cont04	3480150	3481372	1223	100	100	0	1	US71_Cont04-3480150-3481372	Core	NA	Secreted	Core-Chromosome
M_US71_EuGene_00028711	704	US71_Cont04	3491070	3491773	704	100	100	0	1	US71_Cont04-3491070-3491773	Core	NA	Secreted	Core-Chromosome
M_US71_EuGene_00028851	1421	US71_Cont04	3534526	3535946	1421	100	100	0	1	US71_Cont04-3534526-3535946	Core	NA	Secreted	Core-Chromosome
M_US71_EuGene_00028861	1283	US71_Cont04	3537170	3538452	1283	100	100	0	1	US71_Cont04-3537170-3538452	Core	NA	Secreted	Core-Chromosome
M_US71_EuGene_00028891	367	US71_Cont04	3546806	3547172	367	100	100	0	1	US71_Cont04-3546806-3547172	Core	NA	Secreted	Core-Chromosome
M_US71_EuGene_00028901	1780	US71_Cont04	3548739	3550518	1780	100	100	0	1	US71_Cont04-3548739-3550518	Core	NA	Secreted	Core-Chromosome
M_US71_EuGene_00028931	2526	US71_Cont04	3557376	3559901	2526	100	100	0	1	US71_Cont04-3557376-3559901	Core	NA	Secreted	Core-Chromosome
M_US71_EuGene_00028951	206	US71_Cont04	3563077	3563282	206	100	100	1.17e-105	1	US71_Cont04-3563077-3563282	Core	NA	Secreted	Core-Chromosome
M_US71_EuGene_00028961	1924	US71_Cont04	3565372	3567295	1924	100	100	0	1	US71_Cont04-3565372-3567295	Core	NA	Secreted	Core-Chromosome
M_US71_EuGene_00028981	1613	US71_Cont04	3572499	3574111	1613	100	100	0	1	US71_Cont04-3572499-3574111	Core	NA	Secreted	Core-Chromosome
M_US71_EuGene_00029011	1770	US71_Cont04	3582443	3584212	1770	100	100	0	1	US71_Cont04-3582443-3584212	Core	NA	Secreted	Core-Chromosome
M_US71_EuGene_00029101	2351	US71_Cont04	3607068	3609418	2351	100	100	0	1	US71_Cont04-3607068-3609418	Core	NA	Secreted	Core-Chromosome
M_US71_EuGene_00029181	2768	US71_Cont04	3633042	3635804	2768	99.819	100	0	1	US71_Cont04-3633042-3635804	Core	NA	Secreted	Core-Chromosome
M_US71_EuGene_00029221	1028	US71_Cont04	3641970	3642997	1028	100	100	0	1	US71_Cont04-3641970-3642997	Core	NA	Secreted	Core-Chromosome
M_US71_EuGene_00029301	2572	US71_Cont04	3665810	3668381	2572	100	100	0	1	US71_Cont04-3665810-3668381	Core	NA	Secreted	Core-Chromosome
M_US71_EuGene_00029341	533	US71_Cont04	3679763	3680295	533	100	100	0	1	US71_Cont04-3679763-3680295	Core	NA	Secreted	Core-Chromosome
M_US71_EuGene_00029371	841	US71_Cont04	3685377	3686217	841	100	100	0	1	US71_Cont04-3685377-3686217	Core	NA	Secreted	Core-Chromosome
M_US71_EuGene_00029391	1197	US71_Cont04	3693268	3694464	1197	100	100	0	1	US71_Cont04-3693268-3694464	Core	NA	Secreted	Core-Chromosome
M_US71_EuGene_00029401	1886	US71_Cont04	3695332	3697217	1886	100	100	0	1	US71_Cont04-3695332-3697217	Core	NA	Secreted	Core-Chromosome
M_US71_EuGene_00029421	1913	US71_Cont04	3706028	3707940	1913	100	100	0	1	US71_Cont04-3706028-3707940	Core	NA	Secreted	Core-Chromosome
M_US71_EuGene_00029491	571	US71_Cont04	3723051	3723621	571	100	100	0	1	US71_Cont04-3723051-3723621	Core	NA	Secreted	Core-Chromosome
M_US71_EuGene_00029561	2390	US71_Cont04	3743149	3745538	2390	100	100	0	1	US71_Cont04-3743149-3745538	Core	NA	Secreted	Core-Chromosome
M_US71_EuGene_00029581	443	US71_Cont04	3760356	3760798	443	100	100	0	1	US71_Cont04-3760356-3760798	Core	NA	Secreted	Core-Chromosome
M_US71_EuGene_00029601	1043	US71_Cont04	3767399	3768441	1043	100	100	0	1	US71_Cont04-3767399-3768441	Core	NA	Secreted	Core-Chromosome
M_US71_EuGene_00029721	1341	US71_Cont04	3795913	3797253	1341	100	100	0	1	US71_Cont04-3795913-3797253	Core	NA	Secreted	Core-Chromosome
M_US71_EuGene_00029751	1028	US71_Cont04	3806186	3807213	1028	100	100	0	1	US71_Cont04-3806186-3807213	Core	NA	Secreted	Core-Chromosome
M_US71_EuGene_00029791	1478	US71_Cont04	3823415	3824892	1478	100	100	0	1	US71_Cont04-3823415-3824892	Core	NA	Secreted	Core-Chromosome
M_US71_EuGene_00029841	1350	US71_Cont04	3838395	3839744	1350	100	100	0	1	US71_Cont04-3838395-3839744	Core	NA	Secreted	Core-Chromosome
M_US71_EuGene_00029881	926	US71_Cont04	3846251	3847176	926	100	100	0	1	US71_Cont04-3846251-3847176	Core	NA	Secreted	Core-Chromosome
M_US71_EuGene_00030011	158	US71_Cont01	2918102	2917945	158	100	100	4.17e-79	1	US71_Cont01-2918102-2917945	Core	NA	Secreted	Core-Chromosome
M_US71_EuGene_00030071	1911	US71_Cont01	2911786	2909876	1911	100	100	0	1	US71_Cont01-2911786-2909876	Core	NA	Secreted	Core-Chromosome
M_US71_EuGene_00030151	974	US71_Cont01	2893104	2892131	974	100	100	0	1	US71_Cont01-2893104-2892131	Core	NA	Secreted	Core-Chromosome
M_US71_EuGene_00030181	1557	US71_Cont01	2887564	2886008	1557	100	100	0	1	US71_Cont01-2887564-2886008	Core	NA	Secreted	Core-Chromosome
M_US71_EuGene_00030241	2393	US71_Cont01	2866060	2863668	2393	100	100	0	1	US71_Cont01-2866060-2863668	Core	NA	Secreted	Core-Chromosome
M_US71_EuGene_00030251	1190	US71_Cont01	2863280	2862091	1190	100	100	0	1	US71_Cont01-2863280-2862091	Core	NA	Secreted	Core-Chromosome
M_US71_EuGene_00030351	341	US71_Cont03	1825964	1825624	341	100	100	1.83e-180	1	US71_Cont03-1825964-1825624	Core	NA	Secreted	Core-Chromosome
M_US71_EuGene_00030381	1432	US71_Cont03	1818627	1817196	1432	100	100	0	1	US71_Cont03-1818627-1817196	Core	NA	Secreted	Core-Chromosome
M_US71_EuGene_00030521	2918	US71_Cont03	1780718	1777801	2918	100	100	0	1	US71_Cont03-1780718-1777801	Core	NA	Secreted	Core-Chromosome
M_US71_EuGene_00030561	1361	US71_Cont03	1766030	1764670	1361	100	100	0	1	US71_Cont03-1766030-1764670	Core	NA	Secreted	Core-Chromosome
M_US71_EuGene_00030591	1151	US71_Cont03	1759190	1758037	1154	99.74	100	0	1.00261	US71_Cont03-1759190-1758037	Core	NA	Secreted	Core-Chromosome
M_US71_EuGene_00030641	907	US71_Cont03	1748650	1747744	907	100	100	0	1	US71_Cont03-1748650-1747744	Core	NA	Secreted	Core-Chromosome
M_US71_EuGene_00030651	1807	US71_Cont03	1747219	1745416	1807	99.834	100	0	1	US71_Cont03-1747219-1745416	Core	NA	Secreted	Core-Chromosome
M_US71_EuGene_00030761	1514	US71_Cont03	1719890	1718377	1514	100	100	0	1	US71_Cont03-1719890-1718377	Core	NA	Secreted	Core-Chromosome
M_US71_EuGene_00030791	613	US71_Cont03	1713525	1712913	613	100	100	0	1	US71_Cont03-1713525-1712913	Core	NA	Secreted	Core-Chromosome
M_US71_EuGene_00030831	959	US71_Cont03	1703089	1702131	959	100	100	0	1	US71_Cont03-1703089-1702131	Core	NA	Secreted	Core-Chromosome
M_US71_EuGene_00030931	456	US71_Cont03	1670774	1670319	456	100	100	0	1	US71_Cont03-1670774-1670319	Core	NA	Secreted	Core-Chromosome
M_US71_EuGene_00031401	2268	US71_Cont03	1505019	1502752	2268	100	100	0	1	US71_Cont03-1505019-1502752	Core	NA	Secreted	Core-Chromosome
M_US71_EuGene_00031831	857	US71_Cont03	1355209	1354353	857	100	100	0	1	US71_Cont03-1355209-1354353	Core	NA	Secreted	Core-Chromosome
M_US71_EuGene_00031941	1211	US71_Cont03	1329867	1328657	1211	100	100	0	1	US71_Cont03-1329867-1328657	Core	NA	Secreted	Core-Chromosome
M_US71_EuGene_00032111	2022	US71_Cont03	1288955	1286934	2022	100	100	0	1	US71_Cont03-1288955-1286934	Core	NA	Secreted	Core-Chromosome
M_US71_EuGene_00032161	2393	US71_Cont03	1269558	1267166	2393	100	100	0	1	US71_Cont03-1269558-1267166	Core	NA	Secreted	Core-Chromosome
M_US71_EuGene_00032261	10205	US71_Cont03	1240080	1229876	10205	100	100	0	1	US71_Cont03-1240080-1229876	Core	NA	Secreted	Core-Chromosome
M_US71_EuGene_00032801	1817	US71_Cont03	1073958	1072142	1817	100	100	0	1	US71_Cont03-1073958-1072142	Core	NA	Secreted	Core-Chromosome
M_US71_EuGene_00032971	953	US71_Cont03	1033702	1032750	953	100	100	0	1	US71_Cont03-1033702-1032750	Core	NA	Secreted	Core-Chromosome
M_US71_EuGene_00033111	3149	US71_Cont03	989053	985911	3149	99.809	100	0	1	US71_Cont03-989053-985911	Core	NA	Secreted	Core-Chromosome
M_US71_EuGene_00033231	3849	US71_Cont03	950066	946218	3849	100	100	0	1	US71_Cont03-950066-946218	Core	NA	Secreted	Core-Chromosome
M_US71_EuGene_00033411	210	US71_Cont03	885851	885642	210	100	100	7.16e-108	1	US71_Cont03-885851-885642	Core	NA	Secreted	Core-Chromosome
M_US71_EuGene_00033721	1037	US71_Cont03	782139	781103	1037	100	100	0	1	US71_Cont03-782139-781103	Core	NA	Secreted	Core-Chromosome
M_US71_EuGene_00034231	1605	US71_Cont03	637683	636079	1605	100	100	0	1	US71_Cont03-637683-636079	Core	NA	Secreted	Core-Chromosome
M_US71_EuGene_00034321	1102	US71_Cont03	613317	612216	1102	100	100	0	1	US71_Cont03-613317-612216	Core	NA	Secreted	Core-Chromosome
M_US71_EuGene_00034481	1563	US71_Cont03	572767	571205	1563	100	100	0	1	US71_Cont03-572767-571205	Core	NA	Secreted	Core-Chromosome
M_US71_EuGene_00034601	1398	US71_Cont03	528852	527455	1398	100	100	0	1	US71_Cont03-528852-527455	Core	NA	Secreted	Core-Chromosome
M_US71_EuGene_00034611	846	US71_Cont03	523868	523023	846	100	100	0	1	US71_Cont03-523868-523023	Core	NA	Secreted	Core-Chromosome
M_US71_EuGene_00034831	1143	US71_Cont03	470457	469315	1143	100	100	0	1	US71_Cont03-470457-469315	Core	NA	Secreted	Core-Chromosome
M_US71_EuGene_00035001	1075	US71_Cont03	425792	424718	1075	99.907	100	0	1	US71_Cont03-425792-424718	Core	NA	Secreted	Core-Chromosome
M_US71_EuGene_00035451	615	US71_Cont12	65100	65714	615	100	100	0	1	US71_Cont12-65100-65714	Core	NA	Secreted	Core-Chromosome
M_US71_EuGene_00035541	566	US71_Cont12	102342	102907	566	100	100	0	1	US71_Cont12-102342-102907	Core	NA	Secreted	Core-Chromosome
M_US71_EuGene_00035701	3243	US71_Cont12	149843	153085	3243	100	100	0	1	US71_Cont12-149843-153085	Core	NA	Secreted	Core-Chromosome
M_US71_EuGene_00035721	830	US71_Cont12	161469	162298	830	100	100	0	1	US71_Cont12-161469-162298	Core	NA	Secreted	Core-Chromosome
M_US71_EuGene_00036121	1268	US71_Cont12	279678	280945	1268	100	100	0	1	US71_Cont12-279678-280945	Core	NA	Secreted	Core-Chromosome
M_US71_EuGene_00036131	678	US71_Cont12	281930	282607	678	100	100	0	1	US71_Cont12-281930-282607	Core	NA	Secreted	Core-Chromosome
M_US71_EuGene_00036151	1925	US71_Cont12	285441	287365	1925	100	100	0	1	US71_Cont12-285441-287365	Core	NA	Secreted	Core-Chromosome
M_US71_EuGene_00036191	2437	US71_Cont12	299579	302015	2437	100	100	0	1	US71_Cont12-299579-302015	Core	NA	Secreted	Core-Chromosome
M_US71_EuGene_00036301	1331	US71_Cont12	329649	330979	1331	100	100	0	1	US71_Cont12-329649-330979	Core	NA	Secreted	Core-Chromosome
M_US71_EuGene_00036441	1044	US71_Cont12	386061	387104	1044	100	100	0	1	US71_Cont12-386061-387104	Core	NA	Secreted	Core-Chromosome
M_US71_EuGene_00036591	1179	US71_Cont03	2082766	2083944	1179	100	100	0	1	US71_Cont03-2082766-2083944	Core	NA	Secreted	Core-Chromosome
M_US71_EuGene_00036631	1840	US71_Cont03	2091176	2093015	1840	100	100	0	1	US71_Cont03-2091176-2093015	Core	NA	Secreted	Core-Chromosome
M_US71_EuGene_00036651	1345	US71_Cont03	2098157	2099501	1345	100	100	0	1	US71_Cont03-2098157-2099501	Core	NA	Secreted	Core-Chromosome
M_US71_EuGene_00036771	1784	US71_Cont03	2127994	2129777	1784	100	100	0	1	US71_Cont03-2127994-2129777	Core	NA	Secreted	Core-Chromosome
M_US71_EuGene_00036831	943	US71_Cont03	2141373	2142315	943	100	100	0	1	US71_Cont03-2141373-2142315	Core	NA	Secreted	Core-Chromosome
M_US71_EuGene_00037091	1930	US71_Cont03	2210300	2212229	1930	100	100	0	1	US71_Cont03-2210300-2212229	Core	NA	Secreted	Core-Chromosome
M_US71_EuGene_00037221	1327	US71_Cont03	2252895	2254221	1327	100	100	0	1	US71_Cont03-2252895-2254221	Core	NA	Secreted	Core-Chromosome
M_US71_EuGene_00037571	901	US71_Cont03	2344555	2345455	901	100	100	0	1	US71_Cont03-2344555-2345455	Core	NA	Secreted	Core-Chromosome
M_US71_EuGene_00037591	2324	US71_Cont03	2348216	2350539	2324	100	100	0	1	US71_Cont03-2348216-2350539	Core	NA	Secreted	Core-Chromosome
M_US71_EuGene_00037671	2370	US71_Cont03	2367787	2370156	2370	100	100	0	1	US71_Cont03-2367787-2370156	Core	NA	Secreted	Core-Chromosome
M_US71_EuGene_00038011	1774	US71_Cont03	2458967	2460740	1774	100	100	0	1	US71_Cont03-2458967-2460740	Core	NA	Secreted	Core-Chromosome
M_US71_EuGene_00038101	1543	US71_Cont03	2479464	2481006	1543	100	100	0	1	US71_Cont03-2479464-2481006	Core	NA	Secreted	Core-Chromosome
M_US71_EuGene_00038431	314	US71_Cont03	2576305	2576618	314	100	100	1.71e-165	1	US71_Cont03-2576305-2576618	Core	NA	Secreted	Core-Chromosome
M_US71_EuGene_00038461	179	US71_Cont03	2586018	2586196	179	100	100	1.02e-90	1	US71_Cont03-2586018-2586196	Core	NA	Secreted	Core-Chromosome
M_US71_EuGene_00038551	3069	US71_Cont03	2609284	2612352	3069	100	100	0	1	US71_Cont03-2609284-2612352	Core	NA	Secreted	Core-Chromosome
M_US71_EuGene_00038671	1468	US71_Cont03	2641353	2642820	1468	100	100	0	1	US71_Cont03-2641353-2642820	Core	NA	Secreted	Core-Chromosome
M_US71_EuGene_00039081	925	US71_Cont03	2758809	2759733	925	99.892	100	0	1	US71_Cont03-2758809-2759733	Core	NA	Secreted	Core-Chromosome
M_US71_EuGene_00039241	338	US71_Cont03	2801611	2801948	338	100	100	8.42e-179	1	US71_Cont03-2801611-2801948	Core	NA	Secreted	Core-Chromosome
M_US71_EuGene_00039281	1526	US71_Cont03	2816161	2817686	1526	100	100	0	1	US71_Cont03-2816161-2817686	Core	NA	Secreted	Core-Chromosome
M_US71_EuGene_00039321	1406	US71_Cont03	2825426	2826831	1406	100	100	0	1	US71_Cont03-2825426-2826831	Core	NA	Secreted	Core-Chromosome
M_US71_EuGene_00039551	1497	US71_Cont03	2886082	2887578	1497	100	100	0	1	US71_Cont03-2886082-2887578	Core	NA	Secreted	Core-Chromosome
M_US71_EuGene_00039911	399	US71_Cont03	3002605	3003003	399	100	100	0	1	US71_Cont03-3002605-3003003	Core	NA	Secreted	Core-Chromosome
M_US71_EuGene_00040161	1099	US71_Cont03	3067864	3068962	1099	100	100	0	1	US71_Cont03-3067864-3068962	Core	NA	Secreted	Core-Chromosome
M_US71_EuGene_00040671	2142	US71_Cont03	3210017	3212150	2143	99.533	100	0	1.00047	US71_Cont03-3210017-3212150	Core	NA	Secreted	Core-Chromosome
M_US71_EuGene_00040721	549	US71_Cont03	3223299	3223847	549	100	100	0	1	US71_Cont03-3223299-3223847	Core	NA	Secreted	Core-Chromosome
M_US71_EuGene_00041191	4789	US71_Cont03	3401237	3406021	4790	99.875	100	0	1.00021	US71_Cont03-3401237-3406021	Core	NA	Secreted	Core-Chromosome
M_US71_EuGene_00041351	1453	US71_Cont03	3454176	3455628	1453	100	100	0	1	US71_Cont03-3454176-3455628	Core	NA	Secreted	Core-Chromosome
M_US71_EuGene_00041511	567	US71_Cont03	3490183	3490748	566	100	99	0	0.998236	US71_Cont03-3490183-3490748	Core	NA	Secreted	Core-Chromosome
M_US71_EuGene_00041701	726	US71_Cont03	3537734	3538459	726	100	100	0	1	US71_Cont03-3537734-3538459	Core	NA	Secreted	Core-Chromosome
M_US71_EuGene_00041711	1530	US71_Cont03	3538550	3540079	1530	100	100	0	1	US71_Cont03-3538550-3540079	Core	NA	Secreted	Core-Chromosome
M_US71_EuGene_00041771	3516	US71_Cont03	3565327	3568842	3516	100	100	0	1	US71_Cont03-3565327-3568842	Core	NA	Secreted	Core-Chromosome
M_US71_EuGene_00042121	965	US71_Cont03	3686571	3687535	965	100	100	0	1	US71_Cont03-3686571-3687535	Core	NA	Secreted	Core-Chromosome
M_US71_EuGene_00042131	1463	US71_Cont03	3688600	3690062	1463	100	100	0	1	US71_Cont03-3688600-3690062	Core	NA	Secreted	Core-Chromosome
M_US71_EuGene_00042181	819	US71_Cont03	3701191	3702009	819	100	100	0	1	US71_Cont03-3701191-3702009	Core	NA	Secreted	Core-Chromosome
M_US71_EuGene_00042211	649	US71_Cont03	3709599	3710247	649	100	100	0	1	US71_Cont03-3709599-3710247	Core	NA	Secreted	Core-Chromosome
M_US71_EuGene_00042271	2487	US71_Cont03	3732563	3735049	2487	100	100	0	1	US71_Cont03-3732563-3735049	Core	NA	Secreted	Core-Chromosome
M_US71_EuGene_00042611	2152	US71_Cont03	3834088	3836239	2152	100	100	0	1	US71_Cont03-3834088-3836239	Core	NA	Secreted	Core-Chromosome
M_US71_EuGene_00042771	508	US71_Cont01	3505073	3505580	508	100	100	0	1	US71_Cont01-3505073-3505580	Core	NA	Secreted	Core-Chromosome
M_US71_EuGene_00042781	255	US71_Cont01	3506945	3507199	255	100	100	8.54e-133	1	US71_Cont01-3506945-3507199	Core	NA	Secreted	Core-Chromosome
M_US71_EuGene_00042801	1234	US71_Cont01	3514279	3515512	1234	100	100	0	1	US71_Cont01-3514279-3515512	Core	NA	Secreted	Core-Chromosome
M_US71_EuGene_00042841	830	US71_Cont01	3524335	3525164	830	100	100	0	1	US71_Cont01-3524335-3525164	Core	NA	Secreted	Core-Chromosome
M_US71_EuGene_00042851	617	US71_Cont01	3528212	3528828	617	100	100	0	1	US71_Cont01-3528212-3528828	Core	NA	Secreted	Core-Chromosome
M_US71_EuGene_00042891	1340	US71_Cont01	3537570	3538909	1340	100	100	0	1	US71_Cont01-3537570-3538909	Core	NA	Secreted	Core-Chromosome
M_US71_EuGene_00042901	543	US71_Cont01	3541281	3541823	543	100	100	0	1	US71_Cont01-3541281-3541823	Core	NA	Secreted	Core-Chromosome
M_US71_EuGene_00042911	783	US71_Cont01	3543456	3544238	783	100	100	0	1	US71_Cont01-3543456-3544238	Core	NA	Secreted	Core-Chromosome
M_US71_EuGene_00042941	1495	US71_Cont01	3547358	3548852	1495	100	100	0	1	US71_Cont01-3547358-3548852	Core	NA	Secreted	Core-Chromosome
M_US71_EuGene_00043131	1639	US71_Cont01	3602608	3604246	1639	100	100	0	1	US71_Cont01-3602608-3604246	Core	NA	Secreted	Core-Chromosome
M_US71_EuGene_00043241	401	US71_Cont01	3634636	3635036	401	100	100	0	1	US71_Cont01-3634636-3635036	Core	NA	Secreted	Core-Chromosome
M_US71_EuGene_00043491	1002	US71_Cont01	3717929	3718930	1002	100	100	0	1	US71_Cont01-3717929-3718930	Core	NA	Secreted	Core-Chromosome
M_US71_EuGene_00043591	1856	US71_Cont01	3750586	3752441	1856	100	100	0	1	US71_Cont01-3750586-3752441	Core	NA	Secreted	Core-Chromosome
M_US71_EuGene_00043691	1801	US71_Cont01	3775166	3776966	1801	100	100	0	1	US71_Cont01-3775166-3776966	Core	NA	Secreted	Core-Chromosome
M_US71_EuGene_00043951	2937	US71_Cont01	3857809	3860745	2937	100	100	0	1	US71_Cont01-3857809-3860745	Core	NA	Secreted	Core-Chromosome
M_US71_EuGene_00043971	1721	US71_Cont01	3865773	3867493	1721	100	100	0	1	US71_Cont01-3865773-3867493	Core	NA	Secreted	Core-Chromosome
M_US71_EuGene_00044421	2302	US71_Cont01	3992897	3995198	2302	100	100	0	1	US71_Cont01-3992897-3995198	Core	NA	Secreted	Core-Chromosome
M_US71_EuGene_00044441	1541	US71_Cont01	3997659	3999199	1541	100	100	0	1	US71_Cont01-3997659-3999199	Core	NA	Secreted	Core-Chromosome
M_US71_EuGene_00044951	1061	US71_Cont01	4152203	4153263	1061	100	100	0	1	US71_Cont01-4152203-4153263	Core	NA	Secreted	Core-Chromosome
M_US71_EuGene_00045251	1057	US71_Cont01	4235882	4236938	1057	100	100	0	1	US71_Cont01-4235882-4236938	Core	NA	Secreted	Core-Chromosome
M_US71_EuGene_00045351	1612	US71_Cont01	4263533	4265144	1612	100	100	0	1	US71_Cont01-4263533-4265144	Core	NA	Secreted	Core-Chromosome
M_US71_EuGene_00045391	2755	US71_Cont01	4269998	4272752	2755	100	100	0	1	US71_Cont01-4269998-4272752	Core	NA	Secreted	Core-Chromosome
M_US71_EuGene_00045961	1951	US71_Cont01	4431917	4433866	1951	99.949	100	0	1	US71_Cont01-4431917-4433866	Core	NA	Secreted	Core-Chromosome
M_US71_EuGene_00046301	2087	US71_Cont01	4535254	4537340	2087	100	100	0	1	US71_Cont01-4535254-4537340	Core	NA	Secreted	Core-Chromosome
M_US71_EuGene_00046541	1248	US71_Cont01	4612400	4613638	1248	99.279	100	0	1	US71_Cont01-4612400-4613638	Core	NA	Secreted	Core-Chromosome
M_US71_EuGene_00046591	969	US71_Cont01	4625945	4626913	969	100	100	0	1	US71_Cont01-4625945-4626913	Core	NA	Secreted	Core-Chromosome
M_US71_EuGene_00047281	1302	US71_Cont01	4823168	4824469	1302	100	100	0	1	US71_Cont01-4823168-4824469	Core	NA	Secreted	Core-Chromosome
M_US71_EuGene_00047401	793	US71_Cont01	4852590	4853382	793	100	100	0	1	US71_Cont01-4852590-4853382	Core	NA	Secreted	Core-Chromosome
M_US71_EuGene_00047601	3045	US71_Cont01	4901358	4904402	3045	100	100	0	1	US71_Cont01-4901358-4904402	Core	NA	Secreted	Core-Chromosome
M_US71_EuGene_00047661	1395	US71_Cont01	4917937	4919331	1395	100	100	0	1	US71_Cont01-4917937-4919331	Core	NA	Secreted	Core-Chromosome
M_US71_EuGene_00047731	2084	US71_Cont01	4939687	4941770	2084	100	100	0	1	US71_Cont01-4939687-4941770	Core	NA	Secreted	Core-Chromosome
M_US71_EuGene_00047821	335	US71_Cont01	4965152	4965486	335	100	100	3.88e-177	1	US71_Cont01-4965152-4965486	Core	NA	Secreted	Core-Chromosome
M_US71_EuGene_00047861	1798	US71_Cont01	4981787	4983582	1798	99.889	100	0	1	US71_Cont01-4981787-4983582	Core	NA	Secreted	Core-Chromosome
M_US71_EuGene_00048061	1064	US71_Cont01	5049315	5050378	1064	100	100	0	1	US71_Cont01-5049315-5050378	Core	NA	Secreted	Core-Chromosome
M_US71_EuGene_00048181	1361	US71_Cont01	5085348	5086708	1361	100	100	0	1	US71_Cont01-5085348-5086708	Core	NA	Secreted	Core-Chromosome
M_US71_EuGene_00048241	1671	US71_Cont01	5098041	5099711	1671	100	100	0	1	US71_Cont01-5098041-5099711	Core	NA	Secreted	Core-Chromosome
M_US71_EuGene_00048261	697	US71_Cont01	5113997	5114693	697	100	100	0	1	US71_Cont01-5113997-5114693	Core	NA	Secreted	Core-Chromosome
M_US71_EuGene_00048301	680	US71_Cont01	5128101	5128780	680	100	100	0	1	US71_Cont01-5128101-5128780	Core	NA	Secreted	Core-Chromosome
M_US71_EuGene_00048321	609	US71_Cont14	774749	775357	609	100	100	0	1	US71_Cont14-774749-775357	NA	Mini	Secreted	Mini-Chromosome
M_US71_EuGene_00048331	910	US71_Cont14	784971	785879	910	99.89	100	0	1	US71_Cont14-784971-785879	NA	Mini	Secreted	Mini-Chromosome
M_US71_EuGene_00048431	1241	US71_Cont22	83311	82071	1241	100	100	0	1	US71_Cont22-83311-82071	Core	NA	Secreted	Core-Chromosome
M_US71_EuGene_00048451	239	US71_Cont22	79852	79614	239	100	100	6.23e-124	1	US71_Cont22-79852-79614	Core	NA	Secreted	Core-Chromosome
M_US71_EuGene_00048501	876	US71_Cont07	21506	22373	868	99.654	99	0	0.990868	US71_Cont07-21506-22373	Core	NA	Secreted	Core-Chromosome
M_US71_EuGene_00048511	251	US71_Cont07	24381	24631	251	100	100	1.4e-130	1	US71_Cont07-24381-24631	Core	NA	Secreted	Core-Chromosome
M_US71_EuGene_00048521	481	US71_Cont07	33335	33815	481	100	100	0	1	US71_Cont07-33335-33815	Core	NA	Secreted	Core-Chromosome
M_US71_EuGene_00048571	248	US71_Cont07	42984	43231	248	100	100	6.45e-129	1	US71_Cont07-42984-43231	Core	NA	Secreted	Core-Chromosome
M_US71_EuGene_00048581	846	US71_Cont07	46432	47277	846	100	100	0	1	US71_Cont07-46432-47277	Core	NA	Secreted	Core-Chromosome
M_US71_EuGene_00048721	753	US71_Cont07	76151	76903	753	100	100	0	1	US71_Cont07-76151-76903	Core	NA	Secreted	Core-Chromosome
M_US71_EuGene_00048911	742	US71_Cont07	120923	121664	742	100	100	0	1	US71_Cont07-120923-121664	Core	NA	Secreted	Core-Chromosome
M_US71_EuGene_00049161	395	US71_Cont07	195310	195704	395	100	100	0	1	US71_Cont07-195310-195704	Core	NA	Secreted	Core-Chromosome
M_US71_EuGene_00049201	838	US71_Cont07	202421	203258	838	100	100	0	1	US71_Cont07-202421-203258	Core	NA	Secreted	Core-Chromosome
M_US71_EuGene_00049251	362	US71_Cont07	211164	211525	362	100	100	0	1	US71_Cont07-211164-211525	Core	NA	Secreted	Core-Chromosome
M_US71_EuGene_00049301	527	US71_Cont07	223098	223624	527	100	100	0	1	US71_Cont07-223098-223624	Core	NA	Secreted	Core-Chromosome
M_US71_EuGene_00049321	242	US71_Cont07	227366	227607	242	100	100	1.36e-125	1	US71_Cont07-227366-227607	Core	NA	Secreted	Core-Chromosome
M_US71_EuGene_00049331	434	US71_Cont07	229775	230208	434	100	100	0	1	US71_Cont07-229775-230208	Core	NA	Secreted	Core-Chromosome
M_US71_EuGene_00049361	3389	US71_Cont07	235811	239199	3389	100	100	0	1	US71_Cont07-235811-239199	Core	NA	Secreted	Core-Chromosome
M_US71_EuGene_00049371	2137	US71_Cont07	240769	242905	2137	100	100	0	1	US71_Cont07-240769-242905	Core	NA	Secreted	Core-Chromosome
M_US71_EuGene_00049591	1681	US71_Cont07	304806	306486	1681	100	100	0	1	US71_Cont07-304806-306486	Core	NA	Secreted	Core-Chromosome
M_US71_EuGene_00049801	635	US71_Cont07	367710	368344	635	100	100	0	1	US71_Cont07-367710-368344	Core	NA	Secreted	Core-Chromosome
M_US71_EuGene_00049931	1507	US71_Cont07	402284	403790	1507	100	100	0	1	US71_Cont07-402284-403790	Core	NA	Secreted	Core-Chromosome
M_US71_EuGene_00050031	1825	US71_Cont07	438815	440639	1825	100	100	0	1	US71_Cont07-438815-440639	Core	NA	Secreted	Core-Chromosome
M_US71_EuGene_00050091	3469	US71_Cont07	456906	460374	3469	100	100	0	1	US71_Cont07-456906-460374	Core	NA	Secreted	Core-Chromosome
M_US71_EuGene_00050391	819	US71_Cont07	543840	544658	819	100	100	0	1	US71_Cont07-543840-544658	Core	NA	Secreted	Core-Chromosome
M_US71_EuGene_00050431	1076	US71_Cont07	551661	552736	1076	100	100	0	1	US71_Cont07-551661-552736	Core	NA	Secreted	Core-Chromosome
M_US71_EuGene_00050861	1291	US71_Cont07	664105	665395	1291	100	100	0	1	US71_Cont07-664105-665395	Core	NA	Secreted	Core-Chromosome
M_US71_EuGene_00050881	833	US71_Cont07	671303	672135	833	100	100	0	1	US71_Cont07-671303-672135	Core	NA	Secreted	Core-Chromosome
M_US71_EuGene_00051011	1666	US71_Cont07	723559	725224	1666	100	100	0	1	US71_Cont07-723559-725224	Core	NA	Secreted	Core-Chromosome
M_US71_EuGene_00051121	978	US71_Cont07	762272	763249	978	100	100	0	1	US71_Cont07-762272-763249	Core	NA	Secreted	Core-Chromosome
M_US71_EuGene_00051281	1746	US71_Cont07	811712	813457	1746	100	100	0	1	US71_Cont07-811712-813457	Core	NA	Secreted	Core-Chromosome
M_US71_EuGene_00051581	1437	US71_Cont07	893026	894462	1437	100	100	0	1	US71_Cont07-893026-894462	Core	NA	Secreted	Core-Chromosome
M_US71_EuGene_00051601	2193	US71_Cont07	897999	900191	2193	100	100	0	1	US71_Cont07-897999-900191	Core	NA	Secreted	Core-Chromosome
M_US71_EuGene_00051611	1981	US71_Cont07	900625	902605	1981	100	100	0	1	US71_Cont07-900625-902605	Core	NA	Secreted	Core-Chromosome
M_US71_EuGene_00051701	1782	US71_Cont07	924589	926370	1782	100	100	0	1	US71_Cont07-924589-926370	Core	NA	Secreted	Core-Chromosome
M_US71_EuGene_00051911	1269	US71_Cont07	985094	986362	1269	100	100	0	1	US71_Cont07-985094-986362	Core	NA	Secreted	Core-Chromosome
M_US71_EuGene_00052011	707	US71_Cont07	1009705	1010401	697	100	99	0	0.985856	US71_Cont07-1009705-1010401	Core	NA	Secreted	Core-Chromosome
M_US71_EuGene_00052051	2112	US71_Cont07	1019293	1021404	2112	100	100	0	1	US71_Cont07-1019293-1021404	Core	NA	Secreted	Core-Chromosome
M_US71_EuGene_00052081	1439	US71_Cont07	1027299	1028737	1439	100	100	0	1	US71_Cont07-1027299-1028737	Core	NA	Secreted	Core-Chromosome
M_US71_EuGene_00052511	1852	US71_Cont07	1145070	1146921	1852	100	100	0	1	US71_Cont07-1145070-1146921	Core	NA	Secreted	Core-Chromosome
M_US71_EuGene_00052691	1753	US71_Cont07	1192944	1194696	1753	100	100	0	1	US71_Cont07-1192944-1194696	Core	NA	Secreted	Core-Chromosome
M_US71_EuGene_00052871	1620	US71_Cont07	1245995	1247614	1620	100	100	0	1	US71_Cont07-1245995-1247614	Core	NA	Secreted	Core-Chromosome
M_US71_EuGene_00052911	783	US71_Cont07	1263793	1264575	783	100	100	0	1	US71_Cont07-1263793-1264575	Core	NA	Secreted	Core-Chromosome
M_US71_EuGene_00053521	810	US71_Cont07	1445435	1446244	810	100	100	0	1	US71_Cont07-1445435-1446244	Core	NA	Secreted	Core-Chromosome
M_US71_EuGene_00053731	263	US71_Cont07	1498125	1498387	263	100	100	3.16e-137	1	US71_Cont07-1498125-1498387	Core	NA	Secreted	Core-Chromosome
M_US71_EuGene_00053901	1684	US71_Cont07	1544547	1546230	1684	100	100	0	1	US71_Cont07-1544547-1546230	Core	NA	Secreted	Core-Chromosome
M_US71_EuGene_00053931	615	US71_Cont07	1551751	1552365	615	100	100	0	1	US71_Cont07-1551751-1552365	Core	NA	Secreted	Core-Chromosome
M_US71_EuGene_00053941	227	US71_Cont07	1552842	1553068	227	100	100	2.77e-117	1	US71_Cont07-1552842-1553068	Core	NA	Secreted	Core-Chromosome
M_US71_EuGene_00054011	347	US71_Cont07	1561137	1561483	347	100	100	0	1	US71_Cont07-1561137-1561483	Core	NA	Secreted	Core-Chromosome
M_US71_EuGene_00054041	422	US71_Cont07	1563832	1564253	422	100	100	0	1	US71_Cont07-1563832-1564253	Core	NA	Secreted	Core-Chromosome
M_US71_EuGene_00054051	639	US71_Cont07	1564743	1565381	639	100	100	0	1	US71_Cont07-1564743-1565381	Core	NA	Secreted	Core-Chromosome
M_US71_EuGene_00054151	1931	US71_Cont02	5336761	5334833	1931	99.896	100	0	1	US71_Cont02-5336761-5334833	Core	NA	Secreted	Core-Chromosome
M_US71_EuGene_00054161	955	US71_Cont02	5333494	5332540	955	100	100	0	1	US71_Cont02-5333494-5332540	Core	NA	Secreted	Core-Chromosome
M_US71_EuGene_00054171	421	US71_Cont02	5332336	5331916	421	100	100	0	1	US71_Cont02-5332336-5331916	Core	NA	Secreted	Core-Chromosome
M_US71_EuGene_00054191	2308	US71_Cont02	5321608	5319302	2308	99.957	100	0	1	US71_Cont02-5321608-5319302	Core	NA	Secreted	Core-Chromosome
M_US71_EuGene_00054231	1977	US71_Cont02	5307402	5305426	1977	100	100	0	1	US71_Cont02-5307402-5305426	Core	NA	Secreted	Core-Chromosome
M_US71_EuGene_00054311	1291	US71_Cont02	5284302	5283012	1291	100	100	0	1	US71_Cont02-5284302-5283012	Core	NA	Secreted	Core-Chromosome
M_US71_EuGene_00054551	1670	US71_Cont02	5195652	5193983	1670	100	100	0	1	US71_Cont02-5195652-5193983	Core	NA	Secreted	Core-Chromosome
M_US71_EuGene_00054571	1459	US71_Cont02	5192542	5191084	1459	100	100	0	1	US71_Cont02-5192542-5191084	Core	NA	Secreted	Core-Chromosome
M_US71_EuGene_00054781	768	US71_Cont02	5142623	5141856	768	100	100	0	1	US71_Cont02-5142623-5141856	Core	NA	Secreted	Core-Chromosome
M_US71_EuGene_00054941	176	US71_Cont02	5096817	5096642	176	100	100	4.66e-89	1	US71_Cont02-5096817-5096642	Core	NA	Secreted	Core-Chromosome
M_US71_EuGene_00055021	716	US71_Cont02	5073055	5072340	716	100	100	0	1	US71_Cont02-5073055-5072340	Core	NA	Secreted	Core-Chromosome
M_US71_EuGene_00055181	716	US71_Cont02	5037220	5036505	716	100	100	0	1	US71_Cont02-5037220-5036505	Core	NA	Secreted	Core-Chromosome
M_US71_EuGene_00055441	3844	US71_Cont02	4964439	4960601	3843	99.896	99	0	0.99974	US71_Cont02-4964439-4960601	Core	NA	Secreted	Core-Chromosome
M_US71_EuGene_00055651	774	US71_Cont02	4905461	4904688	774	100	100	0	1	US71_Cont02-4905461-4904688	Core	NA	Secreted	Core-Chromosome
M_US71_EuGene_00056051	3117	US71_Cont02	4780343	4777227	3117	100	100	0	1	US71_Cont02-4780343-4777227	Core	NA	Secreted	Core-Chromosome
M_US71_EuGene_00056101	982	US71_Cont02	4762735	4761754	982	100	100	0	1	US71_Cont02-4762735-4761754	Core	NA	Secreted	Core-Chromosome
M_US71_EuGene_00056551	2198	US71_Cont02	4649008	4646811	2198	100	100	0	1	US71_Cont02-4649008-4646811	Core	NA	Secreted	Core-Chromosome
M_US71_EuGene_00057011	1231	US71_Cont02	4494909	4493679	1231	100	100	0	1	US71_Cont02-4494909-4493679	Core	NA	Secreted	Core-Chromosome
M_US71_EuGene_00057081	1284	US71_Cont02	4471077	4469796	1284	99.844	100	0	1	US71_Cont02-4471077-4469796	Core	NA	Secreted	Core-Chromosome
M_US71_EuGene_00057431	2725	US71_Cont02	4363174	4360450	2725	100	100	0	1	US71_Cont02-4363174-4360450	Core	NA	Secreted	Core-Chromosome
M_US71_EuGene_00057701	1605	US71_Cont02	4276641	4275037	1605	100	100	0	1	US71_Cont02-4276641-4275037	Core	NA	Secreted	Core-Chromosome
M_US71_EuGene_00057951	1258	US71_Cont02	4190655	4189398	1258	100	100	0	1	US71_Cont02-4190655-4189398	Core	NA	Secreted	Core-Chromosome
M_US71_EuGene_00057971	400	US71_Cont02	4184642	4184243	400	100	100	0	1	US71_Cont02-4184642-4184243	Core	NA	Secreted	Core-Chromosome
M_US71_EuGene_00058251	389	US71_Cont02	4108010	4107622	389	100	100	0	1	US71_Cont02-4108010-4107622	Core	NA	Secreted	Core-Chromosome
M_US71_EuGene_00058461	694	US71_Cont02	4051938	4051245	694	100	100	0	1	US71_Cont02-4051938-4051245	Core	NA	Secreted	Core-Chromosome
M_US71_EuGene_00058531	2684	US71_Cont01	3274108	3271425	2684	100	100	0	1	US71_Cont01-3274108-3271425	Core	NA	Secreted	Core-Chromosome
M_US71_EuGene_00058611	620	US71_Cont01	3252033	3251414	620	100	100	0	1	US71_Cont01-3252033-3251414	Core	NA	Secreted	Core-Chromosome
M_US71_EuGene_00058621	413	US71_Cont01	3249399	3248987	413	100	100	0	1	US71_Cont01-3249399-3248987	Core	NA	Secreted	Core-Chromosome
M_US71_EuGene_00058631	1715	US71_Cont01	3247916	3246202	1715	100	100	0	1	US71_Cont01-3247916-3246202	Core	NA	Secreted	Core-Chromosome
M_US71_EuGene_00058691	1686	US71_Cont01	3225377	3223692	1686	100	100	0	1	US71_Cont01-3225377-3223692	Core	NA	Secreted	Core-Chromosome
M_US71_EuGene_00058711	368	US71_Cont01	3221844	3221477	368	100	100	0	1	US71_Cont01-3221844-3221477	Core	NA	Secreted	Core-Chromosome
M_US71_EuGene_00058751	2556	US71_Cont01	3209270	3206715	2556	100	100	0	1	US71_Cont01-3209270-3206715	Core	NA	Secreted	Core-Chromosome
M_US71_EuGene_00058971	1835	US71_Cont01	2991454	2993288	1835	100	100	0	1	US71_Cont01-2991454-2993288	Core	NA	Secreted	Core-Chromosome
M_US71_EuGene_00059041	1121	US71_Cont01	3006368	3007488	1121	100	100	0	1	US71_Cont01-3006368-3007488	Core	NA	Secreted	Core-Chromosome
M_US71_EuGene_00059271	611	US71_Cont01	3155632	3156242	611	100	100	0	1	US71_Cont01-3155632-3156242	Core	NA	Secreted	Core-Chromosome
M_US71_EuGene_00059331	170	US71_Cont01	3168653	3168822	170	100	100	9.69e-86	1	US71_Cont01-3168653-3168822	Core	NA	Secreted	Core-Chromosome
M_US71_EuGene_00059381	835	US71_Cont06	1154720	1155554	835	100	100	0	1	US71_Cont06-1154720-1155554	Core	NA	Secreted	Core-Chromosome
M_US71_EuGene_00060291	918	US71_Cont06	1446569	1447486	918	100	100	0	1	US71_Cont06-1446569-1447486	Core	NA	Secreted	Core-Chromosome
M_US71_EuGene_00060371	1892	US71_Cont06	1470535	1472426	1892	100	100	0	1	US71_Cont06-1470535-1472426	Core	NA	Secreted	Core-Chromosome
M_US71_EuGene_00060791	1816	US71_Cont06	1593119	1594934	1816	100	100	0	1	US71_Cont06-1593119-1594934	Core	NA	Secreted	Core-Chromosome
M_US71_EuGene_00060851	1384	US71_Cont06	1617195	1618578	1384	100	100	0	1	US71_Cont06-1617195-1618578	Core	NA	Secreted	Core-Chromosome
M_US71_EuGene_00060961	1591	US71_Cont06	1636439	1638029	1591	100	100	0	1	US71_Cont06-1636439-1638029	Core	NA	Secreted	Core-Chromosome
M_US71_EuGene_00060991	621	US71_Cont06	1641931	1642551	621	100	100	0	1	US71_Cont06-1641931-1642551	Core	NA	Secreted	Core-Chromosome
M_US71_EuGene_00061511	1835	US71_Cont06	1799192	1801026	1835	100	100	0	1	US71_Cont06-1799192-1801026	Core	NA	Secreted	Core-Chromosome
M_US71_EuGene_00061631	3008	US71_Cont06	1828781	1831788	3008	100	100	0	1	US71_Cont06-1828781-1831788	Core	NA	Secreted	Core-Chromosome
M_US71_EuGene_00061941	2655	US71_Cont06	1913853	1916507	2655	100	100	0	1	US71_Cont06-1913853-1916507	Core	NA	Secreted	Core-Chromosome
M_US71_EuGene_00061991	299	US71_Cont06	1933374	1933672	299	100	100	3.53e-157	1	US71_Cont06-1933374-1933672	Core	NA	Secreted	Core-Chromosome
M_US71_EuGene_00062181	1456	US71_Cont06	1997152	1998607	1456	100	100	0	1	US71_Cont06-1997152-1998607	Core	NA	Secreted	Core-Chromosome
M_US71_EuGene_00062201	2965	US71_Cont06	2004474	2007438	2965	100	100	0	1	US71_Cont06-2004474-2007438	Core	NA	Secreted	Core-Chromosome
M_US71_EuGene_00062311	1559	US71_Cont06	2038040	2039598	1559	100	100	0	1	US71_Cont06-2038040-2039598	Core	NA	Secreted	Core-Chromosome
M_US71_EuGene_00062441	878	US71_Cont06	2070978	2071855	878	100	100	0	1	US71_Cont06-2070978-2071855	Core	NA	Secreted	Core-Chromosome
M_US71_EuGene_00062531	1081	US71_Cont06	2096637	2097714	1079	99.907	99	0	0.99815	US71_Cont06-2096637-2097714	Core	NA	Secreted	Core-Chromosome
M_US71_EuGene_00062641	1250	US71_Cont02	2381550	2382799	1250	100	100	0	1	US71_Cont02-2381550-2382799	Core	NA	Secreted	Core-Chromosome
M_US71_EuGene_00062671	1013	US71_Cont02	2384953	2385965	1013	100	100	0	1	US71_Cont02-2384953-2385965	Core	NA	Secreted	Core-Chromosome
M_US71_EuGene_00062701	2651	US71_Cont02	2394202	2396852	2651	100	100	0	1	US71_Cont02-2394202-2396852	Core	NA	Secreted	Core-Chromosome
M_US71_EuGene_00062721	1167	US71_Cont02	2400992	2402160	1169	99.829	100	0	1.00171	US71_Cont02-2400992-2402160	Core	NA	Secreted	Core-Chromosome
M_US71_EuGene_00062751	1402	US71_Cont02	2411810	2413211	1402	100	100	0	1	US71_Cont02-2411810-2413211	Core	NA	Secreted	Core-Chromosome
M_US71_EuGene_00062761	2278	US71_Cont02	2413435	2415712	2278	100	100	0	1	US71_Cont02-2413435-2415712	Core	NA	Secreted	Core-Chromosome
M_US71_EuGene_00062791	573	US71_Cont02	2419497	2420069	573	100	100	0	1	US71_Cont02-2419497-2420069	Core	NA	Secreted	Core-Chromosome
M_US71_EuGene_00062831	786	US71_Cont02	2433054	2433839	786	100	100	0	1	US71_Cont02-2433054-2433839	Core	NA	Secreted	Core-Chromosome
M_US71_EuGene_00062841	1789	US71_Cont02	2434648	2436436	1789	100	100	0	1	US71_Cont02-2434648-2436436	Core	NA	Secreted	Core-Chromosome
M_US71_EuGene_00062961	1396	US71_Cont02	2460851	2462246	1396	100	100	0	1	US71_Cont02-2460851-2462246	Core	NA	Secreted	Core-Chromosome
M_US71_EuGene_00062981	822	US71_Cont02	2468598	2469419	822	100	100	0	1	US71_Cont02-2468598-2469419	Core	NA	Secreted	Core-Chromosome
M_US71_EuGene_00063001	1517	US71_Cont02	2474223	2475739	1517	100	100	0	1	US71_Cont02-2474223-2475739	Core	NA	Secreted	Core-Chromosome
M_US71_EuGene_00063151	3247	US71_Cont02	2510204	2513450	3247	100	100	0	1	US71_Cont02-2510204-2513450	Core	NA	Secreted	Core-Chromosome
M_US71_EuGene_00063241	1516	US71_Cont02	2540524	2542039	1516	100	100	0	1	US71_Cont02-2540524-2542039	Core	NA	Secreted	Core-Chromosome
M_US71_EuGene_00063591	1162	US71_Cont02	2642248	2643409	1162	100	100	0	1	US71_Cont02-2642248-2643409	Core	NA	Secreted	Core-Chromosome
M_US71_EuGene_00063611	1343	US71_Cont02	2654523	2655865	1343	100	100	0	1	US71_Cont02-2654523-2655865	Core	NA	Secreted	Core-Chromosome
M_US71_EuGene_00063841	1805	US71_Cont02	2731198	2733002	1805	100	100	0	1	US71_Cont02-2731198-2733002	Core	NA	Secreted	Core-Chromosome
M_US71_EuGene_00063971	1767	US71_Cont02	2780009	2781775	1767	100	100	0	1	US71_Cont02-2780009-2781775	Core	NA	Secreted	Core-Chromosome
M_US71_EuGene_00064521	263	US71_Cont02	2935913	2936175	263	100	100	3.16e-137	1	US71_Cont02-2935913-2936175	Core	NA	Secreted	Core-Chromosome
M_US71_EuGene_00065401	1220	US71_Cont02	3196773	3197992	1220	100	100	0	1	US71_Cont02-3196773-3197992	Core	NA	Secreted	Core-Chromosome
M_US71_EuGene_00065441	1584	US71_Cont02	3209093	3210676	1584	100	100	0	1	US71_Cont02-3209093-3210676	Core	NA	Secreted	Core-Chromosome
M_US71_EuGene_00065621	1901	US71_Cont02	3260969	3262869	1901	100	100	0	1	US71_Cont02-3260969-3262869	Core	NA	Secreted	Core-Chromosome
M_US71_EuGene_00065681	606	US71_Cont02	3279840	3280445	606	100	100	0	1	US71_Cont02-3279840-3280445	Core	NA	Secreted	Core-Chromosome
M_US71_EuGene_00065721	849	US71_Cont02	3290075	3290923	849	100	100	0	1	US71_Cont02-3290075-3290923	Core	NA	Secreted	Core-Chromosome
M_US71_EuGene_00065761	1061	US71_Cont02	3295263	3296323	1061	100	100	0	1	US71_Cont02-3295263-3296323	Core	NA	Secreted	Core-Chromosome
M_US71_EuGene_00065841	872	US71_Cont02	3318181	3319051	872	99.885	100	0	1	US71_Cont02-3318181-3319051	Core	NA	Secreted	Core-Chromosome
M_US71_EuGene_00065841	872	US71_Cont02	5400392	5399523	872	99.771	100	0	1	US71_Cont02-5400392-5399523	Core	NA	Secreted	Core-Chromosome
M_US71_EuGene_00065851	1402	US71_Cont02	5399123	5397724	1403	99.715	100	0	1.00071	US71_Cont02-5399123-5397724	Core	NA	Secreted	Core-Chromosome
M_US71_EuGene_00065851	1402	US71_Cont02	3319450	3320853	1405	99.644	100	0	1.00214	US71_Cont02-3319450-3320853	Core	NA	Secreted	Core-Chromosome
M_US71_EuGene_00066011	746	US71_Cont02	466438	467183	746	100	100	0	1	US71_Cont02-466438-467183	Core	NA	Secreted	Core-Chromosome
M_US71_EuGene_00066031	1258	US71_Cont02	475053	476310	1258	100	100	0	1	US71_Cont02-475053-476310	Core	NA	Secreted	Core-Chromosome
M_US71_EuGene_00066101	124	US71_Cont02	500834	500953	120	100	97	4.15e-58	0.967742	US71_Cont02-500834-500953	Core	NA	Secreted	Core-Chromosome
M_US71_EuGene_00066111	1286	US71_Cont02	502102	503387	1286	100	100	0	1	US71_Cont02-502102-503387	Core	NA	Secreted	Core-Chromosome
M_US71_EuGene_00066131	2080	US71_Cont02	508897	510976	2080	100	100	0	1	US71_Cont02-508897-510976	Core	NA	Secreted	Core-Chromosome
M_US71_EuGene_00066181	1454	US71_Cont02	526392	527845	1454	100	100	0	1	US71_Cont02-526392-527845	Core	NA	Secreted	Core-Chromosome
M_US71_EuGene_00066221	1017	US71_Cont02	542111	543127	1017	100	100	0	1	US71_Cont02-542111-543127	Core	NA	Secreted	Core-Chromosome
M_US71_EuGene_00066241	524	US71_Cont02	544946	545469	524	100	100	0	1	US71_Cont02-544946-545469	Core	NA	Secreted	Core-Chromosome
M_US71_EuGene_00066341	987	US71_Cont02	575930	576916	987	100	100	0	1	US71_Cont02-575930-576916	Core	NA	Secreted	Core-Chromosome
M_US71_EuGene_00066431	1273	US71_Cont02	592276	593548	1273	100	100	0	1	US71_Cont02-592276-593548	Core	NA	Secreted	Core-Chromosome
M_US71_EuGene_00066451	680	US71_Cont02	602975	603654	680	100	100	0	1	US71_Cont02-602975-603654	Core	NA	Secreted	Core-Chromosome
M_US71_EuGene_00066461	496	US71_Cont02	604112	604607	496	100	100	0	1	US71_Cont02-604112-604607	Core	NA	Secreted	Core-Chromosome
M_US71_EuGene_00066511	1082	US71_Cont02	620118	621199	1082	100	100	0	1	US71_Cont02-620118-621199	Core	NA	Secreted	Core-Chromosome
M_US71_EuGene_00066521	1146	US71_Cont02	623508	624653	1146	100	100	0	1	US71_Cont02-623508-624653	Core	NA	Secreted	Core-Chromosome
M_US71_EuGene_00066691	889	US71_Cont02	675318	676206	889	100	100	0	1	US71_Cont02-675318-676206	Core	NA	Secreted	Core-Chromosome
M_US71_EuGene_00066921	1741	US71_Cont02	743171	744911	1741	100	100	0	1	US71_Cont02-743171-744911	Core	NA	Secreted	Core-Chromosome
M_US71_EuGene_00066931	1512	US71_Cont02	748631	750142	1512	100	100	0	1	US71_Cont02-748631-750142	Core	NA	Secreted	Core-Chromosome
M_US71_EuGene_00067001	2888	US71_Cont02	774046	776933	2888	100	100	0	1	US71_Cont02-774046-776933	Core	NA	Secreted	Core-Chromosome
M_US71_EuGene_00067051	492	US71_Cont02	793263	793754	492	100	100	0	1	US71_Cont02-793263-793754	Core	NA	Secreted	Core-Chromosome
M_US71_EuGene_00067121	1345	US71_Cont02	811155	812499	1345	100	100	0	1	US71_Cont02-811155-812499	Core	NA	Secreted	Core-Chromosome
M_US71_EuGene_00067461	2009	US71_Cont02	957529	959537	2009	100	100	0	1	US71_Cont02-957529-959537	Core	NA	Secreted	Core-Chromosome
M_US71_EuGene_00067651	1274	US71_Cont02	1003276	1004549	1274	100	100	0	1	US71_Cont02-1003276-1004549	Core	NA	Secreted	Core-Chromosome
M_US71_EuGene_00067911	1303	US71_Cont02	1077094	1078396	1303	100	100	0	1	US71_Cont02-1077094-1078396	Core	NA	Secreted	Core-Chromosome
M_US71_EuGene_00067921	1387	US71_Cont02	1079953	1081339	1387	100	100	0	1	US71_Cont02-1079953-1081339	Core	NA	Secreted	Core-Chromosome
M_US71_EuGene_00067981	821	US71_Cont02	1094449	1095269	821	100	100	0	1	US71_Cont02-1094449-1095269	Core	NA	Secreted	Core-Chromosome
M_US71_EuGene_00068011	1757	US71_Cont02	1102867	1104623	1757	100	100	0	1	US71_Cont02-1102867-1104623	Core	NA	Secreted	Core-Chromosome
M_US71_EuGene_00068161	680	US71_Cont02	1137790	1138469	680	100	100	0	1	US71_Cont02-1137790-1138469	Core	NA	Secreted	Core-Chromosome
M_US71_EuGene_00068171	2343	US71_Cont02	1138975	1141319	2345	99.915	100	0	1.00085	US71_Cont02-1138975-1141319	Core	NA	Secreted	Core-Chromosome
M_US71_EuGene_00069041	1714	US71_Cont02	1362578	1364291	1714	100	100	0	1	US71_Cont02-1362578-1364291	Core	NA	Secreted	Core-Chromosome
M_US71_EuGene_00069141	687	US71_Cont25	104005	104691	687	100	100	0	1	US71_Cont25-104005-104691	Core	NA	Secreted	Core-Chromosome
M_US71_EuGene_00069151	1610	US71_Cont25	107048	108657	1610	100	100	0	1	US71_Cont25-107048-108657	Core	NA	Secreted	Core-Chromosome
M_US71_EuGene_00069301	172	US71_Cont25	141354	141526	173	99.422	100	3.53e-85	1.00581	US71_Cont25-141354-141526	Core	NA	Secreted	Core-Chromosome
M_US71_EuGene_00069401	419	US71_Cont25	166245	166663	419	100	100	0	1	US71_Cont25-166245-166663	Core	NA	Secreted	Core-Chromosome
M_US71_EuGene_00069461	1228	US71_Cont25	184366	185593	1228	100	100	0	1	US71_Cont25-184366-185593	Core	NA	Secreted	Core-Chromosome
M_US71_EuGene_00069491	4268	US71_Cont25	188743	193010	4268	100	100	0	1	US71_Cont25-188743-193010	Core	NA	Secreted	Core-Chromosome
M_US71_EuGene_00069611	869	US71_Cont01	6023720	6022852	869	100	100	0	1	US71_Cont01-6023720-6022852	Core	NA	Secreted	Core-Chromosome
M_US71_EuGene_00069641	1312	US71_Cont01	5998619	5997308	1312	100	100	0	1	US71_Cont01-5998619-5997308	Core	NA	Secreted	Core-Chromosome
M_US71_EuGene_00069651	968	US71_Cont01	5996552	5995585	968	100	100	0	1	US71_Cont01-5996552-5995585	Core	NA	Secreted	Core-Chromosome
M_US71_EuGene_00069771	993	US71_Cont01	5960057	5959077	981	99.898	99	0	0.987915	US71_Cont01-5960057-5959077	Core	NA	Secreted	Core-Chromosome
M_US71_EuGene_00069931	1495	US71_Cont01	5924992	5923498	1495	100	100	0	1	US71_Cont01-5924992-5923498	Core	NA	Secreted	Core-Chromosome
M_US71_EuGene_00070141	1647	US71_Cont01	5818483	5816837	1647	100	100	0	1	US71_Cont01-5818483-5816837	Core	NA	Secreted	Core-Chromosome
M_US71_EuGene_00070181	1703	US71_Cont01	5810092	5808390	1703	100	100	0	1	US71_Cont01-5810092-5808390	Core	NA	Secreted	Core-Chromosome
M_US71_EuGene_00070191	2061	US71_Cont01	5807578	5805518	2061	100	100	0	1	US71_Cont01-5807578-5805518	Core	NA	Secreted	Core-Chromosome
M_US71_EuGene_00070211	2189	US71_Cont01	5801405	5799217	2189	100	100	0	1	US71_Cont01-5801405-5799217	Core	NA	Secreted	Core-Chromosome
M_US71_EuGene_00070271	2213	US71_Cont01	5787283	5785071	2213	99.955	100	0	1	US71_Cont01-5787283-5785071	Core	NA	Secreted	Core-Chromosome
M_US71_EuGene_00070291	2003	US71_Cont01	5780787	5778785	2003	100	100	0	1	US71_Cont01-5780787-5778785	Core	NA	Secreted	Core-Chromosome
M_US71_EuGene_00070321	2532	US71_Cont01	5773538	5771007	2532	100	100	0	1	US71_Cont01-5773538-5771007	Core	NA	Secreted	Core-Chromosome
M_US71_EuGene_00070371	1105	US71_Cont01	5760091	5758987	1105	100	100	0	1	US71_Cont01-5760091-5758987	Core	NA	Secreted	Core-Chromosome
M_US71_EuGene_00070461	413	US71_Cont01	5743835	5743423	413	100	100	0	1	US71_Cont01-5743835-5743423	Core	NA	Secreted	Core-Chromosome
M_US71_EuGene_00070521	1743	US71_Cont01	5728649	5726907	1743	100	100	0	1	US71_Cont01-5728649-5726907	Core	NA	Secreted	Core-Chromosome
M_US71_EuGene_00070531	1853	US71_Cont01	5726648	5724796	1853	100	100	0	1	US71_Cont01-5726648-5724796	Core	NA	Secreted	Core-Chromosome
M_US71_EuGene_00070641	1402	US71_Cont01	5701361	5699960	1402	100	100	0	1	US71_Cont01-5701361-5699960	Core	NA	Secreted	Core-Chromosome
M_US71_EuGene_00070761	1391	US71_Cont01	5663897	5662507	1391	100	100	0	1	US71_Cont01-5663897-5662507	Core	NA	Secreted	Core-Chromosome
M_US71_EuGene_00070841	1561	US71_Cont01	5645062	5643502	1561	100	100	0	1	US71_Cont01-5645062-5643502	Core	NA	Secreted	Core-Chromosome
M_US71_EuGene_00070851	2720	US71_Cont01	5643085	5640366	2720	100	100	0	1	US71_Cont01-5643085-5640366	Core	NA	Secreted	Core-Chromosome
M_US71_EuGene_00070861	2454	US71_Cont01	5638295	5635842	2454	100	100	0	1	US71_Cont01-5638295-5635842	Core	NA	Secreted	Core-Chromosome
M_US71_EuGene_00070951	983	US71_Cont01	5609331	5608349	983	100	100	0	1	US71_Cont01-5609331-5608349	Core	NA	Secreted	Core-Chromosome
M_US71_EuGene_00071041	904	US71_Cont01	5588637	5587734	904	100	100	0	1	US71_Cont01-5588637-5587734	Core	NA	Secreted	Core-Chromosome
M_US71_EuGene_00071141	1853	US71_Cont01	5561413	5559561	1853	100	100	0	1	US71_Cont01-5561413-5559561	Core	NA	Secreted	Core-Chromosome
M_US71_EuGene_00071191	1679	US71_Cont01	5544536	5542858	1679	100	100	0	1	US71_Cont01-5544536-5542858	Core	NA	Secreted	Core-Chromosome
M_US71_EuGene_00071211	608	US71_Cont01	5539055	5538448	608	100	100	0	1	US71_Cont01-5539055-5538448	Core	NA	Secreted	Core-Chromosome
M_US71_EuGene_00071221	783	US71_Cont01	5537095	5536313	783	100	100	0	1	US71_Cont01-5537095-5536313	Core	NA	Secreted	Core-Chromosome
M_US71_EuGene_00071231	526	US71_Cont01	5535102	5534577	526	100	100	0	1	US71_Cont01-5535102-5534577	Core	NA	Secreted	Core-Chromosome
M_US71_EuGene_00071241	458	US71_Cont01	5531433	5530976	458	100	100	0	1	US71_Cont01-5531433-5530976	Core	NA	Secreted	Core-Chromosome
M_US71_EuGene_00071271	568	US71_Cont01	5524520	5523953	568	100	100	0	1	US71_Cont01-5524520-5523953	Core	NA	Secreted	Core-Chromosome
M_US71_EuGene_00071281	826	US71_Cont01	5523726	5522901	826	100	100	0	1	US71_Cont01-5523726-5522901	Core	NA	Secreted	Core-Chromosome
M_US71_EuGene_00071321	814	US71_Cont01	5512445	5511632	814	100	100	0	1	US71_Cont01-5512445-5511632	Core	NA	Secreted	Core-Chromosome
M_US71_EuGene_00071351	1587	US71_Cont01	5504018	5502432	1587	100	100	0	1	US71_Cont01-5504018-5502432	Core	NA	Secreted	Core-Chromosome
M_US71_EuGene_00071411	2105	US71_Cont01	5484694	5482590	2105	100	100	0	1	US71_Cont01-5484694-5482590	Core	NA	Secreted	Core-Chromosome
M_US71_EuGene_00071471	1698	US71_Cont01	5472162	5470465	1698	100	100	0	1	US71_Cont01-5472162-5470465	Core	NA	Secreted	Core-Chromosome
M_US71_EuGene_00071481	1601	US71_Cont01	5468909	5467309	1601	100	100	0	1	US71_Cont01-5468909-5467309	Core	NA	Secreted	Core-Chromosome
M_US71_EuGene_00071521	574	US71_Cont01	5460465	5459892	574	100	100	0	1	US71_Cont01-5460465-5459892	Core	NA	Secreted	Core-Chromosome
M_US71_EuGene_00071551	1637	US71_Cont01	5453497	5451861	1637	100	100	0	1	US71_Cont01-5453497-5451861	Core	NA	Secreted	Core-Chromosome
M_US71_EuGene_00071571	1918	US71_Cont01	5448445	5446528	1918	100	100	0	1	US71_Cont01-5448445-5446528	Core	NA	Secreted	Core-Chromosome
M_US71_EuGene_00071611	1419	US71_Cont01	5435806	5434388	1419	100	100	0	1	US71_Cont01-5435806-5434388	Core	NA	Secreted	Core-Chromosome
M_US71_EuGene_00071631	1422	US71_Cont01	5432277	5430856	1422	100	100	0	1	US71_Cont01-5432277-5430856	Core	NA	Secreted	Core-Chromosome
M_US71_EuGene_00071661	509	US71_Cont01	5422602	5422094	509	100	100	0	1	US71_Cont01-5422602-5422094	Core	NA	Secreted	Core-Chromosome
M_US71_EuGene_00071731	1848	US71_Cont01	5412494	5410651	1848	99.784	100	0	1	US71_Cont01-5412494-5410651	Core	NA	Secreted	Core-Chromosome
M_US71_EuGene_00071741	557	US71_Cont01	5408618	5408062	557	100	100	0	1	US71_Cont01-5408618-5408062	Core	NA	Secreted	Core-Chromosome
M_US71_EuGene_00071761	629	US71_Cont01	5395576	5394948	629	100	100	0	1	US71_Cont01-5395576-5394948	Core	NA	Secreted	Core-Chromosome
M_US71_EuGene_00071771	491	US71_Cont01	5393358	5392868	491	100	100	0	1	US71_Cont01-5393358-5392868	Core	NA	Secreted	Core-Chromosome
M_US71_EuGene_00072211	2097	US71_Cont06	459774	461870	2097	100	100	0	1	US71_Cont06-459774-461870	Core	NA	Secreted	Core-Chromosome
M_US71_EuGene_00072301	884	US71_Cont06	481824	482707	884	100	100	0	1	US71_Cont06-481824-482707	Core	NA	Secreted	Core-Chromosome
M_US71_EuGene_00072311	347	US71_Cont06	483430	483776	347	100	100	0	1	US71_Cont06-483430-483776	Core	NA	Secreted	Core-Chromosome
M_US71_EuGene_00072321	1911	US71_Cont06	492300	494210	1911	100	100	0	1	US71_Cont06-492300-494210	Core	NA	Secreted	Core-Chromosome
M_US71_EuGene_00072331	976	US71_Cont06	495631	496606	976	100	100	0	1	US71_Cont06-495631-496606	Core	NA	Secreted	Core-Chromosome
M_US71_EuGene_00072341	1461	US71_Cont06	496805	498265	1461	100	100	0	1	US71_Cont06-496805-498265	Core	NA	Secreted	Core-Chromosome
M_US71_EuGene_00072431	173	US71_Cont06	516108	516280	173	100	100	2.13e-87	1	US71_Cont06-516108-516280	Core	NA	Secreted	Core-Chromosome
M_US71_EuGene_00072481	761	US71_Cont06	524469	525229	761	100	100	0	1	US71_Cont06-524469-525229	Core	NA	Secreted	Core-Chromosome
M_US71_EuGene_00072491	653	US71_Cont06	526199	526851	653	100	100	0	1	US71_Cont06-526199-526851	Core	NA	Secreted	Core-Chromosome
M_US71_EuGene_00072531	215	US71_Cont06	533650	533864	215	100	100	1.22e-110	1	US71_Cont06-533650-533864	Core	NA	Secreted	Core-Chromosome
M_US71_EuGene_00072571	377	US71_Cont06	540714	541090	377	100	100	0	1	US71_Cont06-540714-541090	Core	NA	Secreted	Core-Chromosome
M_US71_EuGene_00072591	511	US71_Cont06	542975	543485	511	100	100	0	1	US71_Cont06-542975-543485	Core	NA	Secreted	Core-Chromosome
M_US71_EuGene_00072601	1915	US71_Cont06	545282	547196	1915	100	100	0	1	US71_Cont06-545282-547196	Core	NA	Secreted	Core-Chromosome
M_US71_EuGene_00072621	795	US71_Cont06	550705	551499	795	100	100	0	1	US71_Cont06-550705-551499	Core	NA	Secreted	Core-Chromosome
M_US71_EuGene_00072701	263	US71_Cont06	570755	571017	263	100	100	3.16e-137	1	US71_Cont06-570755-571017	Core	NA	Secreted	Core-Chromosome
M_US71_EuGene_00072861	1797	US71_Cont06	635639	637435	1797	100	100	0	1	US71_Cont06-635639-637435	Core	NA	Secreted	Core-Chromosome
M_US71_EuGene_00072871	369	US71_Cont06	638305	638673	369	100	100	0	1	US71_Cont06-638305-638673	Core	NA	Secreted	Core-Chromosome
M_US71_EuGene_00072961	620	US71_Cont06	657814	658432	620	99.839	100	0	1	US71_Cont06-657814-658432	Core	NA	Secreted	Core-Chromosome
M_US71_EuGene_00073031	754	US71_Cont06	671038	671791	754	100	100	0	1	US71_Cont06-671038-671791	Core	NA	Secreted	Core-Chromosome
M_US71_EuGene_00073051	921	US71_Cont06	679406	680326	921	100	100	0	1	US71_Cont06-679406-680326	Core	NA	Secreted	Core-Chromosome
M_US71_EuGene_00073071	377	US71_Cont06	683487	683863	377	100	100	0	1	US71_Cont06-683487-683863	Core	NA	Secreted	Core-Chromosome
M_US71_EuGene_00073131	473	US71_Cont06	718833	719305	473	100	100	0	1	US71_Cont06-718833-719305	Core	NA	Secreted	Core-Chromosome
M_US71_EuGene_00073221	543	US71_Cont06	742412	742954	543	100	100	0	1	US71_Cont06-742412-742954	Core	NA	Secreted	Core-Chromosome
M_US71_EuGene_00073231	1456	US71_Cont06	744011	745465	1456	99.931	100	0	1	US71_Cont06-744011-745465	Core	NA	Secreted	Core-Chromosome
M_US71_EuGene_00073241	332	US71_Cont06	747643	747974	332	100	100	1.79e-175	1	US71_Cont06-747643-747974	Core	NA	Secreted	Core-Chromosome
M_US71_EuGene_00073251	527	US71_Cont06	748689	749215	527	100	100	0	1	US71_Cont06-748689-749215	Core	NA	Secreted	Core-Chromosome
M_US71_EuGene_00073381	551	US71_Cont06	808251	808801	551	100	100	0	1	US71_Cont06-808251-808801	Core	NA	Secreted	Core-Chromosome
M_US71_EuGene_00073401	383	US71_Cont06	811934	812316	383	100	100	0	1	US71_Cont06-811934-812316	Core	NA	Secreted	Core-Chromosome
M_US71_EuGene_00073431	845	US71_Cont06	825894	826738	845	100	100	0	1	US71_Cont06-825894-826738	Core	NA	Secreted	Core-Chromosome
M_US71_EuGene_00073461	1153	US71_Cont06	831905	833057	1153	100	100	0	1	US71_Cont06-831905-833057	Core	NA	Secreted	Core-Chromosome
M_US71_EuGene_00073471	1289	US71_Cont06	833703	834991	1289	100	100	0	1	US71_Cont06-833703-834991	Core	NA	Secreted	Core-Chromosome
M_US71_EuGene_00073491	873	US71_Cont06	838489	839361	873	100	100	0	1	US71_Cont06-838489-839361	Core	NA	Secreted	Core-Chromosome
M_US71_EuGene_00073591	1660	US71_Cont06	853564	855223	1660	100	100	0	1	US71_Cont06-853564-855223	Core	NA	Secreted	Core-Chromosome
M_US71_EuGene_00073631	703	US71_Cont06	861002	861704	703	100	100	0	1	US71_Cont06-861002-861704	Core	NA	Secreted	Core-Chromosome
M_US71_EuGene_00073681	1870	US71_Cont06	878667	880536	1870	100	100	0	1	US71_Cont06-878667-880536	Core	NA	Secreted	Core-Chromosome
M_US71_EuGene_00073691	2009	US71_Cont06	884268	886276	2009	100	100	0	1	US71_Cont06-884268-886276	Core	NA	Secreted	Core-Chromosome
M_US71_EuGene_00073721	2073	US71_Cont06	891195	893267	2073	100	100	0	1	US71_Cont06-891195-893267	Core	NA	Secreted	Core-Chromosome
M_US71_EuGene_00073741	1362	US71_Cont06	896801	898162	1362	100	100	0	1	US71_Cont06-896801-898162	Core	NA	Secreted	Core-Chromosome
M_US71_EuGene_00074001	2238	US71_Cont06	972735	974972	2238	100	100	0	1	US71_Cont06-972735-974972	Core	NA	Secreted	Core-Chromosome
M_US71_EuGene_00074041	1100	US71_Cont06	983120	984219	1100	100	100	0	1	US71_Cont06-983120-984219	Core	NA	Secreted	Core-Chromosome
M_US71_EuGene_00074331	2156	US71_Cont06	1095747	1097902	2156	100	100	0	1	US71_Cont06-1095747-1097902	Core	NA	Secreted	Core-Chromosome
M_US71_EuGene_00074351	602	US71_Cont06	1104594	1105195	602	100	100	0	1	US71_Cont06-1104594-1105195	Core	NA	Secreted	Core-Chromosome
M_US71_EuGene_00074381	2405	US71_Cont06	1109661	1112065	2405	100	100	0	1	US71_Cont06-1109661-1112065	Core	NA	Secreted	Core-Chromosome
M_US71_EuGene_00074421	377	US71_Cont01	801078	800702	377	100	100	0	1	US71_Cont01-801078-800702	Core	NA	Secreted	Core-Chromosome
M_US71_EuGene_00074441	443	US71_Cont01	797981	797539	443	100	100	0	1	US71_Cont01-797981-797539	Core	NA	Secreted	Core-Chromosome
M_US71_EuGene_00074451	347	US71_Cont01	796581	796235	347	100	100	0	1	US71_Cont01-796581-796235	Core	NA	Secreted	Core-Chromosome
M_US71_EuGene_00074461	2532	US71_Cont01	795895	793364	2532	100	100	0	1	US71_Cont01-795895-793364	Core	NA	Secreted	Core-Chromosome
M_US71_EuGene_00074471	1376	US71_Cont01	792191	790816	1376	100	100	0	1	US71_Cont01-792191-790816	Core	NA	Secreted	Core-Chromosome
M_US71_EuGene_00074711	937	US71_Cont01	733102	732166	937	100	100	0	1	US71_Cont01-733102-732166	Core	NA	Secreted	Core-Chromosome
M_US71_EuGene_00074891	1716	US71_Cont01	671755	670040	1716	100	100	0	1	US71_Cont01-671755-670040	Core	NA	Secreted	Core-Chromosome
M_US71_EuGene_00075521	1095	US71_Cont01	477735	476641	1095	100	100	0	1	US71_Cont01-477735-476641	Core	NA	Secreted	Core-Chromosome
M_US71_EuGene_00075541	2777	US71_Cont01	468565	465787	2779	99.892	100	0	1.00072	US71_Cont01-468565-465787	Core	NA	Secreted	Core-Chromosome
M_US71_EuGene_00075561	380	US71_Cont01	464203	463824	380	100	100	0	1	US71_Cont01-464203-463824	Core	NA	Secreted	Core-Chromosome
M_US71_EuGene_00075571	542	US71_Cont01	463200	462659	542	100	100	0	1	US71_Cont01-463200-462659	Core	NA	Secreted	Core-Chromosome
M_US71_EuGene_00075731	1141	US71_Cont01	413592	412452	1141	100	100	0	1	US71_Cont01-413592-412452	Core	NA	Secreted	Core-Chromosome
M_US71_EuGene_00075761	1579	US71_Cont01	405583	404005	1579	100	100	0	1	US71_Cont01-405583-404005	Core	NA	Secreted	Core-Chromosome
M_US71_EuGene_00075781	695	US71_Cont01	399064	398370	695	100	100	0	1	US71_Cont01-399064-398370	Core	NA	Secreted	Core-Chromosome
M_US71_EuGene_00075851	747	US71_Cont01	379993	379247	747	100	100	0	1	US71_Cont01-379993-379247	Core	NA	Secreted	Core-Chromosome
M_US71_EuGene_00075861	311	US71_Cont01	377081	376771	311	100	100	7.86e-164	1	US71_Cont01-377081-376771	Core	NA	Secreted	Core-Chromosome
M_US71_EuGene_00075881	2885	US71_Cont01	372671	369787	2885	100	100	0	1	US71_Cont01-372671-369787	Core	NA	Secreted	Core-Chromosome
M_US71_EuGene_00076061	1357	US71_Cont01	332369	331013	1357	100	100	0	1	US71_Cont01-332369-331013	Core	NA	Secreted	Core-Chromosome
M_US71_EuGene_00076151	3226	US71_Cont01	312388	309172	3217	99.969	99	0	0.99721	US71_Cont01-312388-309172	Core	NA	Secreted	Core-Chromosome
M_US71_EuGene_00076541	1882	US71_Cont01	192626	190745	1882	100	100	0	1	US71_Cont01-192626-190745	Core	NA	Secreted	Core-Chromosome
M_US71_EuGene_00076771	221	US71_Cont08	283313	283093	221	100	100	5.82e-114	1	US71_Cont08-283313-283093	Core	NA	Secreted	Core-Chromosome
M_US71_EuGene_00076781	533	US71_Cont08	276632	276100	533	100	100	0	1	US71_Cont08-276632-276100	Core	NA	Secreted	Core-Chromosome
M_US71_EuGene_00076841	599	US71_Cont08	258122	257524	599	100	100	0	1	US71_Cont08-258122-257524	Core	NA	Secreted	Core-Chromosome
M_US71_EuGene_00076881	1576	US71_Cont08	246376	244801	1576	100	100	0	1	US71_Cont08-246376-244801	Core	NA	Secreted	Core-Chromosome
M_US71_EuGene_00076951	1290	US71_Cont08	229877	228588	1290	100	100	0	1	US71_Cont08-229877-228588	Core	NA	Secreted	Core-Chromosome
M_US71_EuGene_00077021	1197	US71_Cont08	207624	206428	1197	100	100	0	1	US71_Cont08-207624-206428	Core	NA	Secreted	Core-Chromosome
M_US71_EuGene_00077091	1204	US71_Cont08	185443	184236	1208	99.669	100	0	1.00332	US71_Cont08-185443-184236	Core	NA	Secreted	Core-Chromosome
M_US71_EuGene_00077101	1872	US71_Cont08	184232	182361	1872	100	100	0	1	US71_Cont08-184232-182361	Core	NA	Secreted	Core-Chromosome
M_US71_EuGene_00077281	272	US71_Cont08	135687	135416	272	100	100	3.25e-142	1	US71_Cont08-135687-135416	Core	NA	Secreted	Core-Chromosome
M_US71_EuGene_00077301	1265	US71_Cont08	133501	132237	1265	100	100	0	1	US71_Cont08-133501-132237	Core	NA	Secreted	Core-Chromosome
M_US71_EuGene_00077321	2237	US71_Cont08	127561	125325	2237	100	100	0	1	US71_Cont08-127561-125325	Core	NA	Secreted	Core-Chromosome
M_US71_EuGene_00077531	397	US71_Cont08	68399	68003	397	100	100	0	1	US71_Cont08-68399-68003	Core	NA	Secreted	Core-Chromosome
M_US71_EuGene_00077541	1550	US71_Cont08	67612	66063	1550	100	100	0	1	US71_Cont08-67612-66063	Core	NA	Secreted	Core-Chromosome
M_US71_EuGene_00077681	584	US71_Cont08	32332	31749	584	100	100	0	1	US71_Cont08-32332-31749	Core	NA	Secreted	Core-Chromosome
M_US71_EuGene_00077691	1304	US71_Cont08	26345	25042	1304	100	100	0	1	US71_Cont08-26345-25042	Core	NA	Secreted	Core-Chromosome
M_US71_EuGene_00077731	1581	US71_Cont08	15165	13585	1582	99.874	100	0	1.00063	US71_Cont08-15165-13585	Core	NA	Secreted	Core-Chromosome
M_US71_EuGene_00077741	152	US71_Cont08	13178	13027	152	100	100	8.63e-76	1	US71_Cont08-13178-13027	Core	NA	Secreted	Core-Chromosome
M_US71_EuGene_00077831	1731	US71_Cont05	1088313	1090043	1731	100	100	0	1	US71_Cont05-1088313-1090043	Core	NA	Secreted	Core-Chromosome
M_US71_EuGene_00077941	1331	US71_Cont05	1126393	1127723	1331	100	100	0	1	US71_Cont05-1126393-1127723	Core	NA	Secreted	Core-Chromosome
M_US71_EuGene_00078141	926	US71_Cont05	1178630	1179555	926	100	100	0	1	US71_Cont05-1178630-1179555	Core	NA	Secreted	Core-Chromosome
M_US71_EuGene_00078321	1142	US71_Cont05	1238104	1239245	1142	100	100	0	1	US71_Cont05-1238104-1239245	Core	NA	Secreted	Core-Chromosome
M_US71_EuGene_00078331	876	US71_Cont05	1240230	1241105	876	100	100	0	1	US71_Cont05-1240230-1241105	Core	NA	Secreted	Core-Chromosome
M_US71_EuGene_00078491	1762	US71_Cont05	1284923	1286684	1762	100	100	0	1	US71_Cont05-1284923-1286684	Core	NA	Secreted	Core-Chromosome
M_US71_EuGene_00078511	2101	US71_Cont05	1292696	1294796	2101	100	100	0	1	US71_Cont05-1292696-1294796	Core	NA	Secreted	Core-Chromosome
M_US71_EuGene_00078521	371	US71_Cont05	1296119	1296489	371	100	100	0	1	US71_Cont05-1296119-1296489	Core	NA	Secreted	Core-Chromosome
M_US71_EuGene_00078531	1104	US71_Cont05	1297272	1298375	1104	100	100	0	1	US71_Cont05-1297272-1298375	Core	NA	Secreted	Core-Chromosome
M_US71_EuGene_00078551	764	US71_Cont05	1305525	1306288	764	100	100	0	1	US71_Cont05-1305525-1306288	Core	NA	Secreted	Core-Chromosome
M_US71_EuGene_00078631	641	US71_Cont05	1323079	1323719	641	100	100	0	1	US71_Cont05-1323079-1323719	Core	NA	Secreted	Core-Chromosome
M_US71_EuGene_00078751	599	US71_Cont05	1347746	1348344	599	100	100	0	1	US71_Cont05-1347746-1348344	Core	NA	Secreted	Core-Chromosome
M_US71_EuGene_00078761	2395	US71_Cont05	1350954	1353348	2395	100	100	0	1	US71_Cont05-1350954-1353348	Core	NA	Secreted	Core-Chromosome
M_US71_EuGene_00078791	1741	US71_Cont05	1362673	1364413	1741	100	100	0	1	US71_Cont05-1362673-1364413	Core	NA	Secreted	Core-Chromosome
M_US71_EuGene_00079071	896	US71_Cont13	424778	425673	896	100	100	0	1	US71_Cont13-424778-425673	Core	NA	Secreted	Core-Chromosome
M_US71_EuGene_00079181	716	US71_Cont13	459891	460606	716	100	100	0	1	US71_Cont13-459891-460606	Core	NA	Secreted	Core-Chromosome
M_US71_EuGene_00079201	2316	US71_Cont13	464683	466998	2316	100	100	0	1	US71_Cont13-464683-466998	Core	NA	Secreted	Core-Chromosome
M_US71_EuGene_00079221	827	US71_Cont13	469829	470655	827	100	100	0	1	US71_Cont13-469829-470655	Core	NA	Secreted	Core-Chromosome
M_US71_EuGene_00079291	383	US71_Cont13	494948	495330	383	100	100	0	1	US71_Cont13-494948-495330	Core	NA	Secreted	Core-Chromosome
M_US71_EuGene_00079311	347	US71_Cont13	499962	500308	347	100	100	0	1	US71_Cont13-499962-500308	Core	NA	Secreted	Core-Chromosome
M_US71_EuGene_00079321	443	US71_Cont13	502074	502516	443	100	100	0	1	US71_Cont13-502074-502516	Core	NA	Secreted	Core-Chromosome
M_US71_EuGene_00079331	1983	US71_Cont13	503084	505066	1983	100	100	0	1	US71_Cont13-503084-505066	Core	NA	Secreted	Core-Chromosome
M_US71_EuGene_00079371	410	US71_Cont13	524169	524578	410	100	100	0	1	US71_Cont13-524169-524578	Core	NA	Secreted	Core-Chromosome
M_US71_EuGene_00079391	339	US71_Cont13	526575	526913	339	100	100	2.35e-179	1	US71_Cont13-526575-526913	Core	NA	Secreted	Core-Chromosome
M_US71_EuGene_00079431	1506	US71_Cont13	536092	537597	1506	100	100	0	1	US71_Cont13-536092-537597	Core	NA	Secreted	Core-Chromosome
M_US71_EuGene_00079501	856	US71_Cont13	557417	558272	856	100	100	0	1	US71_Cont13-557417-558272	Core	NA	Secreted	Core-Chromosome
M_US71_EuGene_00080411	323	US71_Cont13	808415	808737	323	100	100	1.75e-170	1	US71_Cont13-808415-808737	Core	NA	Secreted	Core-Chromosome
M_US71_EuGene_00080541	1534	US71_Cont13	838744	840277	1534	100	100	0	1	US71_Cont13-838744-840277	Core	NA	Secreted	Core-Chromosome
M_US71_EuGene_00080661	3277	US71_Cont13	865715	868991	3277	100	100	0	1	US71_Cont13-865715-868991	Core	NA	Secreted	Core-Chromosome
M_US71_EuGene_00080741	976	US71_Cont13	884675	885650	976	100	100	0	1	US71_Cont13-884675-885650	Core	NA	Secreted	Core-Chromosome
M_US71_EuGene_00080761	1415	US71_Cont13	887945	889359	1415	100	100	0	1	US71_Cont13-887945-889359	Core	NA	Secreted	Core-Chromosome
M_US71_EuGene_00080951	627	US71_Cont13	944127	944753	627	100	100	0	1	US71_Cont13-944127-944753	Core	NA	Secreted	Core-Chromosome
M_US71_EuGene_00081121	1856	US71_Cont17	679390	677535	1856	100	100	0	1	US71_Cont17-679390-677535	Core	NA	Secreted	Core-Chromosome
M_US71_EuGene_00081141	621	US71_Cont17	675059	674439	621	100	100	0	1	US71_Cont17-675059-674439	Core	NA	Secreted	Core-Chromosome
M_US71_EuGene_00081151	1784	US71_Cont17	673854	672071	1784	100	100	0	1	US71_Cont17-673854-672071	Core	NA	Secreted	Core-Chromosome
M_US71_EuGene_00081161	1290	US71_Cont17	671542	670253	1290	100	100	0	1	US71_Cont17-671542-670253	Core	NA	Secreted	Core-Chromosome
M_US71_EuGene_00081221	388	US71_Cont08	1690400	1690013	388	100	100	0	1	US71_Cont08-1690400-1690013	Core	NA	Secreted	Core-Chromosome
M_US71_EuGene_00081651	597	US71_Cont08	1571099	1570503	597	100	100	0	1	US71_Cont08-1571099-1570503	Core	NA	Secreted	Core-Chromosome
M_US71_EuGene_00081671	1858	US71_Cont08	1566621	1564764	1858	100	100	0	1	US71_Cont08-1566621-1564764	Core	NA	Secreted	Core-Chromosome
M_US71_EuGene_00081801	1405	US71_Cont08	1534702	1533298	1405	100	100	0	1	US71_Cont08-1534702-1533298	Core	NA	Secreted	Core-Chromosome
M_US71_EuGene_00081851	1772	US71_Cont08	1520082	1518311	1772	100	100	0	1	US71_Cont08-1520082-1518311	Core	NA	Secreted	Core-Chromosome
M_US71_EuGene_00081981	1029	US71_Cont08	1479126	1478099	1028	100	99	0	0.999028	US71_Cont08-1479126-1478099	Core	NA	Secreted	Core-Chromosome
M_US71_EuGene_00082011	812	US71_Cont08	1475455	1474644	812	100	100	0	1	US71_Cont08-1475455-1474644	Core	NA	Secreted	Core-Chromosome
M_US71_EuGene_00082071	975	US71_Cont08	1447494	1446520	975	100	100	0	1	US71_Cont08-1447494-1446520	Core	NA	Secreted	Core-Chromosome
M_US71_EuGene_00082081	1892	US71_Cont08	1445142	1443253	1892	99.894	100	0	1	US71_Cont08-1445142-1443253	Core	NA	Secreted	Core-Chromosome
M_US71_EuGene_00082181	1421	US71_Cont08	1409709	1408289	1421	100	100	0	1	US71_Cont08-1409709-1408289	Core	NA	Secreted	Core-Chromosome
M_US71_EuGene_00082471	1247	US71_Cont08	1302050	1300804	1247	100	100	0	1	US71_Cont08-1302050-1300804	Core	NA	Secreted	Core-Chromosome
M_US71_EuGene_00082561	1529	US71_Cont08	1277003	1275475	1529	100	100	0	1	US71_Cont08-1277003-1275475	Core	NA	Secreted	Core-Chromosome
M_US71_EuGene_00082751	1692	US71_Cont08	1211099	1209408	1692	100	100	0	1	US71_Cont08-1211099-1209408	Core	NA	Secreted	Core-Chromosome
M_US71_EuGene_00082761	1783	US71_Cont08	1206562	1204780	1783	100	100	0	1	US71_Cont08-1206562-1204780	Core	NA	Secreted	Core-Chromosome
M_US71_EuGene_00082811	569	US71_Cont08	1188443	1187875	569	100	100	0	1	US71_Cont08-1188443-1187875	Core	NA	Secreted	Core-Chromosome
M_US71_EuGene_00082871	2408	US71_Cont08	1172122	1169737	2408	99.086	100	0	1	US71_Cont08-1172122-1169737	Core	NA	Secreted	Core-Chromosome
M_US71_EuGene_00083041	823	US71_Cont01	2181604	2180782	823	100	100	0	1	US71_Cont01-2181604-2180782	Core	NA	Secreted	Core-Chromosome
M_US71_EuGene_00083051	368	US71_Cont01	2180450	2180083	368	100	100	0	1	US71_Cont01-2180450-2180083	Core	NA	Secreted	Core-Chromosome
M_US71_EuGene_00083061	887	US71_Cont01	2179180	2178294	887	100	100	0	1	US71_Cont01-2179180-2178294	Core	NA	Secreted	Core-Chromosome
M_US71_EuGene_00083091	1184	US71_Cont01	1693631	1692448	1184	100	100	0	1	US71_Cont01-1693631-1692448	Core	NA	Secreted	Core-Chromosome
M_US71_EuGene_00083131	775	US71_Cont01	1684679	1683905	775	100	100	0	1	US71_Cont01-1684679-1683905	Core	NA	Secreted	Core-Chromosome
M_US71_EuGene_00083431	2120	US71_Cont01	1592273	1590154	2120	100	100	0	1	US71_Cont01-1592273-1590154	Core	NA	Secreted	Core-Chromosome
M_US71_EuGene_00083741	1757	US71_Cont01	1493523	1491767	1757	100	100	0	1	US71_Cont01-1493523-1491767	Core	NA	Secreted	Core-Chromosome
M_US71_EuGene_00083751	2840	US71_Cont01	1487901	1485062	2840	100	100	0	1	US71_Cont01-1487901-1485062	Core	NA	Secreted	Core-Chromosome
M_US71_EuGene_00083891	1428	US71_Cont01	1442148	1440721	1428	100	100	0	1	US71_Cont01-1442148-1440721	Core	NA	Secreted	Core-Chromosome
M_US71_EuGene_00084001	658	US71_Cont01	1393633	1392976	658	100	100	0	1	US71_Cont01-1393633-1392976	Core	NA	Secreted	Core-Chromosome
M_US71_EuGene_00084421	179	US71_Cont01	1259233	1259055	179	100	100	1.02e-90	1	US71_Cont01-1259233-1259055	Core	NA	Secreted	Core-Chromosome
M_US71_EuGene_00084471	885	US71_Cont01	1246682	1245798	885	100	100	0	1	US71_Cont01-1246682-1245798	Core	NA	Secreted	Core-Chromosome
M_US71_EuGene_00084521	1519	US71_Cont01	1229155	1227637	1519	100	100	0	1	US71_Cont01-1229155-1227637	Core	NA	Secreted	Core-Chromosome
M_US71_EuGene_00084551	2013	US71_Cont01	1222185	1220173	2013	100	100	0	1	US71_Cont01-1222185-1220173	Core	NA	Secreted	Core-Chromosome
M_US71_EuGene_00084611	1577	US71_Cont01	1196518	1194942	1577	100	100	0	1	US71_Cont01-1196518-1194942	Core	NA	Secreted	Core-Chromosome
M_US71_EuGene_00084811	232	US71_Cont06	2316416	2316647	232	100	100	4.69e-120	1	US71_Cont06-2316416-2316647	Core	NA	Secreted	Core-Chromosome
M_US71_EuGene_00084971	524	US71_Cont08	2250025	2249502	524	100	100	0	1	US71_Cont08-2250025-2249502	Core	NA	Secreted	Core-Chromosome
M_US71_EuGene_00085041	1430	US71_Cont08	2231810	2230381	1430	100	100	0	1	US71_Cont08-2231810-2230381	Core	NA	Secreted	Core-Chromosome
M_US71_EuGene_00085051	626	US71_Cont08	2228834	2228209	626	100	100	0	1	US71_Cont08-2228834-2228209	Core	NA	Secreted	Core-Chromosome
M_US71_EuGene_00085111	521	US71_Cont08	2215063	2214543	521	100	100	0	1	US71_Cont08-2215063-2214543	Core	NA	Secreted	Core-Chromosome
M_US71_EuGene_00085181	1720	US71_Cont08	2203045	2201326	1720	100	100	0	1	US71_Cont08-2203045-2201326	Core	NA	Secreted	Core-Chromosome
M_US71_EuGene_00085261	820	US71_Cont08	2181162	2180344	820	99.878	100	0	1	US71_Cont08-2181162-2180344	Core	NA	Secreted	Core-Chromosome
M_US71_EuGene_00085271	1057	US71_Cont08	2178175	2177119	1057	100	100	0	1	US71_Cont08-2178175-2177119	Core	NA	Secreted	Core-Chromosome
M_US71_EuGene_00085281	3145	US71_Cont08	2175527	2172383	3145	100	100	0	1	US71_Cont08-2175527-2172383	Core	NA	Secreted	Core-Chromosome
M_US71_EuGene_00085291	1622	US71_Cont08	2171960	2170346	1622	99.568	100	0	1	US71_Cont08-2171960-2170346	Core	NA	Secreted	Core-Chromosome
M_US71_EuGene_00085301	1132	US71_Cont08	2168132	2167001	1132	100	100	0	1	US71_Cont08-2168132-2167001	Core	NA	Secreted	Core-Chromosome
M_US71_EuGene_00085511	1018	US71_Cont08	2116557	2115540	1018	100	100	0	1	US71_Cont08-2116557-2115540	Core	NA	Secreted	Core-Chromosome
M_US71_EuGene_00085551	1167	US71_Cont08	2102465	2101299	1167	100	100	0	1	US71_Cont08-2102465-2101299	Core	NA	Secreted	Core-Chromosome
M_US71_EuGene_00086601	1231	US71_Cont08	1781683	1780453	1231	100	100	0	1	US71_Cont08-1781683-1780453	Core	NA	Secreted	Core-Chromosome
M_US71_EuGene_00086901	1248	US71_Cont02	1924237	1922990	1248	100	100	0	1	US71_Cont02-1924237-1922990	Core	NA	Secreted	Core-Chromosome
M_US71_EuGene_00086911	842	US71_Cont02	1922572	1921731	842	100	100	0	1	US71_Cont02-1922572-1921731	Core	NA	Secreted	Core-Chromosome
M_US71_EuGene_00086921	1233	US71_Cont02	1921377	1920145	1233	100	100	0	1	US71_Cont02-1921377-1920145	Core	NA	Secreted	Core-Chromosome
M_US71_EuGene_00086961	988	US71_Cont02	1905377	1904390	988	100	100	0	1	US71_Cont02-1905377-1904390	Core	NA	Secreted	Core-Chromosome
M_US71_EuGene_00087031	3939	US71_Cont02	1894842	1890904	3939	100	100	0	1	US71_Cont02-1894842-1890904	Core	NA	Secreted	Core-Chromosome
M_US71_EuGene_00087061	702	US71_Cont02	1886997	1886296	702	100	100	0	1	US71_Cont02-1886997-1886296	Core	NA	Secreted	Core-Chromosome
M_US71_EuGene_00087081	767	US71_Cont02	1884034	1883268	767	100	100	0	1	US71_Cont02-1884034-1883268	Core	NA	Secreted	Core-Chromosome
M_US71_EuGene_00087151	1047	US71_Cont02	1868041	1866995	1047	100	100	0	1	US71_Cont02-1868041-1866995	Core	NA	Secreted	Core-Chromosome
M_US71_EuGene_00087161	481	US71_Cont02	1866342	1865862	481	100	100	0	1	US71_Cont02-1866342-1865862	Core	NA	Secreted	Core-Chromosome
M_US71_EuGene_00087181	437	US71_Cont02	1864816	1864380	437	100	100	0	1	US71_Cont02-1864816-1864380	Core	NA	Secreted	Core-Chromosome
M_US71_EuGene_00087231	716	US71_Cont02	1854290	1853575	716	100	100	0	1	US71_Cont02-1854290-1853575	Core	NA	Secreted	Core-Chromosome
M_US71_EuGene_00087401	624	US71_Cont02	1808957	1808334	624	100	100	0	1	US71_Cont02-1808957-1808334	Core	NA	Secreted	Core-Chromosome
M_US71_EuGene_00087491	1841	US71_Cont02	1792289	1790449	1841	100	100	0	1	US71_Cont02-1792289-1790449	Core	NA	Secreted	Core-Chromosome
M_US71_EuGene_00087501	1974	US71_Cont02	1789331	1787358	1974	100	100	0	1	US71_Cont02-1789331-1787358	Core	NA	Secreted	Core-Chromosome
M_US71_EuGene_00087511	853	US71_Cont02	1786949	1786097	853	100	100	0	1	US71_Cont02-1786949-1786097	Core	NA	Secreted	Core-Chromosome
M_US71_EuGene_00087521	218	US71_Cont02	1784277	1784060	218	100	100	2.67e-112	1	US71_Cont02-1784277-1784060	Core	NA	Secreted	Core-Chromosome
M_US71_EuGene_00087531	656	US71_Cont02	1783692	1783037	656	100	100	0	1	US71_Cont02-1783692-1783037	Core	NA	Secreted	Core-Chromosome
M_US71_EuGene_00087571	2685	US71_Cont02	1777135	1774451	2685	100	100	0	1	US71_Cont02-1777135-1774451	Core	NA	Secreted	Core-Chromosome
M_US71_EuGene_00087591	4815	US71_Cont02	1770040	1765226	4815	100	100	0	1	US71_Cont02-1770040-1765226	Core	NA	Secreted	Core-Chromosome
M_US71_EuGene_00087961	1487	US71_Cont02	1645419	1643933	1487	100	100	0	1	US71_Cont02-1645419-1643933	Core	NA	Secreted	Core-Chromosome
M_US71_EuGene_00088201	2386	US71_Cont02	1571864	1569479	2386	100	100	0	1	US71_Cont02-1571864-1569479	Core	NA	Secreted	Core-Chromosome
M_US71_EuGene_00088221	517	US71_Cont02	1567766	1567250	517	100	100	0	1	US71_Cont02-1567766-1567250	Core	NA	Secreted	Core-Chromosome
M_US71_EuGene_00088321	4045	US71_Cont02	1544227	1540183	4045	100	100	0	1	US71_Cont02-1544227-1540183	Core	NA	Secreted	Core-Chromosome
M_US71_EuGene_00088501	1055	US71_Cont02	1499030	1497976	1055	100	100	0	1	US71_Cont02-1499030-1497976	Core	NA	Secreted	Core-Chromosome
M_US71_EuGene_00088551	2040	US71_Cont02	1486619	1484580	2040	100	100	0	1	US71_Cont02-1486619-1484580	Core	NA	Secreted	Core-Chromosome
M_US71_EuGene_00088601	1453	US71_Cont02	1472855	1471403	1453	100	100	0	1	US71_Cont02-1472855-1471403	Core	NA	Secreted	Core-Chromosome
M_US71_EuGene_00088701	1671	US71_Cont02	1439413	1437743	1671	100	100	0	1	US71_Cont02-1439413-1437743	Core	NA	Secreted	Core-Chromosome
M_US71_EuGene_00088771	496	US71_Cont04	3906990	3907484	496	99.798	100	0	1	US71_Cont04-3906990-3907484	Core	NA	Secreted	Core-Chromosome
M_US71_EuGene_00088791	1014	US71_Cont04	3913070	3914083	1014	100	100	0	1	US71_Cont04-3913070-3914083	Core	NA	Secreted	Core-Chromosome
M_US71_EuGene_00088861	1382	US71_Cont04	3931913	3933294	1382	100	100	0	1	US71_Cont04-3931913-3933294	Core	NA	Secreted	Core-Chromosome
M_US71_EuGene_00088871	14177	US71_Cont04	3935136	3949312	14177	100	100	0	1	US71_Cont04-3935136-3949312	Core	NA	Secreted	Core-Chromosome
M_US71_EuGene_00089081	1406	US71_Cont04	4038825	4040230	1406	100	100	0	1	US71_Cont04-4038825-4040230	Core	NA	Secreted	Core-Chromosome
M_US71_EuGene_00089191	192	US71_Cont04	4077229	4077420	192	100	100	6.56e-98	1	US71_Cont04-4077229-4077420	Core	NA	Secreted	Core-Chromosome
M_US71_EuGene_00089231	1322	US71_Cont04	4097724	4099045	1322	100	100	0	1	US71_Cont04-4097724-4099045	Core	NA	Secreted	Core-Chromosome
M_US71_EuGene_00089301	994	US71_Cont04	4122165	4123158	994	100	100	0	1	US71_Cont04-4122165-4123158	Core	NA	Secreted	Core-Chromosome
M_US71_EuGene_00089331	1942	US71_Cont04	4126022	4127963	1942	100	100	0	1	US71_Cont04-4126022-4127963	Core	NA	Secreted	Core-Chromosome
M_US71_EuGene_00089441	1136	US71_Cont04	4157097	4158232	1136	100	100	0	1	US71_Cont04-4157097-4158232	Core	NA	Secreted	Core-Chromosome
M_US71_EuGene_00089961	1671	US71_Cont04	4332613	4334283	1671	100	100	0	1	US71_Cont04-4332613-4334283	Core	NA	Secreted	Core-Chromosome
M_US71_EuGene_00090111	1574	US71_Cont04	4371042	4372615	1574	100	100	0	1	US71_Cont04-4371042-4372615	Core	NA	Secreted	Core-Chromosome
M_US71_EuGene_00090181	667	US71_Cont04	4384004	4384670	667	100	100	0	1	US71_Cont04-4384004-4384670	Core	NA	Secreted	Core-Chromosome
M_US71_EuGene_00090791	2095	US71_Cont08	799054	796960	2095	100	100	0	1	US71_Cont08-799054-796960	Core	NA	Secreted	Core-Chromosome
M_US71_EuGene_00090831	4752	US71_Cont08	787462	782711	4752	100	100	0	1	US71_Cont08-787462-782711	Core	NA	Secreted	Core-Chromosome
M_US71_EuGene_00091551	1393	US71_Cont08	558652	557260	1393	100	100	0	1	US71_Cont08-558652-557260	Core	NA	Secreted	Core-Chromosome
M_US71_EuGene_00091571	1787	US71_Cont08	553440	551654	1787	100	100	0	1	US71_Cont08-553440-551654	Core	NA	Secreted	Core-Chromosome
M_US71_EuGene_00091891	1464	US71_Cont08	419150	417687	1464	99.932	100	0	1	US71_Cont08-419150-417687	Core	NA	Secreted	Core-Chromosome
M_US71_EuGene_00092031	296	US71_Cont05	640184	640479	296	100	100	1.62e-155	1	US71_Cont05-640184-640479	Core	NA	Secreted	Core-Chromosome
M_US71_EuGene_00092061	1097	US71_Cont05	645599	646695	1097	100	100	0	1	US71_Cont05-645599-646695	Core	NA	Secreted	Core-Chromosome
M_US71_EuGene_00092081	1480	US71_Cont05	650946	652425	1480	100	100	0	1	US71_Cont05-650946-652425	Core	NA	Secreted	Core-Chromosome
M_US71_EuGene_00092171	926	US71_Cont05	680293	681218	926	100	100	0	1	US71_Cont05-680293-681218	Core	NA	Secreted	Core-Chromosome
M_US71_EuGene_00092211	275	US71_Cont05	694598	694872	275	100	100	7.07e-144	1	US71_Cont05-694598-694872	Core	NA	Secreted	Core-Chromosome
M_US71_EuGene_00092611	2602	US71_Cont05	812106	814707	2602	100	100	0	1	US71_Cont05-812106-814707	Core	NA	Secreted	Core-Chromosome
M_US71_EuGene_00092831	1695	US71_Cont05	884023	885717	1695	100	100	0	1	US71_Cont05-884023-885717	Core	NA	Secreted	Core-Chromosome
M_US71_EuGene_00092881	2421	US71_Cont05	893225	895645	2421	100	100	0	1	US71_Cont05-893225-895645	Core	NA	Secreted	Core-Chromosome
M_US71_EuGene_00093251	961	US71_Cont05	1000437	1001397	961	100	100	0	1	US71_Cont05-1000437-1001397	Core	NA	Secreted	Core-Chromosome
M_US71_EuGene_00093311	3664	US71_Cont05	1014727	1018390	3664	100	100	0	1	US71_Cont05-1014727-1018390	Core	NA	Secreted	Core-Chromosome
M_US71_EuGene_00093631	1072	US71_Cont04	878023	876952	1072	100	100	0	1	US71_Cont04-878023-876952	Core	NA	Secreted	Core-Chromosome
M_US71_EuGene_00093861	1206	US71_Cont04	805833	804629	1206	99.917	100	0	1	US71_Cont04-805833-804629	Core	NA	Secreted	Core-Chromosome
M_US71_EuGene_00094041	335	US71_Cont04	763227	762893	335	100	100	3.88e-177	1	US71_Cont04-763227-762893	Core	NA	Secreted	Core-Chromosome
M_US71_EuGene_00094491	2626	US71_Cont04	624767	622142	2626	100	100	0	1	US71_Cont04-624767-622142	Core	NA	Secreted	Core-Chromosome
M_US71_EuGene_00094611	1327	US71_Cont04	591043	589717	1327	100	100	0	1	US71_Cont04-591043-589717	Core	NA	Secreted	Core-Chromosome
M_US71_EuGene_00094621	902	US71_Cont04	587486	586585	902	100	100	0	1	US71_Cont04-587486-586585	Core	NA	Secreted	Core-Chromosome
M_US71_EuGene_00094631	2376	US71_Cont04	584233	581858	2376	100	100	0	1	US71_Cont04-584233-581858	Core	NA	Secreted	Core-Chromosome
M_US71_EuGene_00094651	872	US71_Cont04	578398	577527	872	100	100	0	1	US71_Cont04-578398-577527	Core	NA	Secreted	Core-Chromosome
M_US71_EuGene_00095051	2082	US71_Cont07	1653223	1655304	2082	100	100	0	1	US71_Cont07-1653223-1655304	Core	NA	Secreted	Core-Chromosome
M_US71_EuGene_00095241	1204	US71_Cont07	1706152	1707355	1204	100	100	0	1	US71_Cont07-1706152-1707355	Core	NA	Secreted	Core-Chromosome
M_US71_EuGene_00095301	257	US71_Cont07	1719434	1719690	257	100	100	6.66e-134	1	US71_Cont07-1719434-1719690	Core	NA	Secreted	Core-Chromosome
M_US71_EuGene_00095351	598	US71_Cont07	1726107	1726704	598	100	100	0	1	US71_Cont07-1726107-1726704	Core	NA	Secreted	Core-Chromosome
M_US71_EuGene_00095461	836	US71_Cont07	1761096	1761931	836	100	100	0	1	US71_Cont07-1761096-1761931	Core	NA	Secreted	Core-Chromosome
M_US71_EuGene_00095631	2111	US71_Cont07	1808277	1810387	2111	100	100	0	1	US71_Cont07-1808277-1810387	Core	NA	Secreted	Core-Chromosome
M_US71_EuGene_00095731	2591	US71_Cont07	1845198	1847788	2591	100	100	0	1	US71_Cont07-1845198-1847788	Core	NA	Secreted	Core-Chromosome
M_US71_EuGene_00095851	1056	US71_Cont07	1887946	1889001	1056	100	100	0	1	US71_Cont07-1887946-1889001	Core	NA	Secreted	Core-Chromosome
M_US71_EuGene_00095961	1058	US71_Cont07	1907686	1908743	1058	100	100	0	1	US71_Cont07-1907686-1908743	Core	NA	Secreted	Core-Chromosome
M_US71_EuGene_00095971	719	US71_Cont07	1909037	1909755	719	100	100	0	1	US71_Cont07-1909037-1909755	Core	NA	Secreted	Core-Chromosome
M_US71_EuGene_00096031	3112	US71_Cont07	1925853	1928964	3112	100	100	0	1	US71_Cont07-1925853-1928964	Core	NA	Secreted	Core-Chromosome
M_US71_EuGene_00096191	2072	US71_Cont07	1963570	1965641	2072	100	100	0	1	US71_Cont07-1963570-1965641	Core	NA	Secreted	Core-Chromosome
M_US71_EuGene_00096431	2188	US71_Cont05	2646948	2649135	2188	100	100	0	1	US71_Cont05-2646948-2649135	Core	NA	Secreted	Core-Chromosome
M_US71_EuGene_00096441	878	US71_Cont05	2652568	2653445	878	100	100	0	1	US71_Cont05-2652568-2653445	Core	NA	Secreted	Core-Chromosome
M_US71_EuGene_00096451	1286	US71_Cont05	2654937	2656222	1286	100	100	0	1	US71_Cont05-2654937-2656222	Core	NA	Secreted	Core-Chromosome
M_US71_EuGene_00096471	224	US71_Cont05	2659615	2659838	224	100	100	1.27e-115	1	US71_Cont05-2659615-2659838	Core	NA	Secreted	Core-Chromosome
M_US71_EuGene_00096481	2045	US71_Cont05	2664183	2666227	2045	100	100	0	1	US71_Cont05-2664183-2666227	Core	NA	Secreted	Core-Chromosome
M_US71_EuGene_00096501	1560	US71_Cont05	2666880	2668439	1560	100	100	0	1	US71_Cont05-2666880-2668439	Core	NA	Secreted	Core-Chromosome
M_US71_EuGene_00096691	1335	US71_Cont05	2716567	2717901	1335	100	100	0	1	US71_Cont05-2716567-2717901	Core	NA	Secreted	Core-Chromosome
M_US71_EuGene_00096731	1277	US71_Cont05	2729558	2730834	1277	100	100	0	1	US71_Cont05-2729558-2730834	Core	NA	Secreted	Core-Chromosome
M_US71_EuGene_00096811	1040	US71_Cont05	2754404	2755443	1040	100	100	0	1	US71_Cont05-2754404-2755443	Core	NA	Secreted	Core-Chromosome
M_US71_EuGene_00096861	1587	US71_Cont05	2760872	2762458	1587	100	100	0	1	US71_Cont05-2760872-2762458	Core	NA	Secreted	Core-Chromosome
M_US71_EuGene_00096871	1674	US71_Cont05	2762873	2764546	1674	100	100	0	1	US71_Cont05-2762873-2764546	Core	NA	Secreted	Core-Chromosome
M_US71_EuGene_00096931	395	US71_Cont05	2776076	2776470	395	100	100	0	1	US71_Cont05-2776076-2776470	Core	NA	Secreted	Core-Chromosome
M_US71_EuGene_00096961	2396	US71_Cont05	2784543	2786938	2396	100	100	0	1	US71_Cont05-2784543-2786938	Core	NA	Secreted	Core-Chromosome
M_US71_EuGene_00097111	665	US71_Cont20	409650	408986	665	100	100	0	1	US71_Cont20-409650-408986	Core	NA	Secreted	Core-Chromosome
M_US71_EuGene_00097121	1005	US71_Cont20	407336	406332	1005	100	100	0	1	US71_Cont20-407336-406332	Core	NA	Secreted	Core-Chromosome
M_US71_EuGene_00097141	1592	US71_Cont20	403980	402389	1592	100	100	0	1	US71_Cont20-403980-402389	Core	NA	Secreted	Core-Chromosome
M_US71_EuGene_00097171	2381	US71_Cont20	400030	397650	2381	100	100	0	1	US71_Cont20-400030-397650	Core	NA	Secreted	Core-Chromosome
M_US71_EuGene_00097241	182	US71_Cont20	383721	383540	182	100	100	2.24e-92	1	US71_Cont20-383721-383540	Core	NA	Secreted	Core-Chromosome
M_US71_EuGene_00097301	326	US71_Cont20	369915	369590	326	100	100	3.79e-172	1	US71_Cont20-369915-369590	Core	NA	Secreted	Core-Chromosome
M_US71_EuGene_00097361	4090	US71_Cont20	358684	354595	4090	100	100	0	1	US71_Cont20-358684-354595	Core	NA	Secreted	Core-Chromosome
M_US71_EuGene_00097421	593	US71_Cont20	339235	338643	593	100	100	0	1	US71_Cont20-339235-338643	Core	NA	Secreted	Core-Chromosome
M_US71_EuGene_00097501	1069	US71_Cont20	320357	319289	1069	100	100	0	1	US71_Cont20-320357-319289	Core	NA	Secreted	Core-Chromosome
M_US71_EuGene_00097521	404	US71_Cont20	316587	316184	404	100	100	0	1	US71_Cont20-316587-316184	Core	NA	Secreted	Core-Chromosome
M_US71_EuGene_00097731	1439	US71_Cont20	260535	259097	1439	100	100	0	1	US71_Cont20-260535-259097	Core	NA	Secreted	Core-Chromosome
M_US71_EuGene_00097761	278	US71_Cont20	251543	251266	278	100	100	1.54e-145	1	US71_Cont20-251543-251266	Core	NA	Secreted	Core-Chromosome
M_US71_EuGene_00097771	511	US71_Cont20	249796	249286	511	100	100	0	1	US71_Cont20-249796-249286	Core	NA	Secreted	Core-Chromosome
M_US71_EuGene_00097811	473	US71_Cont20	242264	241792	473	100	100	0	1	US71_Cont20-242264-241792	Core	NA	Secreted	Core-Chromosome
M_US71_EuGene_00097821	602	US71_Cont20	241564	240963	602	100	100	0	1	US71_Cont20-241564-240963	Core	NA	Secreted	Core-Chromosome
M_US71_EuGene_00097921	452	US71_Cont05	1425420	1425871	452	100	100	0	1	US71_Cont05-1425420-1425871	Core	NA	Secreted	Core-Chromosome
M_US71_EuGene_00097941	604	US71_Cont05	1435450	1436053	604	100	100	0	1	US71_Cont05-1435450-1436053	Core	NA	Secreted	Core-Chromosome
M_US71_EuGene_00097961	1879	US71_Cont05	1441151	1443028	1879	99.947	100	0	1	US71_Cont05-1441151-1443028	Core	NA	Secreted	Core-Chromosome
M_US71_EuGene_00097971	566	US71_Cont05	1443502	1444067	566	100	100	0	1	US71_Cont05-1443502-1444067	Core	NA	Secreted	Core-Chromosome
M_US71_EuGene_00098001	506	US71_Cont05	1448415	1448920	506	100	100	0	1	US71_Cont05-1448415-1448920	Core	NA	Secreted	Core-Chromosome
M_US71_EuGene_00098011	257	US71_Cont05	1450145	1450401	257	100	100	6.66e-134	1	US71_Cont05-1450145-1450401	Core	NA	Secreted	Core-Chromosome
M_US71_EuGene_00098041	938	US71_Cont05	1460096	1461033	938	100	100	0	1	US71_Cont05-1460096-1461033	Core	NA	Secreted	Core-Chromosome
M_US71_EuGene_00098181	362	US71_Cont05	1495739	1496100	362	100	100	0	1	US71_Cont05-1495739-1496100	Core	NA	Secreted	Core-Chromosome
M_US71_EuGene_00098191	794	US71_Cont05	1502283	1503076	794	100	100	0	1	US71_Cont05-1502283-1503076	Core	NA	Secreted	Core-Chromosome
M_US71_EuGene_00098221	1586	US71_Cont05	1508536	1510121	1586	100	100	0	1	US71_Cont05-1508536-1510121	Core	NA	Secreted	Core-Chromosome
M_US71_EuGene_00098291	281	US71_Cont05	1521314	1521594	281	100	100	3.35e-147	1	US71_Cont05-1521314-1521594	Core	NA	Secreted	Core-Chromosome
M_US71_EuGene_00098391	573	US71_Cont05	1547818	1548390	573	100	100	0	1	US71_Cont05-1547818-1548390	Core	NA	Secreted	Core-Chromosome
M_US71_EuGene_00098561	272	US71_Cont05	1587825	1588096	272	100	100	3.25e-142	1	US71_Cont05-1587825-1588096	Core	NA	Secreted	Core-Chromosome
M_US71_EuGene_00098631	1454	US71_Cont05	1608755	1610208	1454	100	100	0	1	US71_Cont05-1608755-1610208	Core	NA	Secreted	Core-Chromosome
M_US71_EuGene_00098641	1083	US71_Cont05	1610750	1611832	1083	100	100	0	1	US71_Cont05-1610750-1611832	Core	NA	Secreted	Core-Chromosome
M_US71_EuGene_00098661	1260	US71_Cont05	1615247	1616506	1260	100	100	0	1	US71_Cont05-1615247-1616506	Core	NA	Secreted	Core-Chromosome
M_US71_EuGene_00098671	389	US71_Cont05	1616970	1617358	389	100	100	0	1	US71_Cont05-1616970-1617358	Core	NA	Secreted	Core-Chromosome
M_US71_EuGene_00098691	1051	US71_Cont05	1621194	1622244	1051	100	100	0	1	US71_Cont05-1621194-1622244	Core	NA	Secreted	Core-Chromosome
M_US71_EuGene_00098751	2608	US71_Cont05	1641852	1644459	2608	100	100	0	1	US71_Cont05-1641852-1644459	Core	NA	Secreted	Core-Chromosome
M_US71_EuGene_00098801	763	US71_Cont05	1653271	1654033	763	100	100	0	1	US71_Cont05-1653271-1654033	Core	NA	Secreted	Core-Chromosome
M_US71_EuGene_00099031	425	US71_Cont05	1701631	1702055	425	100	100	0	1	US71_Cont05-1701631-1702055	Core	NA	Secreted	Core-Chromosome
M_US71_EuGene_00099041	876	US71_Cont05	1702952	1703827	876	100	100	0	1	US71_Cont05-1702952-1703827	Core	NA	Secreted	Core-Chromosome
M_US71_EuGene_00099061	1151	US71_Cont05	1709752	1710902	1151	100	100	0	1	US71_Cont05-1709752-1710902	Core	NA	Secreted	Core-Chromosome
M_US71_EuGene_00099171	682	US71_Cont05	1738593	1739274	682	100	100	0	1	US71_Cont05-1738593-1739274	Core	NA	Secreted	Core-Chromosome
M_US71_EuGene_00099191	2006	US71_Cont05	1741120	1743125	2006	100	100	0	1	US71_Cont05-1741120-1743125	Core	NA	Secreted	Core-Chromosome
M_US71_EuGene_00099251	1321	US71_Cont01	2207541	2208861	1321	100	100	0	1	US71_Cont01-2207541-2208861	Core	NA	Secreted	Core-Chromosome
M_US71_EuGene_00099261	1023	US71_Cont01	2209050	2210072	1023	100	100	0	1	US71_Cont01-2209050-2210072	Core	NA	Secreted	Core-Chromosome
M_US71_EuGene_00099381	422	US71_Cont01	2239246	2239667	422	100	100	0	1	US71_Cont01-2239246-2239667	Core	NA	Secreted	Core-Chromosome
M_US71_EuGene_00099391	795	US71_Cont01	2240538	2241332	795	100	100	0	1	US71_Cont01-2240538-2241332	Core	NA	Secreted	Core-Chromosome
M_US71_EuGene_00099401	552	US71_Cont01	2242336	2242887	552	100	100	0	1	US71_Cont01-2242336-2242887	Core	NA	Secreted	Core-Chromosome
M_US71_EuGene_00099411	590	US71_Cont01	2246268	2246857	590	100	100	0	1	US71_Cont01-2246268-2246857	Core	NA	Secreted	Core-Chromosome
M_US71_EuGene_00099421	2123	US71_Cont01	2248333	2250455	2123	100	100	0	1	US71_Cont01-2248333-2250455	Core	NA	Secreted	Core-Chromosome
M_US71_EuGene_00099431	331	US71_Cont01	2250934	2251264	331	100	100	6.41e-175	1	US71_Cont01-2250934-2251264	Core	NA	Secreted	Core-Chromosome
M_US71_EuGene_00099471	575	US71_Cont01	2261633	2262207	575	100	100	0	1	US71_Cont01-2261633-2262207	Core	NA	Secreted	Core-Chromosome
M_US71_EuGene_00099481	339	US71_Cont01	2264847	2265185	339	100	100	2.35e-179	1	US71_Cont01-2264847-2265185	Core	NA	Secreted	Core-Chromosome
M_US71_EuGene_00099501	573	US71_Cont01	2267214	2267786	573	100	100	0	1	US71_Cont01-2267214-2267786	Core	NA	Secreted	Core-Chromosome
M_US71_EuGene_00099671	1610	US71_Cont01	2308305	2309914	1610	100	100	0	1	US71_Cont01-2308305-2309914	Core	NA	Secreted	Core-Chromosome
M_US71_EuGene_00099681	1161	US71_Cont01	2311748	2312908	1161	100	100	0	1	US71_Cont01-2311748-2312908	Core	NA	Secreted	Core-Chromosome
M_US71_EuGene_00099731	2364	US71_Cont01	2324625	2326988	2364	100	100	0	1	US71_Cont01-2324625-2326988	Core	NA	Secreted	Core-Chromosome
M_US71_EuGene_00099811	1167	US71_Cont01	2352498	2353664	1167	100	100	0	1	US71_Cont01-2352498-2353664	Core	NA	Secreted	Core-Chromosome
M_US71_EuGene_00099871	2417	US71_Cont01	2371853	2374269	2417	100	100	0	1	US71_Cont01-2371853-2374269	Core	NA	Secreted	Core-Chromosome
M_US71_EuGene_00099911	1051	US71_Cont01	2392643	2393693	1051	100	100	0	1	US71_Cont01-2392643-2393693	Core	NA	Secreted	Core-Chromosome
M_US71_EuGene_00099931	1756	US71_Cont01	2396654	2398409	1756	100	100	0	1	US71_Cont01-2396654-2398409	Core	NA	Secreted	Core-Chromosome
M_US71_EuGene_00099951	980	US71_Cont01	2405123	2406102	980	100	100	0	1	US71_Cont01-2405123-2406102	Core	NA	Secreted	Core-Chromosome
M_US71_EuGene_00099971	2492	US71_Cont01	2410048	2412539	2492	100	100	0	1	US71_Cont01-2410048-2412539	Core	NA	Secreted	Core-Chromosome
M_US71_EuGene_00099981	764	US71_Cont01	2413067	2413830	764	100	100	0	1	US71_Cont01-2413067-2413830	Core	NA	Secreted	Core-Chromosome
M_US71_EuGene_00100061	1589	US71_Cont01	2448222	2449810	1589	100	100	0	1	US71_Cont01-2448222-2449810	Core	NA	Secreted	Core-Chromosome
M_US71_EuGene_00100071	2061	US71_Cont01	2451324	2453385	2062	99.903	100	0	1.00049	US71_Cont01-2451324-2453385	Core	NA	Secreted	Core-Chromosome
M_US71_EuGene_00100141	930	US71_Cont01	2482452	2483381	930	100	100	0	1	US71_Cont01-2482452-2483381	Core	NA	Secreted	Core-Chromosome
M_US71_EuGene_00100261	522	US71_Cont01	2500242	2500763	522	100	100	0	1	US71_Cont01-2500242-2500763	Core	NA	Secreted	Core-Chromosome
M_US71_EuGene_00100281	617	US71_Cont18	148915	149531	617	100	100	0	1	US71_Cont18-148915-149531	Core	NA	Secreted	Core-Chromosome
M_US71_EuGene_00100301	1541	US71_Cont18	152894	154434	1541	100	100	0	1	US71_Cont18-152894-154434	Core	NA	Secreted	Core-Chromosome
M_US71_EuGene_00100441	2057	US71_Cont18	195663	197719	2057	100	100	0	1	US71_Cont18-195663-197719	Core	NA	Secreted	Core-Chromosome
M_US71_EuGene_00100451	613	US71_Cont18	199197	199809	613	100	100	0	1	US71_Cont18-199197-199809	Core	NA	Secreted	Core-Chromosome
M_US71_EuGene_00100471	1010	US71_Cont18	201192	202201	1010	100	100	0	1	US71_Cont18-201192-202201	Core	NA	Secreted	Core-Chromosome
M_US71_EuGene_00100501	772	US71_Cont18	205432	206203	772	100	100	0	1	US71_Cont18-205432-206203	Core	NA	Secreted	Core-Chromosome
M_US71_EuGene_00100571	1157	US71_Cont18	224491	225647	1157	100	100	0	1	US71_Cont18-224491-225647	Core	NA	Secreted	Core-Chromosome
M_US71_EuGene_00100581	1007	US71_Cont18	227728	228734	1007	100	100	0	1	US71_Cont18-227728-228734	Core	NA	Secreted	Core-Chromosome
M_US71_EuGene_00100591	1045	US71_Cont18	229548	230592	1045	100	100	0	1	US71_Cont18-229548-230592	Core	NA	Secreted	Core-Chromosome
M_US71_EuGene_00100611	3365	US71_Cont18	231432	234796	3365	100	100	0	1	US71_Cont18-231432-234796	Core	NA	Secreted	Core-Chromosome
M_US71_EuGene_00100711	923	US71_Cont18	261962	262884	923	100	100	0	1	US71_Cont18-261962-262884	Core	NA	Secreted	Core-Chromosome
M_US71_EuGene_00100731	1457	US71_Cont18	267569	269025	1457	100	100	0	1	US71_Cont18-267569-269025	Core	NA	Secreted	Core-Chromosome
M_US71_EuGene_00100741	2591	US71_Cont18	269224	271814	2591	100	100	0	1	US71_Cont18-269224-271814	Core	NA	Secreted	Core-Chromosome
M_US71_EuGene_00101061	506	US71_Cont18	353024	353529	506	100	100	0	1	US71_Cont18-353024-353529	Core	NA	Secreted	Core-Chromosome
M_US71_EuGene_00101271	398	US71_Cont18	446241	446638	398	100	100	0	1	US71_Cont18-446241-446638	Core	NA	Secreted	Core-Chromosome
M_US71_EuGene_00101381	1139	US71_Cont02	2004208	2005346	1139	100	100	0	1	US71_Cont02-2004208-2005346	Core	NA	Secreted	Core-Chromosome
M_US71_EuGene_00101391	3470	US71_Cont02	2005999	2009468	3470	100	100	0	1	US71_Cont02-2005999-2009468	Core	NA	Secreted	Core-Chromosome
M_US71_EuGene_00101401	1299	US71_Cont02	2012935	2014233	1299	100	100	0	1	US71_Cont02-2012935-2014233	Core	NA	Secreted	Core-Chromosome
M_US71_EuGene_00101531	1899	US71_Cont02	2041634	2043534	1901	99.895	100	0	1.00105	US71_Cont02-2041634-2043534	Core	NA	Secreted	Core-Chromosome
M_US71_EuGene_00101571	1440	US71_Cont02	2049716	2051155	1440	100	100	0	1	US71_Cont02-2049716-2051155	Core	NA	Secreted	Core-Chromosome
M_US71_EuGene_00101621	1560	US71_Cont02	2073448	2075007	1560	100	100	0	1	US71_Cont02-2073448-2075007	Core	NA	Secreted	Core-Chromosome
M_US71_EuGene_00101771	1123	US71_Cont02	2123639	2124761	1123	100	100	0	1	US71_Cont02-2123639-2124761	Core	NA	Secreted	Core-Chromosome
M_US71_EuGene_00101881	152	US71_Cont02	2150384	2150535	152	100	100	8.63e-76	1	US71_Cont02-2150384-2150535	Core	NA	Secreted	Core-Chromosome
M_US71_EuGene_00101901	1589	US71_Cont02	2156348	2157936	1589	100	100	0	1	US71_Cont02-2156348-2157936	Core	NA	Secreted	Core-Chromosome
M_US71_EuGene_00102031	1357	US71_Cont02	2188960	2190316	1357	100	100	0	1	US71_Cont02-2188960-2190316	Core	NA	Secreted	Core-Chromosome
M_US71_EuGene_00102081	916	US71_Cont02	2199952	2200867	916	100	100	0	1	US71_Cont02-2199952-2200867	Core	NA	Secreted	Core-Chromosome
M_US71_EuGene_00102091	1068	US71_Cont02	2201876	2202943	1068	100	100	0	1	US71_Cont02-2201876-2202943	Core	NA	Secreted	Core-Chromosome
M_US71_EuGene_00102131	732	US71_Cont02	2208071	2208802	732	100	100	0	1	US71_Cont02-2208071-2208802	Core	NA	Secreted	Core-Chromosome
M_US71_EuGene_00102161	715	US71_Cont02	2213973	2214687	715	100	100	0	1	US71_Cont02-2213973-2214687	Core	NA	Secreted	Core-Chromosome
M_US71_EuGene_00102421	667	US71_Cont15	543795	543129	667	100	100	0	1	US71_Cont15-543795-543129	Core	NA	Secreted	Core-Chromosome
M_US71_EuGene_00102491	597	US71_Cont15	524078	523482	597	100	100	0	1	US71_Cont15-524078-523482	Core	NA	Secreted	Core-Chromosome
M_US71_EuGene_00102511	1123	US71_Cont15	517245	516123	1123	100	100	0	1	US71_Cont15-517245-516123	Core	NA	Secreted	Core-Chromosome
M_US71_EuGene_00102551	810	US71_Cont15	503838	503029	810	100	100	0	1	US71_Cont15-503838-503029	Core	NA	Secreted	Core-Chromosome
M_US71_EuGene_00102561	294	US71_Cont15	497800	497507	294	100	100	2.09e-154	1	US71_Cont15-497800-497507	Core	NA	Secreted	Core-Chromosome
M_US71_EuGene_00102601	888	US71_Cont15	492039	491152	888	100	100	0	1	US71_Cont15-492039-491152	Core	NA	Secreted	Core-Chromosome
M_US71_EuGene_00102731	1061	US71_Cont15	465023	463963	1061	100	100	0	1	US71_Cont15-465023-463963	Core	NA	Secreted	Core-Chromosome
M_US71_EuGene_00102741	1669	US71_Cont15	462534	460866	1669	100	100	0	1	US71_Cont15-462534-460866	Core	NA	Secreted	Core-Chromosome
M_US71_EuGene_00102931	1019	US71_Cont15	411454	410436	1019	100	100	0	1	US71_Cont15-411454-410436	Core	NA	Secreted	Core-Chromosome
M_US71_EuGene_00103001	1217	US71_Cont15	393429	392213	1217	100	100	0	1	US71_Cont15-393429-392213	Core	NA	Secreted	Core-Chromosome
M_US71_EuGene_00103041	2105	US71_Cont15	382257	380153	2105	100	100	0	1	US71_Cont15-382257-380153	Core	NA	Secreted	Core-Chromosome
M_US71_EuGene_00103131	1715	US71_Cont15	358102	356388	1715	100	100	0	1	US71_Cont15-358102-356388	Core	NA	Secreted	Core-Chromosome
M_US71_EuGene_00103181	1346	US71_Cont15	346492	345147	1346	100	100	0	1	US71_Cont15-346492-345147	Core	NA	Secreted	Core-Chromosome
M_US71_EuGene_00103241	254	US71_Cont15	332953	332700	254	100	100	3.06e-132	1	US71_Cont15-332953-332700	Core	NA	Secreted	Core-Chromosome
M_US71_EuGene_00103251	2372	US71_Cont15	331613	329242	2372	100	100	0	1	US71_Cont15-331613-329242	Core	NA	Secreted	Core-Chromosome
M_US71_EuGene_00103261	545	US71_Cont15	327681	327137	545	100	100	0	1	US71_Cont15-327681-327137	Core	NA	Secreted	Core-Chromosome
M_US71_EuGene_00103281	1175	US71_Cont15	322994	321820	1175	100	100	0	1	US71_Cont15-322994-321820	Core	NA	Secreted	Core-Chromosome
M_US71_EuGene_00103511	832	US71_Cont03	4638378	4637547	832	100	100	0	1	US71_Cont03-4638378-4637547	Core	NA	Secreted	Core-Chromosome
M_US71_EuGene_00103561	1147	US71_Cont03	4621159	4620106	1054	99.905	100	0	0.918919	US71_Cont03-4621159-4620106	Core	NA	Secreted	Core-Chromosome
M_US71_EuGene_00103591	1670	US71_Cont03	4610266	4608597	1670	100	100	0	1	US71_Cont03-4610266-4608597	Core	NA	Secreted	Core-Chromosome
M_US71_EuGene_00103991	992	US71_Cont03	4506631	4505640	992	100	100	0	1	US71_Cont03-4506631-4505640	Core	NA	Secreted	Core-Chromosome
M_US71_EuGene_00104021	795	US71_Cont03	4498240	4497446	795	100	100	0	1	US71_Cont03-4498240-4497446	Core	NA	Secreted	Core-Chromosome
M_US71_EuGene_00104061	878	US71_Cont03	4490890	4490013	878	100	100	0	1	US71_Cont03-4490890-4490013	Core	NA	Secreted	Core-Chromosome
M_US71_EuGene_00104151	1085	US71_Cont03	4469705	4468621	1085	100	100	0	1	US71_Cont03-4469705-4468621	Core	NA	Secreted	Core-Chromosome
M_US71_EuGene_00104231	319	US71_Cont03	4446947	4446629	319	100	100	2.89e-168	1	US71_Cont03-4446947-4446629	Core	NA	Secreted	Core-Chromosome
M_US71_EuGene_00104251	263	US71_Cont03	4443211	4442949	263	100	100	3.16e-137	1	US71_Cont03-4443211-4442949	Core	NA	Secreted	Core-Chromosome
M_US71_EuGene_00104261	627	US71_Cont03	4439325	4438699	627	100	100	0	1	US71_Cont03-4439325-4438699	Core	NA	Secreted	Core-Chromosome
M_US71_EuGene_00104371	1158	US71_Cont03	4421770	4420613	1158	100	100	0	1	US71_Cont03-4421770-4420613	Core	NA	Secreted	Core-Chromosome
M_US71_EuGene_00104381	453	US71_Cont03	4418526	4418074	453	100	100	0	1	US71_Cont03-4418526-4418074	Core	NA	Secreted	Core-Chromosome
M_US71_EuGene_00104471	512	US71_Cont19	243623	244134	512	100	100	0	1	US71_Cont19-243623-244134	Core	NA	Secreted	Core-Chromosome
M_US71_EuGene_00104521	1633	US71_Cont19	255924	257556	1633	100	100	0	1	US71_Cont19-255924-257556	Core	NA	Secreted	Core-Chromosome
M_US71_EuGene_00104631	1062	US71_Cont19	280321	281382	1062	100	100	0	1	US71_Cont19-280321-281382	Core	NA	Secreted	Core-Chromosome
M_US71_EuGene_00104771	1203	US71_Cont19	323640	324842	1203	100	100	0	1	US71_Cont19-323640-324842	Core	NA	Secreted	Core-Chromosome
M_US71_EuGene_00104821	1048	US71_Cont19	335828	336875	1048	100	100	0	1	US71_Cont19-335828-336875	Core	NA	Secreted	Core-Chromosome
M_US71_EuGene_00104841	541	US71_Cont19	339701	340241	541	100	100	0	1	US71_Cont19-339701-340241	Core	NA	Secreted	Core-Chromosome
M_US71_EuGene_00104861	161	US71_Cont19	342930	343090	161	100	100	9.16e-81	1	US71_Cont19-342930-343090	Core	NA	Secreted	Core-Chromosome
M_US71_EuGene_00104871	1862	US71_Cont19	343560	345421	1862	100	100	0	1	US71_Cont19-343560-345421	Core	NA	Secreted	Core-Chromosome
M_US71_EuGene_00104891	1055	US71_Cont19	349155	350210	1056	99.905	100	0	1.00095	US71_Cont19-349155-350210	Core	NA	Secreted	Core-Chromosome
M_US71_EuGene_00104951	1625	US71_Cont19	362760	364384	1625	100	100	0	1	US71_Cont19-362760-364384	Core	NA	Secreted	Core-Chromosome
M_US71_EuGene_00105001	1949	US71_Cont19	376736	378684	1949	100	100	0	1	US71_Cont19-376736-378684	Core	NA	Secreted	Core-Chromosome
M_US71_EuGene_00105011	760	US71_Cont19	379500	380250	751	99.601	99	0	0.988158	US71_Cont19-379500-380250	Core	NA	Secreted	Core-Chromosome
M_US71_EuGene_00105081	652	US71_Cont19	388860	389511	652	100	100	0	1	US71_Cont19-388860-389511	Core	NA	Secreted	Core-Chromosome
M_US71_EuGene_00105101	823	US71_Cont19	391474	392296	823	100	100	0	1	US71_Cont19-391474-392296	Core	NA	Secreted	Core-Chromosome
M_US71_EuGene_00105161	2740	US71_Cont19	405818	408557	2740	100	100	0	1	US71_Cont19-405818-408557	Core	NA	Secreted	Core-Chromosome
M_US71_EuGene_00105171	1658	US71_Cont19	410540	412197	1658	100	100	0	1	US71_Cont19-410540-412197	Core	NA	Secreted	Core-Chromosome
M_US71_EuGene_00105191	2590	US71_Cont19	416307	418896	2590	100	100	0	1	US71_Cont19-416307-418896	Core	NA	Secreted	Core-Chromosome
M_US71_EuGene_00105241	1295	US71_Cont19	426950	428244	1295	100	100	0	1	US71_Cont19-426950-428244	Core	NA	Secreted	Core-Chromosome
M_US71_EuGene_00105261	872	US71_Cont19	431979	432850	872	100	100	0	1	US71_Cont19-431979-432850	Core	NA	Secreted	Core-Chromosome
M_US71_EuGene_00105441	385	US71_Cont19	491238	491622	385	100	100	0	1	US71_Cont19-491238-491622	Core	NA	Secreted	Core-Chromosome
M_US71_EuGene_00105451	1645	US71_Cont19	492176	493820	1645	100	100	0	1	US71_Cont19-492176-493820	Core	NA	Secreted	Core-Chromosome
M_US71_EuGene_00105861	1340	US71_Cont22	181674	180335	1340	100	100	0	1	US71_Cont22-181674-180335	Core	NA	Secreted	Core-Chromosome
M_US71_EuGene_00105871	1118	US71_Cont22	180332	179215	1118	100	100	0	1	US71_Cont22-180332-179215	Core	NA	Secreted	Core-Chromosome
M_US71_EuGene_00106171	1594	US71_Cont22	103820	102227	1594	100	100	0	1	US71_Cont22-103820-102227	Core	NA	Secreted	Core-Chromosome
M_US71_EuGene_00106191	530	US71_Cont22	99950	99421	530	100	100	0	1	US71_Cont22-99950-99421	Core	NA	Secreted	Core-Chromosome
M_US71_EuGene_00106201	296	US71_Cont22	97659	97364	296	100	100	1.62e-155	1	US71_Cont22-97659-97364	Core	NA	Secreted	Core-Chromosome
M_US71_EuGene_00106231	293	US71_Cont22	91589	91297	293	100	100	7.47e-154	1	US71_Cont22-91589-91297	Core	NA	Secreted	Core-Chromosome
M_US71_EuGene_00106261	368	US71_Cont18	483012	483379	368	100	100	0	1	US71_Cont18-483012-483379	Core	NA	Secreted	Core-Chromosome
M_US71_EuGene_00106311	617	US71_Cont18	495202	495818	617	100	100	0	1	US71_Cont18-495202-495818	Core	NA	Secreted	Core-Chromosome
M_US71_EuGene_00106321	1775	US71_Cont18	497104	498878	1775	100	100	0	1	US71_Cont18-497104-498878	Core	NA	Secreted	Core-Chromosome
M_US71_EuGene_00106351	833	US71_Cont18	503442	504274	833	100	100	0	1	US71_Cont18-503442-504274	Core	NA	Secreted	Core-Chromosome
M_US71_EuGene_00106621	269	US71_Cont18	583056	583324	269	100	100	1.49e-140	1	US71_Cont18-583056-583324	Core	NA	Secreted	Core-Chromosome
M_US71_EuGene_00106661	1111	US71_Cont18	591820	592930	1111	100	100	0	1	US71_Cont18-591820-592930	Core	NA	Secreted	Core-Chromosome
M_US71_EuGene_00106671	832	US71_Cont18	593444	594275	832	100	100	0	1	US71_Cont18-593444-594275	Core	NA	Secreted	Core-Chromosome
M_US71_EuGene_00106781	1409	US71_Cont18	616996	618404	1409	100	100	0	1	US71_Cont18-616996-618404	Core	NA	Secreted	Core-Chromosome
M_US71_EuGene_00106831	1099	US71_Cont18	627354	628452	1099	100	100	0	1	US71_Cont18-627354-628452	Core	NA	Secreted	Core-Chromosome
M_US71_EuGene_00106891	293	US71_Cont18	642585	642877	293	100	100	7.47e-154	1	US71_Cont18-642585-642877	Core	NA	Secreted	Core-Chromosome
M_US71_EuGene_00106901	2004	US71_Cont18	644034	646033	2004	99.8	100	0	1	US71_Cont18-644034-646033	Core	NA	Secreted	Core-Chromosome
M_US71_EuGene_00106911	384	US71_Cont18	648053	648436	384	100	100	0	1	US71_Cont18-648053-648436	Core	NA	Secreted	Core-Chromosome
M_US71_EuGene_00106981	977	US71_Cont18	661168	662144	977	100	100	0	1	US71_Cont18-661168-662144	Core	NA	Secreted	Core-Chromosome
M_US71_EuGene_00106991	872	US71_Cont18	662401	663272	872	100	100	0	1	US71_Cont18-662401-663272	Core	NA	Secreted	Core-Chromosome
M_US71_EuGene_00107021	1412	US71_Cont18	675224	676635	1412	100	100	0	1	US71_Cont18-675224-676635	Core	NA	Secreted	Core-Chromosome
M_US71_EuGene_00107051	1869	US71_Cont18	681436	683304	1869	100	100	0	1	US71_Cont18-681436-683304	Core	NA	Secreted	Core-Chromosome
M_US71_EuGene_00107081	1361	US71_Cont18	693768	695128	1361	100	100	0	1	US71_Cont18-693768-695128	Core	NA	Secreted	Core-Chromosome
M_US71_EuGene_00107151	1768	US71_Cont19	7296	5530	1769	99.83	100	0	1.00057	US71_Cont19-7296-5530	Core	NA	Secreted	Core-Chromosome
M_US71_EuGene_00107151	1768	US71_Cont02	3328896	3330665	1771	99.774	100	0	1.0017	US71_Cont02-3328896-3330665	Core	NA	Secreted	Core-Chromosome
M_US71_EuGene_00107161	1523	US71_Cont19	3821	2295	1528	99.542	100	0	1.00328	US71_Cont19-3821-2295	Core	NA	Secreted	Core-Chromosome
M_US71_EuGene_00107161	1523	US71_Cont02	3332376	3333894	1524	99.475	100	0	1.00066	US71_Cont02-3332376-3333894	Core	NA	Secreted	Core-Chromosome
M_US71_EuGene_00107181	2745	US71_Cont02	3336319	3339063	2745	100	100	0	1	US71_Cont02-3336319-3339063	Core	NA	Secreted	Core-Chromosome
M_US71_EuGene_00107211	1106	US71_Cont02	3352604	3353709	1106	100	100	0	1	US71_Cont02-3352604-3353709	Core	NA	Secreted	Core-Chromosome
M_US71_EuGene_00107291	4391	US71_Cont02	3369861	3374251	4391	100	100	0	1	US71_Cont02-3369861-3374251	Core	NA	Secreted	Core-Chromosome
M_US71_EuGene_00107331	369	US71_Cont02	3382896	3383264	369	100	100	0	1	US71_Cont02-3382896-3383264	Core	NA	Secreted	Core-Chromosome
M_US71_EuGene_00107351	868	US71_Cont02	3393769	3394636	868	100	100	0	1	US71_Cont02-3393769-3394636	Core	NA	Secreted	Core-Chromosome
M_US71_EuGene_00107371	816	US71_Cont02	3402322	3403137	816	100	100	0	1	US71_Cont02-3402322-3403137	Core	NA	Secreted	Core-Chromosome
M_US71_EuGene_00107471	2103	US71_Cont02	3429311	3431413	2103	100	100	0	1	US71_Cont02-3429311-3431413	Core	NA	Secreted	Core-Chromosome
M_US71_EuGene_00107481	1139	US71_Cont02	3435243	3436381	1139	100	100	0	1	US71_Cont02-3435243-3436381	Core	NA	Secreted	Core-Chromosome
M_US71_EuGene_00107491	7151	US71_Cont02	3437016	3444166	7151	100	100	0	1	US71_Cont02-3437016-3444166	Core	NA	Secreted	Core-Chromosome
M_US71_EuGene_00107511	1016	US71_Cont02	3449046	3450061	1016	100	100	0	1	US71_Cont02-3449046-3450061	Core	NA	Secreted	Core-Chromosome
M_US71_EuGene_00107581	398	US71_Cont02	3470206	3470603	398	100	100	0	1	US71_Cont02-3470206-3470603	Core	NA	Secreted	Core-Chromosome
M_US71_EuGene_00107591	494	US71_Cont02	3470960	3471453	494	100	100	0	1	US71_Cont02-3470960-3471453	Core	NA	Secreted	Core-Chromosome
M_US71_EuGene_00107601	554	US71_Cont02	3472622	3473175	554	100	100	0	1	US71_Cont02-3472622-3473175	Core	NA	Secreted	Core-Chromosome
M_US71_EuGene_00107631	739	US71_Cont02	3476467	3477205	739	100	100	0	1	US71_Cont02-3476467-3477205	Core	NA	Secreted	Core-Chromosome
M_US71_EuGene_00107641	1821	US71_Cont02	3478802	3480622	1821	100	100	0	1	US71_Cont02-3478802-3480622	Core	NA	Secreted	Core-Chromosome
M_US71_EuGene_00107691	1745	US71_Cont02	3485337	3487081	1745	100	100	0	1	US71_Cont02-3485337-3487081	Core	NA	Secreted	Core-Chromosome
M_US71_EuGene_00107731	969	US71_Cont02	3491296	3492264	969	100	100	0	1	US71_Cont02-3491296-3492264	Core	NA	Secreted	Core-Chromosome
M_US71_EuGene_00107741	374	US71_Cont02	3492918	3493291	374	100	100	0	1	US71_Cont02-3492918-3493291	Core	NA	Secreted	Core-Chromosome
M_US71_EuGene_00107751	1097	US71_Cont02	3494244	3495340	1097	100	100	0	1	US71_Cont02-3494244-3495340	Core	NA	Secreted	Core-Chromosome
M_US71_EuGene_00107761	218	US71_Cont02	3496719	3496936	218	100	100	2.67e-112	1	US71_Cont02-3496719-3496936	Core	NA	Secreted	Core-Chromosome
M_US71_EuGene_00107841	302	US71_Cont02	3527105	3527406	302	100	100	7.67e-159	1	US71_Cont02-3527105-3527406	Core	NA	Secreted	Core-Chromosome
M_US71_EuGene_00107851	399	US71_Cont02	3530606	3531004	399	100	100	0	1	US71_Cont02-3530606-3531004	Core	NA	Secreted	Core-Chromosome
M_US71_EuGene_00107861	1166	US71_Cont02	3532757	3533922	1166	100	100	0	1	US71_Cont02-3532757-3533922	Core	NA	Secreted	Core-Chromosome
M_US71_EuGene_00107941	1865	US71_Cont02	3560711	3562575	1865	100	100	0	1	US71_Cont02-3560711-3562575	Core	NA	Secreted	Core-Chromosome
M_US71_EuGene_00108041	596	US71_Cont16	258868	259463	596	100	100	0	1	US71_Cont16-258868-259463	Core	NA	Secreted	Core-Chromosome
M_US71_EuGene_00108111	3776	US71_Cont16	273230	277005	3776	100	100	0	1	US71_Cont16-273230-277005	Core	NA	Secreted	Core-Chromosome
M_US71_EuGene_00108231	335	US71_Cont16	312344	312678	335	100	100	3.88e-177	1	US71_Cont16-312344-312678	Core	NA	Secreted	Core-Chromosome
M_US71_EuGene_00108241	629	US71_Cont16	313199	313827	629	100	100	0	1	US71_Cont16-313199-313827	Core	NA	Secreted	Core-Chromosome
M_US71_EuGene_00108301	266	US71_Cont16	330081	330346	266	100	100	6.87e-139	1	US71_Cont16-330081-330346	Core	NA	Secreted	Core-Chromosome
M_US71_EuGene_00108341	1778	US71_Cont16	346338	348115	1778	100	100	0	1	US71_Cont16-346338-348115	Core	NA	Secreted	Core-Chromosome
M_US71_EuGene_00108361	206	US71_Cont16	352481	352686	206	100	100	1.17e-105	1	US71_Cont16-352481-352686	Core	NA	Secreted	Core-Chromosome
M_US71_EuGene_00108391	1787	US71_Cont16	359138	360924	1787	100	100	0	1	US71_Cont16-359138-360924	Core	NA	Secreted	Core-Chromosome
M_US71_EuGene_00108431	4005	US71_Cont16	370817	374821	4005	100	100	0	1	US71_Cont16-370817-374821	Core	NA	Secreted	Core-Chromosome
M_US71_EuGene_00108451	1224	US71_Cont16	380392	381615	1224	100	100	0	1	US71_Cont16-380392-381615	Core	NA	Secreted	Core-Chromosome
M_US71_EuGene_00108491	779	US71_Cont16	394307	395085	779	100	100	0	1	US71_Cont16-394307-395085	Core	NA	Secreted	Core-Chromosome
M_US71_EuGene_00108501	369	US71_Cont16	396648	397016	369	100	100	0	1	US71_Cont16-396648-397016	Core	NA	Secreted	Core-Chromosome
M_US71_EuGene_00108551	519	US71_Cont16	407237	407755	519	100	100	0	1	US71_Cont16-407237-407755	Core	NA	Secreted	Core-Chromosome
M_US71_EuGene_00108581	554	US71_Cont16	415198	415751	554	100	100	0	1	US71_Cont16-415198-415751	Core	NA	Secreted	Core-Chromosome
M_US71_EuGene_00108681	188	US71_Cont16	437635	437822	188	100	100	1.07e-95	1	US71_Cont16-437635-437822	Core	NA	Secreted	Core-Chromosome
M_US71_EuGene_00108691	460	US71_Cont16	439504	439963	460	100	100	0	1	US71_Cont16-439504-439963	Core	NA	Secreted	Core-Chromosome
M_US71_EuGene_00108731	539	US71_Cont16	447370	447908	539	100	100	0	1	US71_Cont16-447370-447908	Core	NA	Secreted	Core-Chromosome
M_US71_EuGene_00108801	1423	US71_Cont17	509178	507756	1423	100	100	0	1	US71_Cont17-509178-507756	Core	NA	Secreted	Core-Chromosome
M_US71_EuGene_00108961	776	US71_Cont17	450497	449722	776	100	100	0	1	US71_Cont17-450497-449722	Core	NA	Secreted	Core-Chromosome
M_US71_EuGene_00108991	443	US71_Cont17	445079	444637	443	100	100	0	1	US71_Cont17-445079-444637	Core	NA	Secreted	Core-Chromosome
M_US71_EuGene_00109061	959	US71_Cont17	430906	429948	959	100	100	0	1	US71_Cont17-430906-429948	Core	NA	Secreted	Core-Chromosome
M_US71_EuGene_00109151	908	US71_Cont17	414418	413511	908	100	100	0	1	US71_Cont17-414418-413511	Core	NA	Secreted	Core-Chromosome
M_US71_EuGene_00109341	475	US71_Cont17	374317	373843	475	100	100	0	1	US71_Cont17-374317-373843	Core	NA	Secreted	Core-Chromosome
M_US71_EuGene_00109571	353	US71_Cont01	2622728	2622376	353	100	100	0	1	US71_Cont01-2622728-2622376	Core	NA	Secreted	Core-Chromosome
M_US71_EuGene_00109591	316	US71_Cont01	2618866	2618551	316	100	100	1.33e-166	1	US71_Cont01-2618866-2618551	Core	NA	Secreted	Core-Chromosome
M_US71_EuGene_00109601	380	US71_Cont01	2615004	2614625	380	100	100	0	1	US71_Cont01-2615004-2614625	Core	NA	Secreted	Core-Chromosome
M_US71_EuGene_00109731	1214	US71_Cont01	2581231	2580018	1214	100	100	0	1	US71_Cont01-2581231-2580018	Core	NA	Secreted	Core-Chromosome
M_US71_EuGene_00109751	2596	US71_Cont01	2571391	2568796	2596	100	100	0	1	US71_Cont01-2571391-2568796	Core	NA	Secreted	Core-Chromosome
M_US71_EuGene_00109771	1233	US71_Cont01	2565950	2564718	1233	100	100	0	1	US71_Cont01-2565950-2564718	Core	NA	Secreted	Core-Chromosome
M_US71_EuGene_00109921	1484	US71_Cont01	2517857	2516374	1484	100	100	0	1	US71_Cont01-2517857-2516374	Core	NA	Secreted	Core-Chromosome
M_US71_EuGene_00109931	371	US71_Cont01	2514231	2513861	371	100	100	0	1	US71_Cont01-2514231-2513861	Core	NA	Secreted	Core-Chromosome
M_US71_EuGene_00109941	1006	US71_Cont01	2511749	2510744	1006	100	100	0	1	US71_Cont01-2511749-2510744	Core	NA	Secreted	Core-Chromosome
M_US71_EuGene_00110001	757	US71_Cont10	58958	59714	757	100	100	0	1	US71_Cont10-58958-59714	Core	NA	Secreted	Core-Chromosome
M_US71_EuGene_00110131	430	US71_Cont10	83691	84122	432	99.537	100	0	1.00465	US71_Cont10-83691-84122	Core	NA	Secreted	Core-Chromosome
M_US71_EuGene_00110171	2257	US71_Cont10	94942	97198	2257	100	100	0	1	US71_Cont10-94942-97198	Core	NA	Secreted	Core-Chromosome
M_US71_EuGene_00110191	682	US71_Cont10	102849	103530	682	100	100	0	1	US71_Cont10-102849-103530	Core	NA	Secreted	Core-Chromosome
M_US71_EuGene_00110211	1457	US71_Cont02	300612	299156	1457	100	100	0	1	US71_Cont02-300612-299156	Core	NA	Secreted	Core-Chromosome
M_US71_EuGene_00110221	416	US71_Cont02	297147	296732	416	100	100	0	1	US71_Cont02-297147-296732	Core	NA	Secreted	Core-Chromosome
M_US71_EuGene_00110261	359	US71_Cont02	290843	290485	359	100	100	0	1	US71_Cont02-290843-290485	Core	NA	Secreted	Core-Chromosome
M_US71_EuGene_00110271	1501	US71_Cont02	286736	285236	1501	100	100	0	1	US71_Cont02-286736-285236	Core	NA	Secreted	Core-Chromosome
M_US71_EuGene_00110281	978	US71_Cont02	284030	283053	978	100	100	0	1	US71_Cont02-284030-283053	Core	NA	Secreted	Core-Chromosome
M_US71_EuGene_00110421	1555	US71_Cont02	240845	239291	1555	100	100	0	1	US71_Cont02-240845-239291	Core	NA	Secreted	Core-Chromosome
M_US71_EuGene_00110431	1206	US71_Cont02	238245	237040	1206	100	100	0	1	US71_Cont02-238245-237040	Core	NA	Secreted	Core-Chromosome
M_US71_EuGene_00110471	542	US71_Cont02	229103	228562	542	100	100	0	1	US71_Cont02-229103-228562	Core	NA	Secreted	Core-Chromosome
M_US71_EuGene_00110571	377	US71_Cont02	200857	200481	377	100	100	0	1	US71_Cont02-200857-200481	Core	NA	Secreted	Core-Chromosome
M_US71_EuGene_00110581	301	US71_Cont02	199655	199355	301	100	100	2.75e-158	1	US71_Cont02-199655-199355	Core	NA	Secreted	Core-Chromosome
M_US71_EuGene_00110591	524	US71_Cont02	198248	197725	524	100	100	0	1	US71_Cont02-198248-197725	Core	NA	Secreted	Core-Chromosome
M_US71_EuGene_00110601	566	US71_Cont02	197065	196500	566	100	100	0	1	US71_Cont02-197065-196500	Core	NA	Secreted	Core-Chromosome
M_US71_EuGene_00110641	1979	US71_Cont02	190707	188729	1979	100	100	0	1	US71_Cont02-190707-188729	Core	NA	Secreted	Core-Chromosome
M_US71_EuGene_00110651	2975	US71_Cont02	183880	180906	2975	100	100	0	1	US71_Cont02-183880-180906	Core	NA	Secreted	Core-Chromosome
M_US71_EuGene_00110661	400	US71_Cont02	179870	179471	400	100	100	0	1	US71_Cont02-179870-179471	Core	NA	Secreted	Core-Chromosome
M_US71_EuGene_00110681	713	US71_Cont02	172370	171658	713	100	100	0	1	US71_Cont02-172370-171658	Core	NA	Secreted	Core-Chromosome
M_US71_EuGene_00110691	1330	US71_Cont02	169228	167899	1330	100	100	0	1	US71_Cont02-169228-167899	Core	NA	Secreted	Core-Chromosome
M_US71_EuGene_00110731	335	US71_Cont02	158704	158370	335	100	100	3.88e-177	1	US71_Cont02-158704-158370	Core	NA	Secreted	Core-Chromosome
M_US71_EuGene_00110741	1303	US71_Cont02	157166	155864	1303	100	100	0	1	US71_Cont02-157166-155864	Core	NA	Secreted	Core-Chromosome
M_US71_EuGene_00110791	1211	US71_Cont02	145396	144186	1211	100	100	0	1	US71_Cont02-145396-144186	Core	NA	Secreted	Core-Chromosome
M_US71_EuGene_00110811	3047	US71_Cont02	138597	135551	3047	100	100	0	1	US71_Cont02-138597-135551	Core	NA	Secreted	Core-Chromosome
M_US71_EuGene_00110851	524	US71_Cont02	130884	130361	524	100	100	0	1	US71_Cont02-130884-130361	Core	NA	Secreted	Core-Chromosome
M_US71_EuGene_00110881	1970	US71_Cont02	117521	115552	1970	100	100	0	1	US71_Cont02-117521-115552	Core	NA	Secreted	Core-Chromosome
M_US71_EuGene_00110911	212	US71_Cont01	5367064	5366853	212	100	100	5.6e-109	1	US71_Cont01-5367064-5366853	Core	NA	Secreted	Core-Chromosome
M_US71_EuGene_00110921	530	US71_Cont01	5365164	5364635	530	100	100	0	1	US71_Cont01-5365164-5364635	Core	NA	Secreted	Core-Chromosome
M_US71_EuGene_00111011	913	US71_Cont01	5335973	5335061	913	100	100	0	1	US71_Cont01-5335973-5335061	Core	NA	Secreted	Core-Chromosome
M_US71_EuGene_00111151	497	US71_Cont01	5300551	5300055	497	100	100	0	1	US71_Cont01-5300551-5300055	Core	NA	Secreted	Core-Chromosome
M_US71_EuGene_00111231	416	US71_Cont01	5268195	5267780	416	100	100	0	1	US71_Cont01-5268195-5267780	Core	NA	Secreted	Core-Chromosome
M_US71_EuGene_00111241	1350	US71_Cont01	5267667	5266318	1350	100	100	0	1	US71_Cont01-5267667-5266318	Core	NA	Secreted	Core-Chromosome
M_US71_EuGene_00111271	603	US71_Cont01	5264093	5263491	603	100	100	0	1	US71_Cont01-5264093-5263491	Core	NA	Secreted	Core-Chromosome
M_US71_EuGene_00111311	1429	US71_Cont01	5247738	5246310	1429	100	100	0	1	US71_Cont01-5247738-5246310	Core	NA	Secreted	Core-Chromosome
M_US71_EuGene_00111361	1138	US71_Cont01	5237919	5236782	1138	100	100	0	1	US71_Cont01-5237919-5236782	Core	NA	Secreted	Core-Chromosome
M_US71_EuGene_00111371	5444	US71_Cont01	5233501	5228058	5444	100	100	0	1	US71_Cont01-5233501-5228058	Core	NA	Secreted	Core-Chromosome
M_US71_EuGene_00111511	2221	US71_Cont01	5185913	5183693	2221	100	100	0	1	US71_Cont01-5185913-5183693	Core	NA	Secreted	Core-Chromosome
M_US71_EuGene_00111551	801	US71_Cont01	5176464	5175664	801	100	100	0	1	US71_Cont01-5176464-5175664	Core	NA	Secreted	Core-Chromosome
M_US71_EuGene_00111561	350	US71_Cont01	5174915	5174566	350	100	100	0	1	US71_Cont01-5174915-5174566	Core	NA	Secreted	Core-Chromosome
M_US71_EuGene_00111651	1534	US71_Cont04	4450756	4452289	1534	100	100	0	1	US71_Cont04-4450756-4452289	Core	NA	Secreted	Core-Chromosome
M_US71_EuGene_00111681	878	US71_Cont04	4459023	4459900	878	100	100	0	1	US71_Cont04-4459023-4459900	Core	NA	Secreted	Core-Chromosome
M_US71_EuGene_00111701	949	US71_Cont04	4464707	4465655	949	100	100	0	1	US71_Cont04-4464707-4465655	Core	NA	Secreted	Core-Chromosome
M_US71_EuGene_00111721	1967	US71_Cont04	4468000	4469966	1967	100	100	0	1	US71_Cont04-4468000-4469966	Core	NA	Secreted	Core-Chromosome
M_US71_EuGene_00111801	850	US71_Cont04	4491251	4492100	850	100	100	0	1	US71_Cont04-4491251-4492100	Core	NA	Secreted	Core-Chromosome
M_US71_EuGene_00111821	2097	US71_Cont04	4498281	4500377	2097	100	100	0	1	US71_Cont04-4498281-4500377	Core	NA	Secreted	Core-Chromosome
M_US71_EuGene_00112071	1455	US71_Cont04	4561157	4562611	1455	100	100	0	1	US71_Cont04-4561157-4562611	Core	NA	Secreted	Core-Chromosome
M_US71_EuGene_00112101	2584	US71_Cont04	4566822	4569405	2584	100	100	0	1	US71_Cont04-4566822-4569405	Core	NA	Secreted	Core-Chromosome
M_US71_EuGene_00112141	614	US71_Cont04	4581466	4582079	614	100	100	0	1	US71_Cont04-4581466-4582079	Core	NA	Secreted	Core-Chromosome
M_US71_EuGene_00112151	3032	US71_Cont04	4584256	4587287	3032	100	100	0	1	US71_Cont04-4584256-4587287	Core	NA	Secreted	Core-Chromosome
M_US71_EuGene_00112171	488	US71_Cont04	4593211	4593698	488	100	100	0	1	US71_Cont04-4593211-4593698	Core	NA	Secreted	Core-Chromosome
M_US71_EuGene_00112181	2976	US71_Cont04	4594146	4597121	2976	100	100	0	1	US71_Cont04-4594146-4597121	Core	NA	Secreted	Core-Chromosome
M_US71_EuGene_00112211	242	US71_Cont07	2210751	2210510	242	100	100	1.36e-125	1	US71_Cont07-2210751-2210510	Core	NA	Secreted	Core-Chromosome
M_US71_EuGene_00112221	1916	US71_Cont07	2210295	2208380	1916	100	100	0	1	US71_Cont07-2210295-2208380	Core	NA	Secreted	Core-Chromosome
M_US71_EuGene_00112231	1229	US71_Cont07	2207211	2205983	1229	100	100	0	1	US71_Cont07-2207211-2205983	Core	NA	Secreted	Core-Chromosome
M_US71_EuGene_00112341	347	US71_Cont07	2185366	2185020	347	100	100	0	1	US71_Cont07-2185366-2185020	Core	NA	Secreted	Core-Chromosome
M_US71_EuGene_00112471	1297	US71_Cont07	2153760	2152464	1297	100	100	0	1	US71_Cont07-2153760-2152464	Core	NA	Secreted	Core-Chromosome
M_US71_EuGene_00112501	1673	US71_Cont07	2144053	2142381	1673	100	100	0	1	US71_Cont07-2144053-2142381	Core	NA	Secreted	Core-Chromosome
M_US71_EuGene_00112561	1326	US71_Cont07	2110160	2108835	1326	100	100	0	1	US71_Cont07-2110160-2108835	Core	NA	Secreted	Core-Chromosome
M_US71_EuGene_00112571	1520	US71_Cont07	2107653	2106134	1520	100	100	0	1	US71_Cont07-2107653-2106134	Core	NA	Secreted	Core-Chromosome
M_US71_EuGene_00112621	1793	US71_Cont07	2098553	2096761	1793	100	100	0	1	US71_Cont07-2098553-2096761	Core	NA	Secreted	Core-Chromosome
M_US71_EuGene_00112631	440	US71_Cont07	2095042	2094603	440	100	100	0	1	US71_Cont07-2095042-2094603	Core	NA	Secreted	Core-Chromosome
M_US71_EuGene_00112661	1164	US71_Cont07	2081620	2080457	1164	100	100	0	1	US71_Cont07-2081620-2080457	Core	NA	Secreted	Core-Chromosome
M_US71_EuGene_00112691	395	US71_Cont07	2076480	2076086	395	100	100	0	1	US71_Cont07-2076480-2076086	Core	NA	Secreted	Core-Chromosome
M_US71_EuGene_00112721	277	US71_Cont07	2067562	2067286	277	100	100	5.51e-145	1	US71_Cont07-2067562-2067286	Core	NA	Secreted	Core-Chromosome
M_US71_EuGene_00112771	851	US71_Cont07	2055962	2055112	851	100	100	0	1	US71_Cont07-2055962-2055112	Core	NA	Secreted	Core-Chromosome
M_US71_EuGene_00112931	317	US71_Cont01	3311884	3312200	317	100	100	3.71e-167	1	US71_Cont01-3311884-3312200	Core	NA	Secreted	Core-Chromosome
M_US71_EuGene_00112971	239	US71_Cont01	3324091	3324329	239	100	100	6.23e-124	1	US71_Cont01-3324091-3324329	Core	NA	Secreted	Core-Chromosome
M_US71_EuGene_00113021	1229	US71_Cont01	3331683	3332911	1229	100	100	0	1	US71_Cont01-3331683-3332911	Core	NA	Secreted	Core-Chromosome
M_US71_EuGene_00113031	314	US71_Cont01	3334205	3334518	314	100	100	1.71e-165	1	US71_Cont01-3334205-3334518	Core	NA	Secreted	Core-Chromosome
M_US71_EuGene_00113061	2168	US71_Cont01	3343403	3345570	2168	100	100	0	1	US71_Cont01-3343403-3345570	Core	NA	Secreted	Core-Chromosome
M_US71_EuGene_00114071	1415	US71_Cont08	937047	935633	1415	100	100	0	1	US71_Cont08-937047-935633	Core	NA	Secreted	Core-Chromosome
M_US71_EuGene_00114251	941	US71_Cont01	1811601	1812541	941	100	100	0	1	US71_Cont01-1811601-1812541	Core	NA	Secreted	Core-Chromosome
M_US71_EuGene_00114321	1412	US71_Cont01	1831512	1832923	1412	100	100	0	1	US71_Cont01-1831512-1832923	Core	NA	Secreted	Core-Chromosome
M_US71_EuGene_00114351	1005	US71_Cont01	1837009	1838013	1005	100	100	0	1	US71_Cont01-1837009-1838013	Core	NA	Secreted	Core-Chromosome
M_US71_EuGene_00114511	1931	US71_Cont01	1876330	1878260	1931	100	100	0	1	US71_Cont01-1876330-1878260	Core	NA	Secreted	Core-Chromosome
M_US71_EuGene_00114631	1000	US71_Cont01	1915641	1916640	1000	100	100	0	1	US71_Cont01-1915641-1916640	Core	NA	Secreted	Core-Chromosome
M_US71_EuGene_00114771	461	US71_Cont03	3935921	3936381	461	100	100	0	1	US71_Cont03-3935921-3936381	Core	NA	Secreted	Core-Chromosome
M_US71_EuGene_00114801	427	US71_Cont03	3939327	3939753	427	100	100	0	1	US71_Cont03-3939327-3939753	Core	NA	Secreted	Core-Chromosome
M_US71_EuGene_00114811	448	US71_Cont03	3941413	3941860	448	100	100	0	1	US71_Cont03-3941413-3941860	Core	NA	Secreted	Core-Chromosome
M_US71_EuGene_00114821	209	US71_Cont03	3943125	3943333	209	100	100	2.56e-107	1	US71_Cont03-3943125-3943333	Core	NA	Secreted	Core-Chromosome
M_US71_EuGene_00114841	477	US71_Cont03	3944449	3944925	477	100	100	0	1	US71_Cont03-3944449-3944925	Core	NA	Secreted	Core-Chromosome
M_US71_EuGene_00114861	446	US71_Cont03	3947941	3948386	446	100	100	0	1	US71_Cont03-3947941-3948386	Core	NA	Secreted	Core-Chromosome
M_US71_EuGene_00114871	1832	US71_Cont03	3950174	3952005	1832	100	100	0	1	US71_Cont03-3950174-3952005	Core	NA	Secreted	Core-Chromosome
M_US71_EuGene_00114881	662	US71_Cont03	3954948	3955609	662	100	100	0	1	US71_Cont03-3954948-3955609	Core	NA	Secreted	Core-Chromosome
M_US71_EuGene_00114911	305	US71_Cont03	3963997	3964301	305	100	100	1.67e-160	1	US71_Cont03-3963997-3964301	Core	NA	Secreted	Core-Chromosome
M_US71_EuGene_00114961	269	US71_Cont03	3985579	3985847	269	100	100	1.49e-140	1	US71_Cont03-3985579-3985847	Core	NA	Secreted	Core-Chromosome
M_US71_EuGene_00114991	326	US71_Cont03	3990540	3990865	326	100	100	3.79e-172	1	US71_Cont03-3990540-3990865	Core	NA	Secreted	Core-Chromosome
M_US71_EuGene_00115091	377	US71_Cont03	4016402	4016778	377	100	100	0	1	US71_Cont03-4016402-4016778	Core	NA	Secreted	Core-Chromosome
M_US71_EuGene_00115101	2789	US71_Cont03	4017674	4020462	2789	100	100	0	1	US71_Cont03-4017674-4020462	Core	NA	Secreted	Core-Chromosome
M_US71_EuGene_00115111	1703	US71_Cont03	4020880	4022582	1703	100	100	0	1	US71_Cont03-4020880-4022582	Core	NA	Secreted	Core-Chromosome
M_US71_EuGene_00115121	1700	US71_Cont03	4023396	4025095	1700	100	100	0	1	US71_Cont03-4023396-4025095	Core	NA	Secreted	Core-Chromosome
M_US71_EuGene_00115251	1577	US71_Cont03	4049540	4051116	1577	100	100	0	1	US71_Cont03-4049540-4051116	Core	NA	Secreted	Core-Chromosome
M_US71_EuGene_00115371	404	US71_Cont02	3936045	3935642	404	100	100	0	1	US71_Cont02-3936045-3935642	Core	NA	Secreted	Core-Chromosome
M_US71_EuGene_00115391	424	US71_Cont02	3930332	3929909	424	100	100	0	1	US71_Cont02-3930332-3929909	Core	NA	Secreted	Core-Chromosome
M_US71_EuGene_00115431	1496	US71_Cont02	3915098	3913603	1496	100	100	0	1	US71_Cont02-3915098-3913603	Core	NA	Secreted	Core-Chromosome
M_US71_EuGene_00115441	740	US71_Cont02	3912018	3911279	740	100	100	0	1	US71_Cont02-3912018-3911279	Core	NA	Secreted	Core-Chromosome
M_US71_EuGene_00115501	1055	US71_Cont02	3892263	3891209	1055	100	100	0	1	US71_Cont02-3892263-3891209	Core	NA	Secreted	Core-Chromosome
M_US71_EuGene_00115571	1355	US71_Cont02	3875570	3874216	1355	100	100	0	1	US71_Cont02-3875570-3874216	Core	NA	Secreted	Core-Chromosome
M_US71_EuGene_00115691	521	US71_Cont02	3840649	3840129	521	100	100	0	1	US71_Cont02-3840649-3840129	Core	NA	Secreted	Core-Chromosome
M_US71_EuGene_00115701	871	US71_Cont02	3838082	3837212	871	100	100	0	1	US71_Cont02-3838082-3837212	Core	NA	Secreted	Core-Chromosome
M_US71_EuGene_00115871	523	US71_Cont17	193273	192754	523	99.426	100	0	1	US71_Cont17-193273-192754	Core	NA	Secreted	Core-Chromosome
M_US71_EuGene_00115901	1901	US71_Cont17	187515	185615	1901	100	100	0	1	US71_Cont17-187515-185615	Core	NA	Secreted	Core-Chromosome
M_US71_EuGene_00116011	1119	US71_Cont17	164521	163403	1119	100	100	0	1	US71_Cont17-164521-163403	Core	NA	Secreted	Core-Chromosome
M_US71_EuGene_00116081	1089	US71_Cont17	148198	147110	1089	100	100	0	1	US71_Cont17-148198-147110	Core	NA	Secreted	Core-Chromosome
M_US71_EuGene_00116121	934	US71_Cont17	141432	140499	934	100	100	0	1	US71_Cont17-141432-140499	Core	NA	Secreted	Core-Chromosome
M_US71_EuGene_00116421	1600	US71_Cont17	78833	77234	1600	100	100	0	1	US71_Cont17-78833-77234	Core	NA	Secreted	Core-Chromosome
M_US71_EuGene_00116441	776	US71_Cont17	74440	73665	776	100	100	0	1	US71_Cont17-74440-73665	Core	NA	Secreted	Core-Chromosome
M_US71_EuGene_00116491	482	US71_Cont23	248247	247766	482	100	100	0	1	US71_Cont23-248247-247766	Core	NA	Secreted	Core-Chromosome
M_US71_EuGene_00116541	1912	US71_Cont03	4684416	4686327	1912	100	100	0	1	US71_Cont03-4684416-4686327	Core	NA	Secreted	Core-Chromosome
M_US71_EuGene_00116631	1645	US71_Cont03	4702263	4703907	1645	100	100	0	1	US71_Cont03-4702263-4703907	Core	NA	Secreted	Core-Chromosome
M_US71_EuGene_00116651	1313	US71_Cont03	4706325	4707637	1313	100	100	0	1	US71_Cont03-4706325-4707637	Core	NA	Secreted	Core-Chromosome
M_US71_EuGene_00116661	2771	US71_Cont03	4708931	4711701	2771	100	100	0	1	US71_Cont03-4708931-4711701	Core	NA	Secreted	Core-Chromosome
M_US71_EuGene_00116781	668	US71_Cont03	4733141	4733808	668	100	100	0	1	US71_Cont03-4733141-4733808	Core	NA	Secreted	Core-Chromosome
M_US71_EuGene_00116861	2824	US71_Cont03	4753229	4756052	2824	100	100	0	1	US71_Cont03-4753229-4756052	Core	NA	Secreted	Core-Chromosome
M_US71_EuGene_00116891	930	US71_Cont03	4764408	4765337	930	100	100	0	1	US71_Cont03-4764408-4765337	Core	NA	Secreted	Core-Chromosome
M_US71_EuGene_00116901	736	US71_Cont03	4765397	4766132	736	100	100	0	1	US71_Cont03-4765397-4766132	Core	NA	Secreted	Core-Chromosome
M_US71_EuGene_00116921	521	US71_Cont03	4768764	4769284	521	100	100	0	1	US71_Cont03-4768764-4769284	Core	NA	Secreted	Core-Chromosome
M_US71_EuGene_00116931	2450	US71_Cont03	4769774	4772223	2450	100	100	0	1	US71_Cont03-4769774-4772223	Core	NA	Secreted	Core-Chromosome
M_US71_EuGene_00116971	332	US71_Cont03	4784514	4784845	332	100	100	1.79e-175	1	US71_Cont03-4784514-4784845	Core	NA	Secreted	Core-Chromosome
M_US71_EuGene_00116971	332	US71_Cont38	15772	16104	333	99.7	100	8.32e-174	1.00301	US71_Cont38-15772-16104	Core	NA	Secreted	Core-Chromosome
M_US71_EuGene_00117191	315	US71_Cont06	2219587	2219901	315	100	100	4.76e-166	1	US71_Cont06-2219587-2219901	Core	NA	Secreted	Core-Chromosome
M_US71_EuGene_00117191	315	US71_Cont40	22571	22258	315	99.683	100	7.97e-164	1	US71_Cont40-22571-22258	Core	NA	Secreted	Core-Chromosome
M_US71_EuGene_00117241	824	US71_Cont06	2246383	2247206	824	99.879	100	0	1	US71_Cont06-2246383-2247206	Core	NA	Secreted	Core-Chromosome
M_US71_EuGene_00117561	2618	US71_Cont16	100280	97663	2618	100	100	0	1	US71_Cont16-100280-97663	Core	NA	Secreted	Core-Chromosome
M_US71_EuGene_00117581	272	US71_Cont16	96682	96411	272	100	100	3.25e-142	1	US71_Cont16-96682-96411	Core	NA	Secreted	Core-Chromosome
M_US71_EuGene_00117591	1534	US71_Cont16	94410	92877	1534	100	100	0	1	US71_Cont16-94410-92877	Core	NA	Secreted	Core-Chromosome
M_US71_EuGene_00117631	344	US71_Cont16	87730	87387	344	100	100	0	1	US71_Cont16-87730-87387	Core	NA	Secreted	Core-Chromosome
M_US71_EuGene_00117641	347	US71_Cont16	86679	86333	347	100	100	0	1	US71_Cont16-86679-86333	Core	NA	Secreted	Core-Chromosome
M_US71_EuGene_00117661	1481	US71_Cont16	83581	82101	1481	100	100	0	1	US71_Cont16-83581-82101	Core	NA	Secreted	Core-Chromosome
M_US71_EuGene_00117671	767	US71_Cont16	79985	79220	767	99.87	100	0	1	US71_Cont16-79985-79220	Core	NA	Secreted	Core-Chromosome
M_US71_EuGene_00117881	772	US71_Cont10	319347	318576	772	100	100	0	1	US71_Cont10-319347-318576	Core	NA	Secreted	Core-Chromosome
M_US71_EuGene_00117891	845	US71_Cont10	316365	315521	845	100	100	0	1	US71_Cont10-316365-315521	Core	NA	Secreted	Core-Chromosome
M_US71_EuGene_00117961	545	US71_Cont10	306749	306205	545	100	100	0	1	US71_Cont10-306749-306205	Core	NA	Secreted	Core-Chromosome
M_US71_EuGene_00117981	404	US71_Cont10	302058	301655	404	100	100	0	1	US71_Cont10-302058-301655	Core	NA	Secreted	Core-Chromosome
M_US71_EuGene_00117991	1154	US71_Cont10	300435	299282	1154	100	100	0	1	US71_Cont10-300435-299282	Core	NA	Secreted	Core-Chromosome
M_US71_EuGene_00118031	2457	US71_Cont10	290051	287595	2457	100	100	0	1	US71_Cont10-290051-287595	Core	NA	Secreted	Core-Chromosome
M_US71_EuGene_00118141	961	US71_Cont10	263812	262852	961	100	100	0	1	US71_Cont10-263812-262852	Core	NA	Secreted	Core-Chromosome
M_US71_EuGene_00118231	3152	US71_Cont10	238494	235343	3152	100	100	0	1	US71_Cont10-238494-235343	Core	NA	Secreted	Core-Chromosome
M_US71_EuGene_00118251	1357	US71_Cont10	230613	229257	1357	100	100	0	1	US71_Cont10-230613-229257	Core	NA	Secreted	Core-Chromosome
M_US71_EuGene_00118321	1232	US71_Cont10	212831	211600	1232	100	100	0	1	US71_Cont10-212831-211600	Core	NA	Secreted	Core-Chromosome
M_US71_EuGene_00118471	2186	US71_Cont03	274064	271879	2186	100	100	0	1	US71_Cont03-274064-271879	Core	NA	Secreted	Core-Chromosome
M_US71_EuGene_00118521	737	US71_Cont03	261465	260729	737	100	100	0	1	US71_Cont03-261465-260729	Core	NA	Secreted	Core-Chromosome
M_US71_EuGene_00118591	2387	US71_Cont03	239996	237610	2387	100	100	0	1	US71_Cont03-239996-237610	Core	NA	Secreted	Core-Chromosome
M_US71_EuGene_00118611	660	US71_Cont03	233452	232793	660	100	100	0	1	US71_Cont03-233452-232793	Core	NA	Secreted	Core-Chromosome
M_US71_EuGene_00118621	664	US71_Cont03	231007	230344	664	100	100	0	1	US71_Cont03-231007-230344	Core	NA	Secreted	Core-Chromosome
M_US71_EuGene_00118631	383	US71_Cont03	229702	229320	383	100	100	0	1	US71_Cont03-229702-229320	Core	NA	Secreted	Core-Chromosome
M_US71_EuGene_00118641	476	US71_Cont03	225484	225009	476	100	100	0	1	US71_Cont03-225484-225009	Core	NA	Secreted	Core-Chromosome
M_US71_EuGene_00118661	1854	US71_Cont03	222417	220564	1854	100	100	0	1	US71_Cont03-222417-220564	Core	NA	Secreted	Core-Chromosome
M_US71_EuGene_00118671	704	US71_Cont03	218854	218151	704	100	100	0	1	US71_Cont03-218854-218151	Core	NA	Secreted	Core-Chromosome
M_US71_EuGene_00118681	1038	US71_Cont03	217833	216796	1038	100	100	0	1	US71_Cont03-217833-216796	Core	NA	Secreted	Core-Chromosome
M_US71_EuGene_00118741	817	US71_Cont03	187564	186748	817	100	100	0	1	US71_Cont03-187564-186748	Core	NA	Secreted	Core-Chromosome
M_US71_EuGene_00118751	1979	US71_Cont03	182852	180874	1979	100	100	0	1	US71_Cont03-182852-180874	Core	NA	Secreted	Core-Chromosome
M_US71_EuGene_00119031	1100	US71_Cont26	130553	129454	1100	100	100	0	1	US71_Cont26-130553-129454	Core	NA	Secreted	Core-Chromosome
M_US71_EuGene_00119071	206	US71_Cont26	119329	119124	206	100	100	1.17e-105	1	US71_Cont26-119329-119124	Core	NA	Secreted	Core-Chromosome
M_US71_EuGene_00119141	953	US71_Cont26	98124	97172	953	100	100	0	1	US71_Cont26-98124-97172	Core	NA	Secreted	Core-Chromosome
M_US71_EuGene_00119151	714	US71_Cont26	95748	95035	714	100	100	0	1	US71_Cont26-95748-95035	Core	NA	Secreted	Core-Chromosome
M_US71_EuGene_00119221	1906	US71_Cont26	81491	79586	1906	100	100	0	1	US71_Cont26-81491-79586	Core	NA	Secreted	Core-Chromosome
M_US71_EuGene_00119251	1022	US71_Cont26	74611	73590	1022	100	100	0	1	US71_Cont26-74611-73590	Core	NA	Secreted	Core-Chromosome
M_US71_EuGene_00119401	1470	US71_Cont03	1934730	1933261	1470	100	100	0	1	US71_Cont03-1934730-1933261	Core	NA	Secreted	Core-Chromosome
M_US71_EuGene_00119531	983	US71_Cont03	1901632	1900650	983	100	100	0	1	US71_Cont03-1901632-1900650	Core	NA	Secreted	Core-Chromosome
M_US71_EuGene_00119691	1264	US71_Cont03	1857028	1855765	1264	100	100	0	1	US71_Cont03-1857028-1855765	Core	NA	Secreted	Core-Chromosome
M_US71_EuGene_00119721	272	US71_Cont18	83705	83434	272	100	100	3.25e-142	1	US71_Cont18-83705-83434	Core	NA	Secreted	Core-Chromosome
M_US71_EuGene_00119801	254	US71_Cont18	68163	67910	254	100	100	3.06e-132	1	US71_Cont18-68163-67910	Core	NA	Secreted	Core-Chromosome
M_US71_EuGene_00119821	908	US71_Cont18	66017	65110	908	100	100	0	1	US71_Cont18-66017-65110	Core	NA	Secreted	Core-Chromosome
M_US71_EuGene_00119861	1684	US71_Cont18	59530	57847	1684	100	100	0	1	US71_Cont18-59530-57847	Core	NA	Secreted	Core-Chromosome
M_US71_EuGene_00119891	1837	US71_Cont18	52658	50822	1837	100	100	0	1	US71_Cont18-52658-50822	Core	NA	Secreted	Core-Chromosome
M_US71_EuGene_00119901	269	US71_Cont18	46766	46498	269	100	100	1.49e-140	1	US71_Cont18-46766-46498	Core	NA	Secreted	Core-Chromosome
M_US71_EuGene_00119961	3767	US71_Cont18	38330	34564	3767	100	100	0	1	US71_Cont18-38330-34564	Core	NA	Secreted	Core-Chromosome
M_US71_EuGene_00119971	317	US71_Cont18	33328	33012	317	100	100	3.71e-167	1	US71_Cont18-33328-33012	Core	NA	Secreted	Core-Chromosome
M_US71_EuGene_00120001	341	US71_Cont18	24767	24427	341	100	100	1.83e-180	1	US71_Cont18-24767-24427	Core	NA	Secreted	Core-Chromosome
M_US71_EuGene_00120021	1471	US71_Cont25	12698	14168	1471	100	100	0	1	US71_Cont25-12698-14168	Core	NA	Secreted	Core-Chromosome
M_US71_EuGene_00120061	1319	US71_Cont25	22131	23449	1319	100	100	0	1	US71_Cont25-22131-23449	Core	NA	Secreted	Core-Chromosome
M_US71_EuGene_00120081	1001	US71_Cont25	27231	28231	1001	100	100	0	1	US71_Cont25-27231-28231	Core	NA	Secreted	Core-Chromosome
M_US71_EuGene_00120091	2064	US71_Cont25	32227	34293	2067	99.806	100	0	1.00145	US71_Cont25-32227-34293	Core	NA	Secreted	Core-Chromosome
M_US71_EuGene_00120131	528	US71_Cont25	42255	42782	528	100	100	0	1	US71_Cont25-42255-42782	Core	NA	Secreted	Core-Chromosome
M_US71_EuGene_00120141	1514	US71_Cont25	45718	47231	1514	100	100	0	1	US71_Cont25-45718-47231	Core	NA	Secreted	Core-Chromosome
M_US71_EuGene_00120151	1990	US71_Cont25	48497	50486	1990	100	100	0	1	US71_Cont25-48497-50486	Core	NA	Secreted	Core-Chromosome
M_US71_EuGene_00120161	915	US71_Cont25	51123	52037	915	100	100	0	1	US71_Cont25-51123-52037	Core	NA	Secreted	Core-Chromosome
M_US71_EuGene_00120191	653	US71_Cont05	1843474	1844126	653	100	100	0	1	US71_Cont05-1843474-1844126	Core	NA	Secreted	Core-Chromosome
M_US71_EuGene_00120211	814	US71_Cont05	1848344	1849157	814	100	100	0	1	US71_Cont05-1848344-1849157	Core	NA	Secreted	Core-Chromosome
M_US71_EuGene_00120241	299	US71_Cont05	1852557	1852855	299	100	100	3.53e-157	1	US71_Cont05-1852557-1852855	Core	NA	Secreted	Core-Chromosome
M_US71_EuGene_00120331	842	US71_Cont05	1876755	1877596	842	100	100	0	1	US71_Cont05-1876755-1877596	Core	NA	Secreted	Core-Chromosome
M_US71_EuGene_00120341	1202	US71_Cont05	1877971	1879172	1202	100	100	0	1	US71_Cont05-1877971-1879172	Core	NA	Secreted	Core-Chromosome
M_US71_EuGene_00120411	1196	US71_Cont05	1896008	1897203	1196	100	100	0	1	US71_Cont05-1896008-1897203	Core	NA	Secreted	Core-Chromosome
M_US71_EuGene_00120451	955	US71_Cont05	1908645	1909599	955	100	100	0	1	US71_Cont05-1908645-1909599	Core	NA	Secreted	Core-Chromosome
M_US71_EuGene_00120491	1015	US71_Cont05	1917101	1918115	1015	100	100	0	1	US71_Cont05-1917101-1918115	Core	NA	Secreted	Core-Chromosome
M_US71_EuGene_00120501	622	US71_Cont05	1918687	1919308	622	100	100	0	1	US71_Cont05-1918687-1919308	Core	NA	Secreted	Core-Chromosome
M_US71_EuGene_00120541	587	US71_Cont05	1928986	1929572	587	100	100	0	1	US71_Cont05-1928986-1929572	Core	NA	Secreted	Core-Chromosome
M_US71_EuGene_00120621	341	US71_Cont05	1949697	1950037	341	100	100	1.83e-180	1	US71_Cont05-1949697-1950037	Core	NA	Secreted	Core-Chromosome
M_US71_EuGene_00120631	335	US71_Cont05	1950538	1950872	335	100	100	3.88e-177	1	US71_Cont05-1950538-1950872	Core	NA	Secreted	Core-Chromosome
M_US71_EuGene_00120641	1379	US71_Cont04	353011	354389	1379	100	100	0	1	US71_Cont04-353011-354389	Core	NA	Secreted	Core-Chromosome
M_US71_EuGene_00120661	320	US71_Cont04	358849	359168	320	100	100	8.05e-169	1	US71_Cont04-358849-359168	Core	NA	Secreted	Core-Chromosome
M_US71_EuGene_00120671	709	US71_Cont04	360069	360777	709	100	100	0	1	US71_Cont04-360069-360777	Core	NA	Secreted	Core-Chromosome
M_US71_EuGene_00120701	1405	US71_Cont04	365862	367266	1405	100	100	0	1	US71_Cont04-365862-367266	Core	NA	Secreted	Core-Chromosome
M_US71_EuGene_00120801	908	US71_Cont04	390404	391311	908	100	100	0	1	US71_Cont04-390404-391311	Core	NA	Secreted	Core-Chromosome
M_US71_EuGene_00120851	1229	US71_Cont04	402593	403821	1229	100	100	0	1	US71_Cont04-402593-403821	Core	NA	Secreted	Core-Chromosome
M_US71_EuGene_00120861	577	US71_Cont04	405152	405728	577	100	100	0	1	US71_Cont04-405152-405728	Core	NA	Secreted	Core-Chromosome
M_US71_EuGene_00120881	1461	US71_Cont04	410051	411511	1461	100	100	0	1	US71_Cont04-410051-411511	Core	NA	Secreted	Core-Chromosome
M_US71_EuGene_00120891	1863	US71_Cont04	411514	413376	1863	100	100	0	1	US71_Cont04-411514-413376	Core	NA	Secreted	Core-Chromosome
M_US71_EuGene_00121081	883	US71_Cont04	449759	450641	883	100	100	0	1	US71_Cont04-449759-450641	Core	NA	Secreted	Core-Chromosome
M_US71_EuGene_00121111	1908	US71_Cont01	2056573	2058480	1908	100	100	0	1	US71_Cont01-2056573-2058480	Core	NA	Secreted	Core-Chromosome
M_US71_EuGene_00121401	1446	US71_Cont01	2126397	2127842	1446	100	100	0	1	US71_Cont01-2126397-2127842	Core	NA	Secreted	Core-Chromosome
M_US71_EuGene_00121421	854	US71_Cont01	2131003	2131855	854	99.883	100	0	1	US71_Cont01-2131003-2131855	Core	NA	Secreted	Core-Chromosome
M_US71_EuGene_00121601	1271	US71_Cont03	4364952	4363682	1271	100	100	0	1	US71_Cont03-4364952-4363682	Core	NA	Secreted	Core-Chromosome
M_US71_EuGene_00121671	511	US71_Cont03	4335501	4334991	511	100	100	0	1	US71_Cont03-4335501-4334991	Core	NA	Secreted	Core-Chromosome
M_US71_EuGene_00121681	731	US71_Cont03	4334499	4333769	731	100	100	0	1	US71_Cont03-4334499-4333769	Core	NA	Secreted	Core-Chromosome
M_US71_EuGene_00121701	737	US71_Cont03	4330043	4329307	737	100	100	0	1	US71_Cont03-4330043-4329307	Core	NA	Secreted	Core-Chromosome
M_US71_EuGene_00121721	373	US71_Cont03	4327725	4327353	373	100	100	0	1	US71_Cont03-4327725-4327353	Core	NA	Secreted	Core-Chromosome
M_US71_EuGene_00121901	987	US71_Cont03	4263572	4262586	987	100	100	0	1	US71_Cont03-4263572-4262586	Core	NA	Secreted	Core-Chromosome
M_US71_EuGene_00121921	441	US71_Cont06	27015	27455	441	100	100	0	1	US71_Cont06-27015-27455	Core	NA	Secreted	Core-Chromosome
M_US71_EuGene_00121931	956	US71_Cont06	29157	30112	956	100	100	0	1	US71_Cont06-29157-30112	Core	NA	Secreted	Core-Chromosome
M_US71_EuGene_00121951	1285	US71_Cont06	31954	33247	1294	99.304	100	0	1.007	US71_Cont06-31954-33247	Core	NA	Secreted	Core-Chromosome
M_US71_EuGene_00121961	1358	US71_Cont06	34749	36106	1358	100	100	0	1	US71_Cont06-34749-36106	Core	NA	Secreted	Core-Chromosome
M_US71_EuGene_00121971	5244	US71_Cont06	37976	43219	5244	100	100	0	1	US71_Cont06-37976-43219	Core	NA	Secreted	Core-Chromosome
M_US71_EuGene_00122031	830	US71_Cont06	60221	61050	830	100	100	0	1	US71_Cont06-60221-61050	Core	NA	Secreted	Core-Chromosome
M_US71_EuGene_00122041	326	US71_Cont06	62834	63159	326	100	100	3.79e-172	1	US71_Cont06-62834-63159	Core	NA	Secreted	Core-Chromosome
M_US71_EuGene_00122071	314	US71_Cont06	68762	69075	314	100	100	1.71e-165	1	US71_Cont06-68762-69075	Core	NA	Secreted	Core-Chromosome
M_US71_EuGene_00122091	1480	US71_Cont06	74057	75536	1480	100	100	0	1	US71_Cont06-74057-75536	Core	NA	Secreted	Core-Chromosome
M_US71_EuGene_00122341	560	US71_Cont23	214384	213825	560	100	100	0	1	US71_Cont23-214384-213825	Core	NA	Secreted	Core-Chromosome
M_US71_EuGene_00122361	1403	US71_Cont23	211373	209971	1403	100	100	0	1	US71_Cont23-211373-209971	Core	NA	Secreted	Core-Chromosome
M_US71_EuGene_00122371	1944	US71_Cont23	208133	206190	1944	100	100	0	1	US71_Cont23-208133-206190	Core	NA	Secreted	Core-Chromosome
M_US71_EuGene_00122391	760	US71_Cont23	200555	199796	760	100	100	0	1	US71_Cont23-200555-199796	Core	NA	Secreted	Core-Chromosome
M_US71_EuGene_00122461	2132	US71_Cont23	186059	183928	2132	100	100	0	1	US71_Cont23-186059-183928	Core	NA	Secreted	Core-Chromosome
M_US71_EuGene_00122471	1043	US71_Cont23	179665	178623	1043	100	100	0	1	US71_Cont23-179665-178623	Core	NA	Secreted	Core-Chromosome
M_US71_EuGene_00122491	548	US71_Cont23	172913	172366	548	100	100	0	1	US71_Cont23-172913-172366	Core	NA	Secreted	Core-Chromosome
M_US71_EuGene_00122501	3286	US71_Cont23	171974	168689	3286	100	100	0	1	US71_Cont23-171974-168689	Core	NA	Secreted	Core-Chromosome
M_US71_EuGene_00122531	596	US71_Cont23	164514	163919	596	100	100	0	1	US71_Cont23-164514-163919	Core	NA	Secreted	Core-Chromosome
M_US71_EuGene_00122561	1193	US71_Cont23	157609	156417	1193	100	100	0	1	US71_Cont23-157609-156417	Core	NA	Secreted	Core-Chromosome
M_US71_EuGene_00122581	674	US71_Cont23	153148	152475	674	100	100	0	1	US71_Cont23-153148-152475	Core	NA	Secreted	Core-Chromosome
M_US71_EuGene_00122601	1163	US71_Cont23	143181	142019	1163	100	100	0	1	US71_Cont23-143181-142019	Core	NA	Secreted	Core-Chromosome
M_US71_EuGene_00122751	1136	US71_Cont24	40850	41985	1136	100	100	0	1	US71_Cont24-40850-41985	Core	NA	Secreted	Core-Chromosome
M_US71_EuGene_00122801	440	US71_Cont24	59938	60377	440	100	100	0	1	US71_Cont24-59938-60377	Core	NA	Secreted	Core-Chromosome
M_US71_EuGene_00122831	509	US71_Cont24	64117	64625	509	100	100	0	1	US71_Cont24-64117-64625	Core	NA	Secreted	Core-Chromosome
M_US71_EuGene_00123031	320	US71_Cont17	303345	303026	320	100	100	8.05e-169	1	US71_Cont17-303345-303026	Core	NA	Secreted	Core-Chromosome
M_US71_EuGene_00123081	326	US71_Cont17	289339	289014	326	100	100	3.79e-172	1	US71_Cont17-289339-289014	Core	NA	Secreted	Core-Chromosome
M_US71_EuGene_00123151	1188	US71_Cont17	276384	275197	1188	100	100	0	1	US71_Cont17-276384-275197	Core	NA	Secreted	Core-Chromosome
M_US71_EuGene_00123171	1072	US71_Cont17	274024	272953	1072	100	100	0	1	US71_Cont17-274024-272953	Core	NA	Secreted	Core-Chromosome
M_US71_EuGene_00123231	686	US71_Cont17	262249	261564	686	100	100	0	1	US71_Cont17-262249-261564	Core	NA	Secreted	Core-Chromosome
M_US71_EuGene_00123241	1618	US71_Cont17	251441	249824	1618	100	100	0	1	US71_Cont17-251441-249824	Core	NA	Secreted	Core-Chromosome
M_US71_EuGene_00123251	2264	US71_Cont17	248795	246532	2264	100	100	0	1	US71_Cont17-248795-246532	Core	NA	Secreted	Core-Chromosome
M_US71_EuGene_00123271	481	US71_Cont17	236286	235806	481	100	100	0	1	US71_Cont17-236286-235806	Core	NA	Secreted	Core-Chromosome
M_US71_EuGene_00123281	1512	US71_Cont17	234836	233325	1512	100	100	0	1	US71_Cont17-234836-233325	Core	NA	Secreted	Core-Chromosome
M_US71_EuGene_00123311	1440	US71_Cont17	225349	223910	1440	100	100	0	1	US71_Cont17-225349-223910	Core	NA	Secreted	Core-Chromosome
M_US71_EuGene_00123321	1648	US71_Cont17	223214	221567	1648	100	100	0	1	US71_Cont17-223214-221567	Core	NA	Secreted	Core-Chromosome
M_US71_EuGene_00123341	2492	US71_Cont17	218534	216043	2492	100	100	0	1	US71_Cont17-218534-216043	Core	NA	Secreted	Core-Chromosome
M_US71_EuGene_00123421	236	US71_Cont01	837977	838212	236	100	100	2.86e-122	1	US71_Cont01-837977-838212	Core	NA	Secreted	Core-Chromosome
M_US71_EuGene_00123441	3131	US71_Cont01	841377	844507	3131	100	100	0	1	US71_Cont01-841377-844507	Core	NA	Secreted	Core-Chromosome
M_US71_EuGene_00123481	671	US71_Cont01	856713	857383	671	100	100	0	1	US71_Cont01-856713-857383	Core	NA	Secreted	Core-Chromosome
M_US71_EuGene_00123501	1484	US71_Cont01	865317	866800	1484	100	100	0	1	US71_Cont01-865317-866800	Core	NA	Secreted	Core-Chromosome
M_US71_EuGene_00123511	1546	US71_Cont01	868214	869759	1546	100	100	0	1	US71_Cont01-868214-869759	Core	NA	Secreted	Core-Chromosome
M_US71_EuGene_00123521	1944	US71_Cont01	872807	874750	1944	100	100	0	1	US71_Cont01-872807-874750	Core	NA	Secreted	Core-Chromosome
M_US71_EuGene_00123601	1954	US71_Cont01	896617	898570	1954	100	100	0	1	US71_Cont01-896617-898570	Core	NA	Secreted	Core-Chromosome
M_US71_EuGene_00123671	254	US71_Cont15	136179	135926	254	100	100	3.06e-132	1	US71_Cont15-136179-135926	Core	NA	Secreted	Core-Chromosome
M_US71_EuGene_00123721	652	US71_Cont15	129614	128963	652	100	100	0	1	US71_Cont15-129614-128963	Core	NA	Secreted	Core-Chromosome
M_US71_EuGene_00123821	1720	US71_Cont15	108310	106591	1720	100	100	0	1	US71_Cont15-108310-106591	Core	NA	Secreted	Core-Chromosome
M_US71_EuGene_00123841	1415	US71_Cont15	104520	103106	1415	100	100	0	1	US71_Cont15-104520-103106	Core	NA	Secreted	Core-Chromosome
M_US71_EuGene_00123881	1529	US71_Cont15	99234	97706	1529	100	100	0	1	US71_Cont15-99234-97706	Core	NA	Secreted	Core-Chromosome
M_US71_EuGene_00123931	488	US71_Cont15	82101	81614	488	99.385	100	0	1	US71_Cont15-82101-81614	Core	Mini	Secreted	Core-Chromosome
M_US71_EuGene_00123931	488	US71_Cont14	384415	384903	489	99.591	100	0	1.00205	US71_Cont14-384415-384903	Core	Mini	Secreted	Mini-Chromosome
M_US71_EuGene_00123941	378	US71_Cont15	81133	80756	378	100	100	0	1	US71_Cont15-81133-80756	Core	NA	Secreted	Core-Chromosome
M_US71_EuGene_00123971	2220	US71_Cont15	78214	75995	2220	100	100	0	1	US71_Cont15-78214-75995	Core	NA	Secreted	Core-Chromosome
M_US71_EuGene_00123981	1599	US71_Cont15	73031	71433	1599	100	100	0	1	US71_Cont15-73031-71433	Core	NA	Secreted	Core-Chromosome
M_US71_EuGene_00124001	890	US71_Cont15	67251	66362	890	100	100	0	1	US71_Cont15-67251-66362	Core	NA	Secreted	Core-Chromosome
M_US71_EuGene_00124011	1223	US71_Cont15	57495	56273	1223	100	100	0	1	US71_Cont15-57495-56273	Core	NA	Secreted	Core-Chromosome
M_US71_EuGene_00124061	420	US71_Cont15	43322	42903	420	100	100	0	1	US71_Cont15-43322-42903	Core	NA	Secreted	Core-Chromosome
M_US71_EuGene_00124121	1754	US71_Cont03	4244121	4242368	1754	100	100	0	1	US71_Cont03-4244121-4242368	Core	NA	Secreted	Core-Chromosome
M_US71_EuGene_00124211	409	US71_Cont03	4210853	4210445	409	100	100	0	1	US71_Cont03-4210853-4210445	Core	NA	Secreted	Core-Chromosome
M_US71_EuGene_00124241	1369	US71_Cont03	4204520	4203152	1369	100	100	0	1	US71_Cont03-4204520-4203152	Core	NA	Secreted	Core-Chromosome
M_US71_EuGene_00124341	575	US71_Cont05	2616814	2617388	575	100	100	0	1	US71_Cont05-2616814-2617388	Core	NA	Secreted	Core-Chromosome
M_US71_EuGene_00124351	1235	US71_Cont05	2618262	2619496	1235	100	100	0	1	US71_Cont05-2618262-2619496	Core	NA	Secreted	Core-Chromosome
M_US71_EuGene_00124591	2012	US71_Cont06	2363892	2365903	2012	100	100	0	1	US71_Cont06-2363892-2365903	Core	NA	Secreted	Core-Chromosome
M_US71_EuGene_00124601	1375	US71_Cont06	2366012	2367386	1375	100	100	0	1	US71_Cont06-2366012-2367386	Core	NA	Secreted	Core-Chromosome
M_US71_EuGene_00124631	359	US71_Cont06	2372416	2372774	359	100	100	0	1	US71_Cont06-2372416-2372774	Core	NA	Secreted	Core-Chromosome
M_US71_EuGene_00124661	1051	US71_Cont06	2383892	2384942	1051	100	100	0	1	US71_Cont06-2383892-2384942	Core	NA	Secreted	Core-Chromosome
M_US71_EuGene_00124691	639	US71_Cont06	2390276	2390914	639	100	100	0	1	US71_Cont06-2390276-2390914	Core	NA	Secreted	Core-Chromosome
M_US71_EuGene_00124701	425	US71_Cont06	2391836	2392260	425	100	100	0	1	US71_Cont06-2391836-2392260	Core	NA	Secreted	Core-Chromosome
M_US71_EuGene_00124791	431	US71_Cont05	2043110	2042680	431	100	100	0	1	US71_Cont05-2043110-2042680	Core	NA	Secreted	Core-Chromosome
M_US71_EuGene_00124801	2385	US71_Cont05	2041776	2039392	2385	100	100	0	1	US71_Cont05-2041776-2039392	Core	NA	Secreted	Core-Chromosome
M_US71_EuGene_00124841	984	US71_Cont05	2031962	2030979	984	100	100	0	1	US71_Cont05-2031962-2030979	Core	NA	Secreted	Core-Chromosome
M_US71_EuGene_00124861	608	US71_Cont05	2027316	2026709	608	100	100	0	1	US71_Cont05-2027316-2026709	Core	NA	Secreted	Core-Chromosome
M_US71_EuGene_00124881	2022	US71_Cont05	2021615	2019594	2022	100	100	0	1	US71_Cont05-2021615-2019594	Core	NA	Secreted	Core-Chromosome
M_US71_EuGene_00125041	200	US71_Cont05	1984700	1984501	200	100	100	2.46e-102	1	US71_Cont05-1984700-1984501	Core	NA	Secreted	Core-Chromosome
M_US71_EuGene_00125051	406	US71_Cont05	1982174	1981769	406	100	100	0	1	US71_Cont05-1982174-1981769	Core	NA	Secreted	Core-Chromosome
M_US71_EuGene_00125061	262	US71_Cont04	328192	327931	262	100	100	1.13e-136	1	US71_Cont04-328192-327931	Core	NA	Secreted	Core-Chromosome
M_US71_EuGene_00125081	929	US71_Cont04	322055	321127	929	100	100	0	1	US71_Cont04-322055-321127	Core	NA	Secreted	Core-Chromosome
M_US71_EuGene_00125311	255	US71_Cont04	260898	260644	255	100	100	8.54e-133	1	US71_Cont04-260898-260644	Core	NA	Secreted	Core-Chromosome
M_US71_EuGene_00125321	433	US71_Cont04	258713	258281	433	100	100	0	1	US71_Cont04-258713-258281	Core	NA	Secreted	Core-Chromosome
M_US71_EuGene_00125341	365	US71_Cont04	252803	252439	365	100	100	0	1	US71_Cont04-252803-252439	Core	NA	Secreted	Core-Chromosome
M_US71_EuGene_00125441	2947	US71_Cont13	28766	31712	2947	100	100	0	1	US71_Cont13-28766-31712	Core	NA	Secreted	Core-Chromosome
M_US71_EuGene_00125491	455	US71_Cont13	42746	43200	455	100	100	0	1	US71_Cont13-42746-43200	Core	NA	Secreted	Core-Chromosome
M_US71_EuGene_00125511	1422	US71_Cont13	47803	49224	1422	100	100	0	1	US71_Cont13-47803-49224	Core	NA	Secreted	Core-Chromosome
M_US71_EuGene_00125541	2840	US71_Cont13	56745	59584	2840	100	100	0	1	US71_Cont13-56745-59584	Core	NA	Secreted	Core-Chromosome
M_US71_EuGene_00125701	350	US71_Cont01	1985871	1985522	350	99.714	100	0	1	US71_Cont01-1985871-1985522	Core	NA	Secreted	Core-Chromosome
M_US71_EuGene_00125771	2408	US71_Cont01	1955211	1952804	2408	100	100	0	1	US71_Cont01-1955211-1952804	Core	NA	Secreted	Core-Chromosome
M_US71_EuGene_00125831	933	US71_Cont15	704325	703393	933	100	100	0	1	US71_Cont15-704325-703393	Core	NA	Secreted	Core-Chromosome
M_US71_EuGene_00125841	770	US71_Cont15	701374	700605	770	100	100	0	1	US71_Cont15-701374-700605	Core	NA	Secreted	Core-Chromosome
M_US71_EuGene_00125911	275	US71_Cont15	673467	673193	275	100	100	7.07e-144	1	US71_Cont15-673467-673193	Core	NA	Secreted	Core-Chromosome
M_US71_EuGene_00125931	356	US71_Cont15	671205	670850	356	100	100	0	1	US71_Cont15-671205-670850	Core	NA	Secreted	Core-Chromosome
M_US71_EuGene_00125941	2492	US71_Cont15	669381	666890	2492	100	100	0	1	US71_Cont15-669381-666890	Core	NA	Secreted	Core-Chromosome
M_US71_EuGene_00125951	395	US71_Cont15	666181	665787	395	100	100	0	1	US71_Cont15-666181-665787	Core	NA	Secreted	Core-Chromosome
M_US71_EuGene_00126141	2009	US71_Cont15	621424	619416	2009	100	100	0	1	US71_Cont15-621424-619416	Core	NA	Secreted	Core-Chromosome
M_US71_EuGene_00126181	857	US71_Cont02	3957378	3958234	857	100	100	0	1	US71_Cont02-3957378-3958234	Core	NA	Secreted	Core-Chromosome
M_US71_EuGene_00126191	557	US71_Cont02	3959251	3959807	557	100	100	0	1	US71_Cont02-3959251-3959807	Core	NA	Secreted	Core-Chromosome
M_US71_EuGene_00126241	1232	US71_Cont02	3975754	3976985	1232	100	100	0	1	US71_Cont02-3975754-3976985	Core	NA	Secreted	Core-Chromosome
M_US71_EuGene_00126361	404	US71_Cont02	4013392	4013795	404	100	100	0	1	US71_Cont02-4013392-4013795	Core	NA	Secreted	Core-Chromosome
M_US71_EuGene_00126371	838	US71_Cont02	4016473	4017310	838	100	100	0	1	US71_Cont02-4016473-4017310	Core	NA	Secreted	Core-Chromosome
M_US71_EuGene_00126421	1064	US71_Cont02	4022007	4023070	1064	100	100	0	1	US71_Cont02-4022007-4023070	Core	NA	Secreted	Core-Chromosome
M_US71_EuGene_00126451	2540	US71_Cont02	4028178	4030717	2540	100	100	0	1	US71_Cont02-4028178-4030717	Core	NA	Secreted	Core-Chromosome
M_US71_EuGene_00126471	1358	US71_Cont01	2651788	2653145	1358	100	100	0	1	US71_Cont01-2651788-2653145	Core	NA	Secreted	Core-Chromosome
M_US71_EuGene_00126551	1379	US71_Cont01	2669119	2670497	1379	100	100	0	1	US71_Cont01-2669119-2670497	Core	NA	Secreted	Core-Chromosome
M_US71_EuGene_00126571	994	US71_Cont01	2674095	2675088	994	100	100	0	1	US71_Cont01-2674095-2675088	Core	NA	Secreted	Core-Chromosome
M_US71_EuGene_00126581	938	US71_Cont01	2675955	2676887	938	99.467	100	0	1	US71_Cont01-2675955-2676887	Core	NA	Secreted	Core-Chromosome
M_US71_EuGene_00126651	1159	US71_Cont01	2697063	2698221	1159	100	100	0	1	US71_Cont01-2697063-2698221	Core	NA	Secreted	Core-Chromosome
M_US71_EuGene_00126661	1703	US71_Cont01	2698484	2700186	1703	100	100	0	1	US71_Cont01-2698484-2700186	Core	NA	Secreted	Core-Chromosome
M_US71_EuGene_00126721	2236	US71_Cont01	2717923	2720158	2236	100	100	0	1	US71_Cont01-2717923-2720158	Core	NA	Secreted	Core-Chromosome
M_US71_EuGene_00126801	377	US71_Cont16	492047	492423	377	100	100	0	1	US71_Cont16-492047-492423	Core	NA	Secreted	Core-Chromosome
M_US71_EuGene_00126831	332	US71_Cont16	501265	501596	332	100	100	1.79e-175	1	US71_Cont16-501265-501596	Core	NA	Secreted	Core-Chromosome
M_US71_EuGene_00126971	2080	US71_Cont16	534480	536559	2080	100	100	0	1	US71_Cont16-534480-536559	Core	NA	Secreted	Core-Chromosome
M_US71_EuGene_00127101	950	US71_Cont16	558061	559010	950	100	100	0	1	US71_Cont16-558061-559010	Core	NA	Secreted	Core-Chromosome
M_US71_EuGene_00127111	2333	US71_Cont16	559349	561680	2333	99.957	100	0	1	US71_Cont16-559349-561680	Core	NA	Secreted	Core-Chromosome
M_US71_EuGene_00127121	1132	US71_Cont16	561901	563032	1132	100	100	0	1	US71_Cont16-561901-563032	Core	NA	Secreted	Core-Chromosome
M_US71_EuGene_00127591	1239	US71_Cont02	3631557	3632795	1239	100	100	0	1	US71_Cont02-3631557-3632795	Core	NA	Secreted	Core-Chromosome
M_US71_EuGene_00127641	557	US71_Cont02	3658367	3658923	557	100	100	0	1	US71_Cont02-3658367-3658923	Core	NA	Secreted	Core-Chromosome
M_US71_EuGene_00127661	536	US71_Cont02	3662090	3662625	536	100	100	0	1	US71_Cont02-3662090-3662625	Core	NA	Secreted	Core-Chromosome
M_US71_EuGene_00127671	506	US71_Cont02	3664364	3664869	506	100	100	0	1	US71_Cont02-3664364-3664869	Core	NA	Secreted	Core-Chromosome
M_US71_EuGene_00127681	1364	US71_Cont02	3665392	3666755	1364	100	100	0	1	US71_Cont02-3665392-3666755	Core	NA	Secreted	Core-Chromosome
M_US71_EuGene_00127691	1238	US71_Cont02	3667389	3668626	1238	100	100	0	1	US71_Cont02-3667389-3668626	Core	NA	Secreted	Core-Chromosome
M_US71_EuGene_00128001	953	US71_Cont16	615951	616903	953	100	100	0	1	US71_Cont16-615951-616903	Core	NA	Secreted	Core-Chromosome
M_US71_EuGene_00128041	864	US71_Cont16	621306	622169	864	100	100	0	1	US71_Cont16-621306-622169	Core	NA	Secreted	Core-Chromosome
M_US71_EuGene_00128061	296	US71_Cont16	628127	628422	296	100	100	1.62e-155	1	US71_Cont16-628127-628422	Core	NA	Secreted	Core-Chromosome
M_US71_EuGene_00128091	768	US71_Cont16	633751	634518	768	100	100	0	1	US71_Cont16-633751-634518	Core	NA	Secreted	Core-Chromosome
M_US71_EuGene_00128131	248	US71_Cont13	282428	282181	248	100	100	6.45e-129	1	US71_Cont13-282428-282181	Core	NA	Secreted	Core-Chromosome
M_US71_EuGene_00128151	1292	US71_Cont13	278896	277605	1292	100	100	0	1	US71_Cont13-278896-277605	Core	NA	Secreted	Core-Chromosome
M_US71_EuGene_00128161	1277	US71_Cont13	276920	275644	1277	100	100	0	1	US71_Cont13-276920-275644	Core	NA	Secreted	Core-Chromosome
M_US71_EuGene_00128251	1545	US71_Cont13	253676	252132	1545	100	100	0	1	US71_Cont13-253676-252132	Core	NA	Secreted	Core-Chromosome
M_US71_EuGene_00128311	362	US71_Cont13	238026	237665	362	100	100	0	1	US71_Cont13-238026-237665	Core	NA	Secreted	Core-Chromosome
M_US71_EuGene_00128401	464	US71_Cont13	220014	219551	464	100	100	0	1	US71_Cont13-220014-219551	Core	NA	Secreted	Core-Chromosome
M_US71_EuGene_00128691	1861	US71_Cont05	1768118	1766258	1861	100	100	0	1	US71_Cont05-1768118-1766258	Core	NA	Secreted	Core-Chromosome
M_US71_EuGene_00128711	200	US71_Cont05	1763031	1762832	200	100	100	2.46e-102	1	US71_Cont05-1763031-1762832	Core	NA	Secreted	Core-Chromosome
M_US71_EuGene_00128721	634	US71_Cont19	129637	129004	634	100	100	0	1	US71_Cont19-129637-129004	Core	NA	Secreted	Core-Chromosome
M_US71_EuGene_00128971	817	US71_Cont08	326113	326929	817	100	100	0	1	US71_Cont08-326113-326929	Core	NA	Secreted	Core-Chromosome
M_US71_EuGene_00128981	876	US71_Cont08	330761	331636	876	100	100	0	1	US71_Cont08-330761-331636	Core	NA	Secreted	Core-Chromosome
M_US71_EuGene_00128991	551	US71_Cont08	332578	333128	551	100	100	0	1	US71_Cont08-332578-333128	Core	NA	Secreted	Core-Chromosome
M_US71_EuGene_00129181	1075	US71_Cont03	4134905	4133831	1075	100	100	0	1	US71_Cont03-4134905-4133831	Core	NA	Secreted	Core-Chromosome
M_US71_EuGene_00129191	524	US71_Cont03	4132448	4131925	524	100	100	0	1	US71_Cont03-4132448-4131925	Core	NA	Secreted	Core-Chromosome
M_US71_EuGene_00129201	1221	US71_Cont03	4131319	4130099	1221	100	100	0	1	US71_Cont03-4131319-4130099	Core	NA	Secreted	Core-Chromosome
M_US71_EuGene_00129211	887	US71_Cont03	4128933	4128047	887	100	100	0	1	US71_Cont03-4128933-4128047	Core	NA	Secreted	Core-Chromosome
M_US71_EuGene_00129271	960	US71_Cont03	4113485	4112526	960	100	100	0	1	US71_Cont03-4113485-4112526	Core	NA	Secreted	Core-Chromosome
M_US71_EuGene_00129381	285	US71_Cont03	4086377	4086093	285	100	100	2.03e-149	1	US71_Cont03-4086377-4086093	Core	NA	Secreted	Core-Chromosome
M_US71_EuGene_00129421	555	US71_Cont03	4076566	4076012	555	100	100	0	1	US71_Cont03-4076566-4076012	Core	NA	Secreted	Core-Chromosome
M_US71_EuGene_00129431	263	US71_Cont03	4074419	4074157	263	100	100	3.16e-137	1	US71_Cont03-4074419-4074157	Core	NA	Secreted	Core-Chromosome
M_US71_EuGene_00130021	449	US71_Cont24	166642	166194	449	100	100	0	1	US71_Cont24-166642-166194	Core	NA	Secreted	Core-Chromosome
M_US71_EuGene_00130071	2891	US71_Cont02	423649	420759	2891	100	100	0	1	US71_Cont02-423649-420759	Core	NA	Secreted	Core-Chromosome
M_US71_EuGene_00130101	372	US71_Cont02	416922	416551	372	100	100	0	1	US71_Cont02-416922-416551	Core	NA	Secreted	Core-Chromosome
M_US71_EuGene_00130121	605	US71_Cont02	414362	413758	605	100	100	0	1	US71_Cont02-414362-413758	Core	NA	Secreted	Core-Chromosome
M_US71_EuGene_00130131	343	US71_Cont02	405912	405570	343	100	100	0	1	US71_Cont02-405912-405570	Core	NA	Secreted	Core-Chromosome
M_US71_EuGene_00130181	2008	US71_Cont02	398954	396947	2008	100	100	0	1	US71_Cont02-398954-396947	Core	NA	Secreted	Core-Chromosome
M_US71_EuGene_00130211	1961	US71_Cont02	391366	389406	1961	100	100	0	1	US71_Cont02-391366-389406	Core	NA	Secreted	Core-Chromosome
M_US71_EuGene_00130241	1370	US71_Cont02	384107	382738	1370	100	100	0	1	US71_Cont02-384107-382738	Core	NA	Secreted	Core-Chromosome
M_US71_EuGene_00130331	365	US71_Cont02	368074	367710	365	100	100	0	1	US71_Cont02-368074-367710	Core	NA	Secreted	Core-Chromosome
M_US71_EuGene_00130361	1391	US71_Cont06	155070	156460	1391	100	100	0	1	US71_Cont06-155070-156460	Core	NA	Secreted	Core-Chromosome
M_US71_EuGene_00130371	615	US71_Cont06	158237	158851	615	100	100	0	1	US71_Cont06-158237-158851	Core	NA	Secreted	Core-Chromosome
M_US71_EuGene_00130381	590	US71_Cont06	159115	159704	590	100	100	0	1	US71_Cont06-159115-159704	Core	NA	Secreted	Core-Chromosome
M_US71_EuGene_00130451	908	US71_Cont06	182872	183779	908	100	100	0	1	US71_Cont06-182872-183779	Core	NA	Secreted	Core-Chromosome
M_US71_EuGene_00130471	2181	US71_Cont06	187813	189993	2181	100	100	0	1	US71_Cont06-187813-189993	Core	NA	Secreted	Core-Chromosome
M_US71_EuGene_00130581	608	US71_Cont06	214846	215453	608	100	100	0	1	US71_Cont06-214846-215453	Core	NA	Secreted	Core-Chromosome
M_US71_EuGene_00130831	607	US71_Cont21	253120	252514	607	100	100	0	1	US71_Cont21-253120-252514	NA	Mini	Secreted	Mini-Chromosome
M_US71_EuGene_00130851	1889	US71_Cont21	248715	246827	1889	100	100	0	1	US71_Cont21-248715-246827	NA	Mini	Secreted	Mini-Chromosome
M_US71_EuGene_00131021	797	US71_Cont27	139519	140314	797	99.624	100	0	1	US71_Cont27-139519-140314	Core	Mini	Secreted	Core-Chromosome
M_US71_EuGene_00131021	797	US71_Cont21	203821	203022	800	99.625	100	0	1.00376	US71_Cont21-203821-203022	Core	Mini	Secreted	Mini-Chromosome
M_US71_EuGene_00131061	332	US71_Cont22	63533	63202	332	100	100	1.79e-175	1	US71_Cont22-63533-63202	Core	NA	Secreted	Core-Chromosome
M_US71_EuGene_00131131	234	US71_Cont22	51260	51027	234	100	100	3.66e-121	1	US71_Cont22-51260-51027	Core	NA	Secreted	Core-Chromosome
M_US71_EuGene_00131151	1604	US71_Cont22	48957	47354	1604	100	100	0	1	US71_Cont22-48957-47354	Core	NA	Secreted	Core-Chromosome
M_US71_EuGene_00131171	467	US71_Cont22	43767	43301	467	100	100	0	1	US71_Cont22-43767-43301	Core	NA	Secreted	Core-Chromosome
M_US71_EuGene_00131181	1115	US71_Cont22	39072	37958	1115	100	100	0	1	US71_Cont22-39072-37958	Core	NA	Secreted	Core-Chromosome
M_US71_EuGene_00131261	329	US71_Cont22	20511	20183	329	100	100	8.24e-174	1	US71_Cont22-20511-20183	Core	NA	Secreted	Core-Chromosome
M_US71_EuGene_00131311	761	US71_Cont13	165080	164320	761	100	100	0	1	US71_Cont13-165080-164320	Core	NA	Secreted	Core-Chromosome
M_US71_EuGene_00131331	3152	US71_Cont13	159275	156124	3152	100	100	0	1	US71_Cont13-159275-156124	Core	NA	Secreted	Core-Chromosome
M_US71_EuGene_00131361	1261	US71_Cont13	144247	142987	1261	100	100	0	1	US71_Cont13-144247-142987	Core	NA	Secreted	Core-Chromosome
M_US71_EuGene_00131431	1668	US71_Cont13	127599	125932	1668	100	100	0	1	US71_Cont13-127599-125932	Core	NA	Secreted	Core-Chromosome
M_US71_EuGene_00131541	308	US71_Cont04	183396	183703	308	100	100	3.62e-162	1	US71_Cont04-183396-183703	Core	NA	Secreted	Core-Chromosome
M_US71_EuGene_00131571	380	US71_Cont04	191444	191823	380	100	100	0	1	US71_Cont04-191444-191823	Core	NA	Secreted	Core-Chromosome
M_US71_EuGene_00131601	383	US71_Cont04	197717	198099	383	100	100	0	1	US71_Cont04-197717-198099	Core	NA	Secreted	Core-Chromosome
M_US71_EuGene_00131671	371	US71_Cont01	984928	985298	371	100	100	0	1	US71_Cont01-984928-985298	Core	NA	Secreted	Core-Chromosome
M_US71_EuGene_00131741	200	US71_Cont01	999926	1000125	200	100	100	2.46e-102	1	US71_Cont01-999926-1000125	Core	NA	Secreted	Core-Chromosome
M_US71_EuGene_00131891	1134	US71_Cont01	1030714	1031847	1134	100	100	0	1	US71_Cont01-1030714-1031847	Core	NA	Secreted	Core-Chromosome
M_US71_EuGene_00132451	1495	US71_Cont19	198757	200251	1495	100	100	0	1	US71_Cont19-198757-200251	Core	NA	Secreted	Core-Chromosome
M_US71_EuGene_00132521	289	US71_Cont19	222653	222941	289	100	100	1.23e-151	1	US71_Cont19-222653-222941	Core	NA	Secreted	Core-Chromosome
M_US71_EuGene_00132681	569	US71_Cont23	77965	78533	569	100	100	0	1	US71_Cont23-77965-78533	Core	NA	Secreted	Core-Chromosome
M_US71_EuGene_00132701	899	US71_Cont23	80721	81619	899	100	100	0	1	US71_Cont23-80721-81619	Core	NA	Secreted	Core-Chromosome
M_US71_EuGene_00132721	269	US71_Cont23	82842	83110	269	100	100	1.49e-140	1	US71_Cont23-82842-83110	Core	NA	Secreted	Core-Chromosome
M_US71_EuGene_00132741	175	US71_Cont23	86482	86656	175	100	100	1.66e-88	1	US71_Cont23-86482-86656	Core	NA	Secreted	Core-Chromosome
M_US71_EuGene_00132801	1165	US71_Cont23	98324	99488	1165	100	100	0	1	US71_Cont23-98324-99488	Core	NA	Secreted	Core-Chromosome
M_US71_EuGene_00132831	983	US71_Cont23	111230	112212	983	100	100	0	1	US71_Cont23-111230-112212	Core	NA	Secreted	Core-Chromosome
M_US71_EuGene_00132941	571	US71_Cont02	337178	337748	571	100	100	0	1	US71_Cont02-337178-337748	Core	NA	Secreted	Core-Chromosome
M_US71_EuGene_00132971	875	US71_Cont02	342897	343771	875	100	100	0	1	US71_Cont02-342897-343771	Core	NA	Secreted	Core-Chromosome
M_US71_EuGene_00132981	671	US71_Cont02	344195	344865	671	100	100	0	1	US71_Cont02-344195-344865	Core	NA	Secreted	Core-Chromosome
M_US71_EuGene_00132991	428	US71_Cont02	346287	346714	428	100	100	0	1	US71_Cont02-346287-346714	Core	NA	Secreted	Core-Chromosome
M_US71_EuGene_00133001	445	US71_Cont02	348618	349062	445	100	100	0	1	US71_Cont02-348618-349062	Core	NA	Secreted	Core-Chromosome
M_US71_EuGene_00133011	2098	US71_Cont02	350693	352790	2098	100	100	0	1	US71_Cont02-350693-352790	Core	NA	Secreted	Core-Chromosome
M_US71_EuGene_00133031	1637	US71_Cont02	355098	356734	1637	100	100	0	1	US71_Cont02-355098-356734	Core	NA	Secreted	Core-Chromosome
M_US71_EuGene_00133051	566	US71_Cont01	53166	52601	566	100	100	0	1	US71_Cont01-53166-52601	Core	NA	Secreted	Core-Chromosome
M_US71_EuGene_00133101	1770	US71_Cont01	43092	41323	1770	100	100	0	1	US71_Cont01-43092-41323	Core	NA	Secreted	Core-Chromosome
M_US71_EuGene_00133401	728	US71_Cont18	107762	108489	728	100	100	0	1	US71_Cont18-107762-108489	Core	NA	Secreted	Core-Chromosome
M_US71_EuGene_00133451	2477	US71_Cont18	115995	118471	2477	100	100	0	1	US71_Cont18-115995-118471	Core	NA	Secreted	Core-Chromosome
M_US71_EuGene_00133581	833	US71_Cont01	949885	950717	833	100	100	0	1	US71_Cont01-949885-950717	Core	NA	Secreted	Core-Chromosome
M_US71_EuGene_00133591	899	US71_Cont01	952637	953535	899	100	100	0	1	US71_Cont01-952637-953535	Core	NA	Secreted	Core-Chromosome
M_US71_EuGene_00133611	511	US71_Cont17	604133	603623	511	100	100	0	1	US71_Cont17-604133-603623	Core	NA	Secreted	Core-Chromosome
M_US71_EuGene_00133621	473	US71_Cont17	602611	602139	473	100	100	0	1	US71_Cont17-602611-602139	Core	NA	Secreted	Core-Chromosome
M_US71_EuGene_00133661	1805	US71_Cont17	589256	587452	1805	100	100	0	1	US71_Cont17-589256-587452	Core	NA	Secreted	Core-Chromosome
M_US71_EuGene_00133681	239	US71_Cont17	583826	583588	239	100	100	6.23e-124	1	US71_Cont17-583826-583588	Core	NA	Secreted	Core-Chromosome
M_US71_EuGene_00133691	398	US71_Cont17	581147	580750	398	100	100	0	1	US71_Cont17-581147-580750	Core	NA	Secreted	Core-Chromosome
M_US71_EuGene_00133761	1829	US71_Cont17	566401	564579	1829	99.672	100	0	1	US71_Cont17-566401-564579	Core	NA	Secreted	Core-Chromosome
M_US71_EuGene_00133781	3081	US71_Cont17	558448	555368	3081	100	100	0	1	US71_Cont17-558448-555368	Core	NA	Secreted	Core-Chromosome
M_US71_EuGene_00134031	515	US71_Cont01	1054273	1054787	515	100	100	0	1	US71_Cont01-1054273-1054787	Core	NA	Secreted	Core-Chromosome
M_US71_EuGene_00134041	1532	US71_Cont01	1054901	1056432	1532	100	100	0	1	US71_Cont01-1054901-1056432	Core	NA	Secreted	Core-Chromosome
M_US71_EuGene_00134081	272	US71_Cont01	1062387	1062658	272	100	100	3.25e-142	1	US71_Cont01-1062387-1062658	Core	NA	Secreted	Core-Chromosome
M_US71_EuGene_00134191	230	US71_Cont01	1078768	1078997	230	100	100	6.04e-119	1	US71_Cont01-1078768-1078997	Core	NA	Secreted	Core-Chromosome
M_US71_EuGene_00134211	2018	US71_Cont01	1081150	1083167	2018	100	100	0	1	US71_Cont01-1081150-1083167	Core	NA	Secreted	Core-Chromosome
M_US71_EuGene_00134221	474	US71_Cont01	1084636	1085109	474	100	100	0	1	US71_Cont01-1084636-1085109	Core	NA	Secreted	Core-Chromosome
M_US71_EuGene_00134321	387	US71_Cont10	367327	366941	387	100	100	0	1	US71_Cont10-367327-366941	Core	NA	Secreted	Core-Chromosome
M_US71_EuGene_00134331	714	US71_Cont10	365207	364494	714	100	100	0	1	US71_Cont10-365207-364494	Core	NA	Secreted	Core-Chromosome
M_US71_EuGene_00134371	281	US71_Cont10	356667	356387	281	100	100	3.35e-147	1	US71_Cont10-356667-356387	Core	NA	Secreted	Core-Chromosome
M_US71_EuGene_00134381	1005	US71_Cont10	355145	354141	1005	100	100	0	1	US71_Cont10-355145-354141	Core	NA	Secreted	Core-Chromosome
M_US71_EuGene_00134621	282	US71_Cont01	2788516	2788235	282	100	100	9.34e-148	1	US71_Cont01-2788516-2788235	Core	NA	Secreted	Core-Chromosome
M_US71_EuGene_00134681	2293	US71_Cont01	2771103	2768811	2293	100	100	0	1	US71_Cont01-2771103-2768811	Core	NA	Secreted	Core-Chromosome
M_US71_EuGene_00134711	2563	US71_Cont01	2762467	2759905	2563	100	100	0	1	US71_Cont01-2762467-2759905	Core	NA	Secreted	Core-Chromosome
M_US71_EuGene_00134931	114	US71_Cont07	2020738	2020625	114	100	100	8.1e-55	1	US71_Cont07-2020738-2020625	Core	NA	Secreted	Core-Chromosome
M_US71_EuGene_00135331	395	US71_Cont15	161910	161516	395	100	100	0	1	US71_Cont15-161910-161516	Core	NA	Secreted	Core-Chromosome
M_US71_EuGene_00135371	2116	US71_Cont15	155042	152927	2116	100	100	0	1	US71_Cont15-155042-152927	Core	NA	Secreted	Core-Chromosome
M_US71_EuGene_00135381	266	US71_Cont19	522707	522972	266	100	100	6.87e-139	1	US71_Cont19-522707-522972	Core	NA	Secreted	Core-Chromosome
M_US71_EuGene_00135501	415	US71_Cont03	39842	39428	415	100	100	0	1	US71_Cont03-39842-39428	Core	NA	Secreted	Core-Chromosome
M_US71_EuGene_00135591	1998	US71_Cont03	19927	17930	1998	100	100	0	1	US71_Cont03-19927-17930	Core	NA	Secreted	Core-Chromosome
M_US71_EuGene_00135601	242	US71_Cont03	17112	16871	242	100	100	1.36e-125	1	US71_Cont03-17112-16871	Core	NA	Secreted	Core-Chromosome
M_US71_EuGene_00135631	1133	US71_Cont10	41110	39978	1133	100	100	0	1	US71_Cont10-41110-39978	Core	NA	Secreted	Core-Chromosome
M_US71_EuGene_00135691	239	US71_Cont10	25080	24842	239	100	100	6.23e-124	1	US71_Cont10-25080-24842	Core	NA	Secreted	Core-Chromosome
M_US71_EuGene_00135721	474	US71_Cont10	17526	17053	474	100	100	0	1	US71_Cont10-17526-17053	Core	NA	Secreted	Core-Chromosome
M_US71_EuGene_00135881	302	US71_Cont02	3692726	3693027	302	100	100	7.67e-159	1	US71_Cont02-3692726-3693027	Core	NA	Secreted	Core-Chromosome
M_US71_EuGene_00135941	506	US71_Cont02	3710666	3711171	506	100	100	0	1	US71_Cont02-3710666-3711171	Core	NA	Secreted	Core-Chromosome
M_US71_EuGene_00135991	1678	US71_Cont13	357281	355604	1678	100	100	0	1	US71_Cont13-357281-355604	Core	NA	Secreted	Core-Chromosome
M_US71_EuGene_00136061	800	US71_Cont13	334427	333628	800	100	100	0	1	US71_Cont13-334427-333628	Core	NA	Secreted	Core-Chromosome
M_US71_EuGene_00136071	440	US71_Cont13	332901	332462	440	100	100	0	1	US71_Cont13-332901-332462	Core	NA	Secreted	Core-Chromosome
M_US71_EuGene_00136251	521	US71_Cont07	2262795	2262275	521	100	100	0	1	US71_Cont07-2262795-2262275	Core	NA	Secreted	Core-Chromosome
M_US71_EuGene_00136381	236	US71_Cont43	2010	2245	236	100	100	2.86e-122	1	US71_Cont43-2010-2245	Core	Mini	Secreted	Core-Chromosome
M_US71_EuGene_00136381	236	US71_Cont21	69181	68946	236	100	100	2.86e-122	1	US71_Cont21-69181-68946	Core	Mini	Secreted	Mini-Chromosome
M_US71_EuGene_00136561	266	US71_Cont03	2002574	2002839	266	100	100	6.87e-139	1	US71_Cont03-2002574-2002839	Core	NA	Secreted	Core-Chromosome
M_US71_EuGene_00136581	260	US71_Cont03	2017087	2017346	260	100	100	1.45e-135	1	US71_Cont03-2017087-2017346	Core	NA	Secreted	Core-Chromosome
M_US71_EuGene_00136761	291	US71_Cont01	112083	111793	291	100	100	9.59e-153	1	US71_Cont01-112083-111793	Core	NA	Secreted	Core-Chromosome
M_US71_EuGene_00136771	550	US71_Cont01	110784	110235	550	100	100	0	1	US71_Cont01-110784-110235	Core	NA	Secreted	Core-Chromosome
M_US71_EuGene_00136811	152	US71_Cont01	101885	101734	152	100	100	8.63e-76	1	US71_Cont01-101885-101734	Core	NA	Secreted	Core-Chromosome
M_US71_EuGene_00136821	221	US71_Cont01	91734	91514	221	100	100	5.82e-114	1	US71_Cont01-91734-91514	Core	NA	Secreted	Core-Chromosome
M_US71_EuGene_00136841	538	US71_Cont01	90785	90248	538	99.442	100	0	1	US71_Cont01-90785-90248	Core	NA	Secreted	Core-Chromosome
M_US71_EuGene_00136861	992	US71_Cont01	81943	80952	992	100	100	0	1	US71_Cont01-81943-80952	Core	NA	Secreted	Core-Chromosome
M_US71_EuGene_00137091	410	US71_Cont04	1233	824	410	100	100	0	1	US71_Cont04-1233-824	Core	NA	Secreted	Core-Chromosome
M_US71_EuGene_00137121	1399	US71_Cont06	377974	379372	1399	100	100	0	1	US71_Cont06-377974-379372	Core	NA	Secreted	Core-Chromosome
M_US71_EuGene_00137141	644	US71_Cont06	383883	384526	644	100	100	0	1	US71_Cont06-383883-384526	Core	NA	Secreted	Core-Chromosome
M_US71_EuGene_00137171	587	US71_Cont06	390099	390685	587	100	100	0	1	US71_Cont06-390099-390685	Core	NA	Secreted	Core-Chromosome
M_US71_EuGene_00137181	1141	US71_Cont06	390976	392116	1141	100	100	0	1	US71_Cont06-390976-392116	Core	NA	Secreted	Core-Chromosome
M_US71_EuGene_00137191	299	US71_Cont06	394420	394718	299	100	100	3.53e-157	1	US71_Cont06-394420-394718	Core	NA	Secreted	Core-Chromosome
M_US71_EuGene_00137231	347	US71_Cont15	24435	24781	347	100	100	0	1	US71_Cont15-24435-24781	Core	NA	Secreted	Core-Chromosome
M_US71_EuGene_00137251	383	US71_Cont15	27289	27671	383	100	100	0	1	US71_Cont15-27289-27671	Core	NA	Secreted	Core-Chromosome
M_US71_EuGene_00137871	541	US71_Cont03	4185855	4185315	541	100	100	0	1	US71_Cont03-4185855-4185315	Core	NA	Secreted	Core-Chromosome
M_US71_EuGene_00137881	768	US71_Cont03	4181765	4180998	768	100	100	0	1	US71_Cont03-4181765-4180998	Core	NA	Secreted	Core-Chromosome
M_US71_EuGene_00137891	1784	US71_Cont03	4180607	4178824	1784	100	100	0	1	US71_Cont03-4180607-4178824	Core	NA	Secreted	Core-Chromosome
M_US71_EuGene_00137911	170	US71_Cont02	101277	101446	170	100	100	9.69e-86	1	US71_Cont02-101277-101446	Core	NA	Secreted	Core-Chromosome
M_US71_EuGene_00137921	206	US71_Cont02	102896	103101	206	100	100	1.17e-105	1	US71_Cont02-102896-103101	Core	NA	Secreted	Core-Chromosome
M_US71_EuGene_00138121	453	US71_Cont31	72620	72168	453	100	100	0	1	US71_Cont31-72620-72168	Core	NA	Secreted	Core-Chromosome
M_US71_EuGene_00138601	326	US71_Cont31	105980	105655	326	100	100	3.79e-172	1	US71_Cont31-105980-105655	Core	NA	Secreted	Core-Chromosome
M_US71_EuGene_00138611	1349	US71_Cont31	105022	103674	1349	100	100	0	1	US71_Cont31-105022-103674	Core	NA	Secreted	Core-Chromosome
M_US71_EuGene_00138661	385	US71_Cont03	138934	139318	385	100	100	0	1	US71_Cont03-138934-139318	Core	NA	Secreted	Core-Chromosome
M_US71_EuGene_00138671	381	US71_Cont03	140865	141245	381	100	100	0	1	US71_Cont03-140865-141245	Core	NA	Secreted	Core-Chromosome
M_US71_EuGene_00139241	513	US71_Cont01	62146	62658	513	100	100	0	1	US71_Cont01-62146-62658	Core	NA	Secreted	Core-Chromosome
M_US71_EuGene_00139261	320	US71_Cont01	64432	64751	320	100	100	8.05e-169	1	US71_Cont01-64432-64751	Core	NA	Secreted	Core-Chromosome
M_US71_EuGene_00139271	1388	US71_Cont01	64718	66105	1388	100	100	0	1	US71_Cont01-64718-66105	Core	NA	Secreted	Core-Chromosome
M_US71_EuGene_00139361	1951	US71_Cont13	179256	181206	1951	100	100	0	1	US71_Cont13-179256-181206	Core	NA	Secreted	Core-Chromosome
M_US71_EuGene_00139531	281	US71_Cont17	645083	645363	281	100	100	3.35e-147	1	US71_Cont17-645083-645363	Core	NA	Secreted	Core-Chromosome
M_US71_EuGene_00139541	762	US71_Cont17	645815	646576	762	100	100	0	1	US71_Cont17-645815-646576	Core	NA	Secreted	Core-Chromosome
M_US71_EuGene_00139551	1159	US71_Cont17	647691	648849	1159	100	100	0	1	US71_Cont17-647691-648849	Core	NA	Secreted	Core-Chromosome
M_US71_EuGene_00139681	380	US71_Cont21	17317	17696	380	100	100	0	1	US71_Cont21-17317-17696	NA	Mini	Secreted	Mini-Chromosome

## Sheet: CD156 secreted
GEMO gene ID	Query_length	Subject ID	Sub-Start	Sub-End	Length	%Identity	Q-cov	E-value	Length/Q-length	Unique identifier Nanopore	Copy on core	Copy on Mini	Secreted?	Location of copy
M_CD156_EuGene_00000001	725	CD156_Cont02	3168838	3168111	728	99.588	100	0	1.00414	CD156_Cont02-3168838-3168111	Core	NA	Secreted	Core-Chromosome
M_CD156_EuGene_00000061	1640	CD156_Cont02	3151741	3150102	1640	100	100	0	1	CD156_Cont02-3151741-3150102	Core	NA	Secreted	Core-Chromosome
M_CD156_EuGene_00000071	2039	CD156_Cont02	3148261	3146223	2039	100	100	0	1	CD156_Cont02-3148261-3146223	Core	NA	Secreted	Core-Chromosome
M_CD156_EuGene_00000231	2139	CD156_Cont02	3096336	3094198	2139	100	100	0	1	CD156_Cont02-3096336-3094198	Core	NA	Secreted	Core-Chromosome
M_CD156_EuGene_00000361	1913	CD156_Cont02	3064251	3062339	1913	100	100	0	1	CD156_Cont02-3064251-3062339	Core	NA	Secreted	Core-Chromosome
M_CD156_EuGene_00000601	578	CD156_Cont02	2996394	2995817	578	100	100	0	1	CD156_Cont02-2996394-2995817	Core	NA	Secreted	Core-Chromosome
M_CD156_EuGene_00000621	194	CD156_Cont02	2986261	2986068	194	100	100	4.95e-99	1	CD156_Cont02-2986261-2986068	Core	NA	Secreted	Core-Chromosome
M_CD156_EuGene_00000641	524	CD156_Cont02	2980231	2979708	524	100	100	0	1	CD156_Cont02-2980231-2979708	Core	NA	Secreted	Core-Chromosome
M_CD156_EuGene_00000741	2562	CD156_Cont02	2955706	2953145	2562	100	100	0	1	CD156_Cont02-2955706-2953145	Core	NA	Secreted	Core-Chromosome
M_CD156_EuGene_00000971	1298	CD156_Cont02	2889985	2888688	1298	100	100	0	1	CD156_Cont02-2889985-2888688	Core	NA	Secreted	Core-Chromosome
M_CD156_EuGene_00001051	820	CD156_Cont02	2865916	2865097	820	100	100	0	1	CD156_Cont02-2865916-2865097	Core	NA	Secreted	Core-Chromosome
M_CD156_EuGene_00001141	1602	CD156_Cont02	2838631	2837030	1602	100	100	0	1	CD156_Cont02-2838631-2837030	Core	NA	Secreted	Core-Chromosome
M_CD156_EuGene_00001241	1883	CD156_Cont02	2814155	2812273	1883	100	100	0	1	CD156_Cont02-2814155-2812273	Core	NA	Secreted	Core-Chromosome
M_CD156_EuGene_00001281	990	CD156_Cont02	2799892	2798903	990	100	100	0	1	CD156_Cont02-2799892-2798903	Core	NA	Secreted	Core-Chromosome
M_CD156_EuGene_00001331	838	CD156_Cont02	2791190	2790353	838	100	100	0	1	CD156_Cont02-2791190-2790353	Core	NA	Secreted	Core-Chromosome
M_CD156_EuGene_00001591	489	CD156_Cont02	2719875	2719387	489	99.796	100	0	1	CD156_Cont02-2719875-2719387	Core	NA	Secreted	Core-Chromosome
M_CD156_EuGene_00001841	1127	CD156_Cont02	2650887	2649761	1127	100	100	0	1	CD156_Cont02-2650887-2649761	Core	NA	Secreted	Core-Chromosome
M_CD156_EuGene_00002031	248	CD156_Cont02	2556381	2556134	248	100	100	6.21e-129	1	CD156_Cont02-2556381-2556134	Core	NA	Secreted	Core-Chromosome
M_CD156_EuGene_00002241	925	CD156_Cont02	2505609	2504685	925	100	100	0	1	CD156_Cont02-2505609-2504685	Core	NA	Secreted	Core-Chromosome
M_CD156_EuGene_00002441	923	CD156_Cont02	2456831	2455909	923	100	100	0	1	CD156_Cont02-2456831-2455909	Core	NA	Secreted	Core-Chromosome
M_CD156_EuGene_00002651	784	CD156_Cont02	2394062	2393279	784	100	100	0	1	CD156_Cont02-2394062-2393279	Core	NA	Secreted	Core-Chromosome
M_CD156_EuGene_00002661	2268	CD156_Cont02	2391169	2388902	2268	100	100	0	1	CD156_Cont02-2391169-2388902	Core	NA	Secreted	Core-Chromosome
M_CD156_EuGene_00002841	909	CD156_Cont02	2348303	2347395	909	100	100	0	1	CD156_Cont02-2348303-2347395	Core	NA	Secreted	Core-Chromosome
M_CD156_EuGene_00002851	1797	CD156_Cont02	2347106	2345310	1797	100	100	0	1	CD156_Cont02-2347106-2345310	Core	NA	Secreted	Core-Chromosome
M_CD156_EuGene_00002941	765	CD156_Cont02	2297037	2296273	765	100	100	0	1	CD156_Cont02-2297037-2296273	Core	NA	Secreted	Core-Chromosome
M_CD156_EuGene_00003021	1109	CD156_Cont02	2274956	2273848	1109	100	100	0	1	CD156_Cont02-2274956-2273848	Core	NA	Secreted	Core-Chromosome
M_CD156_EuGene_00003061	568	CD156_Cont02	2264499	2263932	568	100	100	0	1	CD156_Cont02-2264499-2263932	Core	NA	Secreted	Core-Chromosome
M_CD156_EuGene_00003111	798	CD156_Cont02	2247594	2246797	798	100	100	0	1	CD156_Cont02-2247594-2246797	Core	NA	Secreted	Core-Chromosome
M_CD156_EuGene_00003121	1082	CD156_Cont02	2244810	2243729	1082	100	100	0	1	CD156_Cont02-2244810-2243729	Core	NA	Secreted	Core-Chromosome
M_CD156_EuGene_00003221	1105	CD156_Cont02	2218417	2217315	1105	99.729	100	0	1	CD156_Cont02-2218417-2217315	Core	NA	Secreted	Core-Chromosome
M_CD156_EuGene_00003241	392	CD156_Cont02	2211510	2211119	392	100	100	0	1	CD156_Cont02-2211510-2211119	Core	NA	Secreted	Core-Chromosome
[truncated: 1,580 more rows]

## Sheet: Secreted proteins annotation
Secreted proteins on mini-chromosome
GEMO Protein ID	GEMO scaffold	Annotation of best blast hit	Sequence ID of best blast hit
[truncated: 60 more rows]

## Sheet: SignalP FR13 core
Query name	Secreted?	Signal peptide probability(SignalP-HMM)	Cleavage site		Name	Len	mTP	SP	other	Loc	RC	TPlen		QueryID	length	ExpAA	First60	PredHel	Topology
[truncated: 1,323 more rows]

[truncated: 5 more sheets: SignalP FR13 mini, SignalP US71 core, SignalP US71 mini, SignalP CD156 core, SignalP CD156 mini]
