# Supplementary material for: Genomic rearrangements generate hypervariable mini-chromosomes in host-specific isolates of the blast fungus
Source: PLoS Genet. 2021 Feb 16;17(2):e1009386. doi: 10.1371/journal.pgen.1009386 (PMC7909708; doi:10.1371/journal.pgen.1009386)
Supplement: S6 Table — (XLSX) [file pgen.1009386.s023.xlsx]

## Sheet: Sheet1
Primer Name	Sequence	Sample
P5-1f	AATGATACGGCGACCACCGAGATCTACACaaccatggaTCGTCGGCAGCGTC	FR13
P5-2f	AATGATACGGCGACCACCGAGATCTACACaaccgccaaTCGTCGGCAGCGTC	CD156
P5-3f	AATGATACGGCGACCACCGAGATCTACACccatagacgTCGTCGGCAGCGTC	US71
P7-1r	CAAGCAGAAGACGGCATACGAGATcggttggttGTCTCGTGGGCTCGG	FR13, US71, CD156
