# Supplementary material for: Genomic rearrangements generate hypervariable mini-chromosomes in host-specific isolates of the blast fungus
Source: PLoS Genet. 2021 Feb 16;17(2):e1009386. doi: 10.1371/journal.pgen.1009386 (PMC7909708; doi:10.1371/journal.pgen.1009386)
Supplement: S7 Table — (XLSX) [file pgen.1009386.s024.xlsx]

## Sheet: FR13 MCIS mapping coverage
Contig ID	Window start	Window End	MCIS Coverage
FR13_Cont26	0	1000	0
FR13_Cont26	500	1500	0
FR13_Cont26	1000	2000	0
FR13_Cont26	1500	2500	0
FR13_Cont26	2000	3000	0
FR13_Cont26	2500	3500	0
FR13_Cont26	3000	4000	0
FR13_Cont26	3500	4500	0
FR13_Cont26	4000	5000	0
FR13_Cont26	4500	5500	0
FR13_Cont26	5000	6000	0
FR13_Cont26	5500	6500	0
FR13_Cont26	6000	7000	0
FR13_Cont26	6500	7500	0
FR13_Cont26	7000	8000	0
FR13_Cont26	7500	8500	0
FR13_Cont26	8000	9000	0
FR13_Cont26	8500	9500	0
FR13_Cont26	9000	10000	0
FR13_Cont26	9500	10500	0
FR13_Cont26	10000	11000	0
FR13_Cont26	10500	11500	0
FR13_Cont26	11000	12000	0
FR13_Cont26	11500	12500	0
FR13_Cont26	12000	13000	0
FR13_Cont26	12500	13500	0
FR13_Cont26	13000	14000	0
FR13_Cont26	13500	14500	0
FR13_Cont26	14000	15000	0
FR13_Cont26	14500	15500	0
FR13_Cont26	15000	16000	0
FR13_Cont26	15500	16500	0
FR13_Cont26	16000	17000	0
FR13_Cont26	16500	17500	0
FR13_Cont26	17000	18000	4.088
FR13_Cont26	17500	18500	4.799
FR13_Cont26	18000	19000	0.837
FR13_Cont26	18500	19500	0.54
FR13_Cont26	19000	20000	0.414
FR13_Cont26	19500	20500	0
FR13_Cont26	20000	21000	0
FR13_Cont26	20500	21500	0
FR13_Cont26	21000	22000	0
FR13_Cont26	21500	22500	0
FR13_Cont26	22000	23000	0
FR13_Cont26	22500	23500	0
FR13_Cont26	23000	24000	0
FR13_Cont26	23500	24500	1.374
FR13_Cont26	24000	25000	1.374
FR13_Cont26	24500	25500	0
FR13_Cont26	25000	26000	0
FR13_Cont26	25500	26500	0
FR13_Cont26	26000	27000	0
FR13_Cont26	26500	27500	0
FR13_Cont26	27000	28000	0
FR13_Cont26	27500	28500	0
FR13_Cont26	28000	29000	0
FR13_Cont26	28500	29500	0
FR13_Cont26	29000	30000	0
FR13_Cont26	29500	30500	0
FR13_Cont26	30000	31000	0
FR13_Cont26	30500	31500	0
FR13_Cont26	31000	32000	0
FR13_Cont26	31500	32500	0
FR13_Cont26	32000	33000	0
FR13_Cont26	32500	33500	0
FR13_Cont26	33000	34000	3.852
FR13_Cont26	33500	34500	3.852
FR13_Cont26	34000	35000	0
FR13_Cont26	34500	35500	0
FR13_Cont26	35000	36000	0
FR13_Cont26	35500	36500	0
FR13_Cont26	36000	37000	0
FR13_Cont26	36500	37500	0
FR13_Cont26	37000	38000	0
FR13_Cont26	37500	38500	0
FR13_Cont26	38000	39000	0
FR13_Cont26	38500	39500	0.081
FR13_Cont26	39000	39710	0.114085
FR13_Cont26	39500	39710	0
FR13_Cont07	0	1000	0
FR13_Cont07	500	1500	0
FR13_Cont07	1000	2000	0
FR13_Cont07	1500	2500	0.04
FR13_Cont07	2000	3000	0.064
FR13_Cont07	2500	3500	0.024
FR13_Cont07	3000	4000	0
FR13_Cont07	3500	4500	0
FR13_Cont07	4000	5000	0
FR13_Cont07	4500	5500	0
FR13_Cont07	5000	6000	0
FR13_Cont07	5500	6500	0
FR13_Cont07	6000	7000	0
FR13_Cont07	6500	7500	0
FR13_Cont07	7000	8000	0
FR13_Cont07	7500	8500	0
FR13_Cont07	8000	9000	0
FR13_Cont07	8500	9500	0
FR13_Cont07	9000	10000	0
FR13_Cont07	9500	10500	0
FR13_Cont07	10000	11000	0
FR13_Cont07	10500	11500	0
FR13_Cont07	11000	12000	0
FR13_Cont07	11500	12500	0
FR13_Cont07	12000	13000	1.266
FR13_Cont07	12500	13500	2.62
FR13_Cont07	13000	14000	1.354
FR13_Cont07	13500	14500	0
FR13_Cont07	14000	15000	0
FR13_Cont07	14500	15500	0
FR13_Cont07	15000	16000	0
FR13_Cont07	15500	16500	0
FR13_Cont07	16000	17000	3.862
FR13_Cont07	16500	17500	6.729
FR13_Cont07	17000	18000	2.962
FR13_Cont07	17500	18500	0.257
FR13_Cont07	18000	19000	0.162
FR13_Cont07	18500	19500	0
FR13_Cont07	19000	20000	0
FR13_Cont07	19500	20500	1.965
FR13_Cont07	20000	21000	1.965
FR13_Cont07	20500	21500	1.25
FR13_Cont07	21000	22000	1.25
FR13_Cont07	21500	22500	0
FR13_Cont07	22000	23000	0
FR13_Cont07	22500	23500	0
FR13_Cont07	23000	24000	0.532
FR13_Cont07	23500	24500	11.647
FR13_Cont07	24000	25000	16.091
FR13_Cont07	24500	25500	16.007
FR13_Cont07	25000	26000	15.169
FR13_Cont07	25500	26500	6.547
FR13_Cont07	26000	27000	3.489
FR13_Cont07	26500	27500	5.686
FR13_Cont07	27000	28000	6.455
FR13_Cont07	27500	28500	3.323
FR13_Cont07	28000	29000	11.742
FR13_Cont07	28500	29500	23.864
FR13_Cont07	29000	30000	16.532
FR13_Cont07	29500	30500	6.843
FR13_Cont07	30000	31000	6.922
FR13_Cont07	30500	31500	7.286
FR13_Cont07	31000	32000	4.271
FR13_Cont07	31500	32500	2.414
FR13_Cont07	32000	33000	6.294
FR13_Cont07	32500	33500	3.88
FR13_Cont07	33000	34000	2.477
FR13_Cont07	33500	34500	5.731
FR13_Cont07	34000	35000	4.893
FR13_Cont07	34500	35500	7.472
FR13_Cont07	35000	36000	9.708
FR13_Cont07	35500	36500	13.154
FR13_Cont07	36000	37000	9.729
FR13_Cont07	36500	37500	3.452
FR13_Cont07	37000	38000	10.013
FR13_Cont07	37500	38500	7.284
FR13_Cont07	38000	39000	2.832
FR13_Cont07	38500	39500	2.901
FR13_Cont07	39000	40000	9.453
FR13_Cont07	39500	40500	11.763
FR13_Cont07	40000	41000	4.901
FR13_Cont07	40500	41500	2.698
FR13_Cont07	41000	42000	1.623
FR13_Cont07	41500	42500	10.548
FR13_Cont07	42000	43000	11.331
FR13_Cont07	42500	43500	13.443
FR13_Cont07	43000	44000	12.189
FR13_Cont07	43500	44500	7.088
FR13_Cont07	44000	45000	11.655
FR13_Cont07	44500	45500	11.092
FR13_Cont07	45000	46000	11.53
FR13_Cont07	45500	46500	14.347
FR13_Cont07	46000	47000	21.56
FR13_Cont07	46500	47500	19.095
FR13_Cont07	47000	48000	8.739
FR13_Cont07	47500	48500	3.091
FR13_Cont07	48000	49000	1.14
FR13_Cont07	48500	49500	4.128
FR13_Cont07	49000	50000	3.622
FR13_Cont07	49500	50500	3.842
FR13_Cont07	50000	51000	11.883
FR13_Cont07	50500	51500	8.897
FR13_Cont07	51000	52000	3.011
FR13_Cont07	51500	52500	4.759
FR13_Cont07	52000	53000	2.891
FR13_Cont07	52500	53500	0.483
FR13_Cont07	53000	54000	0.436
FR13_Cont07	53500	54500	0.348
FR13_Cont07	54000	55000	7.637
FR13_Cont07	54500	55500	7.849
FR13_Cont07	55000	56000	0.212
FR13_Cont07	55500	56500	0
FR13_Cont07	56000	57000	0
FR13_Cont07	56500	57500	1.858
FR13_Cont07	57000	58000	1.858
FR13_Cont07	57500	58500	6.267
FR13_Cont07	58000	59000	6.897
FR13_Cont07	58500	59500	5.511
FR13_Cont07	59000	60000	4.881
FR13_Cont07	59500	60500	5.24
FR13_Cont07	60000	61000	5.24
FR13_Cont07	60500	61500	0
FR13_Cont07	61000	62000	0
FR13_Cont07	61500	62500	0
FR13_Cont07	62000	63000	0
FR13_Cont07	62500	63500	0.138
FR13_Cont07	63000	64000	0.188
FR13_Cont07	63500	64500	3.988
FR13_Cont07	64000	65000	4.49
FR13_Cont07	64500	65500	0.552
FR13_Cont07	65000	66000	0
FR13_Cont07	65500	66500	0
FR13_Cont07	66000	67000	0
FR13_Cont07	66500	67500	0
FR13_Cont07	67000	68000	0
FR13_Cont07	67500	68500	0
FR13_Cont07	68000	69000	0
FR13_Cont07	68500	69500	0
FR13_Cont07	69000	70000	0
FR13_Cont07	69500	70500	0
FR13_Cont07	70000	71000	6.267
FR13_Cont07	70500	71500	8.703
FR13_Cont07	71000	72000	4.913
FR13_Cont07	71500	72500	11.397
FR13_Cont07	72000	73000	14.735
FR13_Cont07	72500	73500	6.365
FR13_Cont07	73000	74000	4.615
FR13_Cont07	73500	74500	7.475
FR13_Cont07	74000	75000	11.986
FR13_Cont07	74500	75500	12.719
FR13_Cont07	75000	76000	13.05
FR13_Cont07	75500	76500	10.926
FR13_Cont07	76000	77000	10.096
FR13_Cont07	76500	77500	8.077
FR13_Cont07	77000	78000	0
FR13_Cont07	77500	78500	8.207
FR13_Cont07	78000	79000	10.869
FR13_Cont07	78500	79500	9.607
FR13_Cont07	79000	80000	11.388
FR13_Cont07	79500	80500	10.07
FR13_Cont07	80000	81000	12.475
FR13_Cont07	80500	81500	7.119
FR13_Cont07	81000	82000	1.864
FR13_Cont07	81500	82500	3.245
FR13_Cont07	82000	83000	3.816
FR13_Cont07	82500	83500	7.408
FR13_Cont07	83000	84000	6.153
FR13_Cont07	83500	84500	4.062
FR13_Cont07	84000	85000	4.445
FR13_Cont07	84500	85500	7.448
FR13_Cont07	85000	86000	15.436
FR13_Cont07	85500	86500	10.99
FR13_Cont07	86000	87000	7.827
FR13_Cont07	86500	87500	6.601
FR13_Cont07	87000	88000	5.109
FR13_Cont07	87500	88500	24.632
FR13_Cont07	88000	89000	21.786
FR13_Cont07	88500	89500	2.35
FR13_Cont07	89000	90000	1.102
FR13_Cont07	89500	90500	10.101
FR13_Cont07	90000	91000	9.845
FR13_Cont07	90500	91500	2.01
FR13_Cont07	91000	92000	15.148
FR13_Cont07	91500	92500	15.235
FR13_Cont07	92000	93000	5.933
FR13_Cont07	92500	93500	4.111
FR13_Cont07	93000	94000	2.956
FR13_Cont07	93500	94500	7.571
FR13_Cont07	94000	95000	10.723
FR13_Cont07	94500	95500	16.605
FR13_Cont07	95000	96000	19.075
FR13_Cont07	95500	96500	11.929
FR13_Cont07	96000	97000	10.713
FR13_Cont07	96500	97500	7.46
FR13_Cont07	97000	98000	0.978
FR13_Cont07	97500	98500	5.762
FR13_Cont07	98000	99000	4.882
FR13_Cont07	98500	99500	2.773
FR13_Cont07	99000	100000	4.555
FR13_Cont07	99500	100500	2.244
FR13_Cont07	100000	101000	9.969
FR13_Cont07	100500	101500	15.022
FR13_Cont07	101000	102000	9.886
FR13_Cont07	101500	102500	10.371
FR13_Cont07	102000	103000	6
FR13_Cont07	102500	103500	0
FR13_Cont07	103000	104000	0.807
FR13_Cont07	103500	104500	11.925
FR13_Cont07	104000	105000	12.481
FR13_Cont07	104500	105500	5.823
FR13_Cont07	105000	106000	6.012
FR13_Cont07	105500	106500	14.266
FR13_Cont07	106000	107000	17.889
FR13_Cont07	106500	107500	13.552
FR13_Cont07	107000	108000	13.72
FR13_Cont07	107500	108500	25.686
FR13_Cont07	108000	109000	21.023
FR13_Cont07	108500	109500	4.547
FR13_Cont07	109000	110000	14.539
FR13_Cont07	109500	110500	17.068
FR13_Cont07	110000	111000	17.658
FR13_Cont07	110500	111500	17.512
FR13_Cont07	111000	112000	10.74
FR13_Cont07	111500	112500	6.542
FR13_Cont07	112000	113000	6.87
FR13_Cont07	112500	113500	8.662
FR13_Cont07	113000	114000	13.339
FR13_Cont07	113500	114500	14.3
FR13_Cont07	114000	115000	5.654
FR13_Cont07	114500	115500	5.868
FR13_Cont07	115000	116000	6.242
FR13_Cont07	115500	116500	1.94
FR13_Cont07	116000	117000	3.594
FR13_Cont07	116500	117500	9.708
FR13_Cont07	117000	118000	13.105
FR13_Cont07	117500	118500	11.417
FR13_Cont07	118000	119000	15.412
FR13_Cont07	118500	119500	16.732
FR13_Cont07	119000	120000	10.457
FR13_Cont07	119500	120500	12.512
FR13_Cont07	120000	121000	11.414
FR13_Cont07	120500	121500	8.424
FR13_Cont07	121000	122000	7.589
FR13_Cont07	121500	122500	2.317
FR13_Cont07	122000	123000	15.331
FR13_Cont07	122500	123500	21.083
FR13_Cont07	123000	124000	8.779
FR13_Cont07	123500	124500	12.027
FR13_Cont07	124000	125000	12.805
FR13_Cont07	124500	125500	6.866
FR13_Cont07	125000	126000	6.881
FR13_Cont07	125500	126500	6.714
FR13_Cont07	126000	127000	4.488
FR13_Cont07	126500	127500	1.338
FR13_Cont07	127000	128000	1.592
FR13_Cont07	127500	128500	19.212
FR13_Cont07	128000	129000	26.437
FR13_Cont07	128500	129500	10.393
FR13_Cont07	129000	130000	5.777
FR13_Cont07	129500	130500	9.227
FR13_Cont07	130000	131000	15.48
FR13_Cont07	130500	131500	12.761
FR13_Cont07	131000	132000	10.605
FR13_Cont07	131500	132500	8.307
FR13_Cont07	132000	133000	7.839
FR13_Cont07	132500	133500	22.019
FR13_Cont07	133000	134000	23.747
FR13_Cont07	133500	134500	11.931
FR13_Cont07	134000	135000	5.925
FR13_Cont07	134500	135500	3.552
FR13_Cont07	135000	136000	1.888
FR13_Cont07	135500	136500	7.701
FR13_Cont07	136000	137000	14.736
FR13_Cont07	136500	137500	12.868
FR13_Cont07	137000	138000	3.945
FR13_Cont07	137500	138500	7.609
FR13_Cont07	138000	139000	9.148
FR13_Cont07	138500	139500	3.463
FR13_Cont07	139000	140000	2.476
FR13_Cont07	139500	140500	1.104
FR13_Cont07	140000	141000	0.552
FR13_Cont07	140500	141500	0
FR13_Cont07	141000	142000	0
FR13_Cont07	141500	142500	0
FR13_Cont07	142000	143000	0
FR13_Cont07	142500	143500	0
FR13_Cont07	143000	144000	0
FR13_Cont07	143500	144500	0
FR13_Cont07	144000	145000	0
FR13_Cont07	144500	145500	0
FR13_Cont07	145000	146000	0
FR13_Cont07	145500	146500	0
FR13_Cont07	146000	147000	0
FR13_Cont07	146500	147500	4.046
FR13_Cont07	147000	148000	13.488
FR13_Cont07	147500	148500	14.399
FR13_Cont07	148000	149000	8.531
FR13_Cont07	148500	149500	3.574
FR13_Cont07	149000	150000	3.722
FR13_Cont07	149500	150500	6.584
FR13_Cont07	150000	151000	6.614
FR13_Cont07	150500	151500	4.194
FR13_Cont07	151000	152000	0.472
FR13_Cont07	151500	152500	6.513
FR13_Cont07	152000	153000	20.361
FR13_Cont07	152500	153500	18.615
FR13_Cont07	153000	154000	10.277
FR13_Cont07	153500	154500	5.807
FR13_Cont07	154000	155000	1.462
FR13_Cont07	154500	155500	2.972
FR13_Cont07	155000	156000	1.777
FR13_Cont07	155500	156500	0
FR13_Cont07	156000	157000	4.336
FR13_Cont07	156500	157500	16.261
FR13_Cont07	157000	158000	15.226
FR13_Cont07	157500	158500	7.598
FR13_Cont07	158000	159000	4.297
FR13_Cont07	158500	159500	0
FR13_Cont07	159000	160000	0
FR13_Cont07	159500	160500	3.628
FR13_Cont07	160000	161000	9.661
FR13_Cont07	160500	161500	19.324
FR13_Cont07	161000	162000	19.79
FR13_Cont07	161500	162500	18.13
FR13_Cont07	162000	163000	12.245
FR13_Cont07	162500	163500	9.584
FR13_Cont07	163000	164000	18.687
FR13_Cont07	163500	164500	9.717
FR13_Cont07	164000	165000	0
FR13_Cont07	164500	165500	0
FR13_Cont07	165000	166000	2.558
FR13_Cont07	165500	166500	2.816
FR13_Cont07	166000	167000	1.178
FR13_Cont07	166500	167500	0.92
FR13_Cont07	167000	168000	0
FR13_Cont07	167500	168500	0
FR13_Cont07	168000	169000	3.035
FR13_Cont07	168500	169500	3.035
FR13_Cont07	169000	170000	6.621
FR13_Cont07	169500	170500	8.441
FR13_Cont07	170000	171000	12.92
FR13_Cont07	170500	171500	18.415
FR13_Cont07	171000	172000	8.211
FR13_Cont07	171500	172500	0.896
FR13_Cont07	172000	173000	0
FR13_Cont07	172500	173500	0.239
FR13_Cont07	173000	174000	0.782
FR13_Cont07	173500	174500	5.585
FR13_Cont07	174000	175000	15.037
FR13_Cont07	174500	175500	15.624
FR13_Cont07	175000	176000	11.1
FR13_Cont07	175500	176500	11.762
FR13_Cont07	176000	177000	8.972
FR13_Cont07	176500	177500	2.681
FR13_Cont07	177000	178000	0
FR13_Cont07	177500	178500	0
FR13_Cont07	178000	179000	0.071
FR13_Cont07	178500	179500	0.071
FR13_Cont07	179000	180000	1.682
FR13_Cont07	179500	180500	1.682
FR13_Cont07	180000	181000	0
FR13_Cont07	180500	181500	0
FR13_Cont07	181000	182000	0
FR13_Cont07	181500	182500	0
FR13_Cont07	182000	183000	0.276
FR13_Cont07	182500	183500	0.916
FR13_Cont07	183000	184000	1.377
FR13_Cont07	183500	184500	0.956
FR13_Cont07	184000	185000	1.573
FR13_Cont07	184500	185500	9.617
FR13_Cont07	185000	186000	8.758
FR13_Cont07	185500	186500	0.667
FR13_Cont07	186000	187000	0.608
FR13_Cont07	186500	187500	0.436
FR13_Cont07	187000	188000	0
FR13_Cont07	187500	188500	0
FR13_Cont07	188000	189000	0
FR13_Cont07	188500	189500	0
FR13_Cont07	189000	190000	0
FR13_Cont07	189500	190500	0.548
FR13_Cont07	190000	191000	0.724
FR13_Cont07	190500	191500	3.204
FR13_Cont07	191000	192000	3.028
FR13_Cont07	191500	192500	0.414
FR13_Cont07	192000	193000	6.925
FR13_Cont07	192500	193500	10.763
FR13_Cont07	193000	194000	4.252
FR13_Cont07	193500	194500	0
FR13_Cont07	194000	195000	0
FR13_Cont07	194500	195500	0
FR13_Cont07	195000	196000	5.644
FR13_Cont07	195500	196500	6.162
FR13_Cont07	196000	197000	0.518
FR13_Cont07	196500	197500	0
FR13_Cont07	197000	198000	1.652
FR13_Cont07	197500	198500	1.795
FR13_Cont07	198000	199000	1.65
FR13_Cont07	198500	199500	5.677
FR13_Cont07	199000	200000	4.17
FR13_Cont07	199500	200500	0
FR13_Cont07	200000	201000	0
FR13_Cont07	200500	201500	0
FR13_Cont07	201000	202000	0
FR13_Cont07	201500	202500	0
FR13_Cont07	202000	203000	0
FR13_Cont07	202500	203500	0.288
FR13_Cont07	203000	204000	0.414
FR13_Cont07	203500	204500	0.126
FR13_Cont07	204000	205000	0
FR13_Cont07	204500	205500	0
FR13_Cont07	205000	206000	0
FR13_Cont07	205500	206500	0
FR13_Cont07	206000	207000	4.765
FR13_Cont07	206500	207500	4.765
FR13_Cont07	207000	208000	0
FR13_Cont07	207500	208500	0
FR13_Cont07	208000	209000	0
FR13_Cont07	208500	209500	3.977
FR13_Cont07	209000	210000	4.448
FR13_Cont07	209500	210500	1.214
FR13_Cont07	210000	211000	0.743
FR13_Cont07	210500	211500	0
FR13_Cont07	211000	212000	1.655
FR13_Cont07	211500	212500	1.655
FR13_Cont07	212000	213000	0
FR13_Cont07	212500	213500	4.832
FR13_Cont07	213000	214000	5.172
FR13_Cont07	213500	214500	0.992
FR13_Cont07	214000	215000	0.777
FR13_Cont07	214500	215500	0.125
FR13_Cont07	215000	216000	0
FR13_Cont07	215500	216500	0
FR13_Cont07	216000	217000	0
FR13_Cont07	216500	217500	0
FR13_Cont07	217000	218000	0
FR13_Cont07	217500	218500	0
FR13_Cont07	218000	219000	0.31
FR13_Cont07	218500	219500	0.546
FR13_Cont07	219000	220000	1.817
FR13_Cont07	219500	220500	4.707
FR13_Cont07	220000	221000	6.234
FR13_Cont07	220500	221500	3.108
FR13_Cont07	221000	222000	0
FR13_Cont07	221500	222500	0.418
FR13_Cont07	222000	223000	7.281
FR13_Cont07	222500	223500	7.929
FR13_Cont07	223000	224000	2.419
FR13_Cont07	223500	224500	3.109
FR13_Cont07	224000	225000	1.756
FR13_Cont07	224500	225500	0
FR13_Cont07	225000	226000	0
FR13_Cont07	225500	226500	2.197
FR13_Cont07	226000	227000	4.973
FR13_Cont07	226500	227500	3.705
FR13_Cont07	227000	228000	0.929
FR13_Cont07	227500	228500	0
FR13_Cont07	228000	229000	0.232
FR13_Cont07	228500	229500	1.581
FR13_Cont07	229000	230000	4.952
FR13_Cont07	229500	230500	6.237
FR13_Cont07	230000	231000	4.428
FR13_Cont07	230500	231500	1.794
FR13_Cont07	231000	232000	0
FR13_Cont07	231500	232500	2.861
FR13_Cont07	232000	233000	3.074
FR13_Cont07	232500	233500	0.213
FR13_Cont07	233000	234000	0
FR13_Cont07	233500	234500	1.128
FR13_Cont07	234000	235000	5.998
FR13_Cont07	234500	235500	7.3
FR13_Cont07	235000	236000	2.43
FR13_Cont07	235500	236500	1.349
FR13_Cont07	236000	237000	4.617
FR13_Cont07	236500	237500	3.268
FR13_Cont07	237000	238000	0
FR13_Cont07	237500	238500	0.073
FR13_Cont07	238000	239000	1.932
FR13_Cont07	238500	239500	1.859
FR13_Cont07	239000	240000	5.757
FR13_Cont07	239500	240500	5.757
FR13_Cont07	240000	241000	2.939
FR13_Cont07	240500	241500	4.018
FR13_Cont07	241000	242000	1.079
FR13_Cont07	241500	242500	0.373
FR13_Cont07	242000	243000	2.986
FR13_Cont07	242500	243500	2.613
FR13_Cont07	243000	244000	0
FR13_Cont07	243500	244500	0
FR13_Cont07	244000	245000	0
FR13_Cont07	244500	245500	0
FR13_Cont07	245000	246000	0
FR13_Cont07	245500	246500	1.656
FR13_Cont07	246000	247000	1.656
FR13_Cont07	246500	247500	0
FR13_Cont07	247000	248000	0
FR13_Cont07	247500	248500	0
FR13_Cont07	248000	249000	0
FR13_Cont07	248500	249500	0
FR13_Cont07	249000	250000	0
FR13_Cont07	249500	250500	0
FR13_Cont07	250000	251000	0
FR13_Cont07	250500	251500	0
FR13_Cont07	251000	252000	0
FR13_Cont07	251500	252500	0
FR13_Cont07	252000	253000	0
FR13_Cont07	252500	253500	0
FR13_Cont07	253000	254000	0
FR13_Cont07	253500	254500	0
FR13_Cont07	254000	255000	0
FR13_Cont07	254500	255500	0
FR13_Cont07	255000	256000	0
FR13_Cont07	255500	256500	0
FR13_Cont07	256000	257000	0
FR13_Cont07	256500	257500	0
FR13_Cont07	257000	258000	0
FR13_Cont07	257500	258500	0
FR13_Cont07	258000	259000	0
FR13_Cont07	258500	259500	0
FR13_Cont07	259000	260000	0
FR13_Cont07	259500	260500	0
FR13_Cont07	260000	261000	0
FR13_Cont07	260500	261500	0
FR13_Cont07	261000	262000	0
FR13_Cont07	261500	262500	0
FR13_Cont07	262000	263000	0
FR13_Cont07	262500	263500	0
FR13_Cont07	263000	264000	0
FR13_Cont07	263500	264500	0
FR13_Cont07	264000	265000	0
FR13_Cont07	264500	265500	0
FR13_Cont07	265000	266000	0
FR13_Cont07	265500	266500	0
FR13_Cont07	266000	267000	3.376
FR13_Cont07	266500	267500	9.973
FR13_Cont07	267000	268000	20.549
FR13_Cont07	267500	268500	13.967
FR13_Cont07	268000	269000	0.015
FR13_Cont07	268500	269500	0
FR13_Cont07	269000	270000	0
FR13_Cont07	269500	270500	1.096
FR13_Cont07	270000	271000	4.071
FR13_Cont07	270500	271500	6.18
FR13_Cont07	271000	272000	3.681
FR13_Cont07	271500	272500	0.476
FR13_Cont07	272000	273000	0
FR13_Cont07	272500	273500	0.414
FR13_Cont07	273000	274000	0.414
FR13_Cont07	273500	274500	0
FR13_Cont07	274000	275000	0
FR13_Cont07	274500	275500	0
FR13_Cont07	275000	276000	0
FR13_Cont07	275500	276500	0
FR13_Cont07	276000	277000	0
FR13_Cont07	276500	277500	0
FR13_Cont07	277000	278000	0
FR13_Cont07	277500	278500	0
FR13_Cont07	278000	279000	0
FR13_Cont07	278500	279500	4.955
FR13_Cont07	279000	280000	5.5
FR13_Cont07	279500	280500	1.439
FR13_Cont07	280000	281000	3.993
FR13_Cont07	280500	281500	3.243
FR13_Cont07	281000	282000	3.82
FR13_Cont07	281500	282500	3.676
FR13_Cont07	282000	283000	1.026
FR13_Cont07	282500	283500	3.286
FR13_Cont07	283000	284000	2.26
FR13_Cont07	283500	284500	3.073
FR13_Cont07	284000	285000	3.2
FR13_Cont07	284500	285500	0.127
FR13_Cont07	285000	286000	5.509
FR13_Cont07	285500	286500	6.664
FR13_Cont07	286000	287000	4.131
FR13_Cont07	286500	287500	5.39
FR13_Cont07	287000	288000	7.82
FR13_Cont07	287500	288500	5.866
FR13_Cont07	288000	289000	3.679
FR13_Cont07	288500	289500	3.219
FR13_Cont07	289000	290000	0.276
FR13_Cont07	289500	290500	3.958
FR13_Cont07	290000	291000	3.682
FR13_Cont07	290500	291500	7.116
FR13_Cont07	291000	292000	7.116
FR13_Cont07	291500	292500	0
FR13_Cont07	292000	293000	0
FR13_Cont07	292500	293500	0
FR13_Cont07	293000	294000	0
FR13_Cont07	293500	294500	0.054
FR13_Cont07	294000	295000	0.054
FR13_Cont07	294500	295500	0
FR13_Cont07	295000	296000	0
FR13_Cont07	295500	296500	0
FR13_Cont07	296000	297000	0
FR13_Cont07	296500	297500	0
FR13_Cont07	297000	298000	0
FR13_Cont07	297500	298500	0
FR13_Cont07	298000	299000	0
FR13_Cont07	298500	299500	0.052
FR13_Cont07	299000	300000	0.052
FR13_Cont07	299500	300500	0
FR13_Cont07	300000	301000	0.443
FR13_Cont07	300500	301500	0.443
FR13_Cont07	301000	302000	0
FR13_Cont07	301500	302500	0
FR13_Cont07	302000	303000	0
FR13_Cont07	302500	303500	0
FR13_Cont07	303000	304000	0
FR13_Cont07	303500	304500	1.583
FR13_Cont07	304000	305000	15.231
FR13_Cont07	304500	305500	17.516
FR13_Cont07	305000	306000	6.978
FR13_Cont07	305500	306500	12.243
FR13_Cont07	306000	307000	10.342
FR13_Cont07	306500	307500	8.768
FR13_Cont07	307000	308000	8.288
FR13_Cont07	307500	308500	1.597
FR13_Cont07	308000	309000	9.286
FR13_Cont07	308500	309500	27.243
FR13_Cont07	309000	310000	30.275
FR13_Cont07	309500	310500	20.499
FR13_Cont07	310000	311000	17.63
FR13_Cont07	310500	311500	16.279
FR13_Cont07	311000	312000	14.788
FR13_Cont07	311500	312500	14.908
FR13_Cont07	312000	313000	9.657
FR13_Cont07	312500	313500	4.047
FR13_Cont07	313000	314000	10.385
FR13_Cont07	313500	314500	13.969
FR13_Cont07	314000	315000	9.024
FR13_Cont07	314500	315500	10.08
FR13_Cont07	315000	316000	10.173
FR13_Cont07	315500	316500	4.533
FR13_Cont07	316000	317000	8.051
FR13_Cont07	316500	317500	17.762
FR13_Cont07	317000	318000	19.053
FR13_Cont07	317500	318500	8.501
FR13_Cont07	318000	319000	3.607
FR13_Cont07	318500	319500	3.759
FR13_Cont07	319000	320000	4.474
FR13_Cont07	319500	320500	7.753
FR13_Cont07	320000	321000	5.123
FR13_Cont07	320500	321500	10.841
FR13_Cont07	321000	322000	11.792
FR13_Cont07	321500	322500	13.568
FR13_Cont07	322000	323000	14.581
FR13_Cont07	322500	323500	3.467
FR13_Cont07	323000	324000	1.481
FR13_Cont07	323500	324500	2.572
FR13_Cont07	324000	325000	3.445
FR13_Cont07	324500	325500	8.573
FR13_Cont07	325000	326000	21.186
FR13_Cont07	325500	326500	17.527
FR13_Cont07	326000	327000	2.738
FR13_Cont07	326500	327500	1.338
FR13_Cont07	327000	328000	2.608
FR13_Cont07	327500	328500	4.464
FR13_Cont07	328000	329000	12.25
FR13_Cont07	328500	329500	19.59
FR13_Cont07	329000	330000	15.021
FR13_Cont07	329500	330500	9.224
FR13_Cont07	330000	331000	14.795
FR13_Cont07	330500	331500	16.141
FR13_Cont07	331000	332000	14.422
FR13_Cont07	331500	332500	14.118
FR13_Cont07	332000	333000	18.484
FR13_Cont07	332500	333500	26.483
FR13_Cont07	333000	334000	19.739
FR13_Cont07	333500	334500	10.288
FR13_Cont07	334000	335000	14.886
FR13_Cont07	334500	335500	14.092
FR13_Cont07	335000	336000	4.577
FR13_Cont07	335500	336500	14.258
FR13_Cont07	336000	337000	22.399
FR13_Cont07	336500	337500	19.699
FR13_Cont07	337000	338000	14.572
FR13_Cont07	337500	338500	14.976
FR13_Cont07	338000	339000	14.226
FR13_Cont07	338500	339500	13.713
FR13_Cont07	339000	340000	13.833
FR13_Cont07	339500	340500	6.587
FR13_Cont07	340000	341000	6.274
FR13_Cont07	340500	341500	6.051
FR13_Cont07	341000	342000	10.521
FR13_Cont07	341500	342500	15.871
FR13_Cont07	342000	343000	12.962
FR13_Cont07	342500	343500	8.276
FR13_Cont07	343000	344000	8.473
FR13_Cont07	343500	344500	18.899
FR13_Cont07	344000	345000	21.808
FR13_Cont07	344500	345500	25.068
FR13_Cont07	345000	346000	19.55
FR13_Cont07	345500	346500	3.648
FR13_Cont07	346000	347000	3.313
FR13_Cont07	346500	347500	4.008
FR13_Cont07	347000	348000	2.079
FR13_Cont07	347500	348500	0.544
FR13_Cont07	348000	349000	2.852
FR13_Cont07	348500	349500	6.74
FR13_Cont07	349000	350000	11.894
FR13_Cont07	349500	350500	7.658
FR13_Cont07	350000	351000	5.42
FR13_Cont07	350500	351500	10.963
FR13_Cont07	351000	352000	7.467
FR13_Cont07	351500	352500	24.401
FR13_Cont07	352000	353000	24.914
FR13_Cont07	352500	353500	5.492
FR13_Cont07	353000	354000	3.335
FR13_Cont07	353500	354500	7.004
FR13_Cont07	354000	355000	7.196
FR13_Cont07	354500	355500	6.209
FR13_Cont07	355000	356000	8.497
FR13_Cont07	355500	356500	13.25
FR13_Cont07	356000	357000	23.679
FR13_Cont07	356500	357500	18.692
FR13_Cont07	357000	358000	6.298
FR13_Cont07	357500	358500	4.156
FR13_Cont07	358000	359000	10.814
FR13_Cont07	358500	359500	8.181
FR13_Cont07	359000	360000	0.924
FR13_Cont07	359500	360500	0.016
FR13_Cont07	360000	361000	0.043
FR13_Cont07	360500	361500	0.395
FR13_Cont07	361000	362000	3.798
FR13_Cont07	361500	362500	5.644
FR13_Cont07	362000	363000	5.596
FR13_Cont07	362500	363500	5.813
FR13_Cont07	363000	364000	2.431
FR13_Cont07	363500	364500	0.273
FR13_Cont07	364000	365000	3.68
FR13_Cont07	364500	365500	3.573
FR13_Cont07	365000	366000	2.96
FR13_Cont07	365500	366500	11.767
FR13_Cont07	366000	367000	12.517
FR13_Cont07	366500	367500	10.93
FR13_Cont07	367000	368000	9.573
FR13_Cont07	367500	368500	4.71
FR13_Cont07	368000	369000	4.182
FR13_Cont07	368500	369500	12.093
FR13_Cont07	369000	370000	11.681
FR13_Cont07	369500	370500	1.247
FR13_Cont07	370000	371000	0
FR13_Cont07	370500	371500	0
FR13_Cont07	371000	372000	1.691
FR13_Cont07	371500	372500	2.318
FR13_Cont07	372000	373000	0.746
FR13_Cont07	372500	373500	9.775
FR13_Cont07	373000	374000	18.847
FR13_Cont07	373500	374500	16.777
FR13_Cont07	374000	375000	9.977
FR13_Cont07	374500	375500	10.124
FR13_Cont07	375000	376000	9.349
FR13_Cont07	375500	376500	3.4
FR13_Cont07	376000	377000	1.867
FR13_Cont07	376500	377500	1.356
FR13_Cont07	377000	378000	6.174
FR13_Cont07	377500	378500	4.908
FR13_Cont07	378000	379000	0.966
FR13_Cont07	378500	379500	0.959
FR13_Cont07	379000	380000	0
FR13_Cont07	379500	380500	0
FR13_Cont07	380000	381000	0
FR13_Cont07	380500	381500	0
FR13_Cont07	381000	382000	0
FR13_Cont07	381500	382500	0
FR13_Cont07	382000	383000	0.68
FR13_Cont07	382500	383500	1.377
FR13_Cont07	383000	384000	2.583
FR13_Cont07	383500	384500	2.75
FR13_Cont07	384000	385000	2.343
FR13_Cont07	384500	385500	1.479
FR13_Cont07	385000	386000	0
FR13_Cont07	385500	386500	2.803
FR13_Cont07	386000	387000	8.568
FR13_Cont07	386500	387500	5.765
FR13_Cont07	387000	388000	0
FR13_Cont07	387500	388500	0
FR13_Cont07	388000	389000	0
FR13_Cont07	388500	389500	0.242
FR13_Cont07	389000	390000	0.276
FR13_Cont07	389500	390500	0.034
FR13_Cont07	390000	391000	2.22
FR13_Cont07	390500	391500	3.593
FR13_Cont07	391000	392000	1.373
FR13_Cont07	391500	392500	2.785
FR13_Cont07	392000	393000	3.798
FR13_Cont07	392500	393500	2.016
FR13_Cont07	393000	394000	5.569
FR13_Cont07	393500	394500	4.566
FR13_Cont07	394000	395000	0
FR13_Cont07	394500	395500	0
FR13_Cont07	395000	396000	0
FR13_Cont07	395500	396500	0
FR13_Cont07	396000	397000	0
FR13_Cont07	396500	397500	0
FR13_Cont07	397000	398000	0.229
FR13_Cont07	397500	398500	0.544
FR13_Cont07	398000	399000	0.315
FR13_Cont07	398500	399500	0
FR13_Cont07	399000	400000	0
FR13_Cont07	399500	400500	0
FR13_Cont07	400000	401000	0
FR13_Cont07	400500	401500	1.421
FR13_Cont07	401000	402000	1.421
FR13_Cont07	401500	402500	0
FR13_Cont07	402000	403000	0
FR13_Cont07	402500	403500	0
FR13_Cont07	403000	404000	0
FR13_Cont07	403500	404500	0
FR13_Cont07	404000	405000	0
FR13_Cont07	404500	405500	3.384
FR13_Cont07	405000	406000	3.384
FR13_Cont07	405500	406500	0.55
FR13_Cont07	406000	407000	3.031
FR13_Cont07	406500	407500	2.481
FR13_Cont07	407000	408000	0
FR13_Cont07	407500	408500	0
FR13_Cont07	408000	409000	0
FR13_Cont07	408500	409500	0
FR13_Cont07	409000	410000	0
FR13_Cont07	409500	410500	0
FR13_Cont07	410000	411000	0
FR13_Cont07	410500	411500	0
FR13_Cont07	411000	412000	0
FR13_Cont07	411500	412500	0
FR13_Cont07	412000	413000	1.94
FR13_Cont07	412500	413500	2.178
FR13_Cont07	413000	414000	1.879
FR13_Cont07	413500	414500	1.641
FR13_Cont07	414000	415000	0.033
FR13_Cont07	414500	415500	10.285
FR13_Cont07	415000	416000	12.928
FR13_Cont07	415500	416500	9.403
FR13_Cont07	416000	417000	10.568
FR13_Cont07	416500	417500	3.841
FR13_Cont07	417000	418000	4.025
FR13_Cont07	417500	418500	9.945
FR13_Cont07	418000	419000	8.104
FR13_Cont07	418500	419500	11.609
FR13_Cont07	419000	420000	13.145
FR13_Cont07	419500	420500	13.45
FR13_Cont07	420000	421000	11.815
FR13_Cont07	420500	421500	6.608
FR13_Cont07	421000	422000	11.176
FR13_Cont07	421500	422500	8.818
FR13_Cont07	422000	423000	4.015
FR13_Cont07	422500	423500	5.208
FR13_Cont07	423000	424000	5.598
FR13_Cont07	423500	424500	2.378
FR13_Cont07	424000	425000	6.615
FR13_Cont07	424500	425500	8.994
FR13_Cont07	425000	426000	3.897
FR13_Cont07	425500	426500	6.707
FR13_Cont07	426000	427000	5.933
FR13_Cont07	426500	427500	3.57
FR13_Cont07	427000	428000	9.236
FR13_Cont07	427500	428500	6.492
FR13_Cont07	428000	429000	1.065
FR13_Cont07	428500	429500	1.999
FR13_Cont07	429000	430000	5.864
FR13_Cont07	429500	430500	9.038
FR13_Cont07	430000	431000	6.988
FR13_Cont07	430500	431500	10.303
FR13_Cont07	431000	432000	8.5
FR13_Cont07	431500	432500	5.326
FR13_Cont07	432000	433000	6.183
FR13_Cont07	432500	433500	3.485
FR13_Cont07	433000	434000	1.771
FR13_Cont07	433500	434500	1.905
FR13_Cont07	434000	435000	8.334
FR13_Cont07	434500	435500	27.437
FR13_Cont07	435000	436000	22.809
FR13_Cont07	435500	436500	9.565
FR13_Cont07	436000	437000	15.748
FR13_Cont07	436500	437500	10.134
FR13_Cont07	437000	438000	3.385
FR13_Cont07	437500	438500	4.501
FR13_Cont07	438000	439000	6.627
FR13_Cont07	438500	439500	6.33
FR13_Cont07	439000	440000	7.072
FR13_Cont07	439500	440500	9.447
FR13_Cont07	440000	441000	6.192
FR13_Cont07	440500	441500	4.968
FR13_Cont07	441000	442000	11.584
FR13_Cont07	441500	442500	9.449
FR13_Cont07	442000	443000	8.319
FR13_Cont07	442500	443500	9.811
FR13_Cont07	443000	444000	6.242
FR13_Cont07	443500	444500	12.029
FR13_Cont07	444000	445000	21.504
FR13_Cont07	444500	445500	15.353
FR13_Cont07	445000	446000	6.363
FR13_Cont07	445500	446500	14.973
FR13_Cont07	446000	447000	13.736
FR13_Cont07	446500	447500	2.715
FR13_Cont07	447000	448000	7.779
FR13_Cont07	447500	448500	10.576
FR13_Cont07	448000	449000	14.681
FR13_Cont07	448500	449500	15.416
FR13_Cont07	449000	450000	8.925
FR13_Cont07	449500	450500	7.218
FR13_Cont07	450000	451000	8.085
FR13_Cont07	450500	451500	19.947
FR13_Cont07	451000	452000	14.389
FR13_Cont07	451500	452500	3.313
FR13_Cont07	452000	453000	5.698
FR13_Cont07	452500	453500	8.036
FR13_Cont07	453000	454000	8.922
FR13_Cont07	453500	454500	7.241
FR13_Cont07	454000	455000	7.62
FR13_Cont07	454500	455500	5.763
FR13_Cont07	455000	456000	5.198
FR13_Cont07	455500	456500	20.111
FR13_Cont07	456000	457000	20.253
FR13_Cont07	456500	457500	16.005
FR13_Cont07	457000	458000	18.681
FR13_Cont07	457500	458500	7.657
FR13_Cont07	458000	459000	3.449
FR13_Cont07	458500	459500	6.566
FR13_Cont07	459000	460000	12.899
FR13_Cont07	459500	460500	15.512
FR13_Cont07	460000	461000	8.497
FR13_Cont07	460500	461500	11.678
FR13_Cont07	461000	462000	25.614
FR13_Cont07	461500	462500	15.02
FR13_Cont07	462000	463000	1.09
FR13_Cont07	462500	463500	21.393
FR13_Cont07	463000	464000	25.139
FR13_Cont07	463500	464500	5.085
FR13_Cont07	464000	465000	5.923
FR13_Cont07	464500	465500	18.705
FR13_Cont07	465000	466000	17.172
FR13_Cont07	465500	466500	8.3
FR13_Cont07	466000	467000	8.053
FR13_Cont07	466500	467500	8.658
FR13_Cont07	467000	468000	12.617
FR13_Cont07	467500	468500	9.513
FR13_Cont07	468000	469000	14.375
FR13_Cont07	468500	469500	12.765
FR13_Cont07	469000	470000	5.381
FR13_Cont07	469500	470500	10.485
FR13_Cont07	470000	471000	5.225
FR13_Cont07	470500	471500	7.734
FR13_Cont07	471000	472000	12.747
FR13_Cont07	471500	472500	11.815
FR13_Cont07	472000	473000	10.897
FR13_Cont07	472500	473500	6.092
FR13_Cont07	473000	474000	11.7
FR13_Cont07	473500	474500	21.1
FR13_Cont07	474000	475000	29.883
FR13_Cont07	474500	475500	24.411
FR13_Cont07	475000	476000	9.938
FR13_Cont07	475500	476500	10.497
FR13_Cont07	476000	477000	8.153
FR13_Cont07	476500	477500	10.698
FR13_Cont07	477000	478000	11.139
FR13_Cont07	477500	478500	2.466
FR13_Cont07	478000	479000	2.441
FR13_Cont07	478500	479500	4.323
FR13_Cont07	479000	480000	12.682
FR13_Cont07	479500	480500	12.428
FR13_Cont07	480000	481000	9.263
FR13_Cont07	480500	481500	8.066
FR13_Cont07	481000	482000	7.659
FR13_Cont07	481500	482500	10.47
FR13_Cont07	482000	483000	6.234
FR13_Cont07	482500	483500	15.109
FR13_Cont07	483000	484000	17.313
FR13_Cont07	483500	484500	10.035
FR13_Cont07	484000	485000	7.983
FR13_Cont07	484500	485500	4.133
FR13_Cont07	485000	486000	9.613
FR13_Cont07	485500	486500	8.268
FR13_Cont07	486000	487000	5.04
FR13_Cont07	486500	487500	9.331
FR13_Cont07	487000	488000	6.165
FR13_Cont07	487500	488500	5.586
FR13_Cont07	488000	489000	5.216
FR13_Cont07	488500	489500	4.589
FR13_Cont07	489000	490000	9.316
FR13_Cont07	489500	490500	6.231
FR13_Cont07	490000	491000	6.047
FR13_Cont07	490500	491500	8.426
FR13_Cont07	491000	492000	11.88
FR13_Cont07	491500	492500	9.779
FR13_Cont07	492000	493000	6.819
FR13_Cont07	492500	493500	7.312
FR13_Cont07	493000	494000	2.394
FR13_Cont07	493500	494500	1.623
FR13_Cont07	494000	495000	8.863
FR13_Cont07	494500	495500	8.863
FR13_Cont07	495000	496000	4.82
FR13_Cont07	495500	496500	10.302
FR13_Cont07	496000	497000	9.211
FR13_Cont07	496500	497500	7.399
FR13_Cont07	497000	498000	9.78
FR13_Cont07	497500	498500	9.285
FR13_Cont07	498000	499000	11.104
FR13_Cont07	498500	499500	10.889
FR13_Cont07	499000	500000	6.268
FR13_Cont07	499500	500500	19.162
FR13_Cont07	500000	501000	20.733
FR13_Cont07	500500	501500	20.891
FR13_Cont07	501000	502000	24.243
FR13_Cont07	501500	502500	14.655
FR13_Cont07	502000	503000	12.091
FR13_Cont07	502500	503500	12.223
FR13_Cont07	503000	504000	14.713
FR13_Cont07	503500	504500	20.014
FR13_Cont07	504000	505000	20.413
FR13_Cont07	504500	505500	15.035
FR13_Cont07	505000	506000	10.242
FR13_Cont07	505500	506500	8.751
FR13_Cont07	506000	507000	12.598
FR13_Cont07	506500	507500	13.402
FR13_Cont07	507000	508000	5.792
FR13_Cont07	507500	508500	0.708
FR13_Cont07	508000	509000	6.381
FR13_Cont07	508500	509500	7.797
FR13_Cont07	509000	510000	5.892
FR13_Cont07	509500	510500	6.082
FR13_Cont07	510000	511000	8.354
FR13_Cont07	510500	511500	16.185
FR13_Cont07	511000	512000	14.265
FR13_Cont07	511500	512500	17.931
FR13_Cont07	512000	513000	17.13
FR13_Cont07	512500	513500	11.666
FR13_Cont07	513000	514000	12.774
FR13_Cont07	513500	514500	7.074
FR13_Cont07	514000	515000	4.157
FR13_Cont07	514500	515500	5.022
FR13_Cont07	515000	516000	18.607
FR13_Cont07	515500	516500	16.424
FR13_Cont07	516000	517000	11.192
FR13_Cont07	516500	517500	22.81
FR13_Cont07	517000	518000	20.71
FR13_Cont07	517500	518500	12.303
FR13_Cont07	518000	519000	5.337
FR13_Cont07	518500	519500	4.945
FR13_Cont07	519000	520000	8.396
FR13_Cont07	519500	520500	10.287
FR13_Cont07	520000	521000	7.551
FR13_Cont07	520500	521500	11.702
FR13_Cont07	521000	522000	20.502
FR13_Cont07	521500	522500	15.774
FR13_Cont07	522000	523000	7.625
FR13_Cont07	522500	523500	2.163
FR13_Cont07	523000	524000	9.154
FR13_Cont07	523500	524500	19.887
FR13_Cont07	524000	525000	18.549
FR13_Cont07	524500	525500	23.014
FR13_Cont07	525000	526000	15.692
FR13_Cont07	525500	526500	11.089
FR13_Cont07	526000	527000	21.215
FR13_Cont07	526500	527500	18.827
FR13_Cont07	527000	528000	11.569
FR13_Cont07	527500	528500	4.791
FR13_Cont07	528000	529000	3.52
FR13_Cont07	528500	529500	15.39
FR13_Cont07	529000	530000	15.888
FR13_Cont07	529500	530500	5.394
FR13_Cont07	530000	531000	4.836
FR13_Cont07	530500	531500	2.632
FR13_Cont07	531000	532000	4.519
FR13_Cont07	531500	532500	12.963
FR13_Cont07	532000	533000	12.925
FR13_Cont07	532500	533500	10.298
FR13_Cont07	533000	534000	8.218
FR13_Cont07	533500	534500	2.84
FR13_Cont07	534000	535000	10.305
FR13_Cont07	534500	535500	24.876
FR13_Cont07	535000	536000	21.448
FR13_Cont07	535500	536500	7.948
FR13_Cont07	536000	537000	10.048
FR13_Cont07	536500	537500	16.296
FR13_Cont07	537000	538000	10.422
FR13_Cont07	537500	538500	7.227
FR13_Cont07	538000	539000	8.151
FR13_Cont07	538500	539500	3.607
FR13_Cont07	539000	540000	1.297
FR13_Cont07	539500	540500	7.925
FR13_Cont07	540000	541000	7.724
FR13_Cont07	540500	541500	1.027
FR13_Cont07	541000	542000	9.473
FR13_Cont07	541500	542500	15.097
FR13_Cont07	542000	543000	17.967
FR13_Cont07	542500	543500	12.24
FR13_Cont07	543000	544000	2.261
FR13_Cont07	543500	544500	3.443
FR13_Cont07	544000	545000	5.079
FR13_Cont07	544500	545500	4.945
FR13_Cont07	545000	546000	15.44
FR13_Cont07	545500	546500	17.274
FR13_Cont07	546000	547000	5.289
FR13_Cont07	546500	547500	7.096
FR13_Cont07	547000	548000	13.095
FR13_Cont07	547500	548500	18.043
FR13_Cont07	548000	549000	16.226
FR13_Cont07	548500	549500	6.565
FR13_Cont07	549000	550000	9.833
FR13_Cont07	549500	550500	13.087
FR13_Cont07	550000	551000	4.357
FR13_Cont07	550500	551500	5.932
FR13_Cont07	551000	552000	19.158
FR13_Cont07	551500	552500	16.674
FR13_Cont07	552000	553000	15.37
FR13_Cont07	552500	553500	19.17
FR13_Cont07	553000	554000	10.302
FR13_Cont07	553500	554500	3.805
FR13_Cont07	554000	555000	5.399
FR13_Cont07	554500	555500	5.512
FR13_Cont07	555000	556000	2.307
FR13_Cont07	555500	556500	4.41
FR13_Cont07	556000	557000	2.288
FR13_Cont07	556500	557500	6.254
FR13_Cont07	557000	558000	12.414
FR13_Cont07	557500	558500	12.706
FR13_Cont07	558000	559000	9.943
FR13_Cont07	558500	559500	8.785
FR13_Cont07	559000	560000	15.068
FR13_Cont07	559500	560500	14.422
FR13_Cont07	560000	561000	5.018
FR13_Cont07	560500	561500	7.537
FR13_Cont07	561000	562000	9.19
FR13_Cont07	561500	562500	3.361
FR13_Cont07	562000	563000	1.68
FR13_Cont07	562500	563500	3.337
FR13_Cont07	563000	564000	21.143
FR13_Cont07	563500	564500	29.585
FR13_Cont07	564000	565000	24.12
FR13_Cont07	564500	565500	21.962
FR13_Cont07	565000	566000	11.35
FR13_Cont07	565500	566500	12.229
FR13_Cont07	566000	567000	12.795
FR13_Cont07	566500	567500	5.905
FR13_Cont07	567000	568000	9.58
FR13_Cont07	567500	568500	9.342
FR13_Cont07	568000	569000	9.251
FR13_Cont07	568500	569500	11.402
FR13_Cont07	569000	570000	19.083
FR13_Cont07	569500	570500	21.768
FR13_Cont07	570000	571000	8.791
FR13_Cont07	570500	571500	11.488
FR13_Cont07	571000	572000	10.909
FR13_Cont07	571500	572500	2.872
FR13_Cont07	572000	573000	2.896
FR13_Cont07	572500	573500	3.448
FR13_Cont07	573000	574000	5.642
FR13_Cont07	573500	574500	5.615
FR13_Cont07	574000	575000	10.666
FR13_Cont07	574500	575500	12.846
FR13_Cont07	575000	576000	15.382
FR13_Cont07	575500	576500	15.427
FR13_Cont07	576000	577000	8.981
FR13_Cont07	576500	577500	9.556
FR13_Cont07	577000	578000	15.021
FR13_Cont07	577500	578500	10.31
FR13_Cont07	578000	579000	8.189
FR13_Cont07	578500	579500	11.811
FR13_Cont07	579000	580000	7.379
FR13_Cont07	579500	580500	5.014
FR13_Cont07	580000	581000	11.983
FR13_Cont07	580500	581500	10.677
FR13_Cont07	581000	582000	3.948
FR13_Cont07	581500	582500	12.511
FR13_Cont07	582000	583000	15.326
FR13_Cont07	582500	583500	6.524
FR13_Cont07	583000	584000	9.394
FR13_Cont07	583500	584500	12.276
FR13_Cont07	584000	585000	13.038
FR13_Cont07	584500	585500	13.173
FR13_Cont07	585000	586000	5.487
FR13_Cont07	585500	586500	9.537
FR13_Cont07	586000	587000	21.451
FR13_Cont07	586500	587500	19.681
FR13_Cont07	587000	588000	9.898
FR13_Cont07	587500	588500	9.445
FR13_Cont07	588000	589000	15.601
FR13_Cont07	588500	589500	10.454
FR13_Cont07	589000	590000	4.122
FR13_Cont07	589500	590500	5.014
FR13_Cont07	590000	591000	2.268
FR13_Cont07	590500	591500	3.715
FR13_Cont07	591000	592000	9.668
FR13_Cont07	591500	592500	12.268
FR13_Cont07	592000	593000	9.356
FR13_Cont07	592500	593500	11.152
FR13_Cont07	593000	594000	9.049
FR13_Cont07	593500	594500	2.935
FR13_Cont07	594000	595000	5.74
FR13_Cont07	594500	595500	7.524
FR13_Cont07	595000	596000	6.912
FR13_Cont07	595500	596500	8.867
FR13_Cont07	596000	597000	19.797
FR13_Cont07	596500	597500	19.873
FR13_Cont07	597000	598000	9.009
FR13_Cont07	597500	598500	10.284
FR13_Cont07	598000	599000	11.466
FR13_Cont07	598500	599500	23.851
FR13_Cont07	599000	600000	21.309
FR13_Cont07	599500	600500	13.603
FR13_Cont07	600000	601000	13.846
FR13_Cont07	600500	601500	5.294
FR13_Cont07	601000	602000	5.548
FR13_Cont07	601500	602500	11.922
FR13_Cont07	602000	603000	12.627
FR13_Cont07	602500	603500	9.447
FR13_Cont07	603000	604000	6.055
FR13_Cont07	603500	604500	4.978
FR13_Cont07	604000	605000	15.5
FR13_Cont07	604500	605500	19.252
FR13_Cont07	605000	606000	9.834
FR13_Cont07	605500	606500	23.098
FR13_Cont07	606000	607000	28.743
FR13_Cont07	606500	607500	16.997
FR13_Cont07	607000	608000	30.484
FR13_Cont07	607500	608500	36.449
FR13_Cont07	608000	609000	16.814
FR13_Cont07	608500	609500	2.917
FR13_Cont07	609000	610000	13.286
FR13_Cont07	609500	610500	18.497
FR13_Cont07	610000	611000	24.121
FR13_Cont07	610500	611500	17.522
FR13_Cont07	611000	612000	1.824
FR13_Cont07	611500	612500	15.841
FR13_Cont07	612000	613000	24.075
FR13_Cont07	612500	613500	12.421
FR13_Cont07	613000	614000	5.384
FR13_Cont07	613500	614500	4.803
FR13_Cont07	614000	615000	12.61
FR13_Cont07	614500	615500	11.203
FR13_Cont07	615000	616000	14.703
FR13_Cont07	615500	616500	15.685
FR13_Cont07	616000	617000	9.495
FR13_Cont07	616500	617500	16.056
FR13_Cont07	617000	618000	21.09
FR13_Cont07	617500	618500	13.628
FR13_Cont07	618000	619000	2.508
FR13_Cont07	618500	619500	4.428
FR13_Cont07	619000	620000	10.469
FR13_Cont07	619500	620500	16.949
FR13_Cont07	620000	621000	15.82
FR13_Cont07	620500	621500	12.914
FR13_Cont07	621000	622000	9.219
FR13_Cont07	621500	622500	3.3
FR13_Cont07	622000	623000	4.389
FR13_Cont07	622500	623500	5.469
FR13_Cont07	623000	624000	8.523
FR13_Cont07	623500	624500	7.895
FR13_Cont07	624000	625000	5.737
FR13_Cont07	624500	625500	15.409
FR13_Cont07	625000	626000	16.217
FR13_Cont07	625500	626500	8.143
FR13_Cont07	626000	627000	5.974
FR13_Cont07	626500	627500	3.353
FR13_Cont07	627000	628000	4.427
FR13_Cont07	627500	628500	4.875
FR13_Cont07	628000	629000	1.675
FR13_Cont07	628500	629500	4.885
FR13_Cont07	629000	630000	5.411
FR13_Cont07	629500	630500	10.679
FR13_Cont07	630000	631000	13.541
FR13_Cont07	630500	631500	9.766
FR13_Cont07	631000	632000	9.554
FR13_Cont07	631500	632500	11.083
FR13_Cont07	632000	633000	8.928
FR13_Cont07	632500	633500	2.303
FR13_Cont07	633000	634000	2.464
FR13_Cont07	633500	634500	2.444
FR13_Cont07	634000	635000	0.049
FR13_Cont07	634500	635500	0.794
FR13_Cont07	635000	636000	3.548
FR13_Cont07	635500	636500	6.975
FR13_Cont07	636000	637000	17.04
FR13_Cont07	636500	637500	15.497
FR13_Cont07	637000	638000	5.971
FR13_Cont07	637500	638500	7.115
FR13_Cont07	638000	639000	16.113
FR13_Cont07	638500	639500	25.64
FR13_Cont07	639000	640000	21.489
FR13_Cont07	639500	640500	16.89
FR13_Cont07	640000	641000	10.501
FR13_Cont07	640500	641500	4.093
FR13_Cont07	641000	642000	12.223
FR13_Cont07	641500	642500	18.624
FR13_Cont07	642000	643000	13.258
FR13_Cont07	642500	643500	4.729
FR13_Cont07	643000	644000	10.798
FR13_Cont07	643500	644500	25.079
FR13_Cont07	644000	645000	18.959
FR13_Cont07	644500	645500	12.043
FR13_Cont07	645000	646000	8.171
FR13_Cont07	645500	646500	13.962
FR13_Cont07	646000	647000	16.12
FR13_Cont07	646500	647500	10.398
FR13_Cont07	647000	648000	8.068
FR13_Cont07	647500	648500	4.246
FR13_Cont07	648000	649000	17.106
FR13_Cont07	648500	649500	16.583
FR13_Cont07	649000	650000	7.118
FR13_Cont07	649500	650500	4.087
FR13_Cont07	650000	651000	3.062
FR13_Cont07	650500	651500	12.622
FR13_Cont07	651000	652000	18.459
FR13_Cont07	651500	652500	13.294
FR13_Cont07	652000	653000	7.973
FR13_Cont07	652500	653500	10.067
FR13_Cont07	653000	654000	11.012
FR13_Cont07	653500	654500	10.212
FR13_Cont07	654000	655000	10.753
FR13_Cont07	654500	655500	7.555
FR13_Cont07	655000	656000	5.709
FR13_Cont07	655500	656500	4.808
FR13_Cont07	656000	657000	7.106
FR13_Cont07	656500	657500	11.622
FR13_Cont07	657000	658000	11.22
FR13_Cont07	657500	658500	5.436
FR13_Cont07	658000	659000	14.989
FR13_Cont07	658500	659500	16.517
FR13_Cont07	659000	660000	17.27
FR13_Cont07	659500	660500	23.688
FR13_Cont07	660000	661000	14.287
FR13_Cont07	660500	661500	10.64
FR13_Cont07	661000	662000	11.273
FR13_Cont07	661500	662500	12.626
FR13_Cont07	662000	663000	11.616
FR13_Cont07	662500	663500	6.466
FR13_Cont07	663000	664000	10.06
FR13_Cont07	663500	664500	14.261
FR13_Cont07	664000	665000	13.063
FR13_Cont07	664500	665500	19.101
FR13_Cont07	665000	666000	26.252
FR13_Cont07	665500	666500	21.067
FR13_Cont07	666000	667000	11.05
FR13_Cont07	666500	667500	14.824
FR13_Cont07	667000	668000	17.391
FR13_Cont07	667500	668500	14.19
FR13_Cont07	668000	669000	13.218
FR13_Cont07	668500	669500	14.117
FR13_Cont07	669000	670000	18.046
FR13_Cont07	669500	670500	14.044
FR13_Cont07	670000	671000	7.579
FR13_Cont07	670500	671500	8.587
FR13_Cont07	671000	672000	4.76
FR13_Cont07	671500	672500	6.509
FR13_Cont07	672000	673000	11.326
FR13_Cont07	672500	673500	10.882
FR13_Cont07	673000	674000	9.015
FR13_Cont07	673500	674500	10.318
FR13_Cont07	674000	675000	8.758
FR13_Cont07	674500	675500	6.622
FR13_Cont07	675000	676000	5.906
FR13_Cont07	675500	676500	3.801
FR13_Cont07	676000	677000	8.101
FR13_Cont07	676500	677500	6.502
FR13_Cont07	677000	678000	4.928
FR13_Cont07	677500	678500	13.529
FR13_Cont07	678000	679000	11.419
FR13_Cont07	678500	679500	8.529
FR13_Cont07	679000	680000	7.188
FR13_Cont07	679500	680500	4.427
FR13_Cont07	680000	681000	10.835
FR13_Cont07	680500	681500	15.412
FR13_Cont07	681000	682000	10.483
FR13_Cont07	681500	682500	9.564
FR13_Cont07	682000	683000	14.249
FR13_Cont07	682500	683500	17.882
FR13_Cont07	683000	684000	14.571
FR13_Cont07	683500	684500	9.069
FR13_Cont07	684000	685000	7.714
FR13_Cont07	684500	685500	4.886
FR13_Cont07	685000	686000	8.669
FR13_Cont07	685500	686500	11.139
FR13_Cont07	686000	687000	11.19
FR13_Cont07	686500	687500	15.811
FR13_Cont07	687000	688000	16.777
FR13_Cont07	687500	688500	7.46
FR13_Cont07	688000	689000	1.899
FR13_Cont07	688500	689500	4.298
FR13_Cont07	689000	690000	7.93
FR13_Cont07	689500	690500	7.686
FR13_Cont07	690000	691000	6.354
FR13_Cont07	690500	691500	7.995
FR13_Cont07	691000	692000	5.32
FR13_Cont07	691500	692500	2.626
FR13_Cont07	692000	693000	9.445
FR13_Cont07	692500	693500	7.326
FR13_Cont07	693000	694000	1.752
FR13_Cont07	693500	694500	9.997
FR13_Cont07	694000	695000	8.468
FR13_Cont07	694500	695500	5.699
FR13_Cont07	695000	696000	13.167
FR13_Cont07	695500	696500	7.633
FR13_Cont07	696000	697000	3.113
FR13_Cont07	696500	697500	16.111
FR13_Cont07	697000	698000	21.658
FR13_Cont07	697500	698500	10.582
FR13_Cont07	698000	699000	11.053
FR13_Cont07	698500	699500	11.92
FR13_Cont07	699000	700000	7.062
FR13_Cont07	699500	700500	10.924
FR13_Cont07	700000	701000	9.364
FR13_Cont07	700500	701500	11.23
FR13_Cont07	701000	702000	22.71
FR13_Cont07	701500	702500	22.567
FR13_Cont07	702000	703000	8.521
FR13_Cont07	702500	703500	3.61
FR13_Cont07	703000	704000	5.55
FR13_Cont07	703500	704500	10.451
FR13_Cont07	704000	705000	14.166
FR13_Cont07	704500	705500	21.747
FR13_Cont07	705000	706000	17.911
FR13_Cont07	705500	706500	1.966
FR13_Cont07	706000	707000	0.006
FR13_Cont07	706500	707500	0.097
FR13_Cont07	707000	708000	0.091
FR13_Cont07	707500	708500	0
FR13_Cont07	708000	709000	0
FR13_Cont07	708500	709500	0
FR13_Cont07	709000	710000	0
FR13_Cont07	709500	710500	0
FR13_Cont07	710000	711000	0
FR13_Cont07	710500	711500	0
FR13_Cont07	711000	712000	0
FR13_Cont07	711500	712500	0
FR13_Cont07	712000	713000	0
FR13_Cont07	712500	713500	0
FR13_Cont07	713000	714000	4.998
FR13_Cont07	713500	714500	8.613
FR13_Cont07	714000	715000	5.857
FR13_Cont07	714500	715500	5.819
FR13_Cont07	715000	716000	3.848
FR13_Cont07	715500	716500	5.024
FR13_Cont07	716000	717000	7.88
FR13_Cont07	716500	717500	5.051
FR13_Cont07	717000	718000	3.299
FR13_Cont07	717500	718500	8.701
FR13_Cont07	718000	719000	10.631
FR13_Cont07	718500	719500	9.346
FR13_Cont07	719000	720000	13.363
FR13_Cont07	719500	720500	7.694
FR13_Cont07	720000	721000	11.896
FR13_Cont07	720500	721500	15.118
FR13_Cont07	721000	722000	16.315
FR13_Cont07	721500	722500	21.487
FR13_Cont07	722000	723000	11.277
FR13_Cont07	722500	723500	5.921
FR13_Cont07	723000	724000	6.597
FR13_Cont07	723500	724500	7.429
FR13_Cont07	724000	725000	7.957
FR13_Cont07	724500	725500	9.814
FR13_Cont07	725000	726000	6.099
FR13_Cont07	725500	726500	0
FR13_Cont07	726000	727000	0
FR13_Cont07	726500	727500	0
FR13_Cont07	727000	728000	0.012
FR13_Cont07	727500	728500	5.346
FR13_Cont07	728000	729000	10.814
FR13_Cont07	728500	729500	8.117
FR13_Cont07	729000	730000	5.893
FR13_Cont07	729500	730500	5.164
FR13_Cont07	730000	731000	1.908
FR13_Cont07	730500	731500	0.941
FR13_Cont07	731000	732000	2.985
FR13_Cont07	731500	732500	5.669
FR13_Cont07	732000	733000	7.891
FR13_Cont07	732500	733500	4.869
FR13_Cont07	733000	734000	5.932
FR13_Cont07	733500	734500	5.329
FR13_Cont07	734000	735000	14.437
FR13_Cont07	734500	735500	18.913
FR13_Cont07	735000	736000	8.058
FR13_Cont07	735500	736500	13.099
FR13_Cont07	736000	737000	9.517
FR13_Cont07	736500	737500	2.757
FR13_Cont07	737000	738000	5.017
FR13_Cont07	737500	738500	9.315
FR13_Cont07	738000	739000	15.308
FR13_Cont07	738500	739500	13.913
FR13_Cont07	739000	740000	19.28
FR13_Cont07	739500	740500	14.3
FR13_Cont07	740000	741000	13.884
FR13_Cont07	740500	741500	24.367
FR13_Cont07	741000	742000	11.762
FR13_Cont07	741500	742500	0.599
FR13_Cont07	742000	743000	5.806
FR13_Cont07	742500	743500	13.308
FR13_Cont07	743000	744000	8.553
FR13_Cont07	743500	744500	4.868
FR13_Cont07	744000	745000	8.088
FR13_Cont07	744500	745500	5.961
FR13_Cont07	745000	746000	2.562
FR13_Cont07	745500	746500	1.181
FR13_Cont07	746000	747000	3.382
FR13_Cont07	746500	747500	5.449
FR13_Cont07	747000	748000	8.543
FR13_Cont07	747500	748500	14.647
FR13_Cont07	748000	749000	23.007
FR13_Cont07	748500	749500	19.947
FR13_Cont07	749000	750000	6.773
FR13_Cont07	749500	750500	1.353
FR13_Cont07	750000	751000	6.157
FR13_Cont07	750500	751500	12.677
FR13_Cont07	751000	752000	20.891
FR13_Cont07	751500	752500	23.01
FR13_Cont07	752000	753000	14.313
FR13_Cont07	752500	753500	9.641
FR13_Cont07	753000	754000	3.967
FR13_Cont07	753500	754500	6.706
FR13_Cont07	754000	755000	7.564
FR13_Cont07	754500	755500	12.15
FR13_Cont07	755000	756000	13.902
FR13_Cont07	755500	756500	7.041
FR13_Cont07	756000	757000	5.667
FR13_Cont07	756500	757500	5.974
FR13_Cont07	757000	758000	9.456
FR13_Cont07	757500	758500	6.68
FR13_Cont07	758000	759000	1.962
FR13_Cont07	758500	759500	3.991
FR13_Cont07	759000	760000	5.365
FR13_Cont07	759500	760500	4.24
FR13_Cont07	760000	761000	5.762
FR13_Cont07	760500	761500	11.185
FR13_Cont07	761000	762000	12.21
FR13_Cont07	761500	762500	6.868
FR13_Cont07	762000	763000	2.947
FR13_Cont07	762500	763500	14.777
FR13_Cont07	763000	764000	17.756
FR13_Cont07	763500	764500	3.003
FR13_Cont07	764000	765000	4.803
FR13_Cont07	764500	765500	11.234
FR13_Cont07	765000	766000	22.724
FR13_Cont07	765500	766500	23.975
FR13_Cont07	766000	767000	18.319
FR13_Cont07	766500	767500	12.69
FR13_Cont07	767000	768000	5.71
FR13_Cont07	767500	768500	13.023
FR13_Cont07	768000	769000	22.545
FR13_Cont07	768500	769500	28.519
FR13_Cont07	769000	770000	15.364
FR13_Cont07	769500	770500	2.695
FR13_Cont07	770000	771000	4.747
FR13_Cont07	770500	771500	2.774
FR13_Cont07	771000	772000	3.771
FR13_Cont07	771500	772500	13.182
FR13_Cont07	772000	773000	11.129
FR13_Cont07	772500	773500	2.496
FR13_Cont07	773000	774000	3.277
FR13_Cont07	773500	774500	10.717
FR13_Cont07	774000	775000	8.94
FR13_Cont07	774500	775500	9.425
FR13_Cont07	775000	776000	9.479
FR13_Cont07	775500	776500	0.793
FR13_Cont07	776000	777000	7.387
FR13_Cont07	776500	777500	8.836
FR13_Cont07	777000	778000	6.665
FR13_Cont07	777500	778500	5.015
FR13_Cont07	778000	779000	8.414
FR13_Cont07	778500	779500	11.729
FR13_Cont07	779000	780000	6.692
FR13_Cont07	779500	780500	20.987
FR13_Cont07	780000	781000	23.764
FR13_Cont07	780500	781500	8.926
FR13_Cont07	781000	782000	14.351
FR13_Cont07	781500	782500	16.243
FR13_Cont07	782000	783000	15.427
FR13_Cont07	782500	783500	12.175
FR13_Cont07	783000	784000	3.089
FR13_Cont07	783500	784500	11.558
FR13_Cont07	784000	785000	19.162
FR13_Cont07	784500	785500	15.877
FR13_Cont07	785000	786000	11.231
FR13_Cont07	785500	786500	9.649
FR13_Cont07	786000	787000	8.555
FR13_Cont07	786500	787500	4.078
FR13_Cont07	787000	788000	23.84
FR13_Cont07	787500	788500	26.276
FR13_Cont07	788000	789000	3.511
FR13_Cont07	788500	789500	2.029
FR13_Cont07	789000	790000	11.694
FR13_Cont07	789500	790500	12.649
FR13_Cont07	790000	791000	8.525
FR13_Cont07	790500	791500	13.505
FR13_Cont07	791000	792000	10.352
FR13_Cont07	791500	792500	5.646
FR13_Cont07	792000	793000	16.244
FR13_Cont07	792500	793500	15.086
FR13_Cont07	793000	794000	2.923
FR13_Cont07	793500	794500	4.923
FR13_Cont07	794000	795000	7.074
FR13_Cont07	794500	795500	8.044
FR13_Cont07	795000	796000	9.676
FR13_Cont07	795500	796500	9.347
FR13_Cont07	796000	797000	8.113
FR13_Cont07	796500	797500	6.462
FR13_Cont07	797000	798000	6.399
FR13_Cont07	797500	798500	9.494
FR13_Cont07	798000	799000	6.379
FR13_Cont07	798500	799500	5.491
FR13_Cont07	799000	800000	16.961
FR13_Cont07	799500	800500	11.664
FR13_Cont07	800000	801000	8.173
FR13_Cont07	800500	801500	21.807
FR13_Cont07	801000	802000	21.8
FR13_Cont07	801500	802500	13.598
FR13_Cont07	802000	803000	10.52
FR13_Cont07	802500	803500	18.218
FR13_Cont07	803000	804000	19.612
FR13_Cont07	803500	804500	9.131
FR13_Cont07	804000	805000	9.298
FR13_Cont07	804500	805500	10.359
FR13_Cont07	805000	806000	14.017
FR13_Cont07	805500	806500	11.848
FR13_Cont07	806000	807000	8.684
FR13_Cont07	806500	807500	17.177
FR13_Cont07	807000	808000	14.499
FR13_Cont07	807500	808500	14.324
FR13_Cont07	808000	809000	9.859
FR13_Cont07	808500	809500	13.384
FR13_Cont07	809000	810000	24.083
FR13_Cont07	809500	810500	25.964
FR13_Cont07	810000	811000	19.721
FR13_Cont07	810500	811500	16.466
FR13_Cont07	811000	812000	20.733
FR13_Cont07	811500	812500	20.4
FR13_Cont07	812000	813000	17.834
FR13_Cont07	812500	813500	13.385
FR13_Cont07	813000	814000	24.106
FR13_Cont07	813500	814500	17.782
FR13_Cont07	814000	815000	11.474
FR13_Cont07	814500	815500	19.574
FR13_Cont07	815000	816000	14.456
FR13_Cont07	815500	816500	5.452
FR13_Cont07	816000	817000	2.633
FR13_Cont07	816500	817500	7.78
FR13_Cont07	817000	818000	19.366
FR13_Cont07	817500	818500	14.631
FR13_Cont07	818000	819000	2.841
FR13_Cont07	818500	819500	7.129
FR13_Cont07	819000	820000	14.244
FR13_Cont07	819500	820500	17.378
FR13_Cont07	820000	821000	7.834
FR13_Cont07	820500	821500	0
FR13_Cont07	821000	822000	2.16
FR13_Cont07	821500	822500	2.864
FR13_Cont07	822000	823000	0.979
FR13_Cont07	822500	823500	7.187
FR13_Cont07	823000	824000	9.385
FR13_Cont07	823500	824500	11.168
FR13_Cont07	824000	825000	8.695
FR13_Cont07	824500	825500	0
FR13_Cont07	825000	826000	7.428
FR13_Cont07	825500	826500	9.617
FR13_Cont07	826000	827000	3.229
FR13_Cont07	826500	827500	8.903
FR13_Cont07	827000	828000	13.56
FR13_Cont07	827500	828500	9.302
FR13_Cont07	828000	829000	6.05
FR13_Cont07	828500	829500	6.89
FR13_Cont07	829000	830000	6.895
FR13_Cont07	829500	830500	3.901
FR13_Cont07	830000	831000	3.681
FR13_Cont07	830500	831500	9.485
FR13_Cont07	831000	832000	12.467
FR13_Cont07	831500	832500	5.212
FR13_Cont07	832000	833000	3.043
FR13_Cont07	832500	833500	10.333
FR13_Cont07	833000	834000	11.426
FR13_Cont07	833500	834500	7.418
FR13_Cont07	834000	835000	5.896
FR13_Cont07	834500	835500	4.293
FR13_Cont07	835000	836000	12.548
FR13_Cont07	835500	836500	20.061
FR13_Cont07	836000	837000	14.728
FR13_Cont07	836500	837500	15.39
FR13_Cont07	837000	838000	11.354
FR13_Cont07	837500	838500	1.5
FR13_Cont07	838000	839000	1.367
FR13_Cont07	838500	839500	1.367
FR13_Cont07	839000	840000	1.109
FR13_Cont07	839500	840500	2.91
FR13_Cont07	840000	841000	12.294
FR13_Cont07	840500	841500	14.919
FR13_Cont07	841000	842000	14.357
FR13_Cont07	841500	842500	11.793
FR13_Cont07	842000	843000	5.205
FR13_Cont07	842500	843500	4.579
FR13_Cont07	843000	844000	12.205
FR13_Cont07	843500	844500	19.287
FR13_Cont07	844000	845000	10.171
FR13_Cont07	844500	845500	16.621
FR13_Cont07	845000	846000	18.44
FR13_Cont07	845500	846500	11.154
FR13_Cont07	846000	847000	9.196
FR13_Cont07	846500	847500	2.535
FR13_Cont07	847000	848000	5.045
FR13_Cont07	847500	848500	9.58
FR13_Cont07	848000	849000	7.114
FR13_Cont07	848500	849500	6.833
FR13_Cont07	849000	850000	7.208
FR13_Cont07	849500	850500	9.595
FR13_Cont07	850000	851000	14.064
FR13_Cont07	850500	851500	12.445
FR13_Cont07	851000	852000	16.536
FR13_Cont07	851500	852500	12.632
FR13_Cont07	852000	853000	4.9
FR13_Cont07	852500	853500	4.815
FR13_Cont07	853000	854000	6.958
FR13_Cont07	853500	854500	6.2
FR13_Cont07	854000	855000	4.98
FR13_Cont07	854500	855500	8.195
FR13_Cont07	855000	856000	9.964
FR13_Cont07	855500	856500	10.143
FR13_Cont07	856000	857000	8.84
FR13_Cont07	856500	857500	9.853
FR13_Cont07	857000	858000	6.604
FR13_Cont07	857500	858500	12.685
FR13_Cont07	858000	859000	13.307
FR13_Cont07	858500	859500	7.015
FR13_Cont07	859000	860000	15.403
FR13_Cont07	859500	860500	10.387
FR13_Cont07	860000	861000	2.47
FR13_Cont07	860500	861500	3.737
FR13_Cont07	861000	862000	9.738
FR13_Cont07	861500	862500	12.462
FR13_Cont07	862000	863000	5.584
FR13_Cont07	862500	863500	6.488
FR13_Cont07	863000	864000	6.458
FR13_Cont07	863500	864500	5.758
FR13_Cont07	864000	865000	9.331
FR13_Cont07	864500	865500	9.072
FR13_Cont07	865000	866000	4.705
FR13_Cont07	865500	866500	3.468
FR13_Cont07	866000	867000	2.975
FR13_Cont07	866500	867500	8.112
FR13_Cont07	867000	868000	8.788
FR13_Cont07	867500	868500	7.331
FR13_Cont07	868000	869000	13.471
FR13_Cont07	868500	869500	17.276
FR13_Cont07	869000	870000	19.077
FR13_Cont07	869500	870500	10.905
FR13_Cont07	870000	871000	9.611
FR13_Cont07	870500	871500	22.784
FR13_Cont07	871000	872000	29.493
FR13_Cont07	871500	872500	20.215
FR13_Cont07	872000	873000	10.884
FR13_Cont07	872500	873500	14.504
FR13_Cont07	873000	874000	9.803
FR13_Cont07	873500	874500	2.183
FR13_Cont07	874000	875000	13.896
FR13_Cont07	874500	875500	19.877
FR13_Cont07	875000	876000	16.404
FR13_Cont07	875500	876500	14.309
FR13_Cont07	876000	877000	11.412
FR13_Cont07	876500	877500	11.103
FR13_Cont07	877000	878000	11.173
FR13_Cont07	877500	878500	26.693
FR13_Cont07	878000	879000	34.499
FR13_Cont07	878500	879500	15.705
FR13_Cont07	879000	880000	6.698
FR13_Cont07	879500	880500	10.293
FR13_Cont07	880000	881000	9.43
FR13_Cont07	880500	881500	11.881
FR13_Cont07	881000	882000	14.138
FR13_Cont07	881500	882500	9.301
FR13_Cont07	882000	883000	9.424
FR13_Cont07	882500	883500	10.37
FR13_Cont07	883000	884000	7.657
FR13_Cont07	883500	884500	7.288
FR13_Cont07	884000	885000	10.904
FR13_Cont07	884500	885500	8.011
FR13_Cont07	885000	886000	1.379
FR13_Cont07	885500	886500	2.746
FR13_Cont07	886000	887000	12.176
FR13_Cont07	886500	887500	14.727
FR13_Cont07	887000	888000	9.444
FR13_Cont07	887500	888500	10.649
FR13_Cont07	888000	889000	12.672
FR13_Cont07	888500	889500	10.786
FR13_Cont07	889000	890000	10.771
FR13_Cont07	889500	890500	14.377
FR13_Cont07	890000	891000	17.153
FR13_Cont07	890500	891500	11.181
FR13_Cont07	891000	892000	2.26
FR13_Cont07	891500	892500	0.382
FR13_Cont07	892000	893000	2.323
FR13_Cont07	892500	893500	2.955
FR13_Cont07	893000	894000	1.004
FR13_Cont07	893500	894500	0.935
FR13_Cont07	894000	895000	6.115
FR13_Cont07	894500	895500	6.716
FR13_Cont07	895000	896000	9.536
FR13_Cont07	895500	896500	10.211
FR13_Cont07	896000	897000	9.881
FR13_Cont07	896500	897500	10.378
FR13_Cont07	897000	898000	10.799
FR13_Cont07	897500	898500	15.999
FR13_Cont07	898000	899000	10.702
FR13_Cont07	898500	899500	5.258
FR13_Cont07	899000	900000	14.226
FR13_Cont07	899500	900500	30.448
FR13_Cont07	900000	901000	27.085
FR13_Cont07	900500	901500	14.185
FR13_Cont07	901000	902000	26.407
FR13_Cont07	901500	902500	27.27
FR13_Cont07	902000	903000	9.376
FR13_Cont07	902500	903500	3.04
FR13_Cont07	903000	904000	8.556
FR13_Cont07	903500	904500	25.218
FR13_Cont07	904000	905000	33.653
FR13_Cont07	904500	905500	20.355
FR13_Cont07	905000	906000	7.619
FR13_Cont07	905500	906500	6.101
FR13_Cont07	906000	907000	4.27
FR13_Cont07	906500	907500	5.083
FR13_Cont07	907000	908000	5.292
FR13_Cont07	907500	908500	3.716
FR13_Cont07	908000	909000	4.478
FR13_Cont07	908500	909500	7.842
FR13_Cont07	909000	910000	11.305
FR13_Cont07	909500	910500	7.361
FR13_Cont07	910000	911000	13.342
FR13_Cont07	910500	911500	14.188
FR13_Cont07	911000	912000	4.157
FR13_Cont07	911500	912500	9.993
FR13_Cont07	912000	913000	13.764
FR13_Cont07	912500	913500	8.303
FR13_Cont07	913000	914000	14.067
FR13_Cont07	913500	914500	19.793
FR13_Cont07	914000	915000	13.904
FR13_Cont07	914500	915500	18.117
FR13_Cont07	915000	916000	21.254
FR13_Cont07	915500	916500	14.137
FR13_Cont07	916000	917000	5.427
FR13_Cont07	916500	917500	5.062
FR13_Cont07	917000	918000	6.626
FR13_Cont07	917500	918500	7.576
FR13_Cont07	918000	919000	16.439
FR13_Cont07	918500	919500	15.365
FR13_Cont07	919000	920000	5.861
FR13_Cont07	919500	920500	2.61
FR13_Cont07	920000	921000	1.267
FR13_Cont07	920500	921500	1.006
FR13_Cont07	921000	922000	13.02
FR13_Cont07	921500	922500	14.173
FR13_Cont07	922000	923000	8.564
FR13_Cont07	922500	923500	9.073
FR13_Cont07	923000	924000	5.058
FR13_Cont07	923500	924500	5.466
FR13_Cont07	924000	925000	9.689
FR13_Cont07	924500	925500	11.077
FR13_Cont07	925000	926000	5.699
FR13_Cont07	925500	926500	8.898
FR13_Cont07	926000	927000	12.865
FR13_Cont07	926500	927500	9.584
FR13_Cont07	927000	928000	9.271
FR13_Cont07	927500	928500	5.037
FR13_Cont07	928000	929000	3.491
FR13_Cont07	928500	929500	6.998
FR13_Cont07	929000	930000	8.301
FR13_Cont07	929500	930500	6.603
FR13_Cont07	930000	931000	7.815
FR13_Cont07	930500	931500	14.574
FR13_Cont07	931000	932000	20.096
FR13_Cont07	931500	932500	13.219
FR13_Cont07	932000	933000	8.043
FR13_Cont07	932500	933500	11.218
FR13_Cont07	933000	934000	8.697
FR13_Cont07	933500	934500	10.232
FR13_Cont07	934000	935000	14.229
FR13_Cont07	934500	935500	10.372
FR13_Cont07	935000	936000	5.167
FR13_Cont07	935500	936500	16.04
FR13_Cont07	936000	937000	17.793
FR13_Cont07	936500	937500	6.136
FR13_Cont07	937000	938000	2.972
FR13_Cont07	937500	938500	9.451
FR13_Cont07	938000	939000	13.736
FR13_Cont07	938500	939500	21.896
FR13_Cont07	939000	940000	23.844
FR13_Cont07	939500	940500	19.158
FR13_Cont07	940000	941000	20.438
FR13_Cont07	940500	941500	9.136
FR13_Cont07	941000	942000	0.411
FR13_Cont07	941500	942500	12.339
FR13_Cont07	942000	943000	13.053
FR13_Cont07	942500	943500	4.155
FR13_Cont07	943000	944000	8.439
FR13_Cont07	943500	944500	17.278
FR13_Cont07	944000	945000	13.607
FR13_Cont07	944500	945500	3.991
FR13_Cont07	945000	946000	4.215
FR13_Cont07	945500	946500	11.213
FR13_Cont07	946000	947000	25.422
FR13_Cont07	946500	947500	29.553
FR13_Cont07	947000	948000	22.676
FR13_Cont07	947500	948500	16.24
FR13_Cont07	948000	949000	18.603
FR13_Cont07	948500	949500	17.531
FR13_Cont07	949000	950000	7.388
FR13_Cont07	949500	950500	5.512
FR13_Cont07	950000	951000	8.624
FR13_Cont07	950500	951500	22.669
FR13_Cont07	951000	952000	21.385
FR13_Cont07	951500	952500	8.343
FR13_Cont07	952000	953000	11.075
FR13_Cont07	952500	953500	9.376
FR13_Cont07	953000	954000	3.743
FR13_Cont07	953500	954500	8.73
FR13_Cont07	954000	955000	13.259
FR13_Cont07	954500	955500	5.368
FR13_Cont07	955000	956000	21.751
FR13_Cont07	955500	956500	21.931
FR13_Cont07	956000	957000	5.718
FR13_Cont07	956500	957500	6.884
FR13_Cont07	957000	958000	12.813
FR13_Cont07	957500	958500	11.185
FR13_Cont07	958000	959000	3.947
FR13_Cont07	958500	959500	8.069
FR13_Cont07	959000	960000	12.71
[truncated: 90,835 more rows]

## Sheet: US71 MCIS mapping coverage
Contig ID	Window start	Window End	MCIS Coverage
US71_Cont01	0	1000	0
US71_Cont01	500	1500	0
US71_Cont01	1000	2000	0
US71_Cont01	1500	2500	0
US71_Cont01	2000	3000	0
US71_Cont01	2500	3500	0
US71_Cont01	3000	4000	0
US71_Cont01	3500	4500	0
US71_Cont01	4000	5000	0
US71_Cont01	4500	5500	0
US71_Cont01	5000	6000	0
US71_Cont01	5500	6500	0.178
US71_Cont01	6000	7000	0.306
US71_Cont01	6500	7500	1.311
US71_Cont01	7000	8000	6.298
US71_Cont01	7500	8500	8.62
US71_Cont01	8000	9000	5.373
US71_Cont01	8500	9500	4.887
US71_Cont01	9000	10000	4.058
US71_Cont01	9500	10500	3.043
US71_Cont01	10000	11000	8.956
US71_Cont01	10500	11500	11.62
US71_Cont01	11000	12000	6.217
US71_Cont01	11500	12500	2.377
US71_Cont01	12000	13000	7.186
US71_Cont01	12500	13500	13.743
US71_Cont01	13000	14000	16.286
US71_Cont01	13500	14500	9.714
US71_Cont01	14000	15000	3.773
US71_Cont01	14500	15500	8.821
US71_Cont01	15000	16000	11.293
US71_Cont01	15500	16500	10.159
US71_Cont01	16000	17000	10.161
US71_Cont01	16500	17500	11.568
US71_Cont01	17000	18000	9.401
US71_Cont01	17500	18500	11.23
US71_Cont01	18000	19000	17.545
US71_Cont01	18500	19500	18.493
US71_Cont01	19000	20000	13.92
US71_Cont01	19500	20500	11.123
US71_Cont01	20000	21000	13
US71_Cont01	20500	21500	9.155
US71_Cont01	21000	22000	8.242
US71_Cont01	21500	22500	8.697
US71_Cont01	22000	23000	5.894
US71_Cont01	22500	23500	8.631
US71_Cont01	23000	24000	6.918
US71_Cont01	23500	24500	3.828
US71_Cont01	24000	25000	9.894
US71_Cont01	24500	25500	13.838
US71_Cont01	25000	26000	9.022
US71_Cont01	25500	26500	13.888
US71_Cont01	26000	27000	20.9
US71_Cont01	26500	27500	10.914
US71_Cont01	27000	28000	2.406
US71_Cont01	27500	28500	5.341
US71_Cont01	28000	29000	6.923
US71_Cont01	28500	29500	3.966
US71_Cont01	29000	30000	4.891
US71_Cont01	29500	30500	6.737
US71_Cont01	30000	31000	3.134
US71_Cont01	30500	31500	5.311
US71_Cont01	31000	32000	10.879
US71_Cont01	31500	32500	10.378
US71_Cont01	32000	33000	6.527
US71_Cont01	32500	33500	7.292
US71_Cont01	33000	34000	11.981
US71_Cont01	33500	34500	9.981
US71_Cont01	34000	35000	4.905
US71_Cont01	34500	35500	3.573
US71_Cont01	35000	36000	7.199
US71_Cont01	35500	36500	12.347
US71_Cont01	36000	37000	11.265
US71_Cont01	36500	37500	13.245
US71_Cont01	37000	38000	13.848
US71_Cont01	37500	38500	9.349
US71_Cont01	38000	39000	11.514
US71_Cont01	38500	39500	17.496
US71_Cont01	39000	40000	17.919
US71_Cont01	39500	40500	10.924
US71_Cont01	40000	41000	9.538
US71_Cont01	40500	41500	17.254
US71_Cont01	41000	42000	19.942
US71_Cont01	41500	42500	20.536
US71_Cont01	42000	43000	16.655
US71_Cont01	42500	43500	8.882
US71_Cont01	43000	44000	9.644
US71_Cont01	43500	44500	8.107
US71_Cont01	44000	45000	5.691
US71_Cont01	44500	45500	4.287
US71_Cont01	45000	46000	5.465
US71_Cont01	45500	46500	6.955
US71_Cont01	46000	47000	5.989
US71_Cont01	46500	47500	6.329
US71_Cont01	47000	48000	6.135
US71_Cont01	47500	48500	11.724
US71_Cont01	48000	49000	10.889
US71_Cont01	48500	49500	5.138
US71_Cont01	49000	50000	6.251
US71_Cont01	49500	50500	4.74
US71_Cont01	50000	51000	6.69
US71_Cont01	50500	51500	10.465
US71_Cont01	51000	52000	12.686
US71_Cont01	51500	52500	7.598
US71_Cont01	52000	53000	5.154
US71_Cont01	52500	53500	8.034
US71_Cont01	53000	54000	4.172
US71_Cont01	53500	54500	4.551
US71_Cont01	54000	55000	7.22
US71_Cont01	54500	55500	4.278
US71_Cont01	55000	56000	0.98
US71_Cont01	55500	56500	0.893
US71_Cont01	56000	57000	0.414
US71_Cont01	56500	57500	0
US71_Cont01	57000	58000	0
US71_Cont01	57500	58500	3.916
US71_Cont01	58000	59000	3.916
US71_Cont01	58500	59500	2.614
US71_Cont01	59000	60000	5.198
US71_Cont01	59500	60500	5.61
US71_Cont01	60000	61000	5.485
US71_Cont01	60500	61500	5.313
US71_Cont01	61000	62000	3.141
US71_Cont01	61500	62500	2.313
US71_Cont01	62000	63000	7.042
US71_Cont01	62500	63500	5.643
US71_Cont01	63000	64000	2.567
US71_Cont01	63500	64500	4.593
US71_Cont01	64000	65000	2.79
US71_Cont01	64500	65500	7.576
US71_Cont01	65000	66000	7.898
US71_Cont01	65500	66500	6.684
US71_Cont01	66000	67000	8.363
US71_Cont01	66500	67500	11.9
US71_Cont01	67000	68000	11.696
US71_Cont01	67500	68500	6.18
US71_Cont01	68000	69000	9.846
US71_Cont01	68500	69500	10.551
US71_Cont01	69000	70000	5.63
US71_Cont01	69500	70500	1.243
US71_Cont01	70000	71000	10.132
US71_Cont01	70500	71500	10.444
US71_Cont01	71000	72000	1.85
US71_Cont01	71500	72500	3.154
US71_Cont01	72000	73000	4.646
US71_Cont01	72500	73500	2.466
US71_Cont01	73000	74000	0.871
US71_Cont01	73500	74500	0.871
US71_Cont01	74000	75000	0
US71_Cont01	74500	75500	1.346
US71_Cont01	75000	76000	1.859
US71_Cont01	75500	76500	1.919
US71_Cont01	76000	77000	2.692
US71_Cont01	76500	77500	4.908
US71_Cont01	77000	78000	7.284
US71_Cont01	77500	78500	5.501
US71_Cont01	78000	79000	1.852
US71_Cont01	78500	79500	1.624
US71_Cont01	79000	80000	7.512
US71_Cont01	79500	80500	8.648
US71_Cont01	80000	81000	6.934
US71_Cont01	80500	81500	5.572
US71_Cont01	81000	82000	4.522
US71_Cont01	81500	82500	6.48
US71_Cont01	82000	83000	5.853
US71_Cont01	82500	83500	6.605
US71_Cont01	83000	84000	5.069
US71_Cont01	83500	84500	3.277
US71_Cont01	84000	85000	2.303
US71_Cont01	84500	85500	3.16
US71_Cont01	85000	86000	5.533
US71_Cont01	85500	86500	4.395
US71_Cont01	86000	87000	4.825
US71_Cont01	86500	87500	5.601
US71_Cont01	87000	88000	6.159
US71_Cont01	87500	88500	5.606
US71_Cont01	88000	89000	5.01
US71_Cont01	88500	89500	4.61
US71_Cont01	89000	90000	11.419
US71_Cont01	89500	90500	14.594
US71_Cont01	90000	91000	7.322
US71_Cont01	90500	91500	8.649
US71_Cont01	91000	92000	9.47
US71_Cont01	91500	92500	6.568
US71_Cont01	92000	93000	4.763
US71_Cont01	92500	93500	2.592
US71_Cont01	93000	94000	1.274
US71_Cont01	93500	94500	0.591
US71_Cont01	94000	95000	1.211
US71_Cont01	94500	95500	2.549
US71_Cont01	95000	96000	2.03
US71_Cont01	95500	96500	2.842
US71_Cont01	96000	97000	3.768
US71_Cont01	96500	97500	2.108
US71_Cont01	97000	98000	2.372
US71_Cont01	97500	98500	1.464
US71_Cont01	98000	99000	4.838
US71_Cont01	98500	99500	8.174
US71_Cont01	99000	100000	12.931
US71_Cont01	99500	100500	21.333
US71_Cont01	100000	101000	13.902
US71_Cont01	100500	101500	4.73
US71_Cont01	101000	102000	5.727
US71_Cont01	101500	102500	7.028
US71_Cont01	102000	103000	5.231
US71_Cont01	102500	103500	8.681
US71_Cont01	103000	104000	10.013
US71_Cont01	103500	104500	2.946
US71_Cont01	104000	105000	0.423
US71_Cont01	104500	105500	0.626
US71_Cont01	105000	106000	1.76
US71_Cont01	105500	106500	4.698
US71_Cont01	106000	107000	11.45
US71_Cont01	106500	107500	10.307
US71_Cont01	107000	108000	6.36
US71_Cont01	107500	108500	8.765
US71_Cont01	108000	109000	10.072
US71_Cont01	108500	109500	6.098
US71_Cont01	109000	110000	4.811
US71_Cont01	109500	110500	5.884
US71_Cont01	110000	111000	2.013
US71_Cont01	110500	111500	0.97
US71_Cont01	111000	112000	7.396
US71_Cont01	111500	112500	7.595
US71_Cont01	112000	113000	5.971
US71_Cont01	112500	113500	5.475
US71_Cont01	113000	114000	0.967
US71_Cont01	113500	114500	0.583
US71_Cont01	114000	115000	2.458
US71_Cont01	114500	115500	3.172
US71_Cont01	115000	116000	9.527
US71_Cont01	115500	116500	8.675
US71_Cont01	116000	117000	0.063
US71_Cont01	116500	117500	0
US71_Cont01	117000	118000	0
US71_Cont01	117500	118500	0
US71_Cont01	118000	119000	0
US71_Cont01	118500	119500	0
US71_Cont01	119000	120000	0
US71_Cont01	119500	120500	0
US71_Cont01	120000	121000	0
US71_Cont01	120500	121500	0
US71_Cont01	121000	122000	0
US71_Cont01	121500	122500	0
US71_Cont01	122000	123000	1.622
US71_Cont01	122500	123500	2.318
US71_Cont01	123000	124000	3.175
US71_Cont01	123500	124500	2.663
US71_Cont01	124000	125000	0.748
US71_Cont01	124500	125500	0.564
US71_Cont01	125000	126000	0
US71_Cont01	125500	126500	0
US71_Cont01	126000	127000	0
US71_Cont01	126500	127500	0
US71_Cont01	127000	128000	0
US71_Cont01	127500	128500	0
US71_Cont01	128000	129000	0
US71_Cont01	128500	129500	0
US71_Cont01	129000	130000	0
US71_Cont01	129500	130500	0.616
US71_Cont01	130000	131000	1.687
US71_Cont01	130500	131500	3.194
US71_Cont01	131000	132000	2.704
US71_Cont01	131500	132500	2.148
US71_Cont01	132000	133000	10.831
US71_Cont01	132500	133500	15.93
US71_Cont01	133000	134000	10.236
US71_Cont01	133500	134500	7.372
US71_Cont01	134000	135000	10.105
US71_Cont01	134500	135500	10.685
US71_Cont01	135000	136000	11.49
US71_Cont01	135500	136500	14.244
US71_Cont01	136000	137000	10.19
US71_Cont01	136500	137500	12.553
US71_Cont01	137000	138000	14.808
US71_Cont01	137500	138500	9.84
US71_Cont01	138000	139000	5.251
US71_Cont01	138500	139500	4.213
US71_Cont01	139000	140000	13.14
US71_Cont01	139500	140500	14.057
US71_Cont01	140000	141000	10.615
US71_Cont01	140500	141500	8.507
US71_Cont01	141000	142000	2.617
US71_Cont01	141500	142500	0.315
US71_Cont01	142000	143000	3.983
US71_Cont01	142500	143500	4.627
US71_Cont01	143000	144000	8.892
US71_Cont01	143500	144500	11.914
US71_Cont01	144000	145000	9.787
US71_Cont01	144500	145500	10.663
US71_Cont01	145000	146000	12.181
US71_Cont01	145500	146500	10.377
US71_Cont01	146000	147000	8.539
US71_Cont01	146500	147500	10.665
US71_Cont01	147000	148000	10.795
US71_Cont01	147500	148500	9.243
US71_Cont01	148000	149000	7.014
US71_Cont01	148500	149500	14.413
US71_Cont01	149000	150000	16.234
US71_Cont01	149500	150500	20.471
US71_Cont01	150000	151000	22.385
US71_Cont01	150500	151500	11.295
US71_Cont01	151000	152000	7.034
US71_Cont01	151500	152500	6.961
US71_Cont01	152000	153000	13.665
US71_Cont01	152500	153500	13.422
US71_Cont01	153000	154000	5.362
US71_Cont01	153500	154500	5.644
US71_Cont01	154000	155000	9.356
US71_Cont01	154500	155500	5.532
US71_Cont01	155000	156000	1.435
US71_Cont01	155500	156500	7.081
US71_Cont01	156000	157000	7.017
US71_Cont01	156500	157500	4.602
US71_Cont01	157000	158000	4.339
US71_Cont01	157500	158500	5.608
US71_Cont01	158000	159000	7.623
US71_Cont01	158500	159500	6.23
US71_Cont01	159000	160000	6.5
US71_Cont01	159500	160500	7.17
US71_Cont01	160000	161000	5.338
US71_Cont01	160500	161500	3.959
US71_Cont01	161000	162000	10.027
US71_Cont01	161500	162500	12.107
US71_Cont01	162000	163000	8.765
US71_Cont01	162500	163500	7.549
US71_Cont01	163000	164000	4.597
US71_Cont01	163500	164500	6.895
US71_Cont01	164000	165000	10.872
US71_Cont01	164500	165500	13.341
US71_Cont01	165000	166000	12.633
US71_Cont01	165500	166500	9.399
US71_Cont01	166000	167000	7.86
US71_Cont01	166500	167500	10.009
US71_Cont01	167000	168000	7.985
US71_Cont01	167500	168500	7.122
US71_Cont01	168000	169000	7.477
US71_Cont01	168500	169500	10.155
US71_Cont01	169000	170000	10.973
US71_Cont01	169500	170500	3.413
US71_Cont01	170000	171000	1.63
US71_Cont01	170500	171500	0.58
US71_Cont01	171000	172000	0.411
US71_Cont01	171500	172500	0.598
US71_Cont01	172000	173000	3.546
US71_Cont01	172500	173500	5.206
US71_Cont01	173000	174000	2.017
US71_Cont01	173500	174500	11.618
US71_Cont01	174000	175000	14.194
US71_Cont01	174500	175500	7.618
US71_Cont01	175000	176000	14.928
US71_Cont01	175500	176500	16.362
US71_Cont01	176000	177000	14.671
US71_Cont01	176500	177500	11.221
US71_Cont01	177000	178000	5.926
US71_Cont01	177500	178500	5.602
US71_Cont01	178000	179000	5.505
US71_Cont01	178500	179500	5.039
US71_Cont01	179000	180000	4.657
US71_Cont01	179500	180500	4.649
US71_Cont01	180000	181000	3.984
US71_Cont01	180500	181500	4.457
US71_Cont01	181000	182000	5.056
US71_Cont01	181500	182500	4.53
US71_Cont01	182000	183000	4.622
US71_Cont01	182500	183500	8.961
US71_Cont01	183000	184000	14.073
US71_Cont01	183500	184500	13.682
US71_Cont01	184000	185000	13.988
US71_Cont01	184500	185500	9.957
US71_Cont01	185000	186000	2.721
US71_Cont01	185500	186500	0.65
US71_Cont01	186000	187000	0
US71_Cont01	186500	187500	0
US71_Cont01	187000	188000	0.99
US71_Cont01	187500	188500	2.556
US71_Cont01	188000	189000	3.628
US71_Cont01	188500	189500	8.811
US71_Cont01	189000	190000	12.728
US71_Cont01	189500	190500	11.958
US71_Cont01	190000	191000	16.133
US71_Cont01	190500	191500	13.728
US71_Cont01	191000	192000	6.521
US71_Cont01	191500	192500	9.414
US71_Cont01	192000	193000	10.806
US71_Cont01	192500	193500	10.028
US71_Cont01	193000	194000	9.314
US71_Cont01	193500	194500	8.716
US71_Cont01	194000	195000	11.879
US71_Cont01	194500	195500	21.323
US71_Cont01	195000	196000	22.242
US71_Cont01	195500	196500	11.607
US71_Cont01	196000	197000	7.069
US71_Cont01	196500	197500	4.21
US71_Cont01	197000	198000	4.156
US71_Cont01	197500	198500	6.331
US71_Cont01	198000	199000	8.466
US71_Cont01	198500	199500	7.353
US71_Cont01	199000	200000	11.965
US71_Cont01	199500	200500	20.838
US71_Cont01	200000	201000	16.884
US71_Cont01	200500	201500	10.282
US71_Cont01	201000	202000	7.412
US71_Cont01	201500	202500	5.09
US71_Cont01	202000	203000	3.948
US71_Cont01	202500	203500	6.613
US71_Cont01	203000	204000	5.681
US71_Cont01	203500	204500	6.6
US71_Cont01	204000	205000	9.928
US71_Cont01	204500	205500	9.876
US71_Cont01	205000	206000	9.89
US71_Cont01	205500	206500	10.051
US71_Cont01	206000	207000	10.566
US71_Cont01	206500	207500	7.807
US71_Cont01	207000	208000	6.313
US71_Cont01	207500	208500	5.953
US71_Cont01	208000	209000	4.674
US71_Cont01	208500	209500	5.49
US71_Cont01	209000	210000	5.806
US71_Cont01	209500	210500	8.655
US71_Cont01	210000	211000	7.583
US71_Cont01	210500	211500	11.485
US71_Cont01	211000	212000	19.022
US71_Cont01	211500	212500	9.92
US71_Cont01	212000	213000	6.597
US71_Cont01	212500	213500	7.848
US71_Cont01	213000	214000	11.601
US71_Cont01	213500	214500	11.791
US71_Cont01	214000	215000	4.923
US71_Cont01	214500	215500	6.872
US71_Cont01	215000	216000	7.378
US71_Cont01	215500	216500	4.006
US71_Cont01	216000	217000	2.557
US71_Cont01	216500	217500	5.698
US71_Cont01	217000	218000	6.583
US71_Cont01	217500	218500	10.1
US71_Cont01	218000	219000	15.258
US71_Cont01	218500	219500	14.371
US71_Cont01	219000	220000	15.81
US71_Cont01	219500	220500	15.123
US71_Cont01	220000	221000	12.428
US71_Cont01	220500	221500	11.214
US71_Cont01	221000	222000	10.713
US71_Cont01	221500	222500	9.289
US71_Cont01	222000	223000	3.796
US71_Cont01	222500	223500	1.745
US71_Cont01	223000	224000	4.529
US71_Cont01	223500	224500	6.953
US71_Cont01	224000	225000	8.224
US71_Cont01	224500	225500	4.464
US71_Cont01	225000	226000	0.293
US71_Cont01	225500	226500	1.169
US71_Cont01	226000	227000	6.764
US71_Cont01	226500	227500	6.4
US71_Cont01	227000	228000	5.674
US71_Cont01	227500	228500	10.252
US71_Cont01	228000	229000	11.984
US71_Cont01	228500	229500	8.571
US71_Cont01	229000	230000	8.091
US71_Cont01	229500	230500	8.003
US71_Cont01	230000	231000	2.973
US71_Cont01	230500	231500	1.906
US71_Cont01	231000	232000	7.088
US71_Cont01	231500	232500	19.56
US71_Cont01	232000	233000	15.543
US71_Cont01	232500	233500	3.704
US71_Cont01	233000	234000	11.204
US71_Cont01	233500	234500	12.432
US71_Cont01	234000	235000	9.696
US71_Cont01	234500	235500	9.291
US71_Cont01	235000	236000	3.1
US71_Cont01	235500	236500	10.47
US71_Cont01	236000	237000	16.432
US71_Cont01	236500	237500	13.283
US71_Cont01	237000	238000	9.937
US71_Cont01	237500	238500	5.928
US71_Cont01	238000	239000	7.929
US71_Cont01	238500	239500	5.571
US71_Cont01	239000	240000	5.066
US71_Cont01	239500	240500	8.719
US71_Cont01	240000	241000	7.147
US71_Cont01	240500	241500	11.363
US71_Cont01	241000	242000	13.387
US71_Cont01	241500	242500	9.223
US71_Cont01	242000	243000	4.735
US71_Cont01	242500	243500	4.244
US71_Cont01	243000	244000	10.206
US71_Cont01	243500	244500	13.785
US71_Cont01	244000	245000	11.097
US71_Cont01	244500	245500	8.478
US71_Cont01	245000	246000	8.854
US71_Cont01	245500	246500	6.98
US71_Cont01	246000	247000	8.605
US71_Cont01	246500	247500	9.882
US71_Cont01	247000	248000	6.44
US71_Cont01	247500	248500	4.703
US71_Cont01	248000	249000	6.924
US71_Cont01	248500	249500	19.796
US71_Cont01	249000	250000	16.006
US71_Cont01	249500	250500	5.489
US71_Cont01	250000	251000	13.365
US71_Cont01	250500	251500	10.136
US71_Cont01	251000	252000	1.565
US71_Cont01	251500	252500	5.395
US71_Cont01	252000	253000	5.509
US71_Cont01	252500	253500	4.544
US71_Cont01	253000	254000	5.795
US71_Cont01	253500	254500	6.993
US71_Cont01	254000	255000	9.222
US71_Cont01	254500	255500	7.586
US71_Cont01	255000	256000	6.186
US71_Cont01	255500	256500	5.306
US71_Cont01	256000	257000	4.494
US71_Cont01	256500	257500	6.444
US71_Cont01	257000	258000	9.432
US71_Cont01	257500	258500	6.602
US71_Cont01	258000	259000	5.645
US71_Cont01	258500	259500	6.6
US71_Cont01	259000	260000	15.391
US71_Cont01	259500	260500	20.257
US71_Cont01	260000	261000	10.613
US71_Cont01	260500	261500	10.952
US71_Cont01	261000	262000	10.428
US71_Cont01	261500	262500	4.587
US71_Cont01	262000	263000	11.169
US71_Cont01	262500	263500	10.742
US71_Cont01	263000	264000	6.643
US71_Cont01	263500	264500	13.677
US71_Cont01	264000	265000	16.563
US71_Cont01	264500	265500	9.747
US71_Cont01	265000	266000	4.202
US71_Cont01	265500	266500	14.251
US71_Cont01	266000	267000	17.413
US71_Cont01	266500	267500	13.474
US71_Cont01	267000	268000	10.751
US71_Cont01	267500	268500	7.695
US71_Cont01	268000	269000	10.789
US71_Cont01	268500	269500	11.554
US71_Cont01	269000	270000	12.18
US71_Cont01	269500	270500	8.967
US71_Cont01	270000	271000	6.658
US71_Cont01	270500	271500	7.384
US71_Cont01	271000	272000	3.626
US71_Cont01	271500	272500	3.466
US71_Cont01	272000	273000	7.576
US71_Cont01	272500	273500	10.227
US71_Cont01	273000	274000	7.58
US71_Cont01	273500	274500	8.106
US71_Cont01	274000	275000	12.456
US71_Cont01	274500	275500	13.45
US71_Cont01	275000	276000	7.086
US71_Cont01	275500	276500	1.385
US71_Cont01	276000	277000	8.496
US71_Cont01	276500	277500	16.738
US71_Cont01	277000	278000	12.634
US71_Cont01	277500	278500	4.192
US71_Cont01	278000	279000	3.368
US71_Cont01	278500	279500	5.079
US71_Cont01	279000	280000	8.624
US71_Cont01	279500	280500	12.459
US71_Cont01	280000	281000	11.669
US71_Cont01	280500	281500	8.045
US71_Cont01	281000	282000	7.941
US71_Cont01	281500	282500	6.118
US71_Cont01	282000	283000	6.31
US71_Cont01	282500	283500	8.687
US71_Cont01	283000	284000	5.192
US71_Cont01	283500	284500	5.904
US71_Cont01	284000	285000	14.403
US71_Cont01	284500	285500	12.79
US71_Cont01	285000	286000	4.387
US71_Cont01	285500	286500	3.103
US71_Cont01	286000	287000	7.016
US71_Cont01	286500	287500	10.758
US71_Cont01	287000	288000	6.477
US71_Cont01	287500	288500	6.152
US71_Cont01	288000	289000	8.25
US71_Cont01	288500	289500	8.482
US71_Cont01	289000	290000	7.249
US71_Cont01	289500	290500	7.561
US71_Cont01	290000	291000	10.407
US71_Cont01	290500	291500	10.493
US71_Cont01	291000	292000	12.829
US71_Cont01	291500	292500	13.998
US71_Cont01	292000	293000	16.433
US71_Cont01	292500	293500	11.549
US71_Cont01	293000	294000	5.606
US71_Cont01	293500	294500	6.887
US71_Cont01	294000	295000	4.259
US71_Cont01	294500	295500	4.259
US71_Cont01	295000	296000	7.193
US71_Cont01	295500	296500	5.94
US71_Cont01	296000	297000	5.349
US71_Cont01	296500	297500	17.636
US71_Cont01	297000	298000	24.183
US71_Cont01	297500	298500	30.64
US71_Cont01	298000	299000	26.225
US71_Cont01	298500	299500	13.991
US71_Cont01	299000	300000	12.998
US71_Cont01	299500	300500	6.359
US71_Cont01	300000	301000	10.964
US71_Cont01	300500	301500	15.562
US71_Cont01	301000	302000	10.935
US71_Cont01	301500	302500	6.095
US71_Cont01	302000	303000	12.913
US71_Cont01	302500	303500	22.861
US71_Cont01	303000	304000	23.818
US71_Cont01	303500	304500	16.579
US71_Cont01	304000	305000	6.916
US71_Cont01	304500	305500	4.793
US71_Cont01	305000	306000	3.18
US71_Cont01	305500	306500	3.877
US71_Cont01	306000	307000	13.207
US71_Cont01	306500	307500	13.624
US71_Cont01	307000	308000	8.244
US71_Cont01	307500	308500	17.394
US71_Cont01	308000	309000	19.465
US71_Cont01	308500	309500	11.442
US71_Cont01	309000	310000	12.812
US71_Cont01	309500	310500	12.993
US71_Cont01	310000	311000	13.335
US71_Cont01	310500	311500	10.888
US71_Cont01	311000	312000	3.839
US71_Cont01	311500	312500	2.079
US71_Cont01	312000	313000	5.344
US71_Cont01	312500	313500	9.169
US71_Cont01	313000	314000	5.047
US71_Cont01	313500	314500	10.741
US71_Cont01	314000	315000	20.879
US71_Cont01	314500	315500	12.76
US71_Cont01	315000	316000	4.938
US71_Cont01	315500	316500	5.735
US71_Cont01	316000	317000	2.992
US71_Cont01	316500	317500	9.324
US71_Cont01	317000	318000	11.003
US71_Cont01	317500	318500	7.998
US71_Cont01	318000	319000	5.79
US71_Cont01	318500	319500	0
US71_Cont01	319000	320000	3.2
US71_Cont01	319500	320500	9.637
US71_Cont01	320000	321000	7.155
US71_Cont01	320500	321500	7.358
US71_Cont01	321000	322000	10.781
US71_Cont01	321500	322500	11.665
US71_Cont01	322000	323000	15.956
US71_Cont01	322500	323500	14.855
US71_Cont01	323000	324000	8.306
US71_Cont01	323500	324500	4.784
US71_Cont01	324000	325000	4.202
US71_Cont01	324500	325500	1.539
US71_Cont01	325000	326000	2.949
US71_Cont01	325500	326500	6.297
US71_Cont01	326000	327000	5.574
US71_Cont01	326500	327500	5.995
US71_Cont01	327000	328000	6.013
US71_Cont01	327500	328500	9.411
US71_Cont01	328000	329000	12.517
US71_Cont01	328500	329500	11.836
US71_Cont01	329000	330000	21.217
US71_Cont01	329500	330500	17.02
US71_Cont01	330000	331000	15.466
US71_Cont01	330500	331500	16.591
US71_Cont01	331000	332000	4.936
US71_Cont01	331500	332500	4.992
US71_Cont01	332000	333000	9.109
US71_Cont01	332500	333500	7.749
US71_Cont01	333000	334000	6.705
US71_Cont01	333500	334500	7.656
US71_Cont01	334000	335000	3.613
US71_Cont01	334500	335500	2.2
US71_Cont01	335000	336000	9.102
US71_Cont01	335500	336500	14.163
US71_Cont01	336000	337000	9.215
US71_Cont01	336500	337500	8.41
US71_Cont01	337000	338000	15.413
US71_Cont01	337500	338500	13.955
US71_Cont01	338000	339000	9.734
US71_Cont01	338500	339500	5.793
US71_Cont01	339000	340000	6.042
US71_Cont01	339500	340500	16.816
US71_Cont01	340000	341000	14.632
US71_Cont01	340500	341500	4.307
US71_Cont01	341000	342000	5.086
US71_Cont01	341500	342500	6.337
US71_Cont01	342000	343000	6.789
US71_Cont01	342500	343500	7.696
US71_Cont01	343000	344000	9.767
US71_Cont01	343500	344500	12.312
US71_Cont01	344000	345000	12.851
US71_Cont01	344500	345500	17.845
US71_Cont01	345000	346000	12.253
US71_Cont01	345500	346500	8.3
US71_Cont01	346000	347000	10.642
US71_Cont01	346500	347500	7.374
US71_Cont01	347000	348000	8.148
US71_Cont01	347500	348500	10.306
US71_Cont01	348000	349000	8.598
US71_Cont01	348500	349500	10.901
US71_Cont01	349000	350000	10.609
US71_Cont01	349500	350500	3.48
US71_Cont01	350000	351000	4.687
US71_Cont01	350500	351500	8.77
US71_Cont01	351000	352000	8.354
US71_Cont01	351500	352500	6.485
US71_Cont01	352000	353000	7.769
US71_Cont01	352500	353500	8.015
US71_Cont01	353000	354000	10.208
US71_Cont01	353500	354500	16.545
US71_Cont01	354000	355000	15.123
US71_Cont01	354500	355500	13.39
US71_Cont01	355000	356000	11.922
US71_Cont01	355500	356500	10.577
US71_Cont01	356000	357000	16.229
US71_Cont01	356500	357500	16.705
US71_Cont01	357000	358000	12.273
US71_Cont01	357500	358500	8.929
US71_Cont01	358000	359000	5.581
US71_Cont01	358500	359500	4.626
US71_Cont01	359000	360000	6.748
US71_Cont01	359500	360500	11.195
US71_Cont01	360000	361000	11.285
US71_Cont01	360500	361500	5.829
US71_Cont01	361000	362000	2.664
US71_Cont01	361500	362500	5.61
US71_Cont01	362000	363000	7.006
US71_Cont01	362500	363500	6.057
US71_Cont01	363000	364000	5.5
US71_Cont01	363500	364500	2.394
US71_Cont01	364000	365000	4.089
US71_Cont01	364500	365500	5.22
US71_Cont01	365000	366000	9.915
US71_Cont01	365500	366500	13.311
US71_Cont01	366000	367000	9.738
US71_Cont01	366500	367500	7.565
US71_Cont01	367000	368000	8.744
US71_Cont01	367500	368500	15.842
US71_Cont01	368000	369000	17.791
US71_Cont01	368500	369500	16.356
US71_Cont01	369000	370000	10.295
US71_Cont01	369500	370500	3.692
US71_Cont01	370000	371000	2.605
US71_Cont01	370500	371500	4.549
US71_Cont01	371000	372000	12.458
US71_Cont01	371500	372500	14.856
US71_Cont01	372000	373000	10.546
US71_Cont01	372500	373500	5.466
US71_Cont01	373000	374000	4.089
US71_Cont01	373500	374500	3.26
US71_Cont01	374000	375000	1.122
US71_Cont01	374500	375500	2.618
US71_Cont01	375000	376000	5.967
US71_Cont01	375500	376500	8.208
US71_Cont01	376000	377000	6.423
US71_Cont01	376500	377500	8.694
US71_Cont01	377000	378000	8.501
US71_Cont01	377500	378500	11.245
US71_Cont01	378000	379000	14.272
US71_Cont01	378500	379500	7.806
US71_Cont01	379000	380000	3.88
US71_Cont01	379500	380500	9.171
US71_Cont01	380000	381000	10.415
US71_Cont01	380500	381500	6.208
US71_Cont01	381000	382000	4.98
US71_Cont01	381500	382500	3.41
US71_Cont01	382000	383000	5.975
US71_Cont01	382500	383500	4.718
US71_Cont01	383000	384000	10.898
US71_Cont01	383500	384500	14.339
US71_Cont01	384000	385000	19.009
US71_Cont01	384500	385500	19.808
US71_Cont01	385000	386000	17.975
US71_Cont01	385500	386500	20.551
US71_Cont01	386000	387000	18.323
US71_Cont01	386500	387500	12.751
US71_Cont01	387000	388000	3.553
US71_Cont01	387500	388500	5.426
US71_Cont01	388000	389000	6.967
US71_Cont01	388500	389500	6.931
US71_Cont01	389000	390000	11.024
US71_Cont01	389500	390500	12.37
US71_Cont01	390000	391000	12.292
US71_Cont01	390500	391500	10.233
US71_Cont01	391000	392000	8.924
US71_Cont01	391500	392500	6.66
US71_Cont01	392000	393000	2.266
US71_Cont01	392500	393500	6.871
US71_Cont01	393000	394000	11.314
US71_Cont01	393500	394500	18.354
US71_Cont01	394000	395000	22.435
US71_Cont01	394500	395500	14.108
US71_Cont01	395000	396000	6.067
US71_Cont01	395500	396500	6.378
US71_Cont01	396000	397000	11.209
US71_Cont01	396500	397500	10.277
US71_Cont01	397000	398000	7.787
US71_Cont01	397500	398500	9.543
US71_Cont01	398000	399000	11.351
US71_Cont01	398500	399500	7.333
US71_Cont01	399000	400000	8.815
US71_Cont01	399500	400500	13.015
US71_Cont01	400000	401000	7.841
US71_Cont01	400500	401500	10.233
US71_Cont01	401000	402000	10.939
US71_Cont01	401500	402500	13.116
US71_Cont01	402000	403000	14.009
US71_Cont01	402500	403500	3.533
US71_Cont01	403000	404000	0
US71_Cont01	403500	404500	2.865
US71_Cont01	404000	405000	5.835
US71_Cont01	404500	405500	5.456
US71_Cont01	405000	406000	8.467
US71_Cont01	405500	406500	12.911
US71_Cont01	406000	407000	11.596
US71_Cont01	406500	407500	6.139
US71_Cont01	407000	408000	4.877
US71_Cont01	407500	408500	4.099
US71_Cont01	408000	409000	4.036
US71_Cont01	408500	409500	3.682
US71_Cont01	409000	410000	1.985
US71_Cont01	409500	410500	9.991
US71_Cont01	410000	411000	19.532
US71_Cont01	410500	411500	14.413
US71_Cont01	411000	412000	3.76
US71_Cont01	411500	412500	5.26
US71_Cont01	412000	413000	18.23
US71_Cont01	412500	413500	18.053
US71_Cont01	413000	414000	10.785
US71_Cont01	413500	414500	9.076
US71_Cont01	414000	415000	7.312
US71_Cont01	414500	415500	13.516
US71_Cont01	415000	416000	12.425
US71_Cont01	415500	416500	6.493
US71_Cont01	416000	417000	8.606
US71_Cont01	416500	417500	15.165
US71_Cont01	417000	418000	13.135
US71_Cont01	417500	418500	13.367
US71_Cont01	418000	419000	11.685
US71_Cont01	418500	419500	2.635
US71_Cont01	419000	420000	2.699
US71_Cont01	419500	420500	15.935
US71_Cont01	420000	421000	19.102
US71_Cont01	420500	421500	11.647
US71_Cont01	421000	422000	12.44
US71_Cont01	421500	422500	12.938
US71_Cont01	422000	423000	13.149
US71_Cont01	422500	423500	7.894
US71_Cont01	423000	424000	8.673
US71_Cont01	423500	424500	11.812
US71_Cont01	424000	425000	13.854
US71_Cont01	424500	425500	16.963
US71_Cont01	425000	426000	14.246
US71_Cont01	425500	426500	7.49
US71_Cont01	426000	427000	9.298
US71_Cont01	426500	427500	15.705
US71_Cont01	427000	428000	10.487
US71_Cont01	427500	428500	9.761
US71_Cont01	428000	429000	9.313
US71_Cont01	428500	429500	6.663
US71_Cont01	429000	430000	13.818
US71_Cont01	429500	430500	12.394
US71_Cont01	430000	431000	3.995
US71_Cont01	430500	431500	3.047
US71_Cont01	431000	432000	7.687
US71_Cont01	431500	432500	5.801
US71_Cont01	432000	433000	0.832
US71_Cont01	432500	433500	3.018
US71_Cont01	433000	434000	2.886
US71_Cont01	433500	434500	6.64
US71_Cont01	434000	435000	8.404
US71_Cont01	434500	435500	3.875
US71_Cont01	435000	436000	2.714
US71_Cont01	435500	436500	9.677
US71_Cont01	436000	437000	11.317
US71_Cont01	436500	437500	7.331
US71_Cont01	437000	438000	9.632
US71_Cont01	437500	438500	9.474
US71_Cont01	438000	439000	8.433
US71_Cont01	438500	439500	6.53
US71_Cont01	439000	440000	5.024
US71_Cont01	439500	440500	8.212
US71_Cont01	440000	441000	14.845
US71_Cont01	440500	441500	21.704
US71_Cont01	441000	442000	14.059
US71_Cont01	441500	442500	1.547
US71_Cont01	442000	443000	7.661
US71_Cont01	442500	443500	15.221
US71_Cont01	443000	444000	9.799
US71_Cont01	443500	444500	6.55
US71_Cont01	444000	445000	13.395
US71_Cont01	444500	445500	14.036
US71_Cont01	445000	446000	6.208
US71_Cont01	445500	446500	1.772
US71_Cont01	446000	447000	3.736
US71_Cont01	446500	447500	5.94
US71_Cont01	447000	448000	7.726
US71_Cont01	447500	448500	9.695
US71_Cont01	448000	449000	14.071
US71_Cont01	448500	449500	18.564
US71_Cont01	449000	450000	14.436
US71_Cont01	449500	450500	11.826
US71_Cont01	450000	451000	11.144
US71_Cont01	450500	451500	11.662
US71_Cont01	451000	452000	10.91
US71_Cont01	451500	452500	9.495
US71_Cont01	452000	453000	5.943
US71_Cont01	452500	453500	0.877
US71_Cont01	453000	454000	6.112
US71_Cont01	453500	454500	10.044
US71_Cont01	454000	455000	7.775
US71_Cont01	454500	455500	6.003
US71_Cont01	455000	456000	6.671
US71_Cont01	455500	456500	9.015
US71_Cont01	456000	457000	8.439
US71_Cont01	456500	457500	8.89
US71_Cont01	457000	458000	11.038
US71_Cont01	457500	458500	7.496
US71_Cont01	458000	459000	5.628
US71_Cont01	458500	459500	10.438
US71_Cont01	459000	460000	10.236
US71_Cont01	459500	460500	4.208
US71_Cont01	460000	461000	3.609
US71_Cont01	460500	461500	9.827
US71_Cont01	461000	462000	11.474
US71_Cont01	461500	462500	8.535
US71_Cont01	462000	463000	8.231
US71_Cont01	462500	463500	6.304
US71_Cont01	463000	464000	3.909
US71_Cont01	463500	464500	9.432
US71_Cont01	464000	465000	9.636
US71_Cont01	464500	465500	5.1
US71_Cont01	465000	466000	8.715
US71_Cont01	465500	466500	9.087
US71_Cont01	466000	467000	12.197
US71_Cont01	466500	467500	10.012
US71_Cont01	467000	468000	6.71
US71_Cont01	467500	468500	10.028
US71_Cont01	468000	469000	11.807
US71_Cont01	468500	469500	9.221
US71_Cont01	469000	470000	12.234
US71_Cont01	469500	470500	12.914
US71_Cont01	470000	471000	8.446
US71_Cont01	470500	471500	8.383
US71_Cont01	471000	472000	3.879
US71_Cont01	471500	472500	6.728
US71_Cont01	472000	473000	9.716
US71_Cont01	472500	473500	12.941
US71_Cont01	473000	474000	11.501
US71_Cont01	473500	474500	7.34
US71_Cont01	474000	475000	7.5
US71_Cont01	474500	475500	8.633
US71_Cont01	475000	476000	12.894
US71_Cont01	475500	476500	12.404
US71_Cont01	476000	477000	13.678
US71_Cont01	476500	477500	11.7
US71_Cont01	477000	478000	7.188
US71_Cont01	477500	478500	6.69
US71_Cont01	478000	479000	5.861
US71_Cont01	478500	479500	5.993
US71_Cont01	479000	480000	7.761
US71_Cont01	479500	480500	8.053
US71_Cont01	480000	481000	8.031
US71_Cont01	480500	481500	16.194
US71_Cont01	481000	482000	14.429
US71_Cont01	481500	482500	4.06
US71_Cont01	482000	483000	1.436
US71_Cont01	482500	483500	5.088
US71_Cont01	483000	484000	7.635
US71_Cont01	483500	484500	4.71
US71_Cont01	484000	485000	3.957
US71_Cont01	484500	485500	5.955
US71_Cont01	485000	486000	8.396
US71_Cont01	485500	486500	10.798
US71_Cont01	486000	487000	7.198
US71_Cont01	486500	487500	2.567
US71_Cont01	487000	488000	2.815
US71_Cont01	487500	488500	3.991
US71_Cont01	488000	489000	8.447
US71_Cont01	488500	489500	6.678
US71_Cont01	489000	490000	4.138
US71_Cont01	489500	490500	10.945
US71_Cont01	490000	491000	12.09
US71_Cont01	490500	491500	7.002
US71_Cont01	491000	492000	6.244
US71_Cont01	491500	492500	3.939
US71_Cont01	492000	493000	6.997
US71_Cont01	492500	493500	11.096
US71_Cont01	493000	494000	5.158
US71_Cont01	493500	494500	5.989
US71_Cont01	494000	495000	7.322
US71_Cont01	494500	495500	6.024
US71_Cont01	495000	496000	6.064
US71_Cont01	495500	496500	3.163
US71_Cont01	496000	497000	7.236
US71_Cont01	496500	497500	11.462
US71_Cont01	497000	498000	7.145
US71_Cont01	497500	498500	3.311
US71_Cont01	498000	499000	5.923
US71_Cont01	498500	499500	5.786
US71_Cont01	499000	500000	2.182
US71_Cont01	499500	500500	9.206
US71_Cont01	500000	501000	15.301
US71_Cont01	500500	501500	10.148
US71_Cont01	501000	502000	3.391
US71_Cont01	501500	502500	4.888
US71_Cont01	502000	503000	14.142
US71_Cont01	502500	503500	12.421
US71_Cont01	503000	504000	6.328
US71_Cont01	503500	504500	16.305
US71_Cont01	504000	505000	15.92
US71_Cont01	504500	505500	5.268
US71_Cont01	505000	506000	12.958
US71_Cont01	505500	506500	16.93
US71_Cont01	506000	507000	8.94
US71_Cont01	506500	507500	5.752
US71_Cont01	507000	508000	11.705
US71_Cont01	507500	508500	12.632
US71_Cont01	508000	509000	8.217
US71_Cont01	508500	509500	7.404
US71_Cont01	509000	510000	6.03
US71_Cont01	509500	510500	4.956
US71_Cont01	510000	511000	4.712
US71_Cont01	510500	511500	7.542
US71_Cont01	511000	512000	10.088
US71_Cont01	511500	512500	10.097
US71_Cont01	512000	513000	8.037
US71_Cont01	512500	513500	8.237
US71_Cont01	513000	514000	8.65
US71_Cont01	513500	514500	7.353
US71_Cont01	514000	515000	11.243
US71_Cont01	514500	515500	12.241
US71_Cont01	515000	516000	13.122
US71_Cont01	515500	516500	10.714
US71_Cont01	516000	517000	10.031
US71_Cont01	516500	517500	14.974
US71_Cont01	517000	518000	12.362
US71_Cont01	517500	518500	7.373
US71_Cont01	518000	519000	9.09
US71_Cont01	518500	519500	14.193
US71_Cont01	519000	520000	13.85
US71_Cont01	519500	520500	13.334
US71_Cont01	520000	521000	9.241
US71_Cont01	520500	521500	7.411
US71_Cont01	521000	522000	8.952
US71_Cont01	521500	522500	3.827
US71_Cont01	522000	523000	8.869
US71_Cont01	522500	523500	11.494
US71_Cont01	523000	524000	9.687
US71_Cont01	523500	524500	13.138
US71_Cont01	524000	525000	9.073
US71_Cont01	524500	525500	7.071
US71_Cont01	525000	526000	8.505
US71_Cont01	525500	526500	6.152
US71_Cont01	526000	527000	3.881
US71_Cont01	526500	527500	3.596
US71_Cont01	527000	528000	7.868
US71_Cont01	527500	528500	8.237
US71_Cont01	528000	529000	6.739
US71_Cont01	528500	529500	10.04
US71_Cont01	529000	530000	10.426
US71_Cont01	529500	530500	10.473
US71_Cont01	530000	531000	11.944
US71_Cont01	530500	531500	7.152
US71_Cont01	531000	532000	5.81
US71_Cont01	531500	532500	10.37
US71_Cont01	532000	533000	8.901
US71_Cont01	532500	533500	7.813
US71_Cont01	533000	534000	7.912
US71_Cont01	533500	534500	8.214
US71_Cont01	534000	535000	4.273
US71_Cont01	534500	535500	4.122
US71_Cont01	535000	536000	11.169
US71_Cont01	535500	536500	12.136
US71_Cont01	536000	537000	7.785
US71_Cont01	536500	537500	6.777
US71_Cont01	537000	538000	8.135
US71_Cont01	537500	538500	7.74
US71_Cont01	538000	539000	9.936
US71_Cont01	538500	539500	11.04
US71_Cont01	539000	540000	7.852
US71_Cont01	539500	540500	4.164
US71_Cont01	540000	541000	2.925
US71_Cont01	540500	541500	8.186
US71_Cont01	541000	542000	15.792
US71_Cont01	541500	542500	18.248
US71_Cont01	542000	543000	9.784
US71_Cont01	542500	543500	6.359
US71_Cont01	543000	544000	8.344
US71_Cont01	543500	544500	11.154
US71_Cont01	544000	545000	11.437
US71_Cont01	544500	545500	10.422
US71_Cont01	545000	546000	9.924
US71_Cont01	545500	546500	6.794
US71_Cont01	546000	547000	8.596
US71_Cont01	546500	547500	7.054
US71_Cont01	547000	548000	10.656
US71_Cont01	547500	548500	13.098
US71_Cont01	548000	549000	15.929
US71_Cont01	548500	549500	18.091
US71_Cont01	549000	550000	13.776
US71_Cont01	549500	550500	10.036
US71_Cont01	550000	551000	7.219
US71_Cont01	550500	551500	6.681
US71_Cont01	551000	552000	12.411
US71_Cont01	551500	552500	16.267
US71_Cont01	552000	553000	9.265
US71_Cont01	552500	553500	5.552
US71_Cont01	553000	554000	5.886
US71_Cont01	553500	554500	12.771
US71_Cont01	554000	555000	19.287
US71_Cont01	554500	555500	17.766
US71_Cont01	555000	556000	11.213
US71_Cont01	555500	556500	4.646
US71_Cont01	556000	557000	6.171
US71_Cont01	556500	557500	16.947
US71_Cont01	557000	558000	18.615
US71_Cont01	557500	558500	8.655
US71_Cont01	558000	559000	12.542
US71_Cont01	558500	559500	17.895
US71_Cont01	559000	560000	11.015
US71_Cont01	559500	560500	7.191
US71_Cont01	560000	561000	10.641
US71_Cont01	560500	561500	10.502
US71_Cont01	561000	562000	7.983
US71_Cont01	561500	562500	5.289
US71_Cont01	562000	563000	5.911
US71_Cont01	562500	563500	12.626
US71_Cont01	563000	564000	17.919
US71_Cont01	563500	564500	13.173
US71_Cont01	564000	565000	4.313
US71_Cont01	564500	565500	3.235
US71_Cont01	565000	566000	4.191
US71_Cont01	565500	566500	10.159
US71_Cont01	566000	567000	13.397
US71_Cont01	566500	567500	12.285
US71_Cont01	567000	568000	8.924
US71_Cont01	567500	568500	5.185
US71_Cont01	568000	569000	5.242
US71_Cont01	568500	569500	3.546
US71_Cont01	569000	570000	6.994
US71_Cont01	569500	570500	8.743
US71_Cont01	570000	571000	8.741
US71_Cont01	570500	571500	12.925
US71_Cont01	571000	572000	12.138
US71_Cont01	571500	572500	10.562
US71_Cont01	572000	573000	10.119
US71_Cont01	572500	573500	7.655
US71_Cont01	573000	574000	6.946
US71_Cont01	573500	574500	8.71
US71_Cont01	574000	575000	8.738
US71_Cont01	574500	575500	3.694
US71_Cont01	575000	576000	1.924
US71_Cont01	575500	576500	5.757
US71_Cont01	576000	577000	8.593
US71_Cont01	576500	577500	7.473
US71_Cont01	577000	578000	6.466
US71_Cont01	577500	578500	7.678
US71_Cont01	578000	579000	7.673
US71_Cont01	578500	579500	5.174
US71_Cont01	579000	580000	4.832
US71_Cont01	579500	580500	11.138
US71_Cont01	580000	581000	9.604
US71_Cont01	580500	581500	7.595
US71_Cont01	581000	582000	6.499
US71_Cont01	581500	582500	9.295
US71_Cont01	582000	583000	10.481
US71_Cont01	582500	583500	2.888
US71_Cont01	583000	584000	3.662
US71_Cont01	583500	584500	6.464
US71_Cont01	584000	585000	11.638
US71_Cont01	584500	585500	11.354
US71_Cont01	585000	586000	9.438
US71_Cont01	585500	586500	8.856
US71_Cont01	586000	587000	4.961
US71_Cont01	586500	587500	6.721
US71_Cont01	587000	588000	7.551
US71_Cont01	587500	588500	5.836
US71_Cont01	588000	589000	10.313
US71_Cont01	588500	589500	12.059
US71_Cont01	589000	590000	10.951
US71_Cont01	589500	590500	7.865
US71_Cont01	590000	591000	1.921
US71_Cont01	590500	591500	2.756
US71_Cont01	591000	592000	8.217
US71_Cont01	591500	592500	7.419
US71_Cont01	592000	593000	16.045
US71_Cont01	592500	593500	17.664
US71_Cont01	593000	594000	9.597
US71_Cont01	593500	594500	6.955
US71_Cont01	594000	595000	6.136
US71_Cont01	594500	595500	8.083
US71_Cont01	595000	596000	9.547
US71_Cont01	595500	596500	11.254
US71_Cont01	596000	597000	5.301
US71_Cont01	596500	597500	4.289
US71_Cont01	597000	598000	4.348
US71_Cont01	597500	598500	9.626
US71_Cont01	598000	599000	17.242
US71_Cont01	598500	599500	11.173
US71_Cont01	599000	600000	5.255
US71_Cont01	599500	600500	2.776
US71_Cont01	600000	601000	9.112
US71_Cont01	600500	601500	13.603
US71_Cont01	601000	602000	13.571
US71_Cont01	601500	602500	14.887
US71_Cont01	602000	603000	10.8
US71_Cont01	602500	603500	10.188
US71_Cont01	603000	604000	16.128
US71_Cont01	603500	604500	15.525
US71_Cont01	604000	605000	6.493
US71_Cont01	604500	605500	15.925
US71_Cont01	605000	606000	19.076
US71_Cont01	605500	606500	7.31
US71_Cont01	606000	607000	3.365
US71_Cont01	606500	607500	8.595
US71_Cont01	607000	608000	15.035
US71_Cont01	607500	608500	13.063
US71_Cont01	608000	609000	6.782
US71_Cont01	608500	609500	10.315
US71_Cont01	609000	610000	14.152
US71_Cont01	609500	610500	9.073
US71_Cont01	610000	611000	9.275
US71_Cont01	610500	611500	8.257
US71_Cont01	611000	612000	9.797
US71_Cont01	611500	612500	11.7
US71_Cont01	612000	613000	11.982
US71_Cont01	612500	613500	11.915
US71_Cont01	613000	614000	10.08
US71_Cont01	613500	614500	11.018
US71_Cont01	614000	615000	9.263
US71_Cont01	614500	615500	6.898
US71_Cont01	615000	616000	8.853
US71_Cont01	615500	616500	11.564
US71_Cont01	616000	617000	8.465
US71_Cont01	616500	617500	9.719
US71_Cont01	617000	618000	10.004
US71_Cont01	617500	618500	11.177
US71_Cont01	618000	619000	10.493
US71_Cont01	618500	619500	10.971
US71_Cont01	619000	620000	20.551
US71_Cont01	619500	620500	20.775
US71_Cont01	620000	621000	14.486
US71_Cont01	620500	621500	9.519
US71_Cont01	621000	622000	13.067
US71_Cont01	621500	622500	10.605
US71_Cont01	622000	623000	4.329
US71_Cont01	622500	623500	6.763
US71_Cont01	623000	624000	5.74
US71_Cont01	623500	624500	7.271
US71_Cont01	624000	625000	12.741
US71_Cont01	624500	625500	7.748
US71_Cont01	625000	626000	9.472
US71_Cont01	625500	626500	11.986
US71_Cont01	626000	627000	7.82
US71_Cont01	626500	627500	6.61
US71_Cont01	627000	628000	7.349
US71_Cont01	627500	628500	11.588
US71_Cont01	628000	629000	11.473
US71_Cont01	628500	629500	5.739
US71_Cont01	629000	630000	5.871
US71_Cont01	629500	630500	12.763
US71_Cont01	630000	631000	9.43
US71_Cont01	630500	631500	6.078
US71_Cont01	631000	632000	18.671
US71_Cont01	631500	632500	15.702
US71_Cont01	632000	633000	4.139
US71_Cont01	632500	633500	7.508
US71_Cont01	633000	634000	6.565
US71_Cont01	633500	634500	3.277
US71_Cont01	634000	635000	7.963
US71_Cont01	634500	635500	12.808
US71_Cont01	635000	636000	14.098
US71_Cont01	635500	636500	8.623
US71_Cont01	636000	637000	3.577
US71_Cont01	636500	637500	5.359
US71_Cont01	637000	638000	9.505
US71_Cont01	637500	638500	12.797
US71_Cont01	638000	639000	9.566
US71_Cont01	638500	639500	16.124
US71_Cont01	639000	640000	24.018
US71_Cont01	639500	640500	19.912
US71_Cont01	640000	641000	9.667
US71_Cont01	640500	641500	1.688
US71_Cont01	641000	642000	11.052
US71_Cont01	641500	642500	15.558
US71_Cont01	642000	643000	8.771
US71_Cont01	642500	643500	6.714
US71_Cont01	643000	644000	10.676
US71_Cont01	643500	644500	13.113
US71_Cont01	644000	645000	7.17
US71_Cont01	644500	645500	6.908
US71_Cont01	645000	646000	11.329
US71_Cont01	645500	646500	11.501
US71_Cont01	646000	647000	10.436
US71_Cont01	646500	647500	8.566
US71_Cont01	647000	648000	13.572
US71_Cont01	647500	648500	20.532
US71_Cont01	648000	649000	17.755
US71_Cont01	648500	649500	12.252
US71_Cont01	649000	650000	6.811
US71_Cont01	649500	650500	3.441
US71_Cont01	650000	651000	4.894
US71_Cont01	650500	651500	14.625
US71_Cont01	651000	652000	14.7
US71_Cont01	651500	652500	11.37
US71_Cont01	652000	653000	17.812
US71_Cont01	652500	653500	13.07
US71_Cont01	653000	654000	9.125
US71_Cont01	653500	654500	10.418
US71_Cont01	654000	655000	7.556
US71_Cont01	654500	655500	4.601
US71_Cont01	655000	656000	6.137
US71_Cont01	655500	656500	6.609
US71_Cont01	656000	657000	4.743
US71_Cont01	656500	657500	9.407
US71_Cont01	657000	658000	12.7
US71_Cont01	657500	658500	7.577
US71_Cont01	658000	659000	5.87
US71_Cont01	658500	659500	9.584
US71_Cont01	659000	660000	12.882
US71_Cont01	659500	660500	10.704
US71_Cont01	660000	661000	5.819
US71_Cont01	660500	661500	8.418
US71_Cont01	661000	662000	15.957
US71_Cont01	661500	662500	21.029
US71_Cont01	662000	663000	18.547
US71_Cont01	662500	663500	8.753
US71_Cont01	663000	664000	7.558
US71_Cont01	663500	664500	13.027
US71_Cont01	664000	665000	9.515
US71_Cont01	664500	665500	9.291
US71_Cont01	665000	666000	11.383
US71_Cont01	665500	666500	8.689
US71_Cont01	666000	667000	4.138
US71_Cont01	666500	667500	7.107
US71_Cont01	667000	668000	11.819
US71_Cont01	667500	668500	9.796
US71_Cont01	668000	669000	14.698
US71_Cont01	668500	669500	18.407
US71_Cont01	669000	670000	8.338
US71_Cont01	669500	670500	4.401
US71_Cont01	670000	671000	6.266
US71_Cont01	670500	671500	13.777
US71_Cont01	671000	672000	19.077
US71_Cont01	671500	672500	8.238
US71_Cont01	672000	673000	2.225
US71_Cont01	672500	673500	4.427
US71_Cont01	673000	674000	6.192
US71_Cont01	673500	674500	4.338
US71_Cont01	674000	675000	2.955
US71_Cont01	674500	675500	14.25
US71_Cont01	675000	676000	16.892
US71_Cont01	675500	676500	5.663
US71_Cont01	676000	677000	3.34
US71_Cont01	676500	677500	4.027
US71_Cont01	677000	678000	4.453
US71_Cont01	677500	678500	7.83
US71_Cont01	678000	679000	7.103
US71_Cont01	678500	679500	4.901
US71_Cont01	679000	680000	3.855
US71_Cont01	679500	680500	1.392
US71_Cont01	680000	681000	10.4
US71_Cont01	680500	681500	13.02
US71_Cont01	681000	682000	6.369
US71_Cont01	681500	682500	8.937
US71_Cont01	682000	683000	11.962
US71_Cont01	682500	683500	11.588
US71_Cont01	683000	684000	9.526
US71_Cont01	683500	684500	8.722
US71_Cont01	684000	685000	7.369
US71_Cont01	684500	685500	6.547
US71_Cont01	685000	686000	4.595
US71_Cont01	685500	686500	4.362
US71_Cont01	686000	687000	8.336
US71_Cont01	686500	687500	14.885
US71_Cont01	687000	688000	16.622
US71_Cont01	687500	688500	12.386
US71_Cont01	688000	689000	9.055
US71_Cont01	688500	689500	6.799
US71_Cont01	689000	690000	9.177
US71_Cont01	689500	690500	9.451
US71_Cont01	690000	691000	5.855
US71_Cont01	690500	691500	10.52
US71_Cont01	691000	692000	10.111
US71_Cont01	691500	692500	5.467
US71_Cont01	692000	693000	6.767
US71_Cont01	692500	693500	4.197
US71_Cont01	693000	694000	3.672
US71_Cont01	693500	694500	5.197
US71_Cont01	694000	695000	8.603
US71_Cont01	694500	695500	16.421
US71_Cont01	695000	696000	14.484
US71_Cont01	695500	696500	10.334
US71_Cont01	696000	697000	7.455
US71_Cont01	696500	697500	2.281
US71_Cont01	697000	698000	4.429
US71_Cont01	697500	698500	14.766
US71_Cont01	698000	699000	17.783
US71_Cont01	698500	699500	8.04
US71_Cont01	699000	700000	3.966
US71_Cont01	699500	700500	4.176
US71_Cont01	700000	701000	11.462
US71_Cont01	700500	701500	9.693
US71_Cont01	701000	702000	5.424
US71_Cont01	701500	702500	12.459
US71_Cont01	702000	703000	13.89
US71_Cont01	702500	703500	10.118
US71_Cont01	703000	704000	6.424
US71_Cont01	703500	704500	7.624
US71_Cont01	704000	705000	7.497
US71_Cont01	704500	705500	10.527
US71_Cont01	705000	706000	10.942
US71_Cont01	705500	706500	9.428
US71_Cont01	706000	707000	11.509
US71_Cont01	706500	707500	9.835
US71_Cont01	707000	708000	14.718
US71_Cont01	707500	708500	23.034
US71_Cont01	708000	709000	27.179
US71_Cont01	708500	709500	22.177
US71_Cont01	709000	710000	12.578
US71_Cont01	709500	710500	10.293
US71_Cont01	710000	711000	5.686
US71_Cont01	710500	711500	2.425
US71_Cont01	711000	712000	6.967
US71_Cont01	711500	712500	5.933
US71_Cont01	712000	713000	2.808
US71_Cont01	712500	713500	7.919
US71_Cont01	713000	714000	15.39
US71_Cont01	713500	714500	15.619
US71_Cont01	714000	715000	9.663
US71_Cont01	714500	715500	6.224
US71_Cont01	715000	716000	6.649
US71_Cont01	715500	716500	7.201
US71_Cont01	716000	717000	6.551
US71_Cont01	716500	717500	8.231
US71_Cont01	717000	718000	12.636
US71_Cont01	717500	718500	11.504
US71_Cont01	718000	719000	4.85
US71_Cont01	718500	719500	6.748
US71_Cont01	719000	720000	18.825
US71_Cont01	719500	720500	16.361
US71_Cont01	720000	721000	6.904
US71_Cont01	720500	721500	5.078
US71_Cont01	721000	722000	11.04
US71_Cont01	721500	722500	15.426
US71_Cont01	722000	723000	8.502
US71_Cont01	722500	723500	9.461
US71_Cont01	723000	724000	13.498
US71_Cont01	723500	724500	12.958
US71_Cont01	724000	725000	10.517
US71_Cont01	724500	725500	10.618
US71_Cont01	725000	726000	12.22
US71_Cont01	725500	726500	9.067
US71_Cont01	726000	727000	9.079
US71_Cont01	726500	727500	8.449
US71_Cont01	727000	728000	7.613
US71_Cont01	727500	728500	4.83
US71_Cont01	728000	729000	5.043
US71_Cont01	728500	729500	8.834
US71_Cont01	729000	730000	6.815
US71_Cont01	729500	730500	9.971
US71_Cont01	730000	731000	12.479
US71_Cont01	730500	731500	9.206
US71_Cont01	731000	732000	8.018
US71_Cont01	731500	732500	9.985
US71_Cont01	732000	733000	12.165
US71_Cont01	732500	733500	14.745
US71_Cont01	733000	734000	9.705
US71_Cont01	733500	734500	6.443
US71_Cont01	734000	735000	11.161
US71_Cont01	734500	735500	16.53
US71_Cont01	735000	736000	12.131
US71_Cont01	735500	736500	5.534
US71_Cont01	736000	737000	5.417
US71_Cont01	736500	737500	2.549
US71_Cont01	737000	738000	8.858
US71_Cont01	737500	738500	18.534
US71_Cont01	738000	739000	16.136
US71_Cont01	738500	739500	9.203
US71_Cont01	739000	740000	9.671
US71_Cont01	739500	740500	8.416
US71_Cont01	740000	741000	5.164
US71_Cont01	740500	741500	8.724
US71_Cont01	741000	742000	9.647
US71_Cont01	741500	742500	11.942
US71_Cont01	742000	743000	23.205
US71_Cont01	742500	743500	20.58
US71_Cont01	743000	744000	9.235
US71_Cont01	743500	744500	4.273
US71_Cont01	744000	745000	2.56
US71_Cont01	744500	745500	3.632
US71_Cont01	745000	746000	6.329
US71_Cont01	745500	746500	8.686
US71_Cont01	746000	747000	5.275
US71_Cont01	746500	747500	5.235
US71_Cont01	747000	748000	10.809
US71_Cont01	747500	748500	10.84
US71_Cont01	748000	749000	12.579
US71_Cont01	748500	749500	11.805
US71_Cont01	749000	750000	7.897
US71_Cont01	749500	750500	14.904
US71_Cont01	750000	751000	22.333
US71_Cont01	750500	751500	13.81
US71_Cont01	751000	752000	4.607
US71_Cont01	751500	752500	7.432
US71_Cont01	752000	753000	17.86
US71_Cont01	752500	753500	20.977
US71_Cont01	753000	754000	17.103
US71_Cont01	753500	754500	15.375
US71_Cont01	754000	755000	11.027
US71_Cont01	754500	755500	10.933
US71_Cont01	755000	756000	13.657
US71_Cont01	755500	756500	11.398
US71_Cont01	756000	757000	9.955
US71_Cont01	756500	757500	10.134
US71_Cont01	757000	758000	9.242
US71_Cont01	757500	758500	13.047
US71_Cont01	758000	759000	14.999
US71_Cont01	758500	759500	12.028
US71_Cont01	759000	760000	6.821
US71_Cont01	759500	760500	6.412
US71_Cont01	760000	761000	8.971
US71_Cont01	760500	761500	8.456
US71_Cont01	761000	762000	4.367
US71_Cont01	761500	762500	1.271
US71_Cont01	762000	763000	1.739
US71_Cont01	762500	763500	3.895
US71_Cont01	763000	764000	2.885
US71_Cont01	763500	764500	3.117
US71_Cont01	764000	765000	8.554
US71_Cont01	764500	765500	13.351
US71_Cont01	765000	766000	11.699
US71_Cont01	765500	766500	6.762
US71_Cont01	766000	767000	4.623
US71_Cont01	766500	767500	3.713
US71_Cont01	767000	768000	6.948
US71_Cont01	767500	768500	5.825
US71_Cont01	768000	769000	5.667
US71_Cont01	768500	769500	25.935
US71_Cont01	769000	770000	22.22
US71_Cont01	769500	770500	8.514
US71_Cont01	770000	771000	12.729
US71_Cont01	770500	771500	7.226
US71_Cont01	771000	772000	4.538
US71_Cont01	771500	772500	5.301
US71_Cont01	772000	773000	9.352
US71_Cont01	772500	773500	10.26
US71_Cont01	773000	774000	4.867
US71_Cont01	773500	774500	3.467
US71_Cont01	774000	775000	8.058
US71_Cont01	774500	775500	11.87
US71_Cont01	775000	776000	8.747
US71_Cont01	775500	776500	9.638
US71_Cont01	776000	777000	11.58
US71_Cont01	776500	777500	7.316
US71_Cont01	777000	778000	4.517
US71_Cont01	777500	778500	6.165
US71_Cont01	778000	779000	7.29
US71_Cont01	778500	779500	5.683
US71_Cont01	779000	780000	10.015
US71_Cont01	779500	780500	11.688
US71_Cont01	780000	781000	7.162
US71_Cont01	780500	781500	8.571
US71_Cont01	781000	782000	9.911
US71_Cont01	781500	782500	15.125
US71_Cont01	782000	783000	13.564
US71_Cont01	782500	783500	10.022
US71_Cont01	783000	784000	11.161
US71_Cont01	783500	784500	9.935
US71_Cont01	784000	785000	15.8
US71_Cont01	784500	785500	23.036
US71_Cont01	785000	786000	21.304
US71_Cont01	785500	786500	12.41
US71_Cont01	786000	787000	7.657
US71_Cont01	786500	787500	8.777
US71_Cont01	787000	788000	16.068
US71_Cont01	787500	788500	22.504
US71_Cont01	788000	789000	12.907
US71_Cont01	788500	789500	2.328
US71_Cont01	789000	790000	6.43
US71_Cont01	789500	790500	13.989
US71_Cont01	790000	791000	12.9
US71_Cont01	790500	791500	4.724
US71_Cont01	791000	792000	4.396
US71_Cont01	791500	792500	8.481
US71_Cont01	792000	793000	7.828
US71_Cont01	792500	793500	8.178
US71_Cont01	793000	794000	13.292
US71_Cont01	793500	794500	10.17
US71_Cont01	794000	795000	6.629
US71_Cont01	794500	795500	8.034
US71_Cont01	795000	796000	7.878
US71_Cont01	795500	796500	5.887
US71_Cont01	796000	797000	6.691
US71_Cont01	796500	797500	6.568
US71_Cont01	797000	798000	8.878
US71_Cont01	797500	798500	13.701
US71_Cont01	798000	799000	12.295
US71_Cont01	798500	799500	9.909
US71_Cont01	799000	800000	15.889
US71_Cont01	799500	800500	23.886
US71_Cont01	800000	801000	15.633
US71_Cont01	800500	801500	14.757
US71_Cont01	801000	802000	16.835
US71_Cont01	801500	802500	9.563
US71_Cont01	802000	803000	3.926
US71_Cont01	802500	803500	2.807
US71_Cont01	803000	804000	3.746
US71_Cont01	803500	804500	8.575
US71_Cont01	804000	805000	11.716
US71_Cont01	804500	805500	4.251
US71_Cont01	805000	806000	5.176
US71_Cont01	805500	806500	6.036
US71_Cont01	806000	807000	1.045
US71_Cont01	806500	807500	0.066
US71_Cont01	807000	808000	0.714
US71_Cont01	807500	808500	1.38
US71_Cont01	808000	809000	0.804
US71_Cont01	808500	809500	0.413
US71_Cont01	809000	810000	2.183
US71_Cont01	809500	810500	3.404
US71_Cont01	810000	811000	1.55
US71_Cont01	810500	811500	0.287
US71_Cont01	811000	812000	0.67
US71_Cont01	811500	812500	3.278
US71_Cont01	812000	813000	6.857
US71_Cont01	812500	813500	6.13
US71_Cont01	813000	814000	2.834
US71_Cont01	813500	814500	3.462
US71_Cont01	814000	815000	2.895
US71_Cont01	814500	815500	0.153
US71_Cont01	815000	816000	0
US71_Cont01	815500	816500	0
US71_Cont01	816000	817000	1.856
US71_Cont01	816500	817500	3.271
US71_Cont01	817000	818000	1.802
US71_Cont01	817500	818500	1.628
US71_Cont01	818000	819000	8.73
US71_Cont01	818500	819500	8.81
US71_Cont01	819000	820000	3.211
US71_Cont01	819500	820500	4.459
US71_Cont01	820000	821000	2.569
US71_Cont01	820500	821500	4.608
US71_Cont01	821000	822000	7.43
US71_Cont01	821500	822500	2.822
US71_Cont01	822000	823000	0
US71_Cont01	822500	823500	1.516
US71_Cont01	823000	824000	1.516
US71_Cont01	823500	824500	0
US71_Cont01	824000	825000	0
US71_Cont01	824500	825500	0
US71_Cont01	825000	826000	0.086
US71_Cont01	825500	826500	0.086
US71_Cont01	826000	827000	3.424
US71_Cont01	826500	827500	4.144
US71_Cont01	827000	828000	4.328
US71_Cont01	827500	828500	4.809
US71_Cont01	828000	829000	6.564
US71_Cont01	828500	829500	9.945
US71_Cont01	829000	830000	5.472
US71_Cont01	829500	830500	12.693
US71_Cont01	830000	831000	15.189
US71_Cont01	830500	831500	4.328
US71_Cont01	831000	832000	2.659
US71_Cont01	831500	832500	2.069
US71_Cont01	832000	833000	7.799
US71_Cont01	832500	833500	13.704
US71_Cont01	833000	834000	8.898
US71_Cont01	833500	834500	7.57
US71_Cont01	834000	835000	8.364
US71_Cont01	834500	835500	6.095
US71_Cont01	835000	836000	6.113
US71_Cont01	835500	836500	6.472
US71_Cont01	836000	837000	6.227
US71_Cont01	836500	837500	11.2
US71_Cont01	837000	838000	11.903
US71_Cont01	837500	838500	4.874
US71_Cont01	838000	839000	5.73
US71_Cont01	838500	839500	9.898
US71_Cont01	839000	840000	8.685
US71_Cont01	839500	840500	4.57
US71_Cont01	840000	841000	2.31
US71_Cont01	840500	841500	5.618
US71_Cont01	841000	842000	6.222
US71_Cont01	841500	842500	5.04
US71_Cont01	842000	843000	5.669
US71_Cont01	842500	843500	7.759
US71_Cont01	843000	844000	8.069
US71_Cont01	843500	844500	7.984
US71_Cont01	844000	845000	5.807
US71_Cont01	844500	845500	4.464
US71_Cont01	845000	846000	7.756
US71_Cont01	845500	846500	6.992
US71_Cont01	846000	847000	4.825
US71_Cont01	846500	847500	7.121
US71_Cont01	847000	848000	5.852
US71_Cont01	847500	848500	4.633
US71_Cont01	848000	849000	5.776
US71_Cont01	848500	849500	4.898
US71_Cont01	849000	850000	4.135
US71_Cont01	849500	850500	1.201
US71_Cont01	850000	851000	1.261
US71_Cont01	850500	851500	1.707
US71_Cont01	851000	852000	3.804
US71_Cont01	851500	852500	4.487
US71_Cont01	852000	853000	1.434
US71_Cont01	852500	853500	1.249
US71_Cont01	853000	854000	4.711
US71_Cont01	853500	854500	5.085
US71_Cont01	854000	855000	2.015
US71_Cont01	854500	855500	1.267
US71_Cont01	855000	856000	1.287
US71_Cont01	855500	856500	8.407
US71_Cont01	856000	857000	10.866
US71_Cont01	856500	857500	9.575
US71_Cont01	857000	858000	13.927
US71_Cont01	857500	858500	13.263
US71_Cont01	858000	859000	9.794
US71_Cont01	858500	859500	8.443
US71_Cont01	859000	860000	6.648
US71_Cont01	859500	860500	5.012
US71_Cont01	860000	861000	6.789
US71_Cont01	860500	861500	5.118
US71_Cont01	861000	862000	4.105
US71_Cont01	861500	862500	4.035
US71_Cont01	862000	863000	7.919
US71_Cont01	862500	863500	10.839
US71_Cont01	863000	864000	5.61
US71_Cont01	863500	864500	5.602
US71_Cont01	864000	865000	6.195
US71_Cont01	864500	865500	6.208
US71_Cont01	865000	866000	9.002
US71_Cont01	865500	866500	9.41
US71_Cont01	866000	867000	9.423
US71_Cont01	866500	867500	5.726
US71_Cont01	867000	868000	4.038
US71_Cont01	867500	868500	6.164
US71_Cont01	868000	869000	6.054
US71_Cont01	868500	869500	6.915
US71_Cont01	869000	870000	5.223
US71_Cont01	869500	870500	7.726
US71_Cont01	870000	871000	10.569
US71_Cont01	870500	871500	14.113
US71_Cont01	871000	872000	17.21
US71_Cont01	871500	872500	16.204
US71_Cont01	872000	873000	16.077
US71_Cont01	872500	873500	13.525
US71_Cont01	873000	874000	8.618
US71_Cont01	873500	874500	4.793
US71_Cont01	874000	875000	2.995
US71_Cont01	874500	875500	6.033
US71_Cont01	875000	876000	8.123
US71_Cont01	875500	876500	4.554
US71_Cont01	876000	877000	9.91
US71_Cont01	876500	877500	17.113
US71_Cont01	877000	878000	13.667
US71_Cont01	877500	878500	16.418
US71_Cont01	878000	879000	16.095
US71_Cont01	878500	879500	11.827
US71_Cont01	879000	880000	11.662
US71_Cont01	879500	880500	9.035
US71_Cont01	880000	881000	11.677
US71_Cont01	880500	881500	7.607
US71_Cont01	881000	882000	4.273
US71_Cont01	881500	882500	7.967
US71_Cont01	882000	883000	9.44
US71_Cont01	882500	883500	11.685
US71_Cont01	883000	884000	11.194
US71_Cont01	883500	884500	8.568
US71_Cont01	884000	885000	7.012
US71_Cont01	884500	885500	7.126
US71_Cont01	885000	886000	9.084
US71_Cont01	885500	886500	5.177
US71_Cont01	886000	887000	7.569
US71_Cont01	886500	887500	14.39
US71_Cont01	887000	888000	11.546
US71_Cont01	887500	888500	9.979
US71_Cont01	888000	889000	8.841
US71_Cont01	888500	889500	8.144
US71_Cont01	889000	890000	9.394
US71_Cont01	889500	890500	12.367
US71_Cont01	890000	891000	15.38
US71_Cont01	890500	891500	12.47
US71_Cont01	891000	892000	8.023
US71_Cont01	891500	892500	5.699
US71_Cont01	892000	893000	6.788
US71_Cont01	892500	893500	9.243
US71_Cont01	893000	894000	10.442
US71_Cont01	893500	894500	6.885
US71_Cont01	894000	895000	2.075
US71_Cont01	894500	895500	1.666
US71_Cont01	895000	896000	14.402
US71_Cont01	895500	896500	20.826
US71_Cont01	896000	897000	10.052
US71_Cont01	896500	897500	8.537
US71_Cont01	897000	898000	15.582
US71_Cont01	897500	898500	22.939
US71_Cont01	898000	899000	17.022
US71_Cont01	898500	899500	8.645
US71_Cont01	899000	900000	20.06
US71_Cont01	899500	900500	16.919
US71_Cont01	900000	901000	11.288
US71_Cont01	900500	901500	23.927
US71_Cont01	901000	902000	18.356
US71_Cont01	901500	902500	5.606
US71_Cont01	902000	903000	8.893
US71_Cont01	902500	903500	7.201
US71_Cont01	903000	904000	2.573
US71_Cont01	903500	904500	9.371
US71_Cont01	904000	905000	8.528
US71_Cont01	904500	905500	3.543
US71_Cont01	905000	906000	7.489
US71_Cont01	905500	906500	8.486
US71_Cont01	906000	907000	10.82
US71_Cont01	906500	907500	12.675
US71_Cont01	907000	908000	12.614
US71_Cont01	907500	908500	8.768
US71_Cont01	908000	909000	7.853
US71_Cont01	908500	909500	9.655
US71_Cont01	909000	910000	6.801
US71_Cont01	909500	910500	5.949
US71_Cont01	910000	911000	8.125
US71_Cont01	910500	911500	14.326
US71_Cont01	911000	912000	11.317
US71_Cont01	911500	912500	8.214
US71_Cont01	912000	913000	6.154
US71_Cont01	912500	913500	1.676
US71_Cont01	913000	914000	0.696
US71_Cont01	913500	914500	0
US71_Cont01	914000	915000	0
US71_Cont01	914500	915500	0
US71_Cont01	915000	916000	7.106
US71_Cont01	915500	916500	15.13
US71_Cont01	916000	917000	8.024
US71_Cont01	916500	917500	0.21
US71_Cont01	917000	918000	0.821
US71_Cont01	917500	918500	0.611
US71_Cont01	918000	919000	0
US71_Cont01	918500	919500	3.008
US71_Cont01	919000	920000	4.526
US71_Cont01	919500	920500	1.518
US71_Cont01	920000	921000	1.931
US71_Cont01	920500	921500	1.931
US71_Cont01	921000	922000	0
US71_Cont01	921500	922500	0
US71_Cont01	922000	923000	0
US71_Cont01	922500	923500	0
US71_Cont01	923000	924000	0
US71_Cont01	923500	924500	0
US71_Cont01	924000	925000	0.552
US71_Cont01	924500	925500	13.365
US71_Cont01	925000	926000	12.813
US71_Cont01	925500	926500	0
US71_Cont01	926000	927000	0
US71_Cont01	926500	927500	0
US71_Cont01	927000	928000	0.137
US71_Cont01	927500	928500	0.684
US71_Cont01	928000	929000	0.547
US71_Cont01	928500	929500	0
US71_Cont01	929000	930000	0
US71_Cont01	929500	930500	0
US71_Cont01	930000	931000	0
US71_Cont01	930500	931500	0
US71_Cont01	931000	932000	0
US71_Cont01	931500	932500	0
US71_Cont01	932000	933000	0
US71_Cont01	932500	933500	0
US71_Cont01	933000	934000	0.641
US71_Cont01	933500	934500	0.84
US71_Cont01	934000	935000	0.199
US71_Cont01	934500	935500	0.137
US71_Cont01	935000	936000	0.275
US71_Cont01	935500	936500	3.166
US71_Cont01	936000	937000	9.451
US71_Cont01	936500	937500	6.981
US71_Cont01	937000	938000	1.525
US71_Cont01	937500	938500	4.031
US71_Cont01	938000	939000	8.409
US71_Cont01	938500	939500	6.365
US71_Cont01	939000	940000	5.499
US71_Cont01	939500	940500	8.464
US71_Cont01	940000	941000	4.168
US71_Cont01	940500	941500	2.633
US71_Cont01	941000	942000	4.375
US71_Cont01	941500	942500	6.186
US71_Cont01	942000	943000	7.304
US71_Cont01	942500	943500	5.037
US71_Cont01	943000	944000	5.979
US71_Cont01	943500	944500	14.178
US71_Cont01	944000	945000	15.972
US71_Cont01	944500	945500	8.35
US71_Cont01	945000	946000	6.899
US71_Cont01	945500	946500	11.422
US71_Cont01	946000	947000	10.008
US71_Cont01	946500	947500	2.914
US71_Cont01	947000	948000	3.755
US71_Cont01	947500	948500	11.39
US71_Cont01	948000	949000	14.61
US71_Cont01	948500	949500	10.582
US71_Cont01	949000	950000	6.845
US71_Cont01	949500	950500	8.857
US71_Cont01	950000	951000	8.931
US71_Cont01	950500	951500	6.397
US71_Cont01	951000	952000	4.904
US71_Cont01	951500	952500	7.153
US71_Cont01	952000	953000	19.014
US71_Cont01	952500	953500	16.594
US71_Cont01	953000	954000	11.68
US71_Cont01	953500	954500	10.886
US71_Cont01	954000	955000	11.49
US71_Cont01	954500	955500	12.103
US71_Cont01	955000	956000	9.248
US71_Cont01	955500	956500	9.699
US71_Cont01	956000	957000	3.977
US71_Cont01	956500	957500	0.793
US71_Cont01	957000	958000	0.362
US71_Cont01	957500	958500	0.822
US71_Cont01	958000	959000	0.46
US71_Cont01	958500	959500	0.555
US71_Cont01	959000	960000	0.688
US71_Cont01	959500	960500	0.133
US71_Cont01	960000	961000	0
US71_Cont01	960500	961500	0
US71_Cont01	961000	962000	0.408
US71_Cont01	961500	962500	0.408
US71_Cont01	962000	963000	0
US71_Cont01	962500	963500	0
US71_Cont01	963000	964000	0
US71_Cont01	963500	964500	0
US71_Cont01	964000	965000	0
US71_Cont01	964500	965500	0
US71_Cont01	965000	966000	4.35
US71_Cont01	965500	966500	7.08
US71_Cont01	966000	967000	4.324
US71_Cont01	966500	967500	4.615
US71_Cont01	967000	968000	3.663
US71_Cont01	967500	968500	1.384
US71_Cont01	968000	969000	0.742
US71_Cont01	968500	969500	1.707
US71_Cont01	969000	970000	3.158
US71_Cont01	969500	970500	9.804
US71_Cont01	970000	971000	11.517
US71_Cont01	970500	971500	3.344
US71_Cont01	971000	972000	0.449
US71_Cont01	971500	972500	1.023
US71_Cont01	972000	973000	3.745
US71_Cont01	972500	973500	3.552
US71_Cont01	973000	974000	4.451
US71_Cont01	973500	974500	5.976
US71_Cont01	974000	975000	5.348
US71_Cont01	974500	975500	7.173
US71_Cont01	975000	976000	5.202
US71_Cont01	975500	976500	2.154
US71_Cont01	976000	977000	1.251
US71_Cont01	976500	977500	1.691
US71_Cont01	977000	978000	2.506
US71_Cont01	977500	978500	1.386
US71_Cont01	978000	979000	0.183
US71_Cont01	978500	979500	0
US71_Cont01	979000	980000	0.717
US71_Cont01	979500	980500	1.196
US71_Cont01	980000	981000	0.725
US71_Cont01	980500	981500	0.509
US71_Cont01	981000	982000	4.198
US71_Cont01	981500	982500	4.073
US71_Cont01	982000	983000	0.138
US71_Cont01	982500	983500	3.309
US71_Cont01	983000	984000	11.671
US71_Cont01	983500	984500	14.435
US71_Cont01	984000	985000	10.393
US71_Cont01	984500	985500	7.008
US71_Cont01	985000	986000	7.983
US71_Cont01	985500	986500	13.548
US71_Cont01	986000	987000	11.778
US71_Cont01	986500	987500	12.729
US71_Cont01	987000	988000	14.501
US71_Cont01	987500	988500	9.931
US71_Cont01	988000	989000	9.648
US71_Cont01	988500	989500	5.014
US71_Cont01	989000	990000	0.683
US71_Cont01	989500	990500	3.584
US71_Cont01	990000	991000	7.233
US71_Cont01	990500	991500	6.825
US71_Cont01	991000	992000	7.144
US71_Cont01	991500	992500	15.808
US71_Cont01	992000	993000	12.537
US71_Cont01	992500	993500	5.438
US71_Cont01	993000	994000	14.906
US71_Cont01	993500	994500	13.419
US71_Cont01	994000	995000	8.591
US71_Cont01	994500	995500	15.021
US71_Cont01	995000	996000	13.269
US71_Cont01	995500	996500	6.51
US71_Cont01	996000	997000	6.081
US71_Cont01	996500	997500	12.613
US71_Cont01	997000	998000	14.419
US71_Cont01	997500	998500	7.895
US71_Cont01	998000	999000	10.315
US71_Cont01	998500	999500	9.783
US71_Cont01	999000	1000000	4.931
[truncated: 89,189 more rows]

## Sheet: CD156 MCIS mapping coverage
Contig ID	Window start	Window End	MCIS Coverage
CD156_Cont18	0	1000	0.227
CD156_Cont18	500	1500	0.872
CD156_Cont18	1000	2000	1.735
CD156_Cont18	1500	2500	0.911
CD156_Cont18	2000	3000	0.83
CD156_Cont18	2500	3500	1.803
CD156_Cont18	3000	4000	3.79
CD156_Cont18	3500	4500	2.854
CD156_Cont18	4000	5000	0.037
CD156_Cont18	4500	5500	0
CD156_Cont18	5000	6000	0.138
CD156_Cont18	5500	6500	0.963
CD156_Cont18	6000	7000	0.988
CD156_Cont18	6500	7500	4.644
CD156_Cont18	7000	8000	6.634
CD156_Cont18	7500	8500	5.106
CD156_Cont18	8000	9000	4.108
CD156_Cont18	8500	9500	1.155
CD156_Cont18	9000	10000	1.253
CD156_Cont18	9500	10500	1.253
CD156_Cont18	10000	11000	0.19
CD156_Cont18	10500	11500	2.477
CD156_Cont18	11000	12000	3.397
CD156_Cont18	11500	12500	1.11
CD156_Cont18	12000	13000	0.366
CD156_Cont18	12500	13500	2.816
CD156_Cont18	13000	14000	3.832
CD156_Cont18	13500	14500	1.757
CD156_Cont18	14000	15000	0.411
CD156_Cont18	14500	15500	0.036
CD156_Cont18	15000	16000	0.949
CD156_Cont18	15500	16500	2.868
CD156_Cont18	16000	17000	1.919
CD156_Cont18	16500	17500	0
CD156_Cont18	17000	18000	0
CD156_Cont18	17500	18500	0
CD156_Cont18	18000	19000	0
CD156_Cont18	18500	19500	0.479
CD156_Cont18	19000	20000	1.096
CD156_Cont18	19500	20500	1.841
CD156_Cont18	20000	21000	3.066
CD156_Cont18	20500	21500	3.443
CD156_Cont18	21000	22000	2.159
CD156_Cont18	21500	22500	0.558
CD156_Cont18	22000	23000	1.047
CD156_Cont18	22500	23500	1.091
CD156_Cont18	23000	24000	2.267
CD156_Cont18	23500	24500	3.39
CD156_Cont18	24000	25000	1.167
CD156_Cont18	24500	25500	0
CD156_Cont18	25000	26000	0
CD156_Cont18	25500	26500	0
CD156_Cont18	26000	27000	0.544
CD156_Cont18	26500	27500	0.981
CD156_Cont18	27000	28000	0.7
CD156_Cont18	27500	28500	1.362
CD156_Cont18	28000	29000	1.341
CD156_Cont18	28500	29500	0.612
CD156_Cont18	29000	30000	0.37
CD156_Cont18	29500	30500	0
CD156_Cont18	30000	31000	0.551
CD156_Cont18	30500	31500	0.551
CD156_Cont18	31000	32000	0
CD156_Cont18	31500	32500	0.138
CD156_Cont18	32000	33000	0.308
CD156_Cont18	32500	33500	0.683
CD156_Cont18	33000	34000	1.157
CD156_Cont18	33500	34500	1.577
CD156_Cont18	34000	35000	0.933
CD156_Cont18	34500	35500	0.685
CD156_Cont18	35000	36000	1.227
CD156_Cont18	35500	36500	1.954
CD156_Cont18	36000	37000	2.798
CD156_Cont18	36500	37500	4.496
CD156_Cont18	37000	38000	3.629
CD156_Cont18	37500	38500	0.964
CD156_Cont18	38000	39000	1.973
CD156_Cont18	38500	39500	2.296
CD156_Cont18	39000	40000	0.87
CD156_Cont18	39500	40500	0.102
CD156_Cont18	40000	41000	0
CD156_Cont18	40500	41500	0
CD156_Cont18	41000	42000	0
CD156_Cont18	41500	42500	0.736
CD156_Cont18	42000	43000	0.925
CD156_Cont18	42500	43500	0.189
CD156_Cont18	43000	44000	0
CD156_Cont18	43500	44500	0.826
CD156_Cont18	44000	45000	1.172
CD156_Cont18	44500	45500	0.346
CD156_Cont18	45000	46000	0.021
CD156_Cont18	45500	46500	0.819
CD156_Cont18	46000	47000	0.798
CD156_Cont18	46500	47500	0
CD156_Cont18	47000	48000	0
CD156_Cont18	47500	48500	0.063
CD156_Cont18	48000	49000	0.063
CD156_Cont18	48500	49500	0
CD156_Cont18	49000	50000	0
CD156_Cont18	49500	50500	0
CD156_Cont18	50000	51000	0
CD156_Cont18	50500	51500	0
CD156_Cont18	51000	51984	2.48272
CD156_Cont18	51500	51984	5.04752
CD156_Cont16	0	1000	0
CD156_Cont16	500	1500	0
CD156_Cont16	1000	2000	2.841
CD156_Cont16	1500	2500	2.841
CD156_Cont16	2000	3000	0
CD156_Cont16	2500	3500	0
CD156_Cont16	3000	4000	0
CD156_Cont16	3500	4500	0
CD156_Cont16	4000	5000	0
CD156_Cont16	4500	5500	0
CD156_Cont16	5000	6000	0
CD156_Cont16	5500	6500	0
CD156_Cont16	6000	7000	0
CD156_Cont16	6500	7500	0
CD156_Cont16	7000	8000	0.07
CD156_Cont16	7500	8500	0.484
CD156_Cont16	8000	9000	0.414
CD156_Cont16	8500	9500	0
CD156_Cont16	9000	10000	0
CD156_Cont16	9500	10500	0.284
CD156_Cont16	10000	11000	0.284
CD156_Cont16	10500	11500	0.689
CD156_Cont16	11000	12000	0.937
CD156_Cont16	11500	12500	0.248
CD156_Cont16	12000	13000	0.822
CD156_Cont16	12500	13500	0.822
CD156_Cont16	13000	14000	0
CD156_Cont16	13500	14500	1.612
CD156_Cont16	14000	15000	3.185
CD156_Cont16	14500	15500	3.842
CD156_Cont16	15000	16000	7.233
CD156_Cont16	15500	16500	4.964
CD156_Cont16	16000	17000	0
CD156_Cont16	16500	17500	0
CD156_Cont16	17000	18000	0
CD156_Cont16	17500	18500	0.163
CD156_Cont16	18000	19000	0.573
CD156_Cont16	18500	19500	1.352
CD156_Cont16	19000	20000	3.065
CD156_Cont16	19500	20500	4.346
CD156_Cont16	20000	21000	3.177
CD156_Cont16	20500	21500	3.04
CD156_Cont16	21000	22000	2.086
CD156_Cont16	21500	22500	2.798
CD156_Cont16	22000	23000	3.624
CD156_Cont16	22500	23500	1.39
CD156_Cont16	23000	24000	0.921
CD156_Cont16	23500	24500	1.271
CD156_Cont16	24000	25000	2.133
CD156_Cont16	24500	25500	4.138
CD156_Cont16	25000	26000	4.109
CD156_Cont16	25500	26500	1.67
CD156_Cont16	26000	27000	3.063
CD156_Cont16	26500	27500	3.89
CD156_Cont16	27000	28000	2.622
CD156_Cont16	27500	28500	3.722
CD156_Cont16	28000	29000	3.855
CD156_Cont16	28500	29500	1.667
CD156_Cont16	29000	30000	1.396
CD156_Cont16	29500	30500	3.081
CD156_Cont16	30000	31000	3.248
CD156_Cont16	30500	31500	2.939
CD156_Cont16	31000	32000	1.884
CD156_Cont16	31500	32500	2.838
CD156_Cont16	32000	33000	2.549
CD156_Cont16	32500	33500	2.829
CD156_Cont16	33000	34000	5.186
CD156_Cont16	33500	34500	5.518
CD156_Cont16	34000	35000	3.485
CD156_Cont16	34500	35500	0.936
CD156_Cont16	35000	36000	3.758
CD156_Cont16	35500	36500	3.202
CD156_Cont16	36000	37000	0.474
CD156_Cont16	36500	37500	1.648
CD156_Cont16	37000	38000	1.759
CD156_Cont16	37500	38500	3.678
CD156_Cont16	38000	39000	3.194
CD156_Cont16	38500	39500	0.045
CD156_Cont16	39000	40000	0.276
CD156_Cont16	39500	40500	0.276
CD156_Cont16	40000	41000	0
CD156_Cont16	40500	41500	0.276
CD156_Cont16	41000	42000	0.276
CD156_Cont16	41500	42500	0
CD156_Cont16	42000	43000	0.016
CD156_Cont16	42500	43500	0.798
CD156_Cont16	43000	44000	0.854
CD156_Cont16	43500	44500	0.072
CD156_Cont16	44000	45000	0
CD156_Cont16	44500	45500	0
CD156_Cont16	45000	46000	1.737
CD156_Cont16	45500	46500	4.09
CD156_Cont16	46000	47000	4.759
CD156_Cont16	46500	47500	7.179
CD156_Cont16	47000	48000	5.054
CD156_Cont16	47500	48500	0.969
CD156_Cont16	48000	49000	2.509
CD156_Cont16	48500	49500	2.37
CD156_Cont16	49000	50000	0.594
CD156_Cont16	49500	50500	0.412
CD156_Cont16	50000	51000	2.068
CD156_Cont16	50500	51500	3.323
CD156_Cont16	51000	52000	2.036
CD156_Cont16	51500	52500	0.575
CD156_Cont16	52000	53000	0.345
CD156_Cont16	52500	53500	1.233
CD156_Cont16	53000	54000	1.554
CD156_Cont16	53500	54500	0.601
CD156_Cont16	54000	55000	0.808
CD156_Cont16	54500	55500	2.033
CD156_Cont16	55000	56000	2.716
CD156_Cont16	55500	56500	3.806
CD156_Cont16	56000	57000	2.411
CD156_Cont16	56500	57500	1.355
CD156_Cont16	57000	58000	2.731
CD156_Cont16	57500	58500	2.304
CD156_Cont16	58000	59000	1.334
CD156_Cont16	58500	59500	3.006
CD156_Cont16	59000	60000	4.304
CD156_Cont16	59500	60449	1.80927
CD156_Cont16	60000	60449	0.0289532
CD156_Cont03	0	1000	0.065
CD156_Cont03	500	1500	0
CD156_Cont03	1000	2000	0
CD156_Cont03	1500	2500	0
CD156_Cont03	2000	3000	0.272
CD156_Cont03	2500	3500	0.272
CD156_Cont03	3000	4000	0.59
CD156_Cont03	3500	4500	4.958
CD156_Cont03	4000	5000	6.117
CD156_Cont03	4500	5500	5.19
CD156_Cont03	5000	6000	5.747
CD156_Cont03	5500	6500	10.963
CD156_Cont03	6000	7000	8.677
CD156_Cont03	6500	7500	3.051
CD156_Cont03	7000	8000	8.502
CD156_Cont03	7500	8500	9.889
CD156_Cont03	8000	9000	11.309
CD156_Cont03	8500	9500	9.536
CD156_Cont03	9000	10000	9.09
CD156_Cont03	9500	10500	12.566
CD156_Cont03	10000	11000	12.042
CD156_Cont03	10500	11500	10.953
CD156_Cont03	11000	12000	9.425
CD156_Cont03	11500	12500	6.091
CD156_Cont03	12000	13000	3.603
CD156_Cont03	12500	13500	7.309
CD156_Cont03	13000	14000	9.413
CD156_Cont03	13500	14500	7.241
CD156_Cont03	14000	15000	7.589
CD156_Cont03	14500	15500	17.174
CD156_Cont03	15000	16000	19.919
CD156_Cont03	15500	16500	10.245
CD156_Cont03	16000	17000	9.046
CD156_Cont03	16500	17500	7.003
CD156_Cont03	17000	18000	6.515
CD156_Cont03	17500	18500	16.727
CD156_Cont03	18000	19000	15.007
CD156_Cont03	18500	19500	9.94
CD156_Cont03	19000	20000	11.289
CD156_Cont03	19500	20500	10.387
CD156_Cont03	20000	21000	6.953
CD156_Cont03	20500	21500	8.077
CD156_Cont03	21000	22000	14.42
CD156_Cont03	21500	22500	11.942
CD156_Cont03	22000	23000	14.305
CD156_Cont03	22500	23500	15.117
CD156_Cont03	23000	24000	10.927
CD156_Cont03	23500	24500	11.005
CD156_Cont03	24000	25000	13.79
CD156_Cont03	24500	25500	14.252
CD156_Cont03	25000	26000	15.044
CD156_Cont03	25500	26500	11.656
CD156_Cont03	26000	27000	5.022
CD156_Cont03	26500	27500	6.388
CD156_Cont03	27000	28000	6.099
CD156_Cont03	27500	28500	6.424
CD156_Cont03	28000	29000	6.55
CD156_Cont03	28500	29500	10.533
CD156_Cont03	29000	30000	13.888
CD156_Cont03	29500	30500	12.695
CD156_Cont03	30000	31000	9.342
CD156_Cont03	30500	31500	7.753
CD156_Cont03	31000	32000	7
CD156_Cont03	31500	32500	7.265
CD156_Cont03	32000	33000	9.182
CD156_Cont03	32500	33500	6.263
CD156_Cont03	33000	34000	5.35
CD156_Cont03	33500	34500	12.142
CD156_Cont03	34000	35000	18.961
CD156_Cont03	34500	35500	12.831
CD156_Cont03	35000	36000	4.568
CD156_Cont03	35500	36500	5.896
CD156_Cont03	36000	37000	9.923
CD156_Cont03	36500	37500	7.682
CD156_Cont03	37000	38000	5.025
CD156_Cont03	37500	38500	8.952
CD156_Cont03	38000	39000	12.581
CD156_Cont03	38500	39500	11.178
CD156_Cont03	39000	40000	10.889
CD156_Cont03	39500	40500	10.389
CD156_Cont03	40000	41000	5.827
CD156_Cont03	40500	41500	4.109
CD156_Cont03	41000	42000	8.492
CD156_Cont03	41500	42500	12.954
CD156_Cont03	42000	43000	10.851
CD156_Cont03	42500	43500	6.915
CD156_Cont03	43000	44000	12.005
CD156_Cont03	43500	44500	11.871
CD156_Cont03	44000	45000	5.545
CD156_Cont03	44500	45500	10.295
CD156_Cont03	45000	46000	10.586
CD156_Cont03	45500	46500	12.117
CD156_Cont03	46000	47000	13.795
CD156_Cont03	46500	47500	6.998
CD156_Cont03	47000	48000	4.288
CD156_Cont03	47500	48500	7.987
CD156_Cont03	48000	49000	11.201
CD156_Cont03	48500	49500	13.425
CD156_Cont03	49000	50000	13.601
CD156_Cont03	49500	50500	11.021
CD156_Cont03	50000	51000	14.891
CD156_Cont03	50500	51500	12.42
CD156_Cont03	51000	52000	5.247
CD156_Cont03	51500	52500	4.923
CD156_Cont03	52000	53000	4.316
CD156_Cont03	52500	53500	4.774
CD156_Cont03	53000	54000	6.311
CD156_Cont03	53500	54500	9.96
CD156_Cont03	54000	55000	15.147
CD156_Cont03	54500	55500	11.16
CD156_Cont03	55000	56000	8.734
CD156_Cont03	55500	56500	9.62
CD156_Cont03	56000	57000	12.226
CD156_Cont03	56500	57500	13.611
CD156_Cont03	57000	58000	11.527
CD156_Cont03	57500	58500	18.43
CD156_Cont03	58000	59000	18.049
CD156_Cont03	58500	59500	6.84
CD156_Cont03	59000	60000	6.473
CD156_Cont03	59500	60500	15.337
CD156_Cont03	60000	61000	19.07
CD156_Cont03	60500	61500	18.426
CD156_Cont03	61000	62000	12.512
CD156_Cont03	61500	62500	8.488
CD156_Cont03	62000	63000	9.855
CD156_Cont03	62500	63500	7.477
CD156_Cont03	63000	64000	9.007
CD156_Cont03	63500	64500	11.856
CD156_Cont03	64000	65000	8.733
CD156_Cont03	64500	65500	4.683
CD156_Cont03	65000	66000	6.161
CD156_Cont03	65500	66500	9.729
CD156_Cont03	66000	67000	10.213
CD156_Cont03	66500	67500	15.676
CD156_Cont03	67000	68000	16.493
CD156_Cont03	67500	68500	11.126
CD156_Cont03	68000	69000	15.005
CD156_Cont03	68500	69500	15.363
CD156_Cont03	69000	70000	7.217
CD156_Cont03	69500	70500	13.776
CD156_Cont03	70000	71000	18.467
CD156_Cont03	70500	71500	12.879
CD156_Cont03	71000	72000	13.123
CD156_Cont03	71500	72500	9.933
CD156_Cont03	72000	73000	5.202
CD156_Cont03	72500	73500	6.088
CD156_Cont03	73000	74000	9.147
CD156_Cont03	73500	74500	12.39
CD156_Cont03	74000	75000	10.726
CD156_Cont03	74500	75500	10.082
CD156_Cont03	75000	76000	14.59
CD156_Cont03	75500	76500	15.677
CD156_Cont03	76000	77000	9.435
CD156_Cont03	76500	77500	4.445
CD156_Cont03	77000	78000	7.027
CD156_Cont03	77500	78500	10.086
CD156_Cont03	78000	79000	8.247
CD156_Cont03	78500	79500	6.321
CD156_Cont03	79000	80000	5.713
CD156_Cont03	79500	80500	4.571
CD156_Cont03	80000	81000	8.347
CD156_Cont03	80500	81500	12.899
CD156_Cont03	81000	82000	14.151
CD156_Cont03	81500	82500	12.213
CD156_Cont03	82000	83000	14.184
CD156_Cont03	82500	83500	11.819
CD156_Cont03	83000	84000	6.378
CD156_Cont03	83500	84500	8.48
CD156_Cont03	84000	85000	12.412
CD156_Cont03	84500	85500	12.169
CD156_Cont03	85000	86000	10.333
CD156_Cont03	85500	86500	10.864
CD156_Cont03	86000	87000	8.546
CD156_Cont03	86500	87500	4.138
CD156_Cont03	87000	88000	1.606
CD156_Cont03	87500	88500	5.386
CD156_Cont03	88000	89000	9.804
CD156_Cont03	88500	89500	11.524
CD156_Cont03	89000	90000	12.967
CD156_Cont03	89500	90500	10.704
CD156_Cont03	90000	91000	6.642
CD156_Cont03	90500	91500	3.373
CD156_Cont03	91000	92000	2.13
CD156_Cont03	91500	92500	2.527
CD156_Cont03	92000	93000	5.221
CD156_Cont03	92500	93500	6.23
CD156_Cont03	93000	94000	5.327
CD156_Cont03	93500	94500	3.915
CD156_Cont03	94000	95000	1.713
CD156_Cont03	94500	95500	3.408
CD156_Cont03	95000	96000	8.078
CD156_Cont03	95500	96500	6.981
CD156_Cont03	96000	97000	3.115
CD156_Cont03	96500	97500	6.542
CD156_Cont03	97000	98000	8.583
CD156_Cont03	97500	98500	7.619
CD156_Cont03	98000	99000	10.97
CD156_Cont03	98500	99500	10.417
CD156_Cont03	99000	100000	8.027
CD156_Cont03	99500	100500	8.314
CD156_Cont03	100000	101000	5.245
CD156_Cont03	100500	101500	6.932
CD156_Cont03	101000	102000	9.92
CD156_Cont03	101500	102500	9.282
CD156_Cont03	102000	103000	7.762
CD156_Cont03	102500	103500	6.667
CD156_Cont03	103000	104000	5.533
CD156_Cont03	103500	104500	9.608
CD156_Cont03	104000	105000	12.809
CD156_Cont03	104500	105500	9.898
CD156_Cont03	105000	106000	9.772
CD156_Cont03	105500	106500	8.433
CD156_Cont03	106000	107000	11.458
CD156_Cont03	106500	107500	11.532
CD156_Cont03	107000	108000	7.207
CD156_Cont03	107500	108500	7.824
CD156_Cont03	108000	109000	8.359
CD156_Cont03	108500	109500	8.2
CD156_Cont03	109000	110000	6.901
CD156_Cont03	109500	110500	6.852
CD156_Cont03	110000	111000	6.05
CD156_Cont03	110500	111500	5.743
CD156_Cont03	111000	112000	7.513
CD156_Cont03	111500	112500	4.924
CD156_Cont03	112000	113000	4.036
CD156_Cont03	112500	113500	5.932
CD156_Cont03	113000	114000	4.069
CD156_Cont03	113500	114500	5.634
CD156_Cont03	114000	115000	11.634
CD156_Cont03	114500	115500	8.202
CD156_Cont03	115000	116000	3.681
CD156_Cont03	115500	116500	6.369
CD156_Cont03	116000	117000	6.18
CD156_Cont03	116500	117500	5.222
CD156_Cont03	117000	118000	3.841
CD156_Cont03	117500	118500	5.797
CD156_Cont03	118000	119000	6.611
CD156_Cont03	118500	119500	6.321
CD156_Cont03	119000	120000	9.479
CD156_Cont03	119500	120500	7.282
CD156_Cont03	120000	121000	3.544
CD156_Cont03	120500	121500	5.728
CD156_Cont03	121000	122000	5.13
CD156_Cont03	121500	122500	1.831
CD156_Cont03	122000	123000	3.663
CD156_Cont03	122500	123500	7.609
CD156_Cont03	123000	124000	11.187
CD156_Cont03	123500	124500	11.273
CD156_Cont03	124000	125000	13.301
CD156_Cont03	124500	125500	15.661
CD156_Cont03	125000	126000	11.413
CD156_Cont03	125500	126500	9.192
CD156_Cont03	126000	127000	13.531
CD156_Cont03	126500	127500	10.827
CD156_Cont03	127000	128000	6.79
CD156_Cont03	127500	128500	7.646
CD156_Cont03	128000	129000	9.225
CD156_Cont03	128500	129500	10.571
CD156_Cont03	129000	130000	9.49
CD156_Cont03	129500	130500	10.497
CD156_Cont03	130000	131000	8.436
CD156_Cont03	130500	131500	8.299
CD156_Cont03	131000	132000	12.944
CD156_Cont03	131500	132500	14.965
CD156_Cont03	132000	133000	11.225
CD156_Cont03	132500	133500	7.208
CD156_Cont03	133000	134000	9.538
CD156_Cont03	133500	134500	8.981
CD156_Cont03	134000	135000	7.475
CD156_Cont03	134500	135500	6.439
CD156_Cont03	135000	136000	3.774
CD156_Cont03	135500	136500	4.967
CD156_Cont03	136000	137000	6.453
CD156_Cont03	136500	137500	10.506
CD156_Cont03	137000	138000	13.342
CD156_Cont03	137500	138500	11.031
CD156_Cont03	138000	139000	9.239
CD156_Cont03	138500	139500	9.371
CD156_Cont03	139000	140000	11.607
CD156_Cont03	139500	140500	8.259
CD156_Cont03	140000	141000	5.995
CD156_Cont03	140500	141500	12.013
CD156_Cont03	141000	142000	13.134
CD156_Cont03	141500	142500	11.067
CD156_Cont03	142000	143000	7.006
CD156_Cont03	142500	143500	5.989
CD156_Cont03	143000	144000	8.432
CD156_Cont03	143500	144500	5.717
CD156_Cont03	144000	145000	6.197
CD156_Cont03	144500	145500	5.001
CD156_Cont03	145000	146000	2.528
CD156_Cont03	145500	146500	7.566
CD156_Cont03	146000	147000	11.839
CD156_Cont03	146500	147500	9.578
CD156_Cont03	147000	148000	8.033
CD156_Cont03	147500	148500	13.696
CD156_Cont03	148000	149000	11.384
CD156_Cont03	148500	149500	6.945
CD156_Cont03	149000	150000	7.903
CD156_Cont03	149500	150500	5.003
CD156_Cont03	150000	151000	2.938
CD156_Cont03	150500	151500	2.049
CD156_Cont03	151000	152000	8.698
CD156_Cont03	151500	152500	12.192
CD156_Cont03	152000	153000	11.802
CD156_Cont03	152500	153500	18.368
CD156_Cont03	153000	154000	16.115
CD156_Cont03	153500	154500	8.376
CD156_Cont03	154000	155000	8.539
CD156_Cont03	154500	155500	7.427
CD156_Cont03	155000	156000	7.174
CD156_Cont03	155500	156500	10.387
CD156_Cont03	156000	157000	17.224
CD156_Cont03	156500	157500	17.198
CD156_Cont03	157000	158000	8.643
CD156_Cont03	157500	158500	7.752
CD156_Cont03	158000	159000	10.483
CD156_Cont03	158500	159500	11.705
CD156_Cont03	159000	160000	9.295
CD156_Cont03	159500	160500	5.188
CD156_Cont03	160000	161000	8.404
CD156_Cont03	160500	161500	11.58
CD156_Cont03	161000	162000	10.622
CD156_Cont03	161500	162500	9.568
CD156_Cont03	162000	163000	7.786
CD156_Cont03	162500	163500	9.938
CD156_Cont03	163000	164000	10.334
CD156_Cont03	163500	164500	6.605
CD156_Cont03	164000	165000	8.343
CD156_Cont03	164500	165500	8.956
CD156_Cont03	165000	166000	4.508
CD156_Cont03	165500	166500	3.793
CD156_Cont03	166000	167000	10.425
CD156_Cont03	166500	167500	15.205
CD156_Cont03	167000	168000	13.129
CD156_Cont03	167500	168500	9.806
CD156_Cont03	168000	169000	12.356
CD156_Cont03	168500	169500	13.641
CD156_Cont03	169000	170000	13.209
CD156_Cont03	169500	170500	9.776
CD156_Cont03	170000	171000	8.077
CD156_Cont03	170500	171500	10.902
CD156_Cont03	171000	172000	14.164
CD156_Cont03	171500	172500	13.018
CD156_Cont03	172000	173000	10.429
CD156_Cont03	172500	173500	10.716
CD156_Cont03	173000	174000	10.467
CD156_Cont03	173500	174500	9.126
CD156_Cont03	174000	175000	3.698
CD156_Cont03	174500	175500	5.351
CD156_Cont03	175000	176000	9.461
CD156_Cont03	175500	176500	14.503
CD156_Cont03	176000	177000	16.555
CD156_Cont03	176500	177500	12.459
CD156_Cont03	177000	178000	6.841
CD156_Cont03	177500	178500	10.396
CD156_Cont03	178000	179000	21.618
CD156_Cont03	178500	179500	20.274
CD156_Cont03	179000	180000	10.454
CD156_Cont03	179500	180500	7.651
CD156_Cont03	180000	181000	11.938
CD156_Cont03	180500	181500	12.719
CD156_Cont03	181000	182000	10.408
CD156_Cont03	181500	182500	6.944
CD156_Cont03	182000	183000	6.407
CD156_Cont03	182500	183500	9.801
CD156_Cont03	183000	184000	7.233
CD156_Cont03	183500	184500	5.436
CD156_Cont03	184000	185000	13.403
CD156_Cont03	184500	185500	19.412
CD156_Cont03	185000	186000	13.411
CD156_Cont03	185500	186500	9.011
CD156_Cont03	186000	187000	10.235
CD156_Cont03	186500	187500	7.188
CD156_Cont03	187000	188000	3.909
CD156_Cont03	187500	188500	4.408
CD156_Cont03	188000	189000	4.03
CD156_Cont03	188500	189500	9.707
CD156_Cont03	189000	190000	15.39
CD156_Cont03	189500	190500	13.764
CD156_Cont03	190000	191000	8.212
CD156_Cont03	190500	191500	5.787
CD156_Cont03	191000	192000	8.32
CD156_Cont03	191500	192500	9.293
CD156_Cont03	192000	193000	12.298
CD156_Cont03	192500	193500	13.922
CD156_Cont03	193000	194000	13.207
CD156_Cont03	193500	194500	13.485
CD156_Cont03	194000	195000	11.968
CD156_Cont03	194500	195500	12.005
CD156_Cont03	195000	196000	17.42
CD156_Cont03	195500	196500	13.173
CD156_Cont03	196000	197000	6.896
CD156_Cont03	196500	197500	15.593
CD156_Cont03	197000	198000	15.811
CD156_Cont03	197500	198500	9.166
CD156_Cont03	198000	199000	13.2
CD156_Cont03	198500	199500	15.538
CD156_Cont03	199000	200000	8.12
CD156_Cont03	199500	200500	5.394
CD156_Cont03	200000	201000	5.406
CD156_Cont03	200500	201500	6.64
CD156_Cont03	201000	202000	7.496
CD156_Cont03	201500	202500	6.028
CD156_Cont03	202000	203000	12.759
CD156_Cont03	202500	203500	10.838
CD156_Cont03	203000	204000	3.946
CD156_Cont03	203500	204500	5.865
CD156_Cont03	204000	205000	8.253
CD156_Cont03	204500	205500	17.509
CD156_Cont03	205000	206000	16.279
CD156_Cont03	205500	206500	10.973
CD156_Cont03	206000	207000	11.765
CD156_Cont03	206500	207500	9.575
CD156_Cont03	207000	208000	7.311
CD156_Cont03	207500	208500	5.18
CD156_Cont03	208000	209000	7.653
CD156_Cont03	208500	209500	10.324
CD156_Cont03	209000	210000	10.605
CD156_Cont03	209500	210500	6.968
CD156_Cont03	210000	211000	8.975
CD156_Cont03	210500	211500	11.404
CD156_Cont03	211000	212000	6.937
CD156_Cont03	211500	212500	5.122
CD156_Cont03	212000	213000	5.713
CD156_Cont03	212500	213500	7.826
CD156_Cont03	213000	214000	9.379
CD156_Cont03	213500	214500	6.444
CD156_Cont03	214000	215000	4.225
CD156_Cont03	214500	215500	7.472
CD156_Cont03	215000	216000	7.857
CD156_Cont03	215500	216500	9.832
CD156_Cont03	216000	217000	10.596
CD156_Cont03	216500	217500	5.632
CD156_Cont03	217000	218000	4.911
CD156_Cont03	217500	218500	5.139
CD156_Cont03	218000	219000	6.553
CD156_Cont03	218500	219500	8.801
CD156_Cont03	219000	220000	10.373
CD156_Cont03	219500	220500	8.928
CD156_Cont03	220000	221000	8.29
CD156_Cont03	220500	221500	7.248
CD156_Cont03	221000	222000	6.955
CD156_Cont03	221500	222500	6.222
CD156_Cont03	222000	223000	2.761
CD156_Cont03	222500	223500	9.699
CD156_Cont03	223000	224000	12.284
CD156_Cont03	223500	224500	7.834
CD156_Cont03	224000	225000	11.616
CD156_Cont03	224500	225500	10.206
CD156_Cont03	225000	226000	8.366
CD156_Cont03	225500	226500	10.188
CD156_Cont03	226000	227000	11.772
CD156_Cont03	226500	227500	14.215
CD156_Cont03	227000	228000	12.235
CD156_Cont03	227500	228500	8.62
CD156_Cont03	228000	229000	13.128
CD156_Cont03	228500	229500	14.191
CD156_Cont03	229000	230000	9.871
CD156_Cont03	229500	230500	8.616
CD156_Cont03	230000	231000	9.005
CD156_Cont03	230500	231500	7.882
CD156_Cont03	231000	232000	11.25
CD156_Cont03	231500	232500	17.718
CD156_Cont03	232000	233000	11.969
CD156_Cont03	232500	233500	7.516
CD156_Cont03	233000	234000	13.635
CD156_Cont03	233500	234500	15.646
CD156_Cont03	234000	235000	11.353
CD156_Cont03	234500	235500	13.015
CD156_Cont03	235000	236000	15.871
CD156_Cont03	235500	236500	12.405
CD156_Cont03	236000	237000	10.021
CD156_Cont03	236500	237500	11.871
CD156_Cont03	237000	238000	9.929
CD156_Cont03	237500	238500	10.459
CD156_Cont03	238000	239000	11.41
CD156_Cont03	238500	239500	8.246
CD156_Cont03	239000	240000	6.851
CD156_Cont03	239500	240500	6.353
CD156_Cont03	240000	241000	8.669
CD156_Cont03	240500	241500	16.881
CD156_Cont03	241000	242000	17.095
CD156_Cont03	241500	242500	9.858
CD156_Cont03	242000	243000	7.243
CD156_Cont03	242500	243500	8.028
CD156_Cont03	243000	244000	8.979
CD156_Cont03	243500	244500	8.027
CD156_Cont03	244000	245000	9.271
CD156_Cont03	244500	245500	7.583
CD156_Cont03	245000	246000	6.878
CD156_Cont03	245500	246500	10.952
CD156_Cont03	246000	247000	16.952
CD156_Cont03	246500	247500	12.193
CD156_Cont03	247000	248000	9.512
CD156_Cont03	247500	248500	19.938
CD156_Cont03	248000	249000	16.351
CD156_Cont03	248500	249500	11.314
CD156_Cont03	249000	250000	13.485
CD156_Cont03	249500	250500	9.606
CD156_Cont03	250000	251000	6.509
CD156_Cont03	250500	251500	5.298
CD156_Cont03	251000	252000	6.255
CD156_Cont03	251500	252500	11.512
CD156_Cont03	252000	253000	16.216
CD156_Cont03	252500	253500	15.571
CD156_Cont03	253000	254000	9.008
CD156_Cont03	253500	254500	10.662
CD156_Cont03	254000	255000	15.33
CD156_Cont03	254500	255500	11.902
CD156_Cont03	255000	256000	7.749
CD156_Cont03	255500	256500	8.179
CD156_Cont03	256000	257000	10.49
CD156_Cont03	256500	257500	11.62
CD156_Cont03	257000	258000	11.133
CD156_Cont03	257500	258500	7.315
CD156_Cont03	258000	259000	7.526
CD156_Cont03	258500	259500	9.093
CD156_Cont03	259000	260000	11.448
CD156_Cont03	259500	260500	9.839
CD156_Cont03	260000	261000	6.881
CD156_Cont03	260500	261500	9.661
CD156_Cont03	261000	262000	7.735
CD156_Cont03	261500	262500	5.151
CD156_Cont03	262000	263000	6.792
CD156_Cont03	262500	263500	10.26
CD156_Cont03	263000	264000	11.742
CD156_Cont03	263500	264500	16.447
CD156_Cont03	264000	265000	22.292
CD156_Cont03	264500	265500	16.916
CD156_Cont03	265000	266000	9.817
CD156_Cont03	265500	266500	9.861
CD156_Cont03	266000	267000	8.252
CD156_Cont03	266500	267500	6.448
CD156_Cont03	267000	268000	8.111
CD156_Cont03	267500	268500	5.96
CD156_Cont03	268000	269000	4.794
CD156_Cont03	268500	269500	8.999
CD156_Cont03	269000	270000	13.379
CD156_Cont03	269500	270500	11.358
CD156_Cont03	270000	271000	9.584
CD156_Cont03	270500	271500	13.332
CD156_Cont03	271000	272000	9.851
CD156_Cont03	271500	272500	7.48
CD156_Cont03	272000	273000	9.996
CD156_Cont03	272500	273500	15.07
CD156_Cont03	273000	274000	17.731
CD156_Cont03	273500	274500	13.101
CD156_Cont03	274000	275000	15.97
CD156_Cont03	274500	275500	13.385
CD156_Cont03	275000	276000	6.591
CD156_Cont03	275500	276500	4.874
CD156_Cont03	276000	277000	8.245
CD156_Cont03	276500	277500	11.754
CD156_Cont03	277000	278000	9.456
CD156_Cont03	277500	278500	10.319
CD156_Cont03	278000	279000	13.074
CD156_Cont03	278500	279500	11.836
CD156_Cont03	279000	280000	8.833
CD156_Cont03	279500	280500	9.901
CD156_Cont03	280000	281000	12.17
CD156_Cont03	280500	281500	14.515
CD156_Cont03	281000	282000	11.614
CD156_Cont03	281500	282500	7.212
CD156_Cont03	282000	283000	8.709
CD156_Cont03	282500	283500	12.545
CD156_Cont03	283000	284000	13.996
CD156_Cont03	283500	284500	17.25
CD156_Cont03	284000	285000	20.947
CD156_Cont03	284500	285500	15.177
CD156_Cont03	285000	286000	7.834
CD156_Cont03	285500	286500	7.858
CD156_Cont03	286000	287000	9.446
CD156_Cont03	286500	287500	8.367
CD156_Cont03	287000	288000	9.501
CD156_Cont03	287500	288500	11.448
CD156_Cont03	288000	289000	10.565
CD156_Cont03	288500	289500	14.997
CD156_Cont03	289000	290000	13.892
CD156_Cont03	289500	290500	8.09
CD156_Cont03	290000	291000	9.005
CD156_Cont03	290500	291500	10.223
CD156_Cont03	291000	292000	8.352
CD156_Cont03	291500	292500	10.484
CD156_Cont03	292000	293000	12.231
CD156_Cont03	292500	293500	14.232
CD156_Cont03	293000	294000	13.61
CD156_Cont03	293500	294500	10.661
CD156_Cont03	294000	295000	13.972
CD156_Cont03	294500	295500	15.208
CD156_Cont03	295000	296000	11.972
CD156_Cont03	295500	296500	8.363
CD156_Cont03	296000	297000	8.301
CD156_Cont03	296500	297500	10.916
CD156_Cont03	297000	298000	11.017
CD156_Cont03	297500	298500	9.881
CD156_Cont03	298000	299000	11.338
CD156_Cont03	298500	299500	8.965
CD156_Cont03	299000	300000	14.507
CD156_Cont03	299500	300500	19.786
CD156_Cont03	300000	301000	13.973
CD156_Cont03	300500	301500	10.364
CD156_Cont03	301000	302000	15.542
CD156_Cont03	301500	302500	14.858
CD156_Cont03	302000	303000	13.106
CD156_Cont03	302500	303500	12.253
CD156_Cont03	303000	304000	13.673
CD156_Cont03	303500	304500	24.852
CD156_Cont03	304000	305000	18.884
CD156_Cont03	304500	305500	5.84
CD156_Cont03	305000	306000	6.532
CD156_Cont03	305500	306500	9.836
CD156_Cont03	306000	307000	12.214
CD156_Cont03	306500	307500	8.054
CD156_Cont03	307000	308000	3.244
CD156_Cont03	307500	308500	3.997
CD156_Cont03	308000	309000	3.411
CD156_Cont03	308500	309500	3.442
CD156_Cont03	309000	310000	4.145
CD156_Cont03	309500	310500	6.52
CD156_Cont03	310000	311000	7.657
CD156_Cont03	310500	311500	10.802
CD156_Cont03	311000	312000	13.632
CD156_Cont03	311500	312500	9.411
CD156_Cont03	312000	313000	5.205
CD156_Cont03	312500	313500	5.628
CD156_Cont03	313000	314000	10.081
CD156_Cont03	313500	314500	9.326
CD156_Cont03	314000	315000	7.858
CD156_Cont03	314500	315500	12.595
CD156_Cont03	315000	316000	15.089
CD156_Cont03	315500	316500	14.211
CD156_Cont03	316000	317000	11.784
CD156_Cont03	316500	317500	8.45
CD156_Cont03	317000	318000	4.089
CD156_Cont03	317500	318500	6.351
CD156_Cont03	318000	319000	10.905
CD156_Cont03	318500	319500	9.845
CD156_Cont03	319000	320000	8.947
CD156_Cont03	319500	320500	9.718
CD156_Cont03	320000	321000	11.619
CD156_Cont03	320500	321500	10.59
CD156_Cont03	321000	322000	7.131
CD156_Cont03	321500	322500	8.828
CD156_Cont03	322000	323000	7.989
CD156_Cont03	322500	323500	7.548
CD156_Cont03	323000	324000	12.237
CD156_Cont03	323500	324500	16.848
CD156_Cont03	324000	325000	15.453
CD156_Cont03	324500	325500	11.626
CD156_Cont03	325000	326000	7.509
CD156_Cont03	325500	326500	8.197
CD156_Cont03	326000	327000	14.876
CD156_Cont03	326500	327500	12.38
CD156_Cont03	327000	328000	13.139
CD156_Cont03	327500	328500	18.061
CD156_Cont03	328000	329000	15.673
CD156_Cont03	328500	329500	14.957
CD156_Cont03	329000	330000	15.644
CD156_Cont03	329500	330500	11.435
CD156_Cont03	330000	331000	7.429
CD156_Cont03	330500	331500	8.576
CD156_Cont03	331000	332000	10.285
CD156_Cont03	331500	332500	13.844
CD156_Cont03	332000	333000	14.355
CD156_Cont03	332500	333500	12.311
CD156_Cont03	333000	334000	13.465
CD156_Cont03	333500	334500	11.256
CD156_Cont03	334000	335000	10.075
CD156_Cont03	334500	335500	14.66
CD156_Cont03	335000	336000	11.266
CD156_Cont03	335500	336500	7.138
CD156_Cont03	336000	337000	6.746
CD156_Cont03	336500	337500	10.523
CD156_Cont03	337000	338000	15.875
CD156_Cont03	337500	338500	12.835
CD156_Cont03	338000	339000	13.233
CD156_Cont03	338500	339500	14.819
CD156_Cont03	339000	340000	13.604
CD156_Cont03	339500	340500	11.612
CD156_Cont03	340000	341000	17.345
CD156_Cont03	340500	341500	14.626
CD156_Cont03	341000	342000	4.001
CD156_Cont03	341500	342500	6.426
CD156_Cont03	342000	343000	11.497
CD156_Cont03	342500	343500	11.773
CD156_Cont03	343000	344000	8.312
CD156_Cont03	343500	344500	4.437
CD156_Cont03	344000	345000	12.091
CD156_Cont03	344500	345500	16.863
CD156_Cont03	345000	346000	9.986
CD156_Cont03	345500	346500	9.854
CD156_Cont03	346000	347000	12.377
CD156_Cont03	346500	347500	10.646
CD156_Cont03	347000	348000	11.781
CD156_Cont03	347500	348500	15.175
CD156_Cont03	348000	349000	11.171
CD156_Cont03	348500	349500	8.245
CD156_Cont03	349000	350000	8.903
CD156_Cont03	349500	350500	7.084
CD156_Cont03	350000	351000	13.626
CD156_Cont03	350500	351500	12.869
CD156_Cont03	351000	352000	9.793
CD156_Cont03	351500	352500	14.099
CD156_Cont03	352000	353000	14.568
CD156_Cont03	352500	353500	22.188
CD156_Cont03	353000	354000	21.11
CD156_Cont03	353500	354500	12.443
CD156_Cont03	354000	355000	13.285
CD156_Cont03	354500	355500	13.221
CD156_Cont03	355000	356000	11.052
CD156_Cont03	355500	356500	12.947
CD156_Cont03	356000	357000	10.536
CD156_Cont03	356500	357500	9.238
CD156_Cont03	357000	358000	17.531
CD156_Cont03	357500	358500	19.444
CD156_Cont03	358000	359000	10.789
CD156_Cont03	358500	359500	7.17
CD156_Cont03	359000	360000	9.126
CD156_Cont03	359500	360500	8.791
CD156_Cont03	360000	361000	6.826
CD156_Cont03	360500	361500	9.337
CD156_Cont03	361000	362000	16.192
CD156_Cont03	361500	362500	23.389
CD156_Cont03	362000	363000	21.77
CD156_Cont03	362500	363500	10.2
CD156_Cont03	363000	364000	9.182
CD156_Cont03	363500	364500	10.825
CD156_Cont03	364000	365000	10.921
CD156_Cont03	364500	365500	10.616
CD156_Cont03	365000	366000	9.22
CD156_Cont03	365500	366500	14.424
CD156_Cont03	366000	367000	11.159
CD156_Cont03	366500	367500	4.4
CD156_Cont03	367000	368000	5.108
CD156_Cont03	367500	368500	8.311
CD156_Cont03	368000	369000	9.707
CD156_Cont03	368500	369500	9.326
CD156_Cont03	369000	370000	13.016
CD156_Cont03	369500	370500	11.847
CD156_Cont03	370000	371000	7.913
CD156_Cont03	370500	371500	8.807
CD156_Cont03	371000	372000	6.255
CD156_Cont03	371500	372500	4.412
CD156_Cont03	372000	373000	5.934
CD156_Cont03	372500	373500	4.399
CD156_Cont03	373000	374000	2.296
CD156_Cont03	373500	374500	4.716
CD156_Cont03	374000	375000	5.159
CD156_Cont03	374500	375500	7.357
CD156_Cont03	375000	376000	9.587
CD156_Cont03	375500	376500	6.977
CD156_Cont03	376000	377000	6.722
CD156_Cont03	376500	377500	6.681
CD156_Cont03	377000	378000	6.296
CD156_Cont03	377500	378500	6.195
CD156_Cont03	378000	379000	5.56
CD156_Cont03	378500	379500	6.607
CD156_Cont03	379000	380000	5.669
CD156_Cont03	379500	380500	5.665
CD156_Cont03	380000	381000	8.493
CD156_Cont03	380500	381500	6.959
CD156_Cont03	381000	382000	8.089
CD156_Cont03	381500	382500	11.686
CD156_Cont03	382000	383000	9.711
CD156_Cont03	382500	383500	12.947
CD156_Cont03	383000	384000	17.111
CD156_Cont03	383500	384500	15.704
CD156_Cont03	384000	385000	14.541
CD156_Cont03	384500	385500	12.71
CD156_Cont03	385000	386000	9.224
CD156_Cont03	385500	386500	5.494
CD156_Cont03	386000	387000	3.629
CD156_Cont03	386500	387500	5.964
CD156_Cont03	387000	388000	12.518
CD156_Cont03	387500	388500	16.074
CD156_Cont03	388000	389000	17.294
CD156_Cont03	388500	389500	17.04
CD156_Cont03	389000	390000	13.609
CD156_Cont03	389500	390500	8.882
CD156_Cont03	390000	391000	7.291
CD156_Cont03	390500	391500	10.062
CD156_Cont03	391000	392000	10.572
CD156_Cont03	391500	392500	7.302
CD156_Cont03	392000	393000	4.875
CD156_Cont03	392500	393500	9.309
CD156_Cont03	393000	394000	14.032
CD156_Cont03	393500	394500	10.943
CD156_Cont03	394000	395000	7.396
CD156_Cont03	394500	395500	5.979
CD156_Cont03	395000	396000	5.845
CD156_Cont03	395500	396500	12.815
CD156_Cont03	396000	397000	16.889
CD156_Cont03	396500	397500	15.552
CD156_Cont03	397000	398000	15.99
CD156_Cont03	397500	398500	10.872
CD156_Cont03	398000	399000	9.424
CD156_Cont03	398500	399500	11.784
CD156_Cont03	399000	400000	8.477
CD156_Cont03	399500	400500	6.53
CD156_Cont03	400000	401000	9.996
CD156_Cont03	400500	401500	12.821
CD156_Cont03	401000	402000	10.81
CD156_Cont03	401500	402500	8.769
CD156_Cont03	402000	403000	10.041
CD156_Cont03	402500	403500	11.649
CD156_Cont03	403000	404000	10.807
CD156_Cont03	403500	404500	9.383
CD156_Cont03	404000	405000	14.315
CD156_Cont03	404500	405500	13.176
CD156_Cont03	405000	406000	8.687
CD156_Cont03	405500	406500	10.37
CD156_Cont03	406000	407000	14.088
CD156_Cont03	406500	407500	14.254
CD156_Cont03	407000	408000	9.913
CD156_Cont03	407500	408500	10.226
CD156_Cont03	408000	409000	11.71
CD156_Cont03	408500	409500	11.781
CD156_Cont03	409000	410000	9.309
CD156_Cont03	409500	410500	8.701
CD156_Cont03	410000	411000	13.254
CD156_Cont03	410500	411500	12.309
CD156_Cont03	411000	412000	10.009
CD156_Cont03	411500	412500	15.023
CD156_Cont03	412000	413000	13.074
CD156_Cont03	412500	413500	12.878
CD156_Cont03	413000	414000	12.782
CD156_Cont03	413500	414500	6.716
CD156_Cont03	414000	415000	5.098
CD156_Cont03	414500	415500	5.109
CD156_Cont03	415000	416000	4.025
CD156_Cont03	415500	416500	3.598
CD156_Cont03	416000	417000	11.706
CD156_Cont03	416500	417500	11.627
CD156_Cont03	417000	418000	6.665
CD156_Cont03	417500	418500	7.351
CD156_Cont03	418000	419000	5.478
CD156_Cont03	418500	419500	3.61
CD156_Cont03	419000	420000	7.641
CD156_Cont03	419500	420500	10.828
CD156_Cont03	420000	421000	8.869
CD156_Cont03	420500	421500	5.201
CD156_Cont03	421000	422000	3.341
CD156_Cont03	421500	422500	8.688
CD156_Cont03	422000	423000	11.791
CD156_Cont03	422500	423500	13.433
CD156_Cont03	423000	424000	11.45
CD156_Cont03	423500	424500	7.448
CD156_Cont03	424000	425000	6.03
CD156_Cont03	424500	425500	12.124
CD156_Cont03	425000	426000	16.456
CD156_Cont03	425500	426500	11.553
CD156_Cont03	426000	427000	8.834
CD156_Cont03	426500	427500	16.755
CD156_Cont03	427000	428000	17.438
CD156_Cont03	427500	428500	8.689
CD156_Cont03	428000	429000	7.735
CD156_Cont03	428500	429500	5.62
CD156_Cont03	429000	430000	8.354
CD156_Cont03	429500	430500	17.721
CD156_Cont03	430000	431000	12.759
CD156_Cont03	430500	431500	3.554
CD156_Cont03	431000	432000	4.259
CD156_Cont03	431500	432500	8.487
CD156_Cont03	432000	433000	12.767
CD156_Cont03	432500	433500	8.424
CD156_Cont03	433000	434000	6.827
CD156_Cont03	433500	434500	8.815
CD156_Cont03	434000	435000	7.653
CD156_Cont03	434500	435500	8.139
CD156_Cont03	435000	436000	10.442
CD156_Cont03	435500	436500	6.843
CD156_Cont03	436000	437000	7.131
CD156_Cont03	436500	437500	10.218
CD156_Cont03	437000	438000	6.863
CD156_Cont03	437500	438500	9.61
CD156_Cont03	438000	439000	13.327
CD156_Cont03	438500	439500	10.245
CD156_Cont03	439000	440000	8.074
CD156_Cont03	439500	440500	8.245
CD156_Cont03	440000	441000	6.132
CD156_Cont03	440500	441500	6.52
CD156_Cont03	441000	442000	10.219
CD156_Cont03	441500	442500	10.296
CD156_Cont03	442000	443000	9.908
CD156_Cont03	442500	443500	9.306
CD156_Cont03	443000	444000	9.504
CD156_Cont03	443500	444500	13.067
CD156_Cont03	444000	445000	10.989
CD156_Cont03	444500	445500	6.839
CD156_Cont03	445000	446000	6.439
CD156_Cont03	445500	446500	11.806
CD156_Cont03	446000	447000	12.741
CD156_Cont03	446500	447500	8.086
CD156_Cont03	447000	448000	10.221
CD156_Cont03	447500	448500	8.969
CD156_Cont03	448000	449000	8.998
CD156_Cont03	448500	449500	11.331
CD156_Cont03	449000	450000	10.883
CD156_Cont03	449500	450500	12.628
CD156_Cont03	450000	451000	16.489
CD156_Cont03	450500	451500	14.005
CD156_Cont03	451000	452000	10.052
CD156_Cont03	451500	452500	12.439
CD156_Cont03	452000	453000	12.868
CD156_Cont03	452500	453500	16.388
CD156_Cont03	453000	454000	17.148
CD156_Cont03	453500	454500	12.65
CD156_Cont03	454000	455000	11.944
CD156_Cont03	454500	455500	10.471
CD156_Cont03	455000	456000	11.001
CD156_Cont03	455500	456500	13.603
CD156_Cont03	456000	457000	14.468
CD156_Cont03	456500	457500	17.879
CD156_Cont03	457000	458000	17.325
CD156_Cont03	457500	458500	11.373
CD156_Cont03	458000	459000	6.735
CD156_Cont03	458500	459500	8.297
CD156_Cont03	459000	460000	9.597
CD156_Cont03	459500	460500	10.422
CD156_Cont03	460000	461000	18.906
CD156_Cont03	460500	461500	14.78
CD156_Cont03	461000	462000	4.924
CD156_Cont03	461500	462500	4.512
CD156_Cont03	462000	463000	7.631
CD156_Cont03	462500	463500	10.673
CD156_Cont03	463000	464000	7.657
CD156_Cont03	463500	464500	5.77
CD156_Cont03	464000	465000	8.812
CD156_Cont03	464500	465500	14.134
CD156_Cont03	465000	466000	17.479
CD156_Cont03	465500	466500	14.452
CD156_Cont03	466000	467000	7.682
CD156_Cont03	466500	467500	4.724
CD156_Cont03	467000	468000	7.159
CD156_Cont03	467500	468500	6.89
CD156_Cont03	468000	469000	5.444
CD156_Cont03	468500	469500	7.942
CD156_Cont03	469000	470000	9.754
CD156_Cont03	469500	470500	11.776
CD156_Cont03	470000	471000	11.499
CD156_Cont03	470500	471500	9.509
CD156_Cont03	471000	472000	10.74
CD156_Cont03	471500	472500	9.448
CD156_Cont03	472000	473000	7.274
CD156_Cont03	472500	473500	13.318
CD156_Cont03	473000	474000	10.365
CD156_Cont03	473500	474500	5.128
CD156_Cont03	474000	475000	14.672
CD156_Cont03	474500	475500	19.45
CD156_Cont03	475000	476000	15.184
CD156_Cont03	475500	476500	15.269
CD156_Cont03	476000	477000	12.562
CD156_Cont03	476500	477500	8.343
CD156_Cont03	477000	478000	8.214
CD156_Cont03	477500	478500	5.751
CD156_Cont03	478000	479000	11.085
CD156_Cont03	478500	479500	13.888
CD156_Cont03	479000	480000	8.39
CD156_Cont03	479500	480500	8.104
CD156_Cont03	480000	481000	9.106
CD156_Cont03	480500	481500	11.583
CD156_Cont03	481000	482000	17.637
CD156_Cont03	481500	482500	13.79
CD156_Cont03	482000	483000	6.223
CD156_Cont03	482500	483500	7.683
CD156_Cont03	483000	484000	9.154
CD156_Cont03	483500	484500	7.309
CD156_Cont03	484000	485000	7.731
CD156_Cont03	484500	485500	8.41
CD156_Cont03	485000	486000	9.714
CD156_Cont03	485500	486500	8.445
CD156_Cont03	486000	487000	11.779
CD156_Cont03	486500	487500	16.929
CD156_Cont03	487000	488000	9.39
CD156_Cont03	487500	488500	5.239
CD156_Cont03	488000	489000	7.565
CD156_Cont03	488500	489500	5.772
CD156_Cont03	489000	490000	4.739
CD156_Cont03	489500	490500	8.55
CD156_Cont03	490000	491000	8.693
CD156_Cont03	490500	491500	5.596
CD156_Cont03	491000	492000	4.502
CD156_Cont03	491500	492500	6.353
CD156_Cont03	492000	493000	7.794
CD156_Cont03	492500	493500	9.01
CD156_Cont03	493000	494000	9.542
CD156_Cont03	493500	494500	10.8
CD156_Cont03	494000	495000	9.097
CD156_Cont03	494500	495500	5.705
CD156_Cont03	495000	496000	4.748
CD156_Cont03	495500	496500	5.818
CD156_Cont03	496000	497000	8.058
CD156_Cont03	496500	497500	7.571
CD156_Cont03	497000	498000	5.067
CD156_Cont03	497500	498500	4.414
CD156_Cont03	498000	499000	6.068
CD156_Cont03	498500	499500	5.363
CD156_Cont03	499000	500000	10.528
CD156_Cont03	499500	500500	12.042
CD156_Cont03	500000	501000	9.818
CD156_Cont03	500500	501500	8.318
CD156_Cont03	501000	502000	7.241
CD156_Cont03	501500	502500	5.682
CD156_Cont03	502000	503000	4.233
CD156_Cont03	502500	503500	7.51
CD156_Cont03	503000	504000	14.215
CD156_Cont03	503500	504500	15.203
CD156_Cont03	504000	505000	11.456
CD156_Cont03	504500	505500	12.826
CD156_Cont03	505000	506000	16.623
CD156_Cont03	505500	506500	17.582
CD156_Cont03	506000	507000	10.283
CD156_Cont03	506500	507500	4.088
CD156_Cont03	507000	508000	9.581
CD156_Cont03	507500	508500	13.207
CD156_Cont03	508000	509000	9.185
CD156_Cont03	508500	509500	8.892
CD156_Cont03	509000	510000	8.532
CD156_Cont03	509500	510500	4.967
CD156_Cont03	510000	511000	1.356
CD156_Cont03	510500	511500	3.127
CD156_Cont03	511000	512000	6.682
CD156_Cont03	511500	512500	6.081
CD156_Cont03	512000	513000	9.416
CD156_Cont03	512500	513500	10.067
CD156_Cont03	513000	514000	12.223
CD156_Cont03	513500	514500	16.966
CD156_Cont03	514000	515000	11.671
CD156_Cont03	514500	515500	9.376
CD156_Cont03	515000	516000	10.89
CD156_Cont03	515500	516500	10.225
CD156_Cont03	516000	517000	14.771
CD156_Cont03	516500	517500	12.507
CD156_Cont03	517000	518000	4.94
CD156_Cont03	517500	518500	6.313
CD156_Cont03	518000	519000	11.88
CD156_Cont03	518500	519500	12.516
CD156_Cont03	519000	520000	6.893
CD156_Cont03	519500	520500	6.616
CD156_Cont03	520000	521000	7.337
CD156_Cont03	520500	521500	5.371
CD156_Cont03	521000	522000	4.91
CD156_Cont03	521500	522500	6.81
CD156_Cont03	522000	523000	8.014
CD156_Cont03	522500	523500	4.587
CD156_Cont03	523000	524000	2.179
CD156_Cont03	523500	524500	5.363
CD156_Cont03	524000	525000	7.665
CD156_Cont03	524500	525500	7.456
CD156_Cont03	525000	526000	7.636
CD156_Cont03	525500	526500	5.564
CD156_Cont03	526000	527000	7.278
CD156_Cont03	526500	527500	6.555
CD156_Cont03	527000	528000	3.896
CD156_Cont03	527500	528500	7.752
CD156_Cont03	528000	529000	9.163
CD156_Cont03	528500	529500	7.573
CD156_Cont03	529000	530000	10.196
CD156_Cont03	529500	530500	13.479
CD156_Cont03	530000	531000	10.889
CD156_Cont03	530500	531500	11.778
CD156_Cont03	531000	532000	16.607
CD156_Cont03	531500	532500	13.572
CD156_Cont03	532000	533000	9.286
CD156_Cont03	532500	533500	6.479
CD156_Cont03	533000	534000	5.376
CD156_Cont03	533500	534500	7.724
CD156_Cont03	534000	535000	8.809
CD156_Cont03	534500	535500	8.824
CD156_Cont03	535000	536000	14.992
CD156_Cont03	535500	536500	13.607
CD156_Cont03	536000	537000	10.373
CD156_Cont03	536500	537500	17.432
CD156_Cont03	537000	538000	16.829
CD156_Cont03	537500	538500	15.402
CD156_Cont03	538000	539000	18.695
CD156_Cont03	538500	539500	15.218
CD156_Cont03	539000	540000	12.714
CD156_Cont03	539500	540500	14.148
CD156_Cont03	540000	541000	7.925
CD156_Cont03	540500	541500	6.351
CD156_Cont03	541000	542000	8.468
CD156_Cont03	541500	542500	11.682
CD156_Cont03	542000	543000	11.505
CD156_Cont03	542500	543500	9.691
CD156_Cont03	543000	544000	7.855
CD156_Cont03	543500	544500	4.618
CD156_Cont03	544000	545000	9.186
CD156_Cont03	544500	545500	10.02
CD156_Cont03	545000	546000	13.352
CD156_Cont03	545500	546500	15.625
CD156_Cont03	546000	547000	15.924
CD156_Cont03	546500	547500	15.961
CD156_Cont03	547000	548000	15.938
CD156_Cont03	547500	548500	15.451
CD156_Cont03	548000	549000	9.735
CD156_Cont03	548500	549500	7.315
CD156_Cont03	549000	550000	6.803
CD156_Cont03	549500	550500	10.558
CD156_Cont03	550000	551000	12.682
CD156_Cont03	550500	551500	11.541
CD156_Cont03	551000	552000	9.119
CD156_Cont03	551500	552500	8.949
CD156_Cont03	552000	553000	13.75
CD156_Cont03	552500	553500	16.438
CD156_Cont03	553000	554000	10.872
CD156_Cont03	553500	554500	8.078
CD156_Cont03	554000	555000	7.453
CD156_Cont03	554500	555500	5.143
CD156_Cont03	555000	556000	13.381
CD156_Cont03	555500	556500	19.037
CD156_Cont03	556000	557000	13.828
CD156_Cont03	556500	557500	11.137
CD156_Cont03	557000	558000	14.338
CD156_Cont03	557500	558500	16.28
CD156_Cont03	558000	559000	10.322
CD156_Cont03	558500	559500	11.391
CD156_Cont03	559000	560000	16.532
CD156_Cont03	559500	560500	15.36
CD156_Cont03	560000	561000	13.504
CD156_Cont03	560500	561500	9.277
CD156_Cont03	561000	562000	8.6
CD156_Cont03	561500	562500	10.929
CD156_Cont03	562000	563000	8.891
CD156_Cont03	562500	563500	4.723
CD156_Cont03	563000	564000	3.955
CD156_Cont03	563500	564500	13.222
CD156_Cont03	564000	565000	18.573
CD156_Cont03	564500	565500	9.653
CD156_Cont03	565000	566000	6.635
CD156_Cont03	565500	566500	11.907
CD156_Cont03	566000	567000	23.256
CD156_Cont03	566500	567500	23.323
CD156_Cont03	567000	568000	9.478
CD156_Cont03	567500	568500	5.944
CD156_Cont03	568000	569000	7.43
CD156_Cont03	568500	569500	4.938
CD156_Cont03	569000	570000	1.562
CD156_Cont03	569500	570500	0.032
CD156_Cont03	570000	571000	0
CD156_Cont03	570500	571500	0
CD156_Cont03	571000	572000	0.183
CD156_Cont03	571500	572500	2.488
CD156_Cont03	572000	573000	3.327
CD156_Cont03	572500	573500	1.435
CD156_Cont03	573000	574000	7.438
CD156_Cont03	573500	574500	7.15
CD156_Cont03	574000	575000	0.125
CD156_Cont03	574500	575500	0
CD156_Cont03	575000	576000	0.274
CD156_Cont03	575500	576500	0.318
CD156_Cont03	576000	577000	8.525
CD156_Cont03	576500	577500	10.41
CD156_Cont03	577000	578000	12.367
CD156_Cont03	577500	578500	15.777
CD156_Cont03	578000	579000	10.088
CD156_Cont03	578500	579500	13.884
CD156_Cont03	579000	580000	11.56
CD156_Cont03	579500	580500	8.716
CD156_Cont03	580000	581000	8.404
CD156_Cont03	580500	581500	3.797
CD156_Cont03	581000	582000	7.386
CD156_Cont03	581500	582500	8.573
CD156_Cont03	582000	583000	6.879
CD156_Cont03	582500	583500	8.517
CD156_Cont03	583000	584000	6.902
CD156_Cont03	583500	584500	6.555
CD156_Cont03	584000	585000	5.46
CD156_Cont03	584500	585500	6.109
CD156_Cont03	585000	586000	9.892
CD156_Cont03	585500	586500	7.195
CD156_Cont03	586000	587000	4.737
CD156_Cont03	586500	587500	9.914
CD156_Cont03	587000	588000	17.527
CD156_Cont03	587500	588500	15.059
CD156_Cont03	588000	589000	5.403
CD156_Cont03	588500	589500	4.55
CD156_Cont03	589000	590000	11.07
CD156_Cont03	589500	590500	9.752
CD156_Cont03	590000	591000	5.133
CD156_Cont03	590500	591500	7.135
CD156_Cont03	591000	592000	6.755
CD156_Cont03	591500	592500	3.32
CD156_Cont03	592000	593000	6.745
CD156_Cont03	592500	593500	10.824
CD156_Cont03	593000	594000	7.189
CD156_Cont03	593500	594500	5.357
CD156_Cont03	594000	595000	6.213
CD156_Cont03	594500	595500	6.757
CD156_Cont03	595000	596000	5.032
CD156_Cont03	595500	596500	4.481
CD156_Cont03	596000	597000	5.541
CD156_Cont03	596500	597500	8.311
CD156_Cont03	597000	598000	9.466
CD156_Cont03	597500	598500	12.153
CD156_Cont03	598000	599000	20.237
CD156_Cont03	598500	599500	15.87
CD156_Cont03	599000	600000	11.408
CD156_Cont03	599500	600500	13.644
CD156_Cont03	600000	601000	9.08
CD156_Cont03	600500	601500	6.186
CD156_Cont03	601000	602000	12.644
CD156_Cont03	601500	602500	12.682
CD156_Cont03	602000	603000	7.036
CD156_Cont03	602500	603500	5.602
CD156_Cont03	603000	604000	6.048
CD156_Cont03	603500	604500	5.787
CD156_Cont03	604000	605000	3.754
CD156_Cont03	604500	605500	7.076
CD156_Cont03	605000	606000	9.384
CD156_Cont03	605500	606500	9.277
CD156_Cont03	606000	607000	7.769
CD156_Cont03	606500	607500	6.826
CD156_Cont03	607000	608000	10.138
CD156_Cont03	607500	608500	7.759
CD156_Cont03	608000	609000	6.926
CD156_Cont03	608500	609500	11.283
CD156_Cont03	609000	610000	11.599
CD156_Cont03	609500	610500	16.613
CD156_Cont03	610000	611000	12.898
CD156_Cont03	610500	611500	7.166
CD156_Cont03	611000	612000	10.871
CD156_Cont03	611500	612500	10.686
CD156_Cont03	612000	613000	8.461
CD156_Cont03	612500	613500	4.812
CD156_Cont03	613000	614000	5.748
CD156_Cont03	613500	614500	6.96
CD156_Cont03	614000	615000	7.685
CD156_Cont03	614500	615500	15.037
CD156_Cont03	615000	616000	14.203
CD156_Cont03	615500	616500	7.449
CD156_Cont03	616000	617000	6.031
CD156_Cont03	616500	617500	9.076
CD156_Cont03	617000	618000	12.392
CD156_Cont03	617500	618500	8.005
CD156_Cont03	618000	619000	7.433
CD156_Cont03	618500	619500	14.263
CD156_Cont03	619000	620000	14.502
CD156_Cont03	619500	620500	9.616
CD156_Cont03	620000	621000	15.039
CD156_Cont03	620500	621500	20.286
CD156_Cont03	621000	622000	10.307
CD156_Cont03	621500	622500	3.072
CD156_Cont03	622000	623000	4.184
CD156_Cont03	622500	623500	7.125
CD156_Cont03	623000	624000	11.499
CD156_Cont03	623500	624500	11.053
CD156_Cont03	624000	625000	7.162
CD156_Cont03	624500	625500	7.22
CD156_Cont03	625000	626000	6.575
CD156_Cont03	625500	626500	9.279
CD156_Cont03	626000	627000	12.594
CD156_Cont03	626500	627500	8.131
CD156_Cont03	627000	628000	14.338
CD156_Cont03	627500	628500	20.325
CD156_Cont03	628000	629000	12.95
CD156_Cont03	628500	629500	6.037
CD156_Cont03	629000	630000	4.991
CD156_Cont03	629500	630500	4.248
CD156_Cont03	630000	631000	6.21
CD156_Cont03	630500	631500	12.985
CD156_Cont03	631000	632000	10.673
CD156_Cont03	631500	632500	7.098
CD156_Cont03	632000	633000	12.044
CD156_Cont03	632500	633500	13.489
CD156_Cont03	633000	634000	7.912
CD156_Cont03	633500	634500	8.961
CD156_Cont03	634000	635000	14.235
CD156_Cont03	634500	635500	14.301
CD156_Cont03	635000	636000	12.99
CD156_Cont03	635500	636500	9.883
CD156_Cont03	636000	637000	9.322
CD156_Cont03	636500	637500	11.632
CD156_Cont03	637000	638000	17.893
CD156_Cont03	637500	638500	15.186
CD156_Cont03	638000	639000	6.905
CD156_Cont03	638500	639500	7.172
CD156_Cont03	639000	640000	9.781
CD156_Cont03	639500	640500	10.976
CD156_Cont03	640000	641000	8.668
CD156_Cont03	640500	641500	15.636
CD156_Cont03	641000	642000	19.558
CD156_Cont03	641500	642500	14.326
CD156_Cont03	642000	643000	13.006
CD156_Cont03	642500	643500	7.939
CD156_Cont03	643000	644000	5.707
CD156_Cont03	643500	644500	15.335
CD156_Cont03	644000	645000	19.956
CD156_Cont03	644500	645500	10.058
CD156_Cont03	645000	646000	8.239
CD156_Cont03	645500	646500	15.878
CD156_Cont03	646000	647000	21.11
CD156_Cont03	646500	647500	24.527
CD156_Cont03	647000	648000	18.918
CD156_Cont03	647500	648500	14.405
CD156_Cont03	648000	649000	14.693
CD156_Cont03	648500	649500	12.253
CD156_Cont03	649000	650000	12.767
CD156_Cont03	649500	650500	14.603
CD156_Cont03	650000	651000	16.582
CD156_Cont03	650500	651500	13.827
CD156_Cont03	651000	652000	9.128
CD156_Cont03	651500	652500	11.834
CD156_Cont03	652000	653000	10.274
CD156_Cont03	652500	653500	4.387
CD156_Cont03	653000	654000	4.691
CD156_Cont03	653500	654500	4.149
CD156_Cont03	654000	655000	4.875
CD156_Cont03	654500	655500	9.409
CD156_Cont03	655000	656000	12.046
CD156_Cont03	655500	656500	16.679
CD156_Cont03	656000	657000	17.788
CD156_Cont03	656500	657500	14.597
CD156_Cont03	657000	658000	9.907
CD156_Cont03	657500	658500	7.737
CD156_Cont03	658000	659000	7.047
CD156_Cont03	658500	659500	5.136
CD156_Cont03	659000	660000	6.066
CD156_Cont03	659500	660500	4.951
CD156_Cont03	660000	661000	8.147
CD156_Cont03	660500	661500	7.556
CD156_Cont03	661000	662000	4.169
CD156_Cont03	661500	662500	8.551
CD156_Cont03	662000	663000	13.714
CD156_Cont03	662500	663500	13.795
CD156_Cont03	663000	664000	11.107
CD156_Cont03	663500	664500	8.115
CD156_Cont03	664000	665000	8.859
CD156_Cont03	664500	665500	9.413
CD156_Cont03	665000	666000	12.466
CD156_Cont03	665500	666500	15.904
CD156_Cont03	666000	667000	17.922
CD156_Cont03	666500	667500	16.385
CD156_Cont03	667000	668000	11.621
CD156_Cont03	667500	668500	13.323
CD156_Cont03	668000	669000	10.128
CD156_Cont03	668500	669500	7.077
CD156_Cont03	669000	670000	10.205
CD156_Cont03	669500	670500	13.385
CD156_Cont03	670000	671000	13.11
CD156_Cont03	670500	671500	12.526
CD156_Cont03	671000	672000	12.615
CD156_Cont03	671500	672500	10.193
CD156_Cont03	672000	673000	6.316
CD156_Cont03	672500	673500	4.229
CD156_Cont03	673000	674000	6.605
CD156_Cont03	673500	674500	9.691
CD156_Cont03	674000	675000	14.311
CD156_Cont03	674500	675500	12.018
CD156_Cont03	675000	676000	9.889
CD156_Cont03	675500	676500	13.371
CD156_Cont03	676000	677000	7.725
CD156_Cont03	676500	677500	5.115
CD156_Cont03	677000	678000	6.453
CD156_Cont03	677500	678500	3.428
CD156_Cont03	678000	679000	1.437
CD156_Cont03	678500	679500	6.854
CD156_Cont03	679000	680000	13.029
CD156_Cont03	679500	680500	12.853
CD156_Cont03	680000	681000	8.784
CD156_Cont03	680500	681500	6.041
CD156_Cont03	681000	682000	7.762
CD156_Cont03	681500	682500	7.304
CD156_Cont03	682000	683000	6.142
CD156_Cont03	682500	683500	8.477
CD156_Cont03	683000	684000	6.497
CD156_Cont03	683500	684500	5.656
CD156_Cont03	684000	685000	10.902
CD156_Cont03	684500	685500	16.183
CD156_Cont03	685000	686000	15.753
CD156_Cont03	685500	686500	12.596
CD156_Cont03	686000	687000	12.234
CD156_Cont03	686500	687500	9.136
CD156_Cont03	687000	688000	10.353
CD156_Cont03	687500	688500	16.57
CD156_Cont03	688000	689000	14.104
CD156_Cont03	688500	689500	10.336
CD156_Cont03	689000	690000	7.777
CD156_Cont03	689500	690500	4.174
CD156_Cont03	690000	691000	8.792
CD156_Cont03	690500	691500	8.171
CD156_Cont03	691000	692000	3.967
CD156_Cont03	691500	692500	5.954
CD156_Cont03	692000	693000	6.458
CD156_Cont03	692500	693500	9.996
CD156_Cont03	693000	694000	15.187
CD156_Cont03	693500	694500	16.792
CD156_Cont03	694000	695000	15.04
CD156_Cont03	694500	695500	10.725
CD156_Cont03	695000	696000	11.418
CD156_Cont03	695500	696500	12.978
CD156_Cont03	696000	697000	10.054
CD156_Cont03	696500	697500	10.068
CD156_Cont03	697000	698000	10.619
CD156_Cont03	697500	698500	8.715
CD156_Cont03	698000	699000	8.382
CD156_Cont03	698500	699500	7.794
CD156_Cont03	699000	700000	7.278
CD156_Cont03	699500	700500	9.688
CD156_Cont03	700000	701000	12.481
CD156_Cont03	700500	701500	11.141
CD156_Cont03	701000	702000	7.555
CD156_Cont03	701500	702500	6.838
CD156_Cont03	702000	703000	6.889
CD156_Cont03	702500	703500	6.224
CD156_Cont03	703000	704000	4.396
CD156_Cont03	703500	704500	6.888
CD156_Cont03	704000	705000	6.838
CD156_Cont03	704500	705500	4.937
CD156_Cont03	705000	706000	11.329
CD156_Cont03	705500	706500	14.287
CD156_Cont03	706000	707000	14.424
CD156_Cont03	706500	707500	14.188
CD156_Cont03	707000	708000	12.32
CD156_Cont03	707500	708500	10.059
CD156_Cont03	708000	709000	6.099
CD156_Cont03	708500	709500	2.845
CD156_Cont03	709000	710000	7.311
CD156_Cont03	709500	710500	14.268
CD156_Cont03	710000	711000	12.093
CD156_Cont03	710500	711500	9.627
CD156_Cont03	711000	712000	9.97
CD156_Cont03	711500	712500	13.207
CD156_Cont03	712000	713000	13.269
CD156_Cont03	712500	713500	11.969
CD156_Cont03	713000	714000	11.659
CD156_Cont03	713500	714500	13.648
CD156_Cont03	714000	715000	13.624
CD156_Cont03	714500	715500	7.064
CD156_Cont03	715000	716000	3.98
CD156_Cont03	715500	716500	3.529
CD156_Cont03	716000	717000	3.812
CD156_Cont03	716500	717500	6.546
CD156_Cont03	717000	718000	12.448
CD156_Cont03	717500	718500	12.091
CD156_Cont03	718000	719000	9.149
CD156_Cont03	718500	719500	9.427
CD156_Cont03	719000	720000	8.606
CD156_Cont03	719500	720500	8.84
CD156_Cont03	720000	721000	16.438
CD156_Cont03	720500	721500	18.116
CD156_Cont03	721000	722000	15.806
CD156_Cont03	721500	722500	9.962
CD156_Cont03	722000	723000	3.86
CD156_Cont03	722500	723500	7.264
CD156_Cont03	723000	724000	8.094
CD156_Cont03	723500	724500	6.854
CD156_Cont03	724000	725000	5.854
CD156_Cont03	724500	725500	5.08
CD156_Cont03	725000	726000	4.448
CD156_Cont03	725500	726500	3.242
CD156_Cont03	726000	727000	4.648
CD156_Cont03	726500	727500	11.248
CD156_Cont03	727000	728000	10.665
CD156_Cont03	727500	728500	5.271
CD156_Cont03	728000	729000	5.416
CD156_Cont03	728500	729500	7.649
CD156_Cont03	729000	730000	11.619
CD156_Cont03	729500	730500	13.668
CD156_Cont03	730000	731000	10.188
CD156_Cont03	730500	731500	9.976
CD156_Cont03	731000	732000	15.596
CD156_Cont03	731500	732500	18.139
CD156_Cont03	732000	733000	15.566
CD156_Cont03	732500	733500	11.94
CD156_Cont03	733000	734000	9.117
CD156_Cont03	733500	734500	11.613
CD156_Cont03	734000	735000	11.596
CD156_Cont03	734500	735500	5.478
CD156_Cont03	735000	736000	6.705
CD156_Cont03	735500	736500	9.285
CD156_Cont03	736000	737000	6.834
CD156_Cont03	736500	737500	8.456
CD156_Cont03	737000	738000	8.226
CD156_Cont03	737500	738500	3.809
CD156_Cont03	738000	739000	5.475
CD156_Cont03	738500	739500	7.344
CD156_Cont03	739000	740000	5.5
CD156_Cont03	739500	740500	7.707
CD156_Cont03	740000	741000	9.139
CD156_Cont03	740500	741500	6.849
CD156_Cont03	741000	742000	3.175
CD156_Cont03	741500	742500	3.682
CD156_Cont03	742000	743000	5.562
CD156_Cont03	742500	743500	7.455
CD156_Cont03	743000	744000	13.293
CD156_Cont03	743500	744500	14.914
CD156_Cont03	744000	745000	10.386
CD156_Cont03	744500	745500	9.42
CD156_Cont03	745000	746000	8.97
CD156_Cont03	745500	746500	11.754
CD156_Cont03	746000	747000	12.477
CD156_Cont03	746500	747500	7.811
CD156_Cont03	747000	748000	7.32
CD156_Cont03	747500	748500	10.928
CD156_Cont03	748000	749000	11.521
CD156_Cont03	748500	749500	5.118
CD156_Cont03	749000	750000	8.812
CD156_Cont03	749500	750500	10.529
CD156_Cont03	750000	751000	9.907
CD156_Cont03	750500	751500	11.229
CD156_Cont03	751000	752000	7.473
CD156_Cont03	751500	752500	10.647
CD156_Cont03	752000	753000	12.143
CD156_Cont03	752500	753500	8.818
CD156_Cont03	753000	754000	10.626
CD156_Cont03	753500	754500	8.246
CD156_Cont03	754000	755000	8.035
CD156_Cont03	754500	755500	9.43
CD156_Cont03	755000	756000	14.313
CD156_Cont03	755500	756500	17.69
CD156_Cont03	756000	757000	11.39
CD156_Cont03	756500	757500	7.497
CD156_Cont03	757000	758000	10.753
CD156_Cont03	757500	758500	13.465
CD156_Cont03	758000	759000	12.272
CD156_Cont03	758500	759500	11.886
CD156_Cont03	759000	760000	9.527
CD156_Cont03	759500	760500	8.902
CD156_Cont03	760000	761000	11.613
CD156_Cont03	760500	761500	13.946
CD156_Cont03	761000	762000	9
CD156_Cont03	761500	762500	4.242
CD156_Cont03	762000	763000	6.31
CD156_Cont03	762500	763500	6.926
CD156_Cont03	763000	764000	8.384
CD156_Cont03	763500	764500	12.739
CD156_Cont03	764000	765000	12.619
CD156_Cont03	764500	765500	8.991
CD156_Cont03	765000	766000	13.107
CD156_Cont03	765500	766500	13.922
CD156_Cont03	766000	767000	7.352
CD156_Cont03	766500	767500	4.401
CD156_Cont03	767000	768000	4.74
CD156_Cont03	767500	768500	8.707
CD156_Cont03	768000	769000	6.462
CD156_Cont03	768500	769500	11.319
CD156_Cont03	769000	770000	14.488
CD156_Cont03	769500	770500	8.676
CD156_Cont03	770000	771000	7.186
CD156_Cont03	770500	771500	6.418
CD156_Cont03	771000	772000	10.021
CD156_Cont03	771500	772500	8.459
CD156_Cont03	772000	773000	4.56
CD156_Cont03	772500	773500	5.556
CD156_Cont03	773000	774000	12.151
CD156_Cont03	773500	774500	15.664
CD156_Cont03	774000	775000	12.896
CD156_Cont03	774500	775500	13.651
CD156_Cont03	775000	776000	11.837
CD156_Cont03	775500	776500	5.343
CD156_Cont03	776000	777000	8.317
CD156_Cont03	776500	777500	22.214
CD156_Cont03	777000	778000	20.666
CD156_Cont03	777500	778500	12.49
CD156_Cont03	778000	779000	9.972
CD156_Cont03	778500	779500	8.618
CD156_Cont03	779000	780000	7.486
CD156_Cont03	779500	780500	5.934
CD156_Cont03	780000	781000	9.327
CD156_Cont03	780500	781500	9.37
CD156_Cont03	781000	782000	8.706
CD156_Cont03	781500	782500	11.712
CD156_Cont03	782000	783000	13.607
CD156_Cont03	782500	783500	14.311
CD156_Cont03	783000	784000	9.38
CD156_Cont03	783500	784500	3.094
CD156_Cont03	784000	785000	4.901
CD156_Cont03	784500	785500	9.054
CD156_Cont03	785000	786000	12.796
CD156_Cont03	785500	786500	11.292
CD156_Cont03	786000	787000	9.123
CD156_Cont03	786500	787500	9.232
CD156_Cont03	787000	788000	9.303
CD156_Cont03	787500	788500	8.338
CD156_Cont03	788000	789000	7.807
CD156_Cont03	788500	789500	9.62
CD156_Cont03	789000	790000	6.408
CD156_Cont03	789500	790500	6.311
CD156_Cont03	790000	791000	8.071
CD156_Cont03	790500	791500	7.553
CD156_Cont03	791000	792000	5.758
CD156_Cont03	791500	792500	5.132
CD156_Cont03	792000	793000	6.571
CD156_Cont03	792500	793500	8.091
CD156_Cont03	793000	794000	13.398
CD156_Cont03	793500	794500	12.335
CD156_Cont03	794000	795000	10.173
CD156_Cont03	794500	795500	14.004
CD156_Cont03	795000	796000	8.58
CD156_Cont03	795500	796500	2.417
CD156_Cont03	796000	797000	5.384
CD156_Cont03	796500	797500	4.836
CD156_Cont03	797000	798000	7.926
CD156_Cont03	797500	798500	10.636
CD156_Cont03	798000	799000	8.934
CD156_Cont03	798500	799500	9.406
CD156_Cont03	799000	800000	6.83
CD156_Cont03	799500	800500	6.983
CD156_Cont03	800000	801000	10.107
CD156_Cont03	800500	801500	10.99
CD156_Cont03	801000	802000	10.447
CD156_Cont03	801500	802500	14.535
CD156_Cont03	802000	803000	13.853
CD156_Cont03	802500	803500	15.289
CD156_Cont03	803000	804000	15.63
CD156_Cont03	803500	804500	9.727
CD156_Cont03	804000	805000	6.598
CD156_Cont03	804500	805500	6.028
CD156_Cont03	805000	806000	9.322
CD156_Cont03	805500	806500	10.503
CD156_Cont03	806000	807000	8.779
CD156_Cont03	806500	807500	9.598
CD156_Cont03	807000	808000	12.524
CD156_Cont03	807500	808500	12.772
CD156_Cont03	808000	809000	14.429
CD156_Cont03	808500	809500	13.076
CD156_Cont03	809000	810000	10.066
CD156_Cont03	809500	810500	7.134
CD156_Cont03	810000	811000	6.328
CD156_Cont03	810500	811500	9.313
CD156_Cont03	811000	812000	9.075
CD156_Cont03	811500	812500	8.216
CD156_Cont03	812000	813000	8.986
CD156_Cont03	812500	813500	11.438
CD156_Cont03	813000	814000	12.397
CD156_Cont03	813500	814500	10.192
CD156_Cont03	814000	815000	9.467
CD156_Cont03	814500	815500	7.654
CD156_Cont03	815000	816000	9.22
CD156_Cont03	815500	816500	10.789
CD156_Cont03	816000	817000	9.364
CD156_Cont03	816500	817500	10.713
CD156_Cont03	817000	818000	12.037
CD156_Cont03	817500	818500	17.755
CD156_Cont03	818000	819000	18.957
CD156_Cont03	818500	819500	13.337
CD156_Cont03	819000	820000	13.133
CD156_Cont03	819500	820500	11.184
CD156_Cont03	820000	821000	9.398
CD156_Cont03	820500	821500	10.037
CD156_Cont03	821000	822000	5.842
CD156_Cont03	821500	822500	8.229
CD156_Cont03	822000	823000	11.221
CD156_Cont03	822500	823500	7.039
CD156_Cont03	823000	824000	4.271
CD156_Cont03	823500	824500	3.613
CD156_Cont03	824000	825000	8.572
CD156_Cont03	824500	825500	15.707
CD156_Cont03	825000	826000	17.034
CD156_Cont03	825500	826500	15.275
CD156_Cont03	826000	827000	11.058
CD156_Cont03	826500	827500	4.314
CD156_Cont03	827000	828000	3.773
CD156_Cont03	827500	828500	5.979
CD156_Cont03	828000	829000	7.38
CD156_Cont03	828500	829500	6.458
CD156_Cont03	829000	830000	10.094
CD156_Cont03	829500	830500	13.447
CD156_Cont03	830000	831000	8.264
CD156_Cont03	830500	831500	7.48
CD156_Cont03	831000	832000	12.889
CD156_Cont03	831500	832500	10.14
CD156_Cont03	832000	833000	4.782
CD156_Cont03	832500	833500	8.686
CD156_Cont03	833000	834000	16.191
CD156_Cont03	833500	834500	13.979
CD156_Cont03	834000	835000	7.881
CD156_Cont03	834500	835500	7.165
CD156_Cont03	835000	836000	7.438
CD156_Cont03	835500	836500	9.698
CD156_Cont03	836000	837000	9.975
CD156_Cont03	836500	837500	7.139
CD156_Cont03	837000	838000	6.921
CD156_Cont03	837500	838500	8.806
CD156_Cont03	838000	839000	9.866
CD156_Cont03	838500	839500	15.148
CD156_Cont03	839000	840000	17.251
CD156_Cont03	839500	840500	14.238
CD156_Cont03	840000	841000	10.101
CD156_Cont03	840500	841500	12.257
CD156_Cont03	841000	842000	16.856
CD156_Cont03	841500	842500	18.051
CD156_Cont03	842000	843000	13.154
CD156_Cont03	842500	843500	6.868
CD156_Cont03	843000	844000	10.82
CD156_Cont03	843500	844500	17.428
CD156_Cont03	844000	845000	16.717
CD156_Cont03	844500	845500	12.065
CD156_Cont03	845000	846000	9.824
CD156_Cont03	845500	846500	10.69
CD156_Cont03	846000	847000	12.493
CD156_Cont03	846500	847500	12.936
CD156_Cont03	847000	848000	9.011
CD156_Cont03	847500	848500	4.395
CD156_Cont03	848000	849000	4.041
CD156_Cont03	848500	849500	6.143
CD156_Cont03	849000	850000	10.52
CD156_Cont03	849500	850500	10.897
CD156_Cont03	850000	851000	6.854
CD156_Cont03	850500	851500	4.951
CD156_Cont03	851000	852000	4.2
CD156_Cont03	851500	852500	2.888
CD156_Cont03	852000	853000	5.063
CD156_Cont03	852500	853500	17.803
CD156_Cont03	853000	854000	23.403
CD156_Cont03	853500	854500	12.904
CD156_Cont03	854000	855000	3.762
CD156_Cont03	854500	855500	3.811
CD156_Cont03	855000	856000	4.238
CD156_Cont03	855500	856500	1.638
CD156_Cont03	856000	857000	1.468
CD156_Cont03	856500	857500	2.128
CD156_Cont03	857000	858000	2.864
CD156_Cont03	857500	858500	3.298
CD156_Cont03	858000	859000	3.708
CD156_Cont03	858500	859500	2.523
CD156_Cont03	859000	860000	2.205
CD156_Cont03	859500	860500	3.354
CD156_Cont03	860000	861000	2.216
CD156_Cont03	860500	861500	0.095
CD156_Cont03	861000	862000	6.095
CD156_Cont03	861500	862500	15.413
CD156_Cont03	862000	863000	17.101
CD156_Cont03	862500	863500	11.92
CD156_Cont03	863000	864000	11.075
CD156_Cont03	863500	864500	12.202
CD156_Cont03	864000	865000	13.09
CD156_Cont03	864500	865500	14.614
CD156_Cont03	865000	866000	12.518
CD156_Cont03	865500	866500	6.981
CD156_Cont03	866000	867000	2.984
CD156_Cont03	866500	867500	2.853
CD156_Cont03	867000	868000	5.907
CD156_Cont03	867500	868500	11.191
CD156_Cont03	868000	869000	11.344
CD156_Cont03	868500	869500	6.401
CD156_Cont03	869000	870000	7.107
CD156_Cont03	869500	870500	13.65
CD156_Cont03	870000	871000	15.157
CD156_Cont03	870500	871500	17.877
CD156_Cont03	871000	872000	17.159
CD156_Cont03	871500	872500	8.53
CD156_Cont03	872000	873000	7.16
CD156_Cont03	872500	873500	7.731
CD156_Cont03	873000	874000	5.337
CD156_Cont03	873500	874500	4.859
CD156_Cont03	874000	875000	6.932
CD156_Cont03	874500	875500	8.5
CD156_Cont03	875000	876000	4.5
CD156_Cont03	875500	876500	8.903
CD156_Cont03	876000	877000	13.5
CD156_Cont03	876500	877500	8.743
CD156_Cont03	877000	878000	7.15
CD156_Cont03	877500	878500	10.605
CD156_Cont03	878000	879000	8.611
CD156_Cont03	878500	879500	11.274
CD156_Cont03	879000	880000	17.571
CD156_Cont03	879500	880500	12.155
CD156_Cont03	880000	881000	9.235
CD156_Cont03	880500	881500	8.52
CD156_Cont03	881000	882000	8.38
CD156_Cont03	881500	882500	11.953
CD156_Cont03	882000	883000	12.12
CD156_Cont03	882500	883500	9.058
CD156_Cont03	883000	884000	11.767
CD156_Cont03	883500	884500	10.264
CD156_Cont03	884000	885000	8.044
CD156_Cont03	884500	885500	10.2
CD156_Cont03	885000	886000	8.863
CD156_Cont03	885500	886500	6.517
CD156_Cont03	886000	887000	8.533
CD156_Cont03	886500	887500	10.566
[truncated: 85,893 more rows]

## Sheet: FR13 Repeat density
Contig ID	Window start	Window End	Repeats [bp]
FR13_Cont01	0	10000	368
FR13_Cont01	5000	15000	3825
FR13_Cont01	10000	20000	8518
FR13_Cont01	15000	25000	10025
FR13_Cont01	20000	30000	9205
FR13_Cont01	25000	35000	8545
FR13_Cont01	30000	40000	9334
FR13_Cont01	35000	45000	9494
FR13_Cont01	40000	50000	4594
FR13_Cont01	45000	55000	87
FR13_Cont01	50000	60000	52
FR13_Cont01	55000	65000	33
FR13_Cont01	60000	70000	63
FR13_Cont01	65000	75000	334
FR13_Cont01	70000	80000	417
FR13_Cont01	75000	85000	146
FR13_Cont01	80000	90000	128
FR13_Cont01	85000	95000	150
FR13_Cont01	90000	100000	909
FR13_Cont01	95000	105000	1875
FR13_Cont01	100000	110000	1137
FR13_Cont01	105000	115000	240
FR13_Cont01	110000	120000	266
FR13_Cont01	115000	125000	370
FR13_Cont01	120000	130000	294
FR13_Cont01	125000	135000	166
FR13_Cont01	130000	140000	67
FR13_Cont01	135000	145000	53
FR13_Cont01	140000	150000	147
FR13_Cont01	145000	155000	111
FR13_Cont01	150000	160000	17
FR13_Cont01	155000	165000	122
FR13_Cont01	160000	170000	152
FR13_Cont01	165000	175000	54
FR13_Cont01	170000	180000	264
FR13_Cont01	175000	185000	423
FR13_Cont01	180000	190000	633
FR13_Cont01	185000	195000	472
FR13_Cont01	190000	200000	177
FR13_Cont01	195000	205000	330
FR13_Cont01	200000	210000	201
FR13_Cont01	205000	215000	181
FR13_Cont01	210000	220000	291
FR13_Cont01	215000	225000	619
FR13_Cont01	220000	230000	527
FR13_Cont01	225000	235000	44
FR13_Cont01	245000	255000	59
FR13_Cont01	250000	260000	80
FR13_Cont01	255000	265000	229
FR13_Cont01	260000	270000	208
FR13_Cont01	265000	275000	39
FR13_Cont01	270000	280000	39
FR13_Cont01	280000	290000	27
FR13_Cont01	285000	295000	27
FR13_Cont01	290000	300000	74
FR13_Cont01	295000	305000	121
FR13_Cont01	300000	310000	83
FR13_Cont01	305000	315000	81
FR13_Cont01	310000	320000	45
FR13_Cont01	315000	325000	26
FR13_Cont01	320000	330000	26
FR13_Cont01	325000	335000	81
FR13_Cont01	330000	340000	234
FR13_Cont01	335000	345000	262
FR13_Cont01	340000	350000	136
FR13_Cont01	345000	355000	27
FR13_Cont01	350000	360000	26
FR13_Cont01	355000	365000	115
FR13_Cont01	360000	370000	118
FR13_Cont01	365000	375000	60
FR13_Cont01	370000	380000	48
FR13_Cont01	375000	385000	53
FR13_Cont01	380000	390000	136
FR13_Cont01	385000	395000	206
FR13_Cont01	390000	400000	243
FR13_Cont01	395000	405000	282
FR13_Cont01	400000	410000	145
FR13_Cont01	405000	415000	18
FR13_Cont01	410000	420000	250
FR13_Cont01	415000	425000	374
FR13_Cont01	420000	430000	142
FR13_Cont01	425000	435000	16
FR13_Cont01	430000	440000	79
FR13_Cont01	435000	445000	292
FR13_Cont01	440000	450000	243
FR13_Cont01	445000	455000	93
FR13_Cont01	450000	460000	143
FR13_Cont01	455000	465000	181
FR13_Cont01	460000	470000	117
FR13_Cont01	470000	480000	44
FR13_Cont01	475000	485000	63
FR13_Cont01	480000	490000	90
FR13_Cont01	485000	495000	396
FR13_Cont01	490000	500000	493
FR13_Cont01	495000	505000	189
FR13_Cont01	500000	510000	21
FR13_Cont01	505000	515000	168
FR13_Cont01	510000	520000	196
FR13_Cont01	515000	525000	28
FR13_Cont01	520000	530000	17
FR13_Cont01	525000	535000	62
FR13_Cont01	530000	540000	133
FR13_Cont01	535000	545000	140
FR13_Cont01	540000	550000	115
FR13_Cont01	545000	555000	209
FR13_Cont01	550000	560000	146
FR13_Cont01	555000	565000	56
FR13_Cont01	560000	570000	172
FR13_Cont01	565000	575000	116
FR13_Cont01	575000	585000	91
FR13_Cont01	580000	590000	155
FR13_Cont01	585000	595000	64
FR13_Cont01	590000	600000	186
FR13_Cont01	595000	605000	231
FR13_Cont01	600000	610000	128
FR13_Cont01	605000	615000	132
FR13_Cont01	610000	620000	129
FR13_Cont01	615000	625000	105
FR13_Cont01	620000	630000	25
FR13_Cont01	630000	640000	277
FR13_Cont01	635000	645000	5202
FR13_Cont01	640000	650000	8360
FR13_Cont01	645000	655000	8454
FR13_Cont01	650000	660000	10019
FR13_Cont01	655000	665000	5988
FR13_Cont01	660000	670000	1037
FR13_Cont01	665000	675000	95
FR13_Cont01	670000	680000	87
FR13_Cont01	675000	685000	68
FR13_Cont01	680000	690000	27
FR13_Cont01	685000	695000	54
FR13_Cont01	690000	700000	129
FR13_Cont01	695000	705000	126
FR13_Cont01	700000	710000	51
FR13_Cont01	705000	715000	211
FR13_Cont01	710000	720000	344
FR13_Cont01	715000	725000	215
FR13_Cont01	720000	730000	123
FR13_Cont01	725000	735000	60
FR13_Cont01	730000	740000	19
FR13_Cont01	735000	745000	112
FR13_Cont01	740000	750000	317
FR13_Cont01	745000	755000	253
FR13_Cont01	750000	760000	75
FR13_Cont01	755000	765000	27
FR13_Cont01	760000	770000	111
FR13_Cont01	765000	775000	346
FR13_Cont01	770000	780000	300
FR13_Cont01	775000	785000	176
FR13_Cont01	780000	790000	232
FR13_Cont01	785000	795000	216
FR13_Cont01	790000	800000	134
FR13_Cont01	795000	805000	39
FR13_Cont01	805000	815000	196
FR13_Cont01	810000	820000	358
FR13_Cont01	815000	825000	277
FR13_Cont01	820000	830000	192
FR13_Cont01	825000	835000	202
FR13_Cont01	830000	840000	125
FR13_Cont01	840000	850000	195
FR13_Cont01	845000	855000	240
FR13_Cont01	850000	860000	63
FR13_Cont01	855000	865000	35
FR13_Cont01	860000	870000	138
FR13_Cont01	865000	875000	312
FR13_Cont01	870000	880000	267
FR13_Cont01	875000	885000	296
FR13_Cont01	880000	890000	253
FR13_Cont01	885000	895000	77
FR13_Cont01	890000	900000	200
FR13_Cont01	895000	905000	249
FR13_Cont01	900000	910000	176
FR13_Cont01	905000	915000	244
FR13_Cont01	910000	920000	224
FR13_Cont01	915000	925000	175
FR13_Cont01	920000	930000	180
FR13_Cont01	925000	935000	195
FR13_Cont01	930000	940000	187
FR13_Cont01	935000	945000	60
FR13_Cont01	940000	950000	156
FR13_Cont01	945000	955000	156
FR13_Cont01	950000	960000	154
FR13_Cont01	955000	965000	177
FR13_Cont01	960000	970000	79
FR13_Cont01	965000	975000	130
FR13_Cont01	970000	980000	74
FR13_Cont01	975000	985000	234
FR13_Cont01	980000	990000	265
FR13_Cont01	985000	995000	93
FR13_Cont01	990000	1000000	62
FR13_Cont01	1005000	1015000	59
FR13_Cont01	1010000	1020000	379
FR13_Cont01	1015000	1025000	357
FR13_Cont01	1020000	1030000	120
FR13_Cont01	1025000	1035000	152
FR13_Cont01	1030000	1040000	213
FR13_Cont01	1035000	1045000	192
FR13_Cont01	1040000	1050000	156
FR13_Cont01	1045000	1055000	108
FR13_Cont01	1050000	1060000	101
FR13_Cont01	1055000	1065000	192
FR13_Cont01	1060000	1070000	278
FR13_Cont01	1065000	1075000	277
FR13_Cont01	1070000	1080000	142
FR13_Cont01	1075000	1085000	160
FR13_Cont01	1080000	1090000	243
FR13_Cont01	1085000	1095000	174
FR13_Cont01	1090000	1100000	181
FR13_Cont01	1095000	1105000	225
FR13_Cont01	1100000	1110000	179
FR13_Cont01	1105000	1115000	147
FR13_Cont01	1110000	1120000	105
FR13_Cont01	1115000	1125000	54
FR13_Cont01	1120000	1130000	59
FR13_Cont01	1125000	1135000	102
FR13_Cont01	1130000	1140000	43
FR13_Cont01	1135000	1145000	34
FR13_Cont01	1140000	1150000	107
FR13_Cont01	1145000	1155000	162
FR13_Cont01	1150000	1160000	146
FR13_Cont01	1155000	1165000	82
FR13_Cont01	1160000	1170000	125
FR13_Cont01	1165000	1175000	166
FR13_Cont01	1170000	1180000	95
FR13_Cont01	1175000	1185000	203
FR13_Cont01	1180000	1190000	174
FR13_Cont01	1185000	1195000	2983
FR13_Cont01	1190000	1200000	6295
FR13_Cont01	1195000	1205000	6919
FR13_Cont01	1200000	1210000	7959
FR13_Cont01	1205000	1215000	5153
FR13_Cont01	1210000	1220000	801
FR13_Cont01	1215000	1225000	57
FR13_Cont01	1220000	1230000	124
FR13_Cont01	1225000	1235000	178
FR13_Cont01	1230000	1240000	194
FR13_Cont01	1235000	1245000	112
FR13_Cont01	1240000	1250000	114
FR13_Cont01	1245000	1255000	322
FR13_Cont01	1250000	1260000	272
FR13_Cont01	1255000	1265000	136
FR13_Cont01	1260000	1270000	127
FR13_Cont01	1265000	1275000	48
FR13_Cont01	1270000	1280000	22
FR13_Cont01	1280000	1290000	109
FR13_Cont01	1285000	1295000	160
FR13_Cont01	1290000	1300000	51
FR13_Cont01	1295000	1305000	36
FR13_Cont01	1300000	1310000	183
FR13_Cont01	1305000	1315000	196
FR13_Cont01	1310000	1320000	281
FR13_Cont01	1315000	1325000	352
FR13_Cont01	1320000	1330000	275
FR13_Cont01	1325000	1335000	155
FR13_Cont01	1335000	1345000	43
FR13_Cont01	1340000	1350000	79
FR13_Cont01	1345000	1355000	73
FR13_Cont01	1350000	1360000	58
FR13_Cont01	1355000	1365000	21
FR13_Cont01	1360000	1370000	136
FR13_Cont01	1365000	1375000	252
FR13_Cont01	1370000	1380000	230
FR13_Cont01	1375000	1385000	1244
FR13_Cont01	1380000	1390000	6067
FR13_Cont01	1385000	1395000	4968
FR13_Cont01	1390000	1400000	31
FR13_Cont01	1395000	1405000	32
FR13_Cont01	1400000	1410000	81
FR13_Cont01	1405000	1415000	158
FR13_Cont01	1410000	1420000	237
FR13_Cont01	1415000	1425000	157
FR13_Cont01	1420000	1430000	103
FR13_Cont01	1425000	1435000	122
FR13_Cont01	1430000	1440000	292
FR13_Cont01	1435000	1445000	278
FR13_Cont01	1440000	1450000	67
FR13_Cont01	1445000	1455000	33
FR13_Cont01	1450000	1460000	36
FR13_Cont01	1455000	1465000	78
FR13_Cont01	1460000	1470000	100
FR13_Cont01	1465000	1475000	102
FR13_Cont01	1470000	1480000	156
FR13_Cont01	1475000	1485000	333
FR13_Cont01	1480000	1490000	380
FR13_Cont01	1485000	1495000	237
FR13_Cont01	1490000	1500000	78
FR13_Cont01	1500000	1510000	112
FR13_Cont01	1505000	1515000	146
FR13_Cont01	1510000	1520000	146
FR13_Cont01	1515000	1525000	312
FR13_Cont01	1520000	1530000	200
FR13_Cont01	1525000	1535000	71
FR13_Cont01	1530000	1540000	71
FR13_Cont01	1535000	1545000	61
FR13_Cont01	1540000	1550000	114
FR13_Cont01	1545000	1555000	78
FR13_Cont01	1550000	1560000	128
FR13_Cont01	1555000	1565000	124
FR13_Cont01	1560000	1570000	102
FR13_Cont01	1565000	1575000	81
FR13_Cont01	1570000	1580000	46
FR13_Cont01	1575000	1585000	160
FR13_Cont01	1580000	1590000	308
FR13_Cont01	1585000	1595000	194
FR13_Cont01	1590000	1600000	93
FR13_Cont01	1595000	1605000	127
FR13_Cont01	1600000	1610000	34
FR13_Cont01	1605000	1615000	92
FR13_Cont01	1610000	1620000	92
FR13_Cont01	1615000	1625000	48
FR13_Cont01	1620000	1630000	107
FR13_Cont01	1625000	1635000	83
FR13_Cont01	1630000	1640000	24
FR13_Cont01	1635000	1645000	59
FR13_Cont01	1640000	1650000	104
FR13_Cont01	1645000	1655000	45
FR13_Cont01	1650000	1660000	98
FR13_Cont01	1655000	1665000	1921
FR13_Cont01	1660000	1670000	1823
FR13_Cont01	1665000	1675000	78
FR13_Cont01	1670000	1680000	103
FR13_Cont01	1675000	1685000	25
FR13_Cont01	1685000	1695000	54
FR13_Cont01	1690000	1700000	202
FR13_Cont01	1695000	1705000	253
FR13_Cont01	1700000	1710000	187
FR13_Cont01	1705000	1715000	113
FR13_Cont01	1710000	1720000	31
FR13_Cont01	1720000	1730000	123
FR13_Cont01	1725000	1735000	149
FR13_Cont01	1730000	1740000	55
FR13_Cont01	1735000	1745000	149
FR13_Cont01	1740000	1750000	143
FR13_Cont01	1745000	1755000	50
FR13_Cont01	1750000	1760000	27
FR13_Cont01	1755000	1765000	44
FR13_Cont01	1760000	1770000	156
FR13_Cont01	1765000	1775000	174
FR13_Cont01	1770000	1780000	96
FR13_Cont01	1775000	1785000	34
FR13_Cont01	1780000	1790000	19
FR13_Cont01	1785000	1795000	145
FR13_Cont01	1790000	1800000	161
FR13_Cont01	1795000	1805000	214
FR13_Cont01	1800000	1810000	179
FR13_Cont01	1805000	1815000	30
FR13_Cont01	1810000	1820000	128
FR13_Cont01	1815000	1825000	215
FR13_Cont01	1820000	1830000	190
FR13_Cont01	1825000	1835000	73
FR13_Cont01	1830000	1840000	259
FR13_Cont01	1835000	1845000	259
FR13_Cont01	1845000	1855000	49
FR13_Cont01	1850000	1860000	49
FR13_Cont01	1855000	1865000	323
FR13_Cont01	1860000	1870000	323
FR13_Cont01	1865000	1875000	33
FR13_Cont01	1870000	1880000	86
FR13_Cont01	1875000	1885000	141
FR13_Cont01	1880000	1890000	228
FR13_Cont01	1885000	1895000	281
FR13_Cont01	1890000	1900000	267
FR13_Cont01	1895000	1905000	231
FR13_Cont01	1900000	1910000	198
FR13_Cont01	1905000	1915000	157
FR13_Cont01	1910000	1920000	172
FR13_Cont01	1915000	1925000	159
FR13_Cont01	1920000	1930000	221
FR13_Cont01	1925000	1935000	204
FR13_Cont01	1930000	1940000	34
FR13_Cont01	1935000	1945000	26
FR13_Cont01	1940000	1950000	45
FR13_Cont01	1945000	1955000	57
FR13_Cont01	1950000	1960000	170
FR13_Cont01	1955000	1965000	402
FR13_Cont01	1960000	1970000	356
FR13_Cont01	1965000	1975000	131
FR13_Cont01	1970000	1980000	261
FR13_Cont01	1975000	1985000	479
FR13_Cont01	1980000	1990000	613
FR13_Cont01	1985000	1995000	400
FR13_Cont01	1990000	2000000	50
FR13_Cont01	2005000	2015000	96
FR13_Cont01	2010000	2020000	228
FR13_Cont01	2015000	2025000	150
FR13_Cont01	2020000	2030000	122
FR13_Cont01	2025000	2035000	373
FR13_Cont01	2030000	2040000	294
FR13_Cont01	2035000	2045000	80
FR13_Cont01	2040000	2050000	148
FR13_Cont01	2045000	2055000	93
FR13_Cont01	2055000	2065000	258
FR13_Cont01	2060000	2070000	258
FR13_Cont01	2065000	2075000	95
FR13_Cont01	2070000	2080000	125
FR13_Cont01	2075000	2085000	47
FR13_Cont01	2080000	2090000	2156
FR13_Cont01	2085000	2095000	6782
FR13_Cont01	2090000	2100000	4643
FR13_Cont01	2095000	2105000	274
FR13_Cont01	2100000	2110000	391
FR13_Cont01	2105000	2115000	143
FR13_Cont01	2110000	2120000	26
FR13_Cont01	2115000	2125000	28
FR13_Cont01	2120000	2130000	95
FR13_Cont01	2125000	2135000	185
FR13_Cont01	2130000	2140000	223
FR13_Cont01	2135000	2145000	252
FR13_Cont01	2140000	2150000	147
FR13_Cont01	2145000	2155000	87
FR13_Cont01	2150000	2160000	87
FR13_Cont01	2160000	2170000	1413
FR13_Cont01	2165000	2175000	2517
FR13_Cont01	2170000	2180000	1169
FR13_Cont01	2175000	2185000	65
FR13_Cont01	2180000	2190000	57
FR13_Cont01	2185000	2195000	78
FR13_Cont01	2190000	2200000	196
FR13_Cont01	2195000	2205000	231
FR13_Cont01	2200000	2210000	106
FR13_Cont01	2205000	2215000	260
FR13_Cont01	2210000	2220000	210
FR13_Cont01	2215000	2225000	96
FR13_Cont01	2220000	2230000	182
FR13_Cont01	2225000	2235000	119
FR13_Cont01	2230000	2240000	101
FR13_Cont01	2235000	2245000	291
FR13_Cont01	2240000	2250000	257
FR13_Cont01	2245000	2255000	68
FR13_Cont01	2250000	2260000	148
FR13_Cont01	2255000	2265000	198
FR13_Cont01	2260000	2270000	165
FR13_Cont01	2265000	2275000	145
FR13_Cont01	2270000	2280000	358
FR13_Cont01	2275000	2285000	337
FR13_Cont01	2280000	2290000	98
FR13_Cont01	2285000	2295000	216
FR13_Cont01	2290000	2300000	161
FR13_Cont01	2295000	2305000	23
FR13_Cont01	2300000	2310000	23
FR13_Cont01	2305000	2315000	29
FR13_Cont01	2310000	2320000	52
FR13_Cont01	2315000	2325000	365
FR13_Cont01	2320000	2330000	790
FR13_Cont01	2325000	2335000	536
FR13_Cont01	2330000	2340000	237
FR13_Cont01	2335000	2345000	329
FR13_Cont01	2340000	2350000	180
FR13_Cont01	2345000	2355000	47
FR13_Cont01	2350000	2360000	153
FR13_Cont01	2355000	2365000	106
FR13_Cont01	2360000	2370000	46
FR13_Cont01	2365000	2375000	246
FR13_Cont01	2370000	2380000	200
FR13_Cont01	2375000	2385000	54
FR13_Cont01	2380000	2390000	175
FR13_Cont01	2385000	2395000	299
FR13_Cont01	2390000	2400000	246
FR13_Cont01	2395000	2405000	178
FR13_Cont01	2400000	2410000	356
FR13_Cont01	2405000	2415000	394
FR13_Cont01	2410000	2420000	208
FR13_Cont01	2415000	2425000	231
FR13_Cont01	2420000	2430000	249
FR13_Cont01	2425000	2435000	201
FR13_Cont01	2430000	2440000	248
FR13_Cont01	2435000	2445000	366
FR13_Cont01	2440000	2450000	425
FR13_Cont01	2445000	2455000	184
FR13_Cont01	2450000	2460000	56
FR13_Cont01	2455000	2465000	154
FR13_Cont01	2460000	2470000	98
FR13_Cont01	2465000	2475000	306
FR13_Cont01	2470000	2480000	471
FR13_Cont01	2475000	2485000	206
FR13_Cont01	2480000	2490000	59
FR13_Cont01	2485000	2495000	18
FR13_Cont01	2490000	2500000	147
FR13_Cont01	2495000	2505000	204
FR13_Cont01	2500000	2510000	474
FR13_Cont01	2505000	2515000	697
FR13_Cont01	2510000	2520000	377
FR13_Cont01	2515000	2525000	97
FR13_Cont01	2525000	2535000	62
FR13_Cont01	2530000	2540000	166
FR13_Cont01	2535000	2545000	104
FR13_Cont01	2540000	2550000	184
FR13_Cont01	2545000	2555000	238
FR13_Cont01	2550000	2560000	54
FR13_Cont01	2555000	2565000	124
FR13_Cont01	2560000	2570000	153
FR13_Cont01	2565000	2575000	327
FR13_Cont01	2570000	2580000	363
FR13_Cont01	2575000	2585000	148
FR13_Cont01	2580000	2590000	104
FR13_Cont01	2585000	2595000	383
FR13_Cont01	2590000	2600000	412
FR13_Cont01	2595000	2605000	76
FR13_Cont01	2600000	2610000	124
FR13_Cont01	2605000	2615000	368
FR13_Cont01	2610000	2620000	328
FR13_Cont01	2615000	2625000	107
FR13_Cont01	2620000	2630000	120
FR13_Cont01	2625000	2635000	71
FR13_Cont01	2630000	2640000	52
FR13_Cont01	2635000	2645000	110
FR13_Cont01	2640000	2650000	228
FR13_Cont01	2645000	2655000	276
FR13_Cont01	2650000	2660000	106
FR13_Cont01	2655000	2665000	171
FR13_Cont01	2660000	2670000	216
FR13_Cont01	2665000	2675000	217
FR13_Cont01	2670000	2680000	349
FR13_Cont01	2675000	2685000	368
FR13_Cont01	2680000	2690000	438
FR13_Cont01	2685000	2695000	361
FR13_Cont01	2690000	2700000	114
FR13_Cont01	2695000	2705000	140
FR13_Cont01	2700000	2710000	177
FR13_Cont01	2705000	2715000	100
FR13_Cont01	2710000	2720000	141
FR13_Cont01	2715000	2725000	78
FR13_Cont01	2735000	2745000	43
FR13_Cont01	2740000	2750000	72
FR13_Cont01	2745000	2755000	64
FR13_Cont01	2750000	2760000	35
FR13_Cont01	2755000	2765000	30
FR13_Cont01	2760000	2770000	30
FR13_Cont01	2765000	2775000	100
FR13_Cont01	2770000	2780000	219
FR13_Cont01	2775000	2785000	229
FR13_Cont01	2780000	2790000	203
FR13_Cont01	2785000	2795000	205
FR13_Cont01	2790000	2800000	199
FR13_Cont01	2795000	2805000	3989
FR13_Cont01	2800000	2810000	9301
FR13_Cont01	2805000	2815000	10399
FR13_Cont01	2810000	2820000	11509
FR13_Cont01	2815000	2825000	8857
FR13_Cont01	2820000	2830000	2531
FR13_Cont01	2825000	2835000	885
FR13_Cont01	2830000	2840000	766
FR13_Cont01	2835000	2845000	1916
FR13_Cont01	2840000	2850000	1852
FR13_Cont01	2845000	2855000	743
FR13_Cont01	2850000	2860000	5743
FR13_Cont01	2855000	2865000	5324
FR13_Cont01	2860000	2870000	324
FR13_Cont01	2865000	2875000	36
FR13_Cont01	2870000	2880000	36
FR13_Cont01	2880000	2890000	78
FR13_Cont01	2885000	2895000	113
FR13_Cont01	2890000	2900000	57
FR13_Cont01	2895000	2905000	40
FR13_Cont01	2900000	2910000	110
FR13_Cont01	2905000	2915000	198
FR13_Cont01	2910000	2920000	231
FR13_Cont01	2915000	2925000	351
FR13_Cont01	2920000	2930000	226
FR13_Cont01	2925000	2935000	102
FR13_Cont01	2930000	2940000	174
FR13_Cont01	2935000	2945000	862
FR13_Cont01	2940000	2950000	5790
FR13_Cont01	2945000	2955000	6402
FR13_Cont01	2950000	2960000	2612
FR13_Cont01	2955000	2965000	3156
FR13_Cont01	2960000	2970000	1946
FR13_Cont01	2965000	2975000	829
FR13_Cont01	2970000	2980000	2055
FR13_Cont01	2975000	2985000	1226
FR13_Cont01	2980000	2990000	343
FR13_Cont01	2985000	2995000	5349
FR13_Cont01	2990000	3000000	7254
FR13_Cont01	2995000	3005000	2585
FR13_Cont01	3000000	3010000	2527
FR13_Cont01	3005000	3015000	5964
FR13_Cont01	3010000	3020000	5728
FR13_Cont01	3015000	3025000	2058
FR13_Cont01	3020000	3030000	362
FR13_Cont01	3025000	3035000	2326
FR13_Cont01	3030000	3040000	2068
FR13_Cont01	3035000	3045000	148
FR13_Cont01	3040000	3050000	224
FR13_Cont01	3045000	3055000	76
FR13_Cont01	3050000	3060000	73
FR13_Cont01	3055000	3065000	393
FR13_Cont01	3060000	3070000	438
FR13_Cont01	3065000	3075000	188
FR13_Cont01	3070000	3080000	70
FR13_Cont01	3080000	3090000	66
FR13_Cont01	3085000	3095000	66
FR13_Cont01	3090000	3100000	106
FR13_Cont01	3095000	3105000	284
FR13_Cont01	3100000	3110000	384
FR13_Cont01	3105000	3115000	206
FR13_Cont01	3110000	3120000	249
FR13_Cont01	3115000	3125000	497
FR13_Cont01	3120000	3130000	248
FR13_Cont01	3125000	3135000	39
FR13_Cont01	3130000	3140000	121
FR13_Cont01	3135000	3145000	82
FR13_Cont01	3145000	3155000	47
FR13_Cont01	3150000	3160000	47
FR13_Cont01	3155000	3165000	105
FR13_Cont01	3160000	3170000	105
FR13_Cont01	3165000	3175000	23
FR13_Cont01	3170000	3180000	100
FR13_Cont01	3175000	3185000	77
FR13_Cont01	3180000	3190000	89
FR13_Cont01	3185000	3195000	333
FR13_Cont01	3190000	3200000	309
FR13_Cont01	3195000	3205000	165
FR13_Cont01	3200000	3210000	100
FR13_Cont01	3205000	3215000	49
FR13_Cont01	3210000	3220000	131
FR13_Cont01	3215000	3225000	115
FR13_Cont01	3220000	3230000	82
FR13_Cont01	3225000	3235000	49
FR13_Cont01	3230000	3240000	57
FR13_Cont01	3235000	3245000	57
FR13_Cont01	3240000	3250000	44
FR13_Cont01	3245000	3255000	175
FR13_Cont01	3250000	3260000	179
FR13_Cont01	3255000	3265000	116
FR13_Cont01	3260000	3270000	68
FR13_Cont01	3265000	3275000	21
FR13_Cont01	3270000	3280000	70
FR13_Cont01	3275000	3285000	115
FR13_Cont01	3280000	3290000	139
FR13_Cont01	3285000	3295000	73
FR13_Cont01	3295000	3305000	475
FR13_Cont01	3300000	3310000	598
FR13_Cont01	3305000	3315000	184
FR13_Cont01	3310000	3320000	61
FR13_Cont01	3315000	3325000	24
FR13_Cont01	3320000	3330000	191
FR13_Cont01	3325000	3335000	183
FR13_Cont01	3330000	3340000	16
FR13_Cont01	3335000	3345000	106
FR13_Cont01	3340000	3350000	106
FR13_Cont01	3350000	3360000	222
FR13_Cont01	3355000	3365000	482
FR13_Cont01	3360000	3370000	491
FR13_Cont01	3365000	3375000	427
FR13_Cont01	3370000	3380000	328
FR13_Cont01	3375000	3385000	253
FR13_Cont01	3380000	3390000	146
FR13_Cont01	3385000	3395000	215
FR13_Cont01	3390000	3400000	276
FR13_Cont01	3395000	3405000	182
FR13_Cont01	3400000	3410000	96
FR13_Cont01	3405000	3415000	39
FR13_Cont01	3410000	3420000	172
FR13_Cont01	3415000	3425000	186
FR13_Cont01	3420000	3430000	110
FR13_Cont01	3425000	3435000	87
FR13_Cont01	3430000	3440000	137
FR13_Cont01	3435000	3445000	267
FR13_Cont01	3440000	3450000	296
FR13_Cont01	3445000	3455000	164
FR13_Cont01	3450000	3460000	84
FR13_Cont01	3455000	3465000	223
FR13_Cont01	3460000	3470000	212
FR13_Cont01	3465000	3475000	164
FR13_Cont01	3470000	3480000	179
FR13_Cont01	3475000	3485000	60
FR13_Cont01	3480000	3490000	143
FR13_Cont01	3485000	3495000	292
FR13_Cont01	3490000	3500000	271
FR13_Cont01	3495000	3505000	170
FR13_Cont01	3500000	3510000	180
FR13_Cont01	3505000	3515000	543
FR13_Cont01	3510000	3520000	424
FR13_Cont01	3515000	3525000	155
FR13_Cont01	3520000	3530000	331
FR13_Cont01	3525000	3535000	224
FR13_Cont01	3530000	3540000	97
FR13_Cont01	3535000	3545000	458
FR13_Cont01	3540000	3550000	462
FR13_Cont01	3545000	3555000	111
FR13_Cont01	3550000	3560000	191
FR13_Cont01	3555000	3565000	146
FR13_Cont01	3565000	3575000	58
FR13_Cont01	3570000	3580000	192
FR13_Cont01	3575000	3585000	229
FR13_Cont01	3580000	3590000	148
FR13_Cont01	3585000	3595000	79
FR13_Cont01	3590000	3600000	149
FR13_Cont01	3595000	3605000	171
FR13_Cont01	3600000	3610000	109
FR13_Cont01	3605000	3615000	85
FR13_Cont01	3610000	3620000	163
FR13_Cont01	3615000	3625000	341
FR13_Cont01	3620000	3630000	268
FR13_Cont01	3625000	3635000	94
FR13_Cont01	3630000	3640000	87
FR13_Cont01	3635000	3645000	87
FR13_Cont01	3640000	3650000	65
FR13_Cont01	3645000	3655000	350
FR13_Cont01	3650000	3660000	619
FR13_Cont01	3655000	3665000	2003
FR13_Cont01	3660000	3670000	1741
FR13_Cont01	3665000	3675000	69
FR13_Cont01	3670000	3680000	127
FR13_Cont01	3675000	3685000	203
FR13_Cont01	3680000	3690000	350
FR13_Cont01	3685000	3695000	249
FR13_Cont01	3700000	3710000	77
FR13_Cont01	3705000	3715000	162
FR13_Cont01	3710000	3720000	174
FR13_Cont01	3715000	3725000	130
FR13_Cont01	3720000	3730000	41
FR13_Cont01	3725000	3735000	180
FR13_Cont01	3730000	3740000	180
FR13_Cont01	3735000	3745000	25
FR13_Cont01	3740000	3750000	84
FR13_Cont01	3745000	3755000	108
FR13_Cont01	3750000	3760000	81
FR13_Cont01	3755000	3765000	91
FR13_Cont01	3760000	3770000	179
FR13_Cont01	3765000	3775000	180
FR13_Cont01	3770000	3780000	104
FR13_Cont01	3775000	3785000	44
FR13_Cont01	3780000	3790000	149
FR13_Cont01	3785000	3795000	179
FR13_Cont01	3790000	3800000	66
FR13_Cont01	3795000	3805000	126
FR13_Cont01	3800000	3810000	118
FR13_Cont01	3805000	3815000	28
FR13_Cont01	3815000	3825000	157
FR13_Cont01	3820000	3830000	200
FR13_Cont01	3825000	3835000	43
FR13_Cont01	3830000	3840000	129
FR13_Cont01	3835000	3845000	205
FR13_Cont01	3840000	3850000	76
FR13_Cont01	3855000	3865000	33
FR13_Cont01	3860000	3870000	149
FR13_Cont01	3865000	3875000	116
FR13_Cont01	3870000	3880000	115
FR13_Cont01	3875000	3885000	175
FR13_Cont01	3880000	3890000	113
FR13_Cont01	3885000	3895000	114
FR13_Cont01	3890000	3900000	379
FR13_Cont01	3895000	3905000	762
FR13_Cont01	3900000	3910000	465
FR13_Cont01	3905000	3915000	71
FR13_Cont01	3910000	3920000	118
FR13_Cont01	3915000	3925000	195
FR13_Cont01	3920000	3930000	189
FR13_Cont01	3925000	3935000	245
FR13_Cont01	3930000	3940000	362
FR13_Cont01	3935000	3945000	247
FR13_Cont01	3940000	3950000	118
FR13_Cont01	3945000	3955000	143
FR13_Cont01	3950000	3960000	165
FR13_Cont01	3955000	3965000	72
FR13_Cont01	3960000	3970000	67
FR13_Cont01	3965000	3975000	148
FR13_Cont01	3970000	3980000	121
FR13_Cont01	3975000	3985000	234
FR13_Cont01	3980000	3990000	255
FR13_Cont01	3985000	3995000	117
FR13_Cont01	3990000	4000000	180
FR13_Cont01	3995000	4005000	259
FR13_Cont01	4000000	4010000	261
FR13_Cont01	4005000	4015000	335
FR13_Cont01	4010000	4020000	2947
FR13_Cont01	4015000	4025000	2787
FR13_Cont01	4020000	4030000	284
FR13_Cont01	4025000	4035000	235
FR13_Cont01	4030000	4040000	53
FR13_Cont01	4035000	4045000	140
FR13_Cont01	4040000	4050000	87
FR13_Cont01	4045000	4055000	81
FR13_Cont01	4050000	4060000	271
FR13_Cont01	4055000	4065000	228
FR13_Cont01	4060000	4070000	302
FR13_Cont01	4065000	4075000	306
FR13_Cont01	4070000	4080000	125
FR13_Cont01	4075000	4085000	83
FR13_Cont01	4085000	4095000	133
FR13_Cont01	4090000	4100000	200
FR13_Cont01	4095000	4105000	90
FR13_Cont01	4100000	4110000	87
FR13_Cont01	4105000	4115000	85
FR13_Cont01	4110000	4120000	37
FR13_Cont01	4115000	4125000	88
FR13_Cont01	4120000	4130000	256
FR13_Cont01	4125000	4135000	666
FR13_Cont01	4130000	4140000	546
FR13_Cont01	4135000	4145000	135
FR13_Cont01	4140000	4150000	132
FR13_Cont01	4145000	4155000	363
FR13_Cont01	4150000	4160000	377
FR13_Cont01	4155000	4165000	75
FR13_Cont01	4160000	4170000	21
FR13_Cont01	4165000	4175000	132
FR13_Cont01	4170000	4180000	233
FR13_Cont01	4175000	4185000	178
FR13_Cont01	4180000	4190000	192
FR13_Cont01	4185000	4195000	193
FR13_Cont01	4190000	4200000	57
FR13_Cont01	4200000	4210000	123
FR13_Cont01	4205000	4215000	188
FR13_Cont01	4210000	4220000	65
FR13_Cont01	4220000	4230000	114
FR13_Cont01	4225000	4235000	263
FR13_Cont01	4230000	4240000	220
FR13_Cont01	4235000	4245000	275
FR13_Cont01	4240000	4250000	204
FR13_Cont01	4245000	4255000	45
FR13_Cont01	4250000	4260000	234
FR13_Cont01	4255000	4265000	249
FR13_Cont01	4260000	4270000	165
FR13_Cont01	4265000	4275000	105
FR13_Cont01	4270000	4280000	26
FR13_Cont01	4275000	4285000	228
FR13_Cont01	4280000	4290000	240
FR13_Cont01	4285000	4295000	73
FR13_Cont01	4290000	4300000	75
FR13_Cont01	4295000	4305000	75
FR13_Cont01	4300000	4310000	35
FR13_Cont01	4305000	4315000	47
FR13_Cont01	4310000	4320000	105
FR13_Cont01	4315000	4325000	86
FR13_Cont01	4320000	4330000	44
FR13_Cont01	4325000	4335000	91
FR13_Cont01	4330000	4340000	75
FR13_Cont01	4335000	4345000	71
FR13_Cont01	4340000	4350000	107
FR13_Cont01	4345000	4355000	36
FR13_Cont01	4350000	4360000	224
FR13_Cont01	4355000	4365000	224
FR13_Cont01	4360000	4370000	57
FR13_Cont01	4365000	4375000	198
FR13_Cont01	4370000	4380000	225
FR13_Cont01	4375000	4385000	84
FR13_Cont01	4380000	4390000	89
FR13_Cont01	4385000	4395000	127
FR13_Cont01	4390000	4400000	113
FR13_Cont01	4395000	4405000	118
FR13_Cont01	4400000	4410000	98
FR13_Cont01	4405000	4415000	55
FR13_Cont01	4415000	4425000	72
FR13_Cont01	4420000	4430000	72
FR13_Cont01	4425000	4435000	106
FR13_Cont01	4430000	4440000	160
FR13_Cont01	4435000	4445000	87
FR13_Cont01	4440000	4450000	90
FR13_Cont01	4445000	4455000	87
FR13_Cont01	4450000	4460000	340
FR13_Cont01	4455000	4465000	330
FR13_Cont01	4460000	4470000	205
FR13_Cont01	4465000	4475000	278
FR13_Cont01	4470000	4480000	93
FR13_Cont01	4475000	4485000	240
FR13_Cont01	4480000	4490000	298
FR13_Cont01	4485000	4495000	118
FR13_Cont01	4490000	4500000	60
FR13_Cont01	4495000	4505000	16
FR13_Cont01	4500000	4510000	49
FR13_Cont01	4505000	4515000	33
FR13_Cont01	4515000	4525000	468
FR13_Cont01	4520000	4530000	2815
FR13_Cont01	4525000	4535000	2444
FR13_Cont01	4530000	4540000	170
FR13_Cont01	4535000	4545000	183
FR13_Cont01	4540000	4550000	110
FR13_Cont01	4545000	4555000	245
FR13_Cont01	4550000	4560000	326
FR13_Cont01	4555000	4565000	150
FR13_Cont01	4560000	4570000	91
FR13_Cont01	4565000	4575000	248
FR13_Cont01	4570000	4580000	376
FR13_Cont01	4575000	4585000	169
FR13_Cont01	4580000	4590000	19
FR13_Cont01	4590000	4600000	153
FR13_Cont01	4595000	4605000	222
FR13_Cont01	4600000	4610000	258
FR13_Cont01	4605000	4615000	260
FR13_Cont01	4610000	4620000	662
FR13_Cont01	4615000	4625000	3419
FR13_Cont01	4620000	4630000	2828
FR13_Cont01	4625000	4635000	30
FR13_Cont01	4630000	4640000	30
FR13_Cont01	4640000	4650000	67
FR13_Cont01	4645000	4655000	123
FR13_Cont01	4650000	4660000	286
FR13_Cont01	4655000	4665000	333
FR13_Cont01	4660000	4670000	263
FR13_Cont01	4665000	4675000	199
FR13_Cont01	4670000	4680000	144
FR13_Cont01	4675000	4685000	248
FR13_Cont01	4680000	4690000	171
FR13_Cont01	4685000	4695000	28
FR13_Cont01	4690000	4700000	118
FR13_Cont01	4695000	4705000	294
FR13_Cont01	4700000	4710000	176
FR13_Cont01	4705000	4715000	30
FR13_Cont01	4710000	4720000	30
FR13_Cont01	4715000	4725000	127
FR13_Cont01	4720000	4730000	357
FR13_Cont01	4725000	4735000	335
FR13_Cont01	4730000	4740000	192
FR13_Cont01	4735000	4745000	567
FR13_Cont01	4740000	4750000	696
FR13_Cont01	4745000	4755000	2686
FR13_Cont01	4750000	4760000	2470
FR13_Cont01	4755000	4765000	239
FR13_Cont01	4760000	4770000	385
FR13_Cont01	4765000	4775000	285
FR13_Cont01	4770000	4780000	735
FR13_Cont01	4775000	4785000	627
FR13_Cont01	4780000	4790000	31
FR13_Cont01	4785000	4795000	178
FR13_Cont01	4790000	4800000	178
FR13_Cont01	4800000	4810000	2894
FR13_Cont01	4805000	4815000	6840
FR13_Cont01	4810000	4820000	5179
FR13_Cont01	4815000	4825000	1233
FR13_Cont01	4820000	4830000	189
FR13_Cont01	4825000	4835000	1736
FR13_Cont01	4830000	4840000	3001
FR13_Cont01	4835000	4845000	6454
FR13_Cont01	4840000	4850000	9999
FR13_Cont01	4845000	4855000	6266
FR13_Cont01	4850000	4860000	1485
FR13_Cont01	4855000	4865000	280
FR13_Cont01	4860000	4870000	1938
FR13_Cont01	4865000	4875000	4223
FR13_Cont01	4870000	4880000	3091
FR13_Cont01	4875000	4885000	5744
FR13_Cont01	4880000	4890000	10010
FR13_Cont01	4885000	4895000	6763
FR13_Cont01	4890000	4900000	1860
FR13_Cont01	4895000	4905000	2124
FR13_Cont01	4900000	4910000	2124
FR13_Cont01	4905000	4915000	107
FR13_Cont01	4910000	4920000	1846
FR13_Cont01	4915000	4925000	1918
FR13_Cont01	4920000	4930000	1056
FR13_Cont01	4925000	4935000	5961
FR13_Cont01	4930000	4940000	5010
FR13_Cont01	4935000	4945000	33
FR13_Cont01	4950000	4960000	77
FR13_Cont01	4955000	4965000	77
FR13_Cont01	4960000	4970000	24
FR13_Cont01	4965000	4975000	74
FR13_Cont01	4970000	4980000	92
FR13_Cont01	4975000	4985000	42
FR13_Cont01	4980000	4990000	21
FR13_Cont01	4985000	4995000	42
FR13_Cont01	4990000	5000000	152
FR13_Cont01	4995000	5005000	249
FR13_Cont01	5000000	5010000	154
FR13_Cont01	5005000	5015000	3120
FR13_Cont01	5010000	5020000	9935
FR13_Cont01	5015000	5025000	11876
FR13_Cont01	5020000	5030000	10027
FR13_Cont01	5025000	5035000	9607
FR13_Cont01	5030000	5040000	8729
FR13_Cont01	5035000	5045000	4169
FR13_Cont01	5040000	5050000	80
FR13_Cont01	5045000	5055000	132
FR13_Cont01	5050000	5060000	475
FR13_Cont01	5055000	5065000	1018
FR13_Cont01	5060000	5070000	894
FR13_Cont01	5065000	5075000	254
FR13_Cont01	5070000	5080000	67
FR13_Cont01	5075000	5085000	67
FR13_Cont01	5080000	5090000	69
FR13_Cont01	5085000	5095000	198
FR13_Cont01	5090000	5100000	174
FR13_Cont01	5095000	5105000	158
FR13_Cont01	5100000	5110000	170
FR13_Cont01	5105000	5115000	78
FR13_Cont01	5110000	5120000	71
FR13_Cont01	5115000	5125000	71
FR13_Cont01	5120000	5130000	21
FR13_Cont01	5130000	5140000	90
FR13_Cont01	5135000	5145000	122
FR13_Cont01	5140000	5150000	32
FR13_Cont01	5150000	5160000	21
FR13_Cont01	5155000	5165000	56
FR13_Cont01	5160000	5170000	133
FR13_Cont01	5165000	5175000	98
FR13_Cont01	5170000	5180000	69
FR13_Cont01	5175000	5185000	404
FR13_Cont01	5180000	5190000	579
FR13_Cont01	5185000	5195000	319
FR13_Cont01	5190000	5200000	151
FR13_Cont01	5195000	5205000	76
FR13_Cont01	5205000	5215000	711
FR13_Cont01	5210000	5220000	1871
FR13_Cont01	5215000	5225000	1233
FR13_Cont01	5220000	5230000	216
FR13_Cont01	5225000	5235000	215
FR13_Cont01	5230000	5240000	248
FR13_Cont01	5235000	5245000	246
FR13_Cont01	5240000	5250000	90
FR13_Cont01	5245000	5255000	116
FR13_Cont01	5250000	5260000	518
FR13_Cont01	5255000	5265000	543
FR13_Cont01	5260000	5270000	121
FR13_Cont01	5265000	5275000	21
FR13_Cont01	5270000	5280000	63
FR13_Cont01	5275000	5285000	79
FR13_Cont01	5280000	5290000	149
FR13_Cont01	5285000	5295000	176
FR13_Cont01	5290000	5300000	197
FR13_Cont01	5295000	5305000	283
FR13_Cont01	5300000	5310000	210
FR13_Cont01	5305000	5315000	172
FR13_Cont01	5310000	5320000	146
FR13_Cont01	5315000	5325000	34
FR13_Cont01	5320000	5330000	35
FR13_Cont01	5325000	5335000	64
FR13_Cont01	5330000	5340000	58
FR13_Cont01	5335000	5345000	52
FR13_Cont01	5340000	5350000	71
FR13_Cont01	5345000	5355000	48
FR13_Cont01	5355000	5365000	41
FR13_Cont01	5360000	5370000	310
FR13_Cont01	5365000	5375000	348
FR13_Cont01	5370000	5380000	181
FR13_Cont01	5375000	5385000	102
FR13_Cont01	5385000	5395000	52
FR13_Cont01	5390000	5400000	52
FR13_Cont01	5395000	5405000	32
FR13_Cont01	5400000	5410000	96
FR13_Cont01	5405000	5415000	121
FR13_Cont01	5410000	5420000	145
FR13_Cont01	5415000	5425000	345
FR13_Cont01	5420000	5430000	328
FR13_Cont01	5425000	5435000	259
FR13_Cont01	5430000	5440000	213
FR13_Cont01	5435000	5445000	94
FR13_Cont01	5440000	5450000	109
FR13_Cont01	5445000	5455000	40
FR13_Cont01	5450000	5460000	75
FR13_Cont01	5455000	5465000	75
FR13_Cont01	5470000	5480000	86
FR13_Cont01	5475000	5485000	189
FR13_Cont01	5480000	5490000	373
FR13_Cont01	5485000	5495000	372
FR13_Cont01	5490000	5500000	175
FR13_Cont01	5495000	5505000	73
FR13_Cont01	5510000	5520000	44
FR13_Cont01	5515000	5525000	237
FR13_Cont01	5520000	5530000	320
FR13_Cont01	5525000	5535000	193
FR13_Cont01	5530000	5540000	94
FR13_Cont01	5535000	5545000	132
FR13_Cont01	5540000	5550000	207
FR13_Cont01	5545000	5555000	131
FR13_Cont01	5550000	5560000	55
FR13_Cont01	5555000	5565000	52
FR13_Cont01	5560000	5570000	121
FR13_Cont01	5565000	5575000	239
FR13_Cont01	5570000	5580000	143
FR13_Cont01	5575000	5585000	79
FR13_Cont01	5580000	5590000	145
FR13_Cont01	5585000	5595000	261
FR13_Cont01	5590000	5600000	243
FR13_Cont01	5595000	5605000	48
FR13_Cont01	5600000	5610000	44
FR13_Cont01	5605000	5615000	44
FR13_Cont01	5615000	5625000	69
FR13_Cont01	5620000	5630000	122
FR13_Cont01	5625000	5635000	103
FR13_Cont01	5630000	5640000	50
FR13_Cont01	5635000	5645000	126
FR13_Cont01	5640000	5650000	172
FR13_Cont01	5645000	5655000	180
FR13_Cont01	5650000	5660000	153
FR13_Cont01	5655000	5665000	65
FR13_Cont01	5660000	5670000	204
FR13_Cont01	5665000	5675000	319
FR13_Cont01	5670000	5680000	259
FR13_Cont01	5675000	5685000	136
FR13_Cont01	5680000	5690000	83
FR13_Cont01	5685000	5695000	179
FR13_Cont01	5690000	5700000	224
FR13_Cont01	5695000	5705000	150
FR13_Cont01	5700000	5710000	177
FR13_Cont01	5705000	5715000	878
FR13_Cont01	5710000	5720000	811
FR13_Cont01	5715000	5725000	116
FR13_Cont01	5720000	5730000	4962
FR13_Cont01	5725000	5735000	7375
FR13_Cont01	5730000	5740000	2642
FR13_Cont01	5735000	5745000	193
FR13_Cont01	5740000	5750000	88
FR13_Cont01	5745000	5755000	58
FR13_Cont01	5755000	5765000	54
FR13_Cont01	5760000	5770000	174
FR13_Cont01	5765000	5775000	475
FR13_Cont01	5770000	5780000	355
FR13_Cont01	5775000	5785000	84
FR13_Cont01	5780000	5790000	84
FR13_Cont01	5785000	5795000	83
FR13_Cont01	5790000	5800000	163
FR13_Cont01	5795000	5805000	80
FR13_Cont01	5800000	5810000	32
FR13_Cont01	5805000	5815000	170
FR13_Cont01	5810000	5820000	265
FR13_Cont01	5815000	5825000	146
FR13_Cont01	5820000	5830000	199
FR13_Cont01	5825000	5835000	228
FR13_Cont01	5830000	5840000	48
FR13_Cont01	5835000	5845000	46
FR13_Cont01	5840000	5850000	90
FR13_Cont01	5845000	5855000	65
FR13_Cont01	5850000	5860000	91
FR13_Cont01	5855000	5865000	154
FR13_Cont01	5860000	5870000	116
FR13_Cont01	5865000	5875000	79
FR13_Cont01	5870000	5880000	403
FR13_Cont01	5875000	5885000	463
FR13_Cont01	5880000	5890000	133
FR13_Cont01	5885000	5895000	26
FR13_Cont01	5895000	5905000	37
FR13_Cont01	5900000	5910000	74
FR13_Cont01	5905000	5915000	133
FR13_Cont01	5910000	5920000	203
FR13_Cont01	5915000	5925000	154
FR13_Cont01	5920000	5930000	175
FR13_Cont01	5925000	5935000	232
FR13_Cont01	5930000	5940000	424
FR13_Cont01	5935000	5945000	398
FR13_Cont01	5940000	5950000	227
FR13_Cont01	5945000	5955000	238
FR13_Cont01	5950000	5960000	118
FR13_Cont01	5955000	5965000	29
FR13_Cont01	5960000	5970000	162
FR13_Cont01	5965000	5975000	3099
FR13_Cont01	5970000	5980000	2979
FR13_Cont01	5975000	5985000	63
FR13_Cont01	5980000	5990000	45
FR13_Cont01	5985000	5995000	235
FR13_Cont01	5990000	6000000	480
FR13_Cont01	5995000	6005000	458
FR13_Cont01	6000000	6010000	450
FR13_Cont01	6005000	6015000	549
FR13_Cont01	6010000	6020000	318
FR13_Cont01	6015000	6025000	173
FR13_Cont01	6020000	6030000	209
FR13_Cont01	6025000	6035000	217
FR13_Cont01	6030000	6040000	291
FR13_Cont01	6035000	6045000	217
FR13_Cont01	6040000	6050000	199
FR13_Cont01	6045000	6055000	122
FR13_Cont01	6055000	6065000	90
FR13_Cont01	6060000	6070000	90
FR13_Cont01	6065000	6075000	251
FR13_Cont01	6070000	6080000	391
FR13_Cont01	6075000	6085000	204
FR13_Cont01	6080000	6090000	87
FR13_Cont01	6085000	6095000	71
FR13_Cont01	6090000	6100000	72
FR13_Cont01	6095000	6105000	146
FR13_Cont01	6100000	6110000	122
FR13_Cont01	6105000	6115000	68
FR13_Cont01	6110000	6120000	162
FR13_Cont01	6115000	6125000	223
FR13_Cont01	6120000	6130000	240
FR13_Cont01	6125000	6135000	138
FR13_Cont01	6130000	6140000	57
FR13_Cont01	6135000	6145000	59
FR13_Cont01	6140000	6150000	63
FR13_Cont01	6145000	6155000	151
FR13_Cont01	6150000	6160000	117
FR13_Cont01	6160000	6170000	58
FR13_Cont01	6165000	6175000	187
FR13_Cont01	6170000	6180000	191
FR13_Cont01	6175000	6185000	176
FR13_Cont01	6180000	6190000	244
FR13_Cont01	6185000	6195000	198
FR13_Cont01	6190000	6200000	252
FR13_Cont01	6195000	6205000	346
FR13_Cont01	6200000	6210000	297
FR13_Cont01	6205000	6215000	157
FR13_Cont01	6210000	6220000	48
FR13_Cont01	6215000	6225000	2737
FR13_Cont01	6220000	6230000	2730
FR13_Cont01	6225000	6235000	85
FR13_Cont01	6230000	6240000	178
FR13_Cont01	6235000	6245000	136
FR13_Cont01	6240000	6250000	51
FR13_Cont01	6245000	6255000	128
FR13_Cont01	6250000	6260000	101
FR13_Cont01	6260000	6270000	239
FR13_Cont01	6265000	6275000	239
FR13_Cont01	6280000	6290000	103
FR13_Cont01	6285000	6295000	265
FR13_Cont01	6290000	6300000	162
FR13_Cont01	6295000	6305000	43
FR13_Cont01	6300000	6310000	134
FR13_Cont01	6305000	6315000	91
FR13_Cont01	6310000	6320000	165
FR13_Cont01	6315000	6325000	165
FR13_Cont01	6320000	6330000	203
FR13_Cont01	6325000	6335000	203
FR13_Cont01	6340000	6350000	235
FR13_Cont01	6345000	6355000	307
FR13_Cont01	6350000	6360000	136
FR13_Cont01	6355000	6365000	149
FR13_Cont01	6360000	6370000	172
FR13_Cont01	6365000	6375000	87
FR13_Cont01	6370000	6380000	134
FR13_Cont01	6375000	6385000	274
FR13_Cont01	6380000	6390000	178
FR13_Cont01	6385000	6395000	207
FR13_Cont01	6390000	6400000	432
FR13_Cont01	6395000	6405000	367
FR13_Cont01	6400000	6410000	166
FR13_Cont01	6405000	6415000	80
FR13_Cont01	6410000	6420000	18
FR13_Cont01	6415000	6425000	105
FR13_Cont01	6420000	6430000	190
FR13_Cont01	6425000	6435000	177
FR13_Cont01	6430000	6440000	320
FR13_Cont01	6435000	6445000	312
FR13_Cont01	6440000	6450000	380
FR13_Cont01	6445000	6455000	334
FR13_Cont01	6450000	6460000	38
FR13_Cont01	6455000	6465000	103
FR13_Cont01	6460000	6470000	103
FR13_Cont01	6465000	6475000	55
FR13_Cont01	6470000	6480000	129
FR13_Cont01	6475000	6485000	115
FR13_Cont01	6480000	6490000	223
FR13_Cont01	6485000	6495000	182
FR13_Cont01	6490000	6500000	165
FR13_Cont01	6495000	6505000	185
FR13_Cont01	6500000	6510000	86
FR13_Cont01	6505000	6515000	236
FR13_Cont01	6510000	6520000	246
FR13_Cont01	6515000	6525000	246
FR13_Cont01	6520000	6530000	254
FR13_Cont01	6525000	6535000	109
FR13_Cont01	6530000	6540000	25
FR13_Cont01	6535000	6545000	163
FR13_Cont01	6540000	6550000	202
FR13_Cont01	6545000	6555000	254
FR13_Cont01	6550000	6560000	268
FR13_Cont01	6555000	6565000	118
FR13_Cont01	6560000	6570000	228
FR13_Cont01	6565000	6575000	235
FR13_Cont01	6570000	6580000	173
FR13_Cont01	6575000	6585000	124
FR13_Cont01	6580000	6590000	41
FR13_Cont01	6585000	6595000	18
FR13_Cont01	6590000	6600000	56
FR13_Cont01	6595000	6605000	137
FR13_Cont01	6600000	6610000	157
FR13_Cont01	6605000	6615000	223
FR13_Cont01	6610000	6620000	182
FR13_Cont01	6615000	6625000	160
FR13_Cont01	6620000	6630000	186
FR13_Cont01	6625000	6635000	81
FR13_Cont01	6630000	6640000	20
FR13_Cont01	6640000	6650000	31
FR13_Cont01	6645000	6655000	65
FR13_Cont01	6650000	6660000	148
FR13_Cont01	6655000	6665000	201
FR13_Cont01	6660000	6670000	144
FR13_Cont01	6665000	6675000	228
FR13_Cont01	6670000	6680000	233
FR13_Cont01	6675000	6685000	292
FR13_Cont01	6680000	6690000	230
FR13_Cont01	6685000	6695000	75
FR13_Cont01	6690000	6700000	204
FR13_Cont01	6695000	6705000	129
FR13_Cont01	6700000	6710000	25
FR13_Cont01	6705000	6715000	93
FR13_Cont01	6710000	6720000	118
FR13_Cont01	6715000	6725000	254
FR13_Cont01	6720000	6730000	317
FR13_Cont01	6725000	6735000	389
FR13_Cont01	6730000	6740000	305
FR13_Cont01	6735000	6745000	60
FR13_Cont01	6740000	6750000	133
FR13_Cont01	6745000	6755000	102
FR13_Cont01	6750000	6760000	97
FR13_Cont01	6755000	6765000	220
FR13_Cont01	6760000	6770000	267
FR13_Cont01	6765000	6775000	178
FR13_Cont01	6770000	6780000	70
FR13_Cont01	6775000	6785000	188
FR13_Cont01	6780000	6790000	299
FR13_Cont01	6785000	6795000	206
FR13_Cont01	6790000	6800000	93
FR13_Cont01	6795000	6805000	176
FR13_Cont01	6800000	6810000	142
FR13_Cont01	6805000	6815000	67
FR13_Cont01	6810000	6820000	99
FR13_Cont01	6815000	6825000	49
FR13_Cont01	6820000	6830000	118
FR13_Cont01	6825000	6835000	1953
FR13_Cont01	6830000	6840000	1876
FR13_Cont01	6835000	6845000	74
FR13_Cont01	6840000	6850000	133
FR13_Cont01	6845000	6855000	83
FR13_Cont01	6850000	6860000	55
FR13_Cont01	6855000	6865000	55
FR13_Cont01	6860000	6870000	138
FR13_Cont01	6865000	6875000	214
FR13_Cont01	6870000	6880000	188
FR13_Cont01	6875000	6885000	180
FR13_Cont01	6880000	6890000	567
FR13_Cont01	6885000	6895000	833
FR13_Cont01	6890000	6900000	334
FR13_Cont01	6895000	6905000	37
FR13_Cont01	6900000	6910000	209
FR13_Cont01	6905000	6915000	254
FR13_Cont01	6910000	6920000	317
FR13_Cont01	6915000	6925000	235
FR13_Cont01	6920000	6930000	2494
FR13_Cont01	6925000	6935000	4637
FR13_Cont01	6930000	6940000	2499
FR13_Cont01	6935000	6945000	2348
FR13_Cont01	6940000	6950000	1992
FR13_Cont01	6945000	6955000	26
FR13_Cont01	6950000	6960000	26
FR13_Cont01	6960000	6970000	33
FR13_Cont01	6965000	6975000	85
FR13_Cont01	6970000	6980000	52
FR13_Cont01	6975000	6985000	627
FR13_Cont01	6980000	6990000	732
FR13_Cont01	6985000	6995000	673
FR13_Cont01	6990000	7000000	568
FR13_Cont01	6995000	7005000	29
FR13_Cont01	7000000	7010000	65
FR13_Cont01	7005000	7015000	1372
FR13_Cont01	7010000	7020000	1987
FR13_Cont01	7015000	7025000	685
FR13_Cont01	7020000	7030000	70
FR13_Cont01	7025000	7035000	62
FR13_Cont01	7030000	7040000	26
FR13_Cont01	7045000	7055000	48
FR13_Cont01	7050000	7060000	4298
FR13_Cont01	7055000	7065000	4250
FR13_Cont01	7065000	7075000	1507
FR13_Cont01	7070000	7080000	1507
FR13_Cont01	7080000	7090000	2027
FR13_Cont01	7085000	7095000	5910
FR13_Cont01	7090000	7100000	3883
FR13_Cont01	7095000	7105000	1048
FR13_Cont01	7100000	7110000	1106
FR13_Cont01	7105000	7115000	110
FR13_Cont01	7110000	7120000	52
FR13_Cont01	7130000	7140000	1855
FR13_Cont01	7135000	7145000	2069
FR13_Cont01	7140000	7150000	426
FR13_Cont01	7145000	7155000	212
FR13_Cont01	7150000	7160000	2427
FR13_Cont01	7155000	7165000	6623
FR13_Cont01	7160000	7170000	8438
FR13_Cont01	7165000	7175000	4540
FR13_Cont01	7170000	7180000	2057
FR13_Cont01	7175000	7185000	1759
FR13_Cont01	7180000	7190000	348
FR13_Cont01	7185000	7195000	348
FR13_Cont01	7195000	7205000	175
FR13_Cont01	7200000	7210000	2036
FR13_Cont01	7205000	7215000	4540
FR13_Cont01	7210000	7220000	6078
FR13_Cont01	7215000	7225000	5284
FR13_Cont01	7220000	7230000	4745
FR13_Cont01	7225000	7235000	7630
FR13_Cont01	7230000	7240000	8723
FR13_Cont01	7235000	7245000	6847
FR13_Cont01	7240000	7250000	5690
FR13_Cont01	7245000	7255000	2820
FR13_Cont01	7250000	7260000	5024
FR13_Cont01	7255000	7265000	7449
FR13_Cont01	7260000	7270000	4715
FR13_Cont01	7265000	7275000	3809
FR13_Cont01	7270000	7280000	6542
FR13_Cont01	7275000	7285000	10000
FR13_Cont01	7280000	7290000	6607
FR13_Cont01	7285000	7295000	4923
FR13_Cont01	7290000	7300000	8321
FR13_Cont01	7295000	7305000	9558
FR13_Cont01	7300000	7310000	4639
FR13_Cont01	7305000	7315000	116
FR13_Cont01	7310000	7320000	61
FR13_Cont01	7315000	7325000	95
FR13_Cont01	7320000	7330000	65
FR13_Cont01	7325000	7335000	99
FR13_Cont01	7330000	7340000	1276
FR13_Cont01	7335000	7345000	3883
FR13_Cont01	7340000	7350000	6675
FR13_Cont01	7345000	7355000	6085
FR13_Cont01	7350000	7360000	2561
FR13_Cont01	7355000	7365000	3400
FR13_Cont01	7360000	7370000	4650
FR13_Cont01	7365000	7375000	1723
FR13_Cont01	7370000	7380000	1804
FR13_Cont01	7375000	7382384	1993
FR13_Cont01	7380000	7382384	217
FR13_Cont02	0	10000	4429
FR13_Cont02	5000	15000	301
FR13_Cont02	10000	20000	103
FR13_Cont02	15000	25000	1454
FR13_Cont02	20000	30000	4645
FR13_Cont02	25000	35000	8294
FR13_Cont02	30000	40000	7396
FR13_Cont02	35000	45000	2431
FR13_Cont02	40000	50000	746
FR13_Cont02	45000	55000	5711
FR13_Cont02	50000	60000	7889
FR13_Cont02	55000	65000	5740
FR13_Cont02	60000	70000	7851
FR13_Cont02	65000	75000	5592
FR13_Cont02	70000	80000	2491
FR13_Cont02	75000	85000	3746
FR13_Cont02	80000	90000	4764
FR13_Cont02	85000	95000	5975
FR13_Cont02	90000	100000	3641
FR13_Cont02	95000	105000	583
FR13_Cont02	105000	115000	3778
FR13_Cont02	110000	120000	8637
FR13_Cont02	115000	125000	4859
FR13_Cont02	120000	130000	70
FR13_Cont02	125000	135000	372
FR13_Cont02	130000	140000	5302
FR13_Cont02	135000	145000	5620
FR13_Cont02	140000	150000	620
FR13_Cont02	145000	155000	35
FR13_Cont02	150000	160000	71
FR13_Cont02	155000	165000	36
FR13_Cont02	160000	170000	1856
FR13_Cont02	165000	175000	2904
FR13_Cont02	170000	180000	1359
FR13_Cont02	175000	185000	1923
FR13_Cont02	180000	190000	3161
FR13_Cont02	185000	195000	2185
FR13_Cont02	190000	200000	1110
FR13_Cont02	195000	205000	1596
FR13_Cont02	200000	210000	3669
FR13_Cont02	205000	215000	2547
FR13_Cont02	210000	220000	2017
FR13_Cont02	215000	225000	2138
FR13_Cont02	220000	230000	362
FR13_Cont02	225000	235000	725
FR13_Cont02	230000	240000	2898
FR13_Cont02	235000	245000	4329
FR13_Cont02	240000	250000	2177
FR13_Cont02	245000	255000	2066
FR13_Cont02	250000	260000	6804
FR13_Cont02	255000	265000	9341
FR13_Cont02	260000	270000	9341
FR13_Cont02	265000	275000	9310
FR13_Cont02	270000	280000	7063
FR13_Cont02	275000	285000	7430
FR13_Cont02	280000	290000	5018
FR13_Cont02	285000	295000	2738
FR13_Cont02	290000	300000	3421
FR13_Cont02	295000	305000	1024
FR13_Cont02	300000	310000	1850
FR13_Cont02	305000	315000	2025
FR13_Cont02	310000	320000	2192
FR13_Cont02	315000	325000	4789
FR13_Cont02	320000	330000	5387
FR13_Cont02	325000	335000	6283
FR13_Cont02	330000	340000	4942
FR13_Cont02	335000	345000	1297
FR13_Cont02	340000	350000	23
FR13_Cont02	350000	360000	1211
FR13_Cont02	355000	365000	4336
FR13_Cont02	360000	370000	7455
FR13_Cont02	365000	375000	7501
FR13_Cont02	370000	380000	6019
FR13_Cont02	375000	385000	2888
FR13_Cont02	380000	390000	917
FR13_Cont02	385000	395000	1853
FR13_Cont02	390000	400000	976
FR13_Cont02	395000	405000	514
FR13_Cont02	400000	410000	5132
FR13_Cont02	405000	415000	10533
FR13_Cont02	410000	420000	11930
FR13_Cont02	415000	425000	8042
FR13_Cont02	420000	430000	2333
FR13_Cont02	425000	435000	417
FR13_Cont02	430000	440000	111
FR13_Cont02	435000	445000	62
FR13_Cont02	440000	450000	597
FR13_Cont02	445000	455000	555
FR13_Cont02	450000	460000	46
FR13_Cont02	455000	465000	26
FR13_Cont02	460000	470000	53
FR13_Cont02	465000	475000	90
FR13_Cont02	470000	480000	2286
FR13_Cont02	475000	485000	2554
FR13_Cont02	480000	490000	432
FR13_Cont02	485000	495000	1577
FR13_Cont02	490000	500000	1968
FR13_Cont02	495000	505000	518
FR13_Cont02	500000	510000	217
FR13_Cont02	505000	515000	846
FR13_Cont02	510000	520000	702
FR13_Cont02	515000	525000	1248
FR13_Cont02	520000	530000	3251
FR13_Cont02	525000	535000	2323
FR13_Cont02	530000	540000	4921
FR13_Cont02	535000	545000	9675
FR13_Cont02	540000	550000	6578
FR13_Cont02	545000	555000	3583
FR13_Cont02	550000	560000	2246
FR13_Cont02	555000	565000	4262
FR13_Cont02	560000	570000	9021
FR13_Cont02	565000	575000	9879
FR13_Cont02	570000	580000	9279
FR13_Cont02	575000	585000	7115
FR13_Cont02	580000	590000	7217
FR13_Cont02	585000	595000	4529
FR13_Cont02	590000	600000	28
FR13_Cont02	595000	605000	827
FR13_Cont02	600000	610000	1980
FR13_Cont02	605000	615000	1710
FR13_Cont02	610000	620000	638
FR13_Cont02	615000	625000	214
FR13_Cont02	620000	630000	173
FR13_Cont02	625000	635000	40
FR13_Cont02	630000	640000	54
FR13_Cont02	635000	645000	143
FR13_Cont02	640000	650000	113
FR13_Cont02	645000	655000	24
FR13_Cont02	650000	660000	93
FR13_Cont02	655000	665000	152
FR13_Cont02	660000	670000	210
FR13_Cont02	665000	675000	151
FR13_Cont02	675000	685000	28
FR13_Cont02	680000	690000	78
FR13_Cont02	685000	695000	50
FR13_Cont02	690000	700000	83
FR13_Cont02	695000	705000	154
FR13_Cont02	700000	710000	126
FR13_Cont02	705000	715000	257
FR13_Cont02	710000	720000	202
FR13_Cont02	715000	725000	68
FR13_Cont02	720000	730000	68
FR13_Cont02	730000	740000	75
FR13_Cont02	735000	745000	286
FR13_Cont02	740000	750000	276
FR13_Cont02	745000	755000	86
FR13_Cont02	750000	760000	51
FR13_Cont02	755000	765000	30
FR13_Cont02	770000	780000	24
FR13_Cont02	775000	785000	24
FR13_Cont02	780000	790000	91
FR13_Cont02	785000	795000	91
FR13_Cont02	790000	800000	124
FR13_Cont02	795000	805000	167
FR13_Cont02	800000	810000	43
FR13_Cont02	805000	815000	31
FR13_Cont02	810000	820000	158
FR13_Cont02	815000	825000	127
FR13_Cont02	820000	830000	46
FR13_Cont02	825000	835000	87
FR13_Cont02	830000	840000	85
FR13_Cont02	835000	845000	80
FR13_Cont02	840000	850000	58
FR13_Cont02	845000	855000	55
FR13_Cont02	850000	860000	55
FR13_Cont02	855000	865000	104
FR13_Cont02	860000	870000	128
FR13_Cont02	865000	875000	131
FR13_Cont02	870000	880000	188
FR13_Cont02	875000	885000	126
FR13_Cont02	880000	890000	79
FR13_Cont02	885000	895000	108
FR13_Cont02	890000	900000	96
FR13_Cont02	895000	905000	150
FR13_Cont02	900000	910000	137
FR13_Cont02	905000	915000	31
FR13_Cont02	915000	925000	29
FR13_Cont02	920000	930000	89
FR13_Cont02	925000	935000	128
FR13_Cont02	930000	940000	68
FR13_Cont02	935000	945000	152
FR13_Cont02	940000	950000	185
FR13_Cont02	945000	955000	164
FR13_Cont02	950000	960000	158
FR13_Cont02	955000	965000	61
FR13_Cont02	960000	970000	58
FR13_Cont02	965000	975000	110
FR13_Cont02	970000	980000	86
FR13_Cont02	975000	985000	107
FR13_Cont02	980000	990000	163
FR13_Cont02	985000	995000	56
FR13_Cont02	990000	1000000	36
FR13_Cont02	995000	1005000	126
FR13_Cont02	1000000	1010000	90
FR13_Cont02	1005000	1015000	65
FR13_Cont02	1010000	1020000	65
FR13_Cont02	1015000	1025000	16
FR13_Cont02	1020000	1030000	97
FR13_Cont02	1025000	1035000	2414
FR13_Cont02	1030000	1040000	2394
FR13_Cont02	1035000	1045000	192
FR13_Cont02	1040000	1050000	131
FR13_Cont02	1045000	1055000	33
FR13_Cont02	1050000	1060000	79
FR13_Cont02	1055000	1065000	781
FR13_Cont02	1060000	1070000	5733
FR13_Cont02	1065000	1075000	9996
FR13_Cont02	1070000	1080000	8212
FR13_Cont02	1075000	1085000	3265
FR13_Cont02	1080000	1090000	103
FR13_Cont02	1085000	1095000	164
FR13_Cont02	1090000	1100000	207
FR13_Cont02	1095000	1105000	618
FR13_Cont02	1100000	1110000	575
FR13_Cont02	1105000	1115000	314
FR13_Cont02	1110000	1120000	322
FR13_Cont02	1115000	1125000	98
FR13_Cont02	1120000	1130000	38
FR13_Cont02	1130000	1140000	1710
FR13_Cont02	1135000	1145000	6003
FR13_Cont02	1140000	1150000	4293
FR13_Cont02	1145000	1155000	18
FR13_Cont02	1150000	1160000	52
FR13_Cont02	1155000	1165000	56
FR13_Cont02	1160000	1170000	71
FR13_Cont02	1165000	1175000	100
FR13_Cont02	1170000	1180000	100
FR13_Cont02	1175000	1185000	133
FR13_Cont02	1180000	1190000	84
FR13_Cont02	1185000	1195000	22
FR13_Cont02	1190000	1200000	57
FR13_Cont02	1195000	1205000	35
FR13_Cont02	1200000	1210000	5272
FR13_Cont02	1205000	1215000	11339
FR13_Cont02	1210000	1220000	11067
FR13_Cont02	1215000	1225000	8463
FR13_Cont02	1220000	1230000	4652
FR13_Cont02	1225000	1235000	1219
FR13_Cont02	1230000	1240000	129
FR13_Cont02	1235000	1245000	99
FR13_Cont02	1240000	1250000	169
FR13_Cont02	1245000	1255000	198
FR13_Cont02	1250000	1260000	136
FR13_Cont02	1255000	1265000	178
FR13_Cont02	1260000	1270000	119
FR13_Cont02	1265000	1275000	160
FR13_Cont02	1270000	1280000	112
FR13_Cont02	1275000	1285000	57
FR13_Cont02	1280000	1290000	194
FR13_Cont02	1285000	1295000	689
FR13_Cont02	1290000	1300000	721
FR13_Cont02	1295000	1305000	264
FR13_Cont02	1300000	1310000	184
FR13_Cont02	1305000	1315000	3166
FR13_Cont02	1310000	1320000	8076
FR13_Cont02	1315000	1325000	10000
FR13_Cont02	1320000	1330000	10000
FR13_Cont02	1325000	1335000	6648
FR13_Cont02	1330000	1340000	1932
FR13_Cont02	1335000	1345000	2139
FR13_Cont02	1340000	1350000	1856
FR13_Cont02	1345000	1355000	117
FR13_Cont02	1350000	1360000	145
FR13_Cont02	1355000	1365000	48
FR13_Cont02	1360000	1370000	20
FR13_Cont02	1365000	1375000	48
FR13_Cont02	1370000	1380000	73
FR13_Cont02	1375000	1385000	25
FR13_Cont02	1380000	1390000	198
FR13_Cont02	1385000	1395000	198
FR13_Cont02	1395000	1405000	82
FR13_Cont02	1400000	1410000	82
FR13_Cont02	1405000	1415000	22
FR13_Cont02	1410000	1420000	95
FR13_Cont02	1415000	1425000	154
FR13_Cont02	1420000	1430000	110
FR13_Cont02	1425000	1435000	29
FR13_Cont02	1430000	1440000	68
FR13_Cont02	1435000	1445000	125
FR13_Cont02	1440000	1450000	57
FR13_Cont02	1445000	1455000	26
FR13_Cont02	1450000	1460000	26
FR13_Cont02	1455000	1465000	40
FR13_Cont02	1460000	1470000	137
FR13_Cont02	1465000	1475000	3743
FR13_Cont02	1470000	1480000	8634
FR13_Cont02	1475000	1485000	9988
FR13_Cont02	1480000	1490000	10000
FR13_Cont02	1485000	1495000	9550
FR13_Cont02	1490000	1500000	4640
FR13_Cont02	1495000	1505000	109
FR13_Cont02	1500000	1510000	170
FR13_Cont02	1505000	1515000	459
FR13_Cont02	1510000	1520000	2304
FR13_Cont02	1515000	1525000	6037
FR13_Cont02	1520000	1530000	5891
FR13_Cont02	1525000	1535000	3408
FR13_Cont02	1530000	1540000	1899
FR13_Cont02	1535000	1545000	856
FR13_Cont02	1540000	1550000	2052
FR13_Cont02	1545000	1555000	2012
FR13_Cont02	1550000	1560000	3504
FR13_Cont02	1555000	1565000	3029
FR13_Cont02	1560000	1570000	1144
FR13_Cont02	1565000	1575000	4007
FR13_Cont02	1570000	1580000	7141
FR13_Cont02	1575000	1585000	4326
FR13_Cont02	1580000	1590000	153
FR13_Cont02	1585000	1595000	670
FR13_Cont02	1590000	1600000	565
FR13_Cont02	1595000	1605000	2630
FR13_Cont02	1600000	1610000	5009
FR13_Cont02	1605000	1615000	2379
FR13_Cont02	1610000	1620000	44
FR13_Cont02	1615000	1625000	130
FR13_Cont02	1620000	1630000	115
FR13_Cont02	1625000	1635000	1871
FR13_Cont02	1630000	1640000	5958
FR13_Cont02	1635000	1645000	4116
FR13_Cont02	1640000	1650000	105
FR13_Cont02	1645000	1655000	977
FR13_Cont02	1650000	1660000	4758
FR13_Cont02	1655000	1665000	7276
FR13_Cont02	1660000	1670000	5858
FR13_Cont02	1665000	1675000	8182
FR13_Cont02	1670000	1680000	6149
FR13_Cont02	1675000	1685000	4840
FR13_Cont02	1680000	1690000	8923
FR13_Cont02	1685000	1695000	9126
FR13_Cont02	1690000	1700000	4634
FR13_Cont02	1695000	1705000	218
FR13_Cont02	1700000	1710000	3952
FR13_Cont02	1705000	1715000	8647
FR13_Cont02	1710000	1720000	8182
FR13_Cont02	1715000	1725000	7634
FR13_Cont02	1720000	1730000	5255
FR13_Cont02	1725000	1735000	2365
FR13_Cont02	1730000	1740000	4292
FR13_Cont02	1735000	1745000	2974
FR13_Cont02	1740000	1750000	1585
FR13_Cont02	1745000	1755000	6453
FR13_Cont02	1750000	1760000	9881
FR13_Cont02	1755000	1765000	9909
FR13_Cont02	1760000	1770000	9402
FR13_Cont02	1765000	1775000	4999
FR13_Cont02	1770000	1780000	645
FR13_Cont02	1775000	1785000	4130
FR13_Cont02	1780000	1790000	8446
FR13_Cont02	1785000	1795000	4837
FR13_Cont02	1790000	1800000	4913
FR13_Cont02	1795000	1805000	9754
FR13_Cont02	1800000	1810000	7702
FR13_Cont02	1805000	1815000	2474
FR13_Cont02	1810000	1820000	1821
FR13_Cont02	1815000	1825000	2220
FR13_Cont02	1820000	1830000	5235
FR13_Cont02	1825000	1835000	5966
FR13_Cont02	1830000	1840000	1243
FR13_Cont02	1835000	1845000	20
FR13_Cont02	1840000	1850000	20
FR13_Cont02	1845000	1855000	113
FR13_Cont02	1850000	1860000	168
FR13_Cont02	1855000	1865000	71
FR13_Cont02	1860000	1870000	60
FR13_Cont02	1865000	1875000	135
FR13_Cont02	1870000	1880000	2963
FR13_Cont02	1875000	1885000	7888
FR13_Cont02	1880000	1890000	10331
FR13_Cont02	1885000	1895000	10572
FR13_Cont02	1890000	1900000	10271
FR13_Cont02	1895000	1905000	6284
FR13_Cont02	1900000	1910000	1315
FR13_Cont02	1905000	1915000	1712
FR13_Cont02	1910000	1920000	3803
FR13_Cont02	1915000	1925000	2154
FR13_Cont02	1920000	1930000	56
FR13_Cont02	1925000	1935000	249
FR13_Cont02	1930000	1940000	333
FR13_Cont02	1935000	1945000	864
FR13_Cont02	1940000	1950000	2005
FR13_Cont02	1945000	1955000	6029
FR13_Cont02	1950000	1960000	8836
FR13_Cont02	1955000	1965000	4785
FR13_Cont02	1960000	1970000	853
FR13_Cont02	1965000	1975000	398
FR13_Cont02	1970000	1980000	260
FR13_Cont02	1975000	1985000	59
FR13_Cont02	1980000	1990000	1988
FR13_Cont02	1985000	1995000	2366
FR13_Cont02	1990000	2000000	474
FR13_Cont02	1995000	2005000	37
FR13_Cont02	2000000	2010000	1883
FR13_Cont02	2005000	2015000	1883
FR13_Cont02	2015000	2025000	82
FR13_Cont02	2020000	2030000	180
FR13_Cont02	2025000	2035000	245
FR13_Cont02	2030000	2040000	180
FR13_Cont02	2035000	2045000	121
FR13_Cont02	2040000	2050000	88
FR13_Cont02	2045000	2055000	51
FR13_Cont02	2050000	2060000	239
FR13_Cont02	2055000	2065000	188
FR13_Cont02	2060000	2070000	27
FR13_Cont02	2065000	2075000	27
FR13_Cont02	2070000	2080000	70
FR13_Cont02	2075000	2085000	70
FR13_Cont02	2085000	2095000	25
FR13_Cont02	2090000	2100000	2914
FR13_Cont02	2095000	2105000	5698
FR13_Cont02	2100000	2110000	7771
FR13_Cont02	2105000	2115000	6376
FR13_Cont02	2110000	2120000	1566
FR13_Cont02	2115000	2125000	195
FR13_Cont02	2120000	2130000	318
FR13_Cont02	2125000	2135000	782
FR13_Cont02	2130000	2140000	5239
FR13_Cont02	2135000	2145000	9714
FR13_Cont02	2140000	2150000	7137
FR13_Cont02	2145000	2155000	2155
FR13_Cont02	2150000	2160000	56
FR13_Cont02	2155000	2165000	56
FR13_Cont02	2160000	2170000	68
FR13_Cont02	2165000	2175000	711
FR13_Cont02	2170000	2180000	2299
FR13_Cont02	2175000	2185000	1812
FR13_Cont02	2180000	2190000	262
FR13_Cont02	2185000	2195000	106
FR13_Cont02	2190000	2200000	1935
FR13_Cont02	2195000	2205000	2180
FR13_Cont02	2200000	2210000	679
FR13_Cont02	2205000	2215000	598
FR13_Cont02	2210000	2220000	2922
FR13_Cont02	2215000	2225000	7166
FR13_Cont02	2220000	2230000	4574
FR13_Cont02	2225000	2235000	3467
FR13_Cont02	2230000	2240000	8561
FR13_Cont02	2235000	2245000	9372
FR13_Cont02	2240000	2250000	6450
FR13_Cont02	2245000	2255000	2804
FR13_Cont02	2250000	2260000	649
FR13_Cont02	2255000	2265000	340
FR13_Cont02	2260000	2270000	255
FR13_Cont02	2265000	2275000	357
FR13_Cont02	2270000	2280000	282
FR13_Cont02	2275000	2285000	235
FR13_Cont02	2280000	2290000	347
FR13_Cont02	2285000	2295000	135
FR13_Cont02	2295000	2305000	210
FR13_Cont02	2300000	2310000	559
FR13_Cont02	2305000	2315000	433
FR13_Cont02	2310000	2320000	84
FR13_Cont02	2315000	2325000	30
FR13_Cont02	2320000	2330000	60
FR13_Cont02	2325000	2335000	30
FR13_Cont02	2330000	2340000	36
FR13_Cont02	2335000	2345000	134
FR13_Cont02	2340000	2350000	138
FR13_Cont02	2345000	2355000	40
FR13_Cont02	2355000	2365000	285
FR13_Cont02	2360000	2370000	285
FR13_Cont02	2365000	2375000	85
FR13_Cont02	2370000	2380000	213
FR13_Cont02	2375000	2385000	344
FR13_Cont02	2380000	2390000	250
FR13_Cont02	2385000	2395000	60
FR13_Cont02	2390000	2400000	77
FR13_Cont02	2395000	2405000	79
FR13_Cont02	2400000	2410000	188
FR13_Cont02	2405000	2415000	455
FR13_Cont02	2410000	2420000	384
FR13_Cont02	2415000	2425000	173
FR13_Cont02	2420000	2430000	141
FR13_Cont02	2425000	2435000	91
FR13_Cont02	2430000	2440000	34
FR13_Cont02	2435000	2445000	43
FR13_Cont02	2440000	2450000	112
FR13_Cont02	2445000	2455000	69
FR13_Cont02	2450000	2460000	55
FR13_Cont02	2455000	2465000	271
FR13_Cont02	2460000	2470000	361
FR13_Cont02	2465000	2475000	183
FR13_Cont02	2470000	2480000	98
FR13_Cont02	2475000	2485000	96
FR13_Cont02	2480000	2490000	72
FR13_Cont02	2485000	2495000	36
FR13_Cont02	2490000	2500000	59
FR13_Cont02	2495000	2505000	1913
FR13_Cont02	2500000	2510000	2037
FR13_Cont02	2505000	2515000	278
FR13_Cont02	2510000	2520000	150
FR13_Cont02	2515000	2525000	55
FR13_Cont02	2520000	2530000	24
FR13_Cont02	2525000	2535000	24
FR13_Cont02	2540000	2550000	35
FR13_Cont02	2545000	2555000	188
FR13_Cont02	2550000	2560000	685
FR13_Cont02	2555000	2565000	666
FR13_Cont02	2560000	2570000	320
FR13_Cont02	2565000	2575000	203
FR13_Cont02	2570000	2580000	68
FR13_Cont02	2575000	2585000	68
FR13_Cont02	2580000	2590000	60
FR13_Cont02	2585000	2595000	60
FR13_Cont02	2590000	2600000	17
FR13_Cont02	2595000	2605000	245
FR13_Cont02	2600000	2610000	315
FR13_Cont02	2605000	2615000	115
FR13_Cont02	2610000	2620000	45
FR13_Cont02	2615000	2625000	24
FR13_Cont02	2620000	2630000	127
FR13_Cont02	2625000	2635000	264
FR13_Cont02	2630000	2640000	200
FR13_Cont02	2635000	2645000	120
FR13_Cont02	2640000	2650000	127
FR13_Cont02	2645000	2655000	231
FR13_Cont02	2650000	2660000	249
FR13_Cont02	2655000	2665000	166
FR13_Cont02	2660000	2670000	102
FR13_Cont02	2665000	2675000	42
FR13_Cont02	2670000	2680000	42
FR13_Cont02	2675000	2685000	82
FR13_Cont02	2680000	2690000	118
FR13_Cont02	2685000	2695000	71
FR13_Cont02	2690000	2700000	53
FR13_Cont02	2695000	2705000	143
FR13_Cont02	2700000	2710000	224
FR13_Cont02	2705000	2715000	134
FR13_Cont02	2710000	2720000	58
FR13_Cont02	2715000	2725000	199
FR13_Cont02	2720000	2730000	270
FR13_Cont02	2725000	2735000	165
FR13_Cont02	2730000	2740000	306
FR13_Cont02	2735000	2745000	261
FR13_Cont02	2740000	2750000	26
FR13_Cont02	2745000	2755000	113
FR13_Cont02	2750000	2760000	238
FR13_Cont02	2755000	2765000	245
FR13_Cont02	2760000	2770000	515
FR13_Cont02	2765000	2775000	476
FR13_Cont02	2770000	2780000	105
FR13_Cont02	2775000	2785000	106
FR13_Cont02	2780000	2790000	82
FR13_Cont02	2785000	2795000	25
FR13_Cont02	2790000	2800000	68
FR13_Cont02	2795000	2805000	129
FR13_Cont02	2800000	2810000	176
FR13_Cont02	2805000	2815000	230
FR13_Cont02	2810000	2820000	140
FR13_Cont02	2815000	2825000	44
FR13_Cont02	2820000	2830000	199
FR13_Cont02	2825000	2835000	155
FR13_Cont02	2830000	2840000	76
FR13_Cont02	2835000	2845000	105
FR13_Cont02	2840000	2850000	29
FR13_Cont02	2845000	2855000	17
FR13_Cont02	2850000	2860000	46
FR13_Cont02	2855000	2865000	1668
FR13_Cont02	2860000	2870000	2061
FR13_Cont02	2865000	2875000	422
FR13_Cont02	2870000	2880000	50
FR13_Cont02	2875000	2885000	79
FR13_Cont02	2880000	2890000	88
FR13_Cont02	2885000	2895000	59
FR13_Cont02	2890000	2900000	159
FR13_Cont02	2895000	2905000	216
FR13_Cont02	2900000	2910000	142
FR13_Cont02	2905000	2915000	85
FR13_Cont02	2910000	2920000	34
FR13_Cont02	2915000	2925000	187
FR13_Cont02	2920000	2930000	190
FR13_Cont02	2925000	2935000	97
FR13_Cont02	2930000	2940000	280
FR13_Cont02	2935000	2945000	301
FR13_Cont02	2940000	2950000	81
FR13_Cont02	2945000	2955000	91
FR13_Cont02	2950000	2960000	126
FR13_Cont02	2955000	2965000	35
FR13_Cont02	2965000	2975000	77
FR13_Cont02	2970000	2980000	138
FR13_Cont02	2975000	2985000	170
FR13_Cont02	2980000	2990000	132
FR13_Cont02	2985000	2995000	23
FR13_Cont02	2990000	3000000	86
FR13_Cont02	2995000	3005000	264
FR13_Cont02	3000000	3010000	384
FR13_Cont02	3005000	3015000	312
FR13_Cont02	3010000	3020000	145
FR13_Cont02	3015000	3025000	74
FR13_Cont02	3020000	3030000	62
FR13_Cont02	3025000	3035000	223
FR13_Cont02	3030000	3040000	234
FR13_Cont02	3035000	3045000	91
FR13_Cont02	3040000	3050000	186
FR13_Cont02	3045000	3055000	168
FR13_Cont02	3050000	3060000	51
FR13_Cont02	3055000	3065000	53
FR13_Cont02	3060000	3070000	111
[truncated: 6,852 more rows]

## Sheet: US71 Repeat density
Contig ID	Window start	Window End	Repeats [bp]
US71_Cont01	0	10000	5874
US71_Cont01	5000	15000	1050
US71_Cont01	10000	20000	145
US71_Cont01	15000	25000	80
US71_Cont01	20000	30000	70
US71_Cont01	25000	35000	70
US71_Cont01	30000	40000	47
US71_Cont01	35000	45000	194
US71_Cont01	40000	50000	179
US71_Cont01	45000	55000	882
US71_Cont01	50000	60000	7981
US71_Cont01	55000	65000	9152
US71_Cont01	60000	70000	2953
US71_Cont01	65000	75000	5932
US71_Cont01	70000	80000	7209
US71_Cont01	75000	85000	4231
US71_Cont01	80000	90000	2634
US71_Cont01	85000	95000	3407
US71_Cont01	90000	100000	6424
US71_Cont01	95000	105000	3687
US71_Cont01	100000	110000	58
US71_Cont01	105000	115000	2380
US71_Cont01	110000	120000	8508
US71_Cont01	115000	125000	11204
US71_Cont01	120000	130000	10076
US71_Cont01	125000	135000	8369
US71_Cont01	130000	140000	3391
US71_Cont01	135000	145000	88
US71_Cont01	140000	150000	66
US71_Cont01	145000	155000	71
US71_Cont01	150000	160000	71
US71_Cont01	155000	165000	150
US71_Cont01	160000	170000	171
US71_Cont01	165000	175000	141
US71_Cont01	170000	180000	143
US71_Cont01	175000	185000	41
US71_Cont01	180000	190000	2705
US71_Cont01	185000	195000	2687
US71_Cont01	195000	205000	195
US71_Cont01	200000	210000	266
US71_Cont01	205000	215000	340
US71_Cont01	210000	220000	307
US71_Cont01	215000	225000	200
US71_Cont01	220000	230000	262
US71_Cont01	225000	235000	183
US71_Cont01	230000	240000	120
US71_Cont01	235000	245000	37
US71_Cont01	240000	250000	253
US71_Cont01	245000	255000	279
US71_Cont01	250000	260000	194
US71_Cont01	255000	265000	168
US71_Cont01	265000	275000	36
US71_Cont01	270000	280000	36
US71_Cont01	275000	285000	162
US71_Cont01	280000	290000	192
US71_Cont01	285000	295000	57
US71_Cont01	290000	300000	27
US71_Cont01	295000	305000	32
US71_Cont01	300000	310000	54
US71_Cont01	305000	315000	133
US71_Cont01	310000	320000	648
US71_Cont01	315000	325000	537
US71_Cont01	330000	340000	32
US71_Cont01	335000	345000	32
US71_Cont01	345000	355000	53
US71_Cont01	350000	360000	53
US71_Cont01	355000	365000	36
US71_Cont01	360000	370000	141
US71_Cont01	365000	375000	144
US71_Cont01	370000	380000	246
US71_Cont01	375000	385000	352
US71_Cont01	380000	390000	180
US71_Cont01	385000	395000	35
US71_Cont01	390000	400000	126
US71_Cont01	395000	405000	195
US71_Cont01	400000	410000	154
US71_Cont01	405000	415000	138
US71_Cont01	410000	420000	230
US71_Cont01	415000	425000	177
US71_Cont01	430000	440000	196
US71_Cont01	435000	445000	292
US71_Cont01	440000	450000	201
US71_Cont01	445000	455000	239
US71_Cont01	450000	460000	237
US71_Cont01	455000	465000	368
US71_Cont01	460000	470000	291
US71_Cont01	465000	475000	147
US71_Cont01	470000	480000	121
US71_Cont01	475000	485000	85
US71_Cont01	480000	490000	171
US71_Cont01	485000	495000	86
US71_Cont01	490000	500000	49
US71_Cont01	495000	505000	98
US71_Cont01	500000	510000	133
US71_Cont01	505000	515000	135
US71_Cont01	510000	520000	51
US71_Cont01	515000	525000	48
US71_Cont01	520000	530000	110
US71_Cont01	525000	535000	90
US71_Cont01	530000	540000	62
US71_Cont01	535000	545000	34
US71_Cont01	540000	550000	199
US71_Cont01	545000	555000	199
US71_Cont01	550000	560000	40
US71_Cont01	555000	565000	224
US71_Cont01	560000	570000	202
US71_Cont01	565000	575000	137
US71_Cont01	570000	580000	119
US71_Cont01	575000	585000	94
US71_Cont01	580000	590000	292
US71_Cont01	585000	595000	254
US71_Cont01	590000	600000	92
US71_Cont01	595000	605000	83
US71_Cont01	600000	610000	47
US71_Cont01	605000	615000	34
US71_Cont01	610000	620000	34
US71_Cont01	615000	625000	33
US71_Cont01	620000	630000	62
US71_Cont01	625000	635000	63
US71_Cont01	630000	640000	111
US71_Cont01	635000	645000	134
US71_Cont01	640000	650000	116
US71_Cont01	645000	655000	90
US71_Cont01	650000	660000	31
US71_Cont01	655000	665000	111
US71_Cont01	660000	670000	221
US71_Cont01	665000	675000	240
US71_Cont01	670000	680000	326
US71_Cont01	675000	685000	225
US71_Cont01	680000	690000	401
US71_Cont01	685000	695000	675
US71_Cont01	690000	700000	364
US71_Cont01	695000	705000	226
US71_Cont01	700000	710000	165
US71_Cont01	705000	715000	73
US71_Cont01	710000	720000	207
US71_Cont01	715000	725000	134
US71_Cont01	720000	730000	73
US71_Cont01	725000	735000	106
US71_Cont01	730000	740000	88
US71_Cont01	735000	745000	155
US71_Cont01	740000	750000	140
US71_Cont01	745000	755000	130
US71_Cont01	750000	760000	90
US71_Cont01	755000	765000	70
US71_Cont01	760000	770000	70
US71_Cont01	765000	775000	29
US71_Cont01	770000	780000	29
US71_Cont01	775000	785000	72
US71_Cont01	780000	790000	140
US71_Cont01	785000	795000	147
US71_Cont01	790000	800000	116
US71_Cont01	795000	805000	3307
US71_Cont01	800000	810000	8270
US71_Cont01	805000	815000	10271
US71_Cont01	810000	820000	10267
US71_Cont01	815000	825000	8665
US71_Cont01	820000	830000	6411
US71_Cont01	825000	835000	2980
US71_Cont01	830000	840000	238
US71_Cont01	840000	850000	143
US71_Cont01	845000	855000	321
US71_Cont01	850000	860000	252
US71_Cont01	855000	865000	85
US71_Cont01	860000	870000	30
US71_Cont01	865000	875000	19
US71_Cont01	890000	900000	213
US71_Cont01	895000	905000	213
US71_Cont01	900000	910000	111
US71_Cont01	905000	915000	2472
US71_Cont01	910000	920000	7360
US71_Cont01	915000	925000	9955
US71_Cont01	920000	930000	11388
US71_Cont01	925000	935000	11436
US71_Cont01	930000	940000	10002
US71_Cont01	935000	945000	5451
US71_Cont01	940000	950000	495
US71_Cont01	945000	955000	169
US71_Cont01	950000	960000	3801
US71_Cont01	955000	965000	8658
US71_Cont01	960000	970000	9972
US71_Cont01	965000	975000	9960
US71_Cont01	970000	980000	9977
US71_Cont01	975000	985000	8485
US71_Cont01	980000	990000	3515
US71_Cont01	985000	995000	35
US71_Cont01	990000	1000000	80
US71_Cont01	995000	1005000	171
US71_Cont01	1000000	1010000	91
US71_Cont01	1010000	1020000	33
US71_Cont01	1015000	1025000	33
US71_Cont01	1025000	1035000	1277
US71_Cont01	1030000	1040000	6238
US71_Cont01	1035000	1045000	5792
US71_Cont01	1040000	1050000	831
US71_Cont01	1045000	1055000	168
US71_Cont01	1050000	1060000	242
US71_Cont01	1055000	1065000	74
US71_Cont01	1060000	1070000	646
US71_Cont01	1065000	1075000	5107
US71_Cont01	1070000	1080000	6641
US71_Cont01	1075000	1085000	2206
US71_Cont01	1080000	1090000	4625
US71_Cont01	1085000	1095000	8788
US71_Cont01	1090000	1100000	4667
US71_Cont01	1095000	1105000	478
US71_Cont01	1100000	1110000	160
US71_Cont01	1105000	1115000	193
US71_Cont01	1110000	1120000	189
US71_Cont01	1115000	1125000	253
US71_Cont01	1120000	1130000	3701
US71_Cont01	1125000	1135000	8049
US71_Cont01	1130000	1140000	9445
US71_Cont01	1135000	1145000	9752
US71_Cont01	1140000	1150000	5640
US71_Cont01	1145000	1155000	5242
US71_Cont01	1150000	1160000	7652
US71_Cont01	1155000	1165000	3477
US71_Cont01	1160000	1170000	227
US71_Cont01	1165000	1175000	48
US71_Cont01	1175000	1185000	353
US71_Cont01	1180000	1190000	353
US71_Cont01	1185000	1195000	141
US71_Cont01	1190000	1200000	141
US71_Cont01	1205000	1215000	69
US71_Cont01	1210000	1220000	117
US71_Cont01	1215000	1225000	48
US71_Cont01	1220000	1230000	70
US71_Cont01	1225000	1235000	308
US71_Cont01	1230000	1240000	274
US71_Cont01	1235000	1245000	136
US71_Cont01	1240000	1250000	134
US71_Cont01	1245000	1255000	97
US71_Cont01	1250000	1260000	63
US71_Cont01	1255000	1265000	91
US71_Cont01	1260000	1270000	141
US71_Cont01	1265000	1275000	590
US71_Cont01	1270000	1280000	616
US71_Cont01	1275000	1285000	189
US71_Cont01	1280000	1290000	174
US71_Cont01	1285000	1295000	84
US71_Cont01	1290000	1300000	53
US71_Cont01	1295000	1305000	336
US71_Cont01	1300000	1310000	306
US71_Cont01	1305000	1315000	21
US71_Cont01	1310000	1320000	108
US71_Cont01	1315000	1325000	154
US71_Cont01	1320000	1330000	89
US71_Cont01	1325000	1335000	192
US71_Cont01	1330000	1340000	190
US71_Cont01	1335000	1345000	160
US71_Cont01	1340000	1350000	286
US71_Cont01	1345000	1355000	146
US71_Cont01	1350000	1360000	19
US71_Cont01	1355000	1365000	50
US71_Cont01	1360000	1370000	158
US71_Cont01	1365000	1375000	239
US71_Cont01	1370000	1380000	133
US71_Cont01	1375000	1385000	129
US71_Cont01	1380000	1390000	233
US71_Cont01	1385000	1395000	204
US71_Cont01	1390000	1400000	79
US71_Cont01	1395000	1405000	221
US71_Cont01	1400000	1410000	317
US71_Cont01	1405000	1415000	125
US71_Cont01	1410000	1420000	50
US71_Cont01	1415000	1425000	113
US71_Cont01	1420000	1430000	195
US71_Cont01	1425000	1435000	226
US71_Cont01	1430000	1440000	160
US71_Cont01	1435000	1445000	63
US71_Cont01	1440000	1450000	258
US71_Cont01	1445000	1455000	316
US71_Cont01	1450000	1460000	102
US71_Cont01	1455000	1465000	120
US71_Cont01	1460000	1470000	136
US71_Cont01	1465000	1475000	84
US71_Cont01	1470000	1480000	163
US71_Cont01	1475000	1485000	287
US71_Cont01	1480000	1490000	234
US71_Cont01	1485000	1495000	82
US71_Cont01	1490000	1500000	74
US71_Cont01	1495000	1505000	53
US71_Cont01	1500000	1510000	85
US71_Cont01	1505000	1515000	140
US71_Cont01	1510000	1520000	131
US71_Cont01	1515000	1525000	122
US71_Cont01	1520000	1530000	67
US71_Cont01	1525000	1535000	96
US71_Cont01	1530000	1540000	107
US71_Cont01	1535000	1545000	62
US71_Cont01	1540000	1550000	150
US71_Cont01	1545000	1555000	119
US71_Cont01	1550000	1560000	300
US71_Cont01	1555000	1565000	340
US71_Cont01	1560000	1570000	79
US71_Cont01	1565000	1575000	68
US71_Cont01	1570000	1580000	29
US71_Cont01	1575000	1585000	251
US71_Cont01	1580000	1590000	251
US71_Cont01	1585000	1595000	179
US71_Cont01	1590000	1600000	222
US71_Cont01	1595000	1605000	138
US71_Cont01	1600000	1610000	285
US71_Cont01	1605000	1615000	190
US71_Cont01	1610000	1620000	30
US71_Cont01	1615000	1625000	30
US71_Cont01	1620000	1630000	42
US71_Cont01	1625000	1635000	139
US71_Cont01	1630000	1640000	292
US71_Cont01	1635000	1645000	254
US71_Cont01	1640000	1650000	59
US71_Cont01	1650000	1660000	155
US71_Cont01	1655000	1665000	155
US71_Cont01	1670000	1680000	107
US71_Cont01	1675000	1685000	271
US71_Cont01	1680000	1690000	164
US71_Cont01	1685000	1695000	92
US71_Cont01	1690000	1700000	337
US71_Cont01	1695000	1705000	1075
US71_Cont01	1700000	1710000	5479
US71_Cont01	1705000	1715000	9477
US71_Cont01	1710000	1720000	8751
US71_Cont01	1715000	1725000	5974
US71_Cont01	1720000	1730000	6883
US71_Cont01	1725000	1735000	4854
US71_Cont01	1730000	1740000	108
US71_Cont01	1735000	1745000	121
US71_Cont01	1740000	1750000	211
US71_Cont01	1745000	1755000	1332
US71_Cont01	1750000	1760000	6156
US71_Cont01	1755000	1765000	5256
US71_Cont01	1760000	1770000	256
US71_Cont01	1765000	1775000	192
US71_Cont01	1770000	1780000	238
US71_Cont01	1775000	1785000	5046
US71_Cont01	1780000	1790000	7658
US71_Cont01	1785000	1795000	2658
US71_Cont01	1795000	1805000	688
US71_Cont01	1800000	1810000	688
US71_Cont01	1805000	1815000	36
US71_Cont01	1810000	1820000	224
US71_Cont01	1815000	1825000	222
US71_Cont01	1820000	1830000	1707
US71_Cont01	1825000	1835000	1714
US71_Cont01	1830000	1840000	139
US71_Cont01	1835000	1845000	98
US71_Cont01	1840000	1850000	43
US71_Cont01	1845000	1855000	43
US71_Cont01	1850000	1860000	27
US71_Cont01	1855000	1865000	106
US71_Cont01	1860000	1870000	103
US71_Cont01	1865000	1875000	120
US71_Cont01	1870000	1880000	130
US71_Cont01	1875000	1885000	34
US71_Cont01	1885000	1895000	47
US71_Cont01	1890000	1900000	208
US71_Cont01	1895000	1905000	186
US71_Cont01	1900000	1910000	65
US71_Cont01	1905000	1915000	170
US71_Cont01	1910000	1920000	130
US71_Cont01	1915000	1925000	43
US71_Cont01	1920000	1930000	5046
US71_Cont01	1925000	1935000	5070
US71_Cont01	1930000	1940000	67
US71_Cont01	1935000	1945000	31
US71_Cont01	1940000	1950000	65
US71_Cont01	1945000	1955000	34
US71_Cont01	1950000	1960000	104
US71_Cont01	1955000	1965000	158
US71_Cont01	1960000	1970000	54
US71_Cont01	1970000	1980000	237
US71_Cont01	1975000	1985000	237
US71_Cont01	1980000	1990000	16
US71_Cont01	1985000	1995000	74
US71_Cont01	1990000	2000000	163
US71_Cont01	1995000	2005000	105
US71_Cont01	2000000	2010000	2038
US71_Cont01	2005000	2015000	7038
US71_Cont01	2010000	2020000	9910
US71_Cont01	2015000	2025000	8819
US71_Cont01	2020000	2030000	6974
US71_Cont01	2025000	2035000	3983
US71_Cont01	2030000	2040000	3514
US71_Cont01	2035000	2045000	7595
US71_Cont01	2040000	2050000	8644
US71_Cont01	2045000	2055000	6160
US71_Cont01	2050000	2060000	3048
US71_Cont01	2055000	2065000	550
US71_Cont01	2060000	2070000	17
US71_Cont01	2065000	2075000	33
US71_Cont01	2070000	2080000	33
US71_Cont01	2075000	2085000	81
US71_Cont01	2080000	2090000	1835
US71_Cont01	2085000	2095000	6324
US71_Cont01	2090000	2100000	7737
US71_Cont01	2095000	2105000	3248
US71_Cont01	2100000	2110000	144
US71_Cont01	2105000	2115000	63
US71_Cont01	2110000	2120000	40
US71_Cont01	2115000	2125000	189
US71_Cont01	2120000	2130000	149
US71_Cont01	2125000	2135000	78
US71_Cont01	2130000	2140000	78
US71_Cont01	2135000	2145000	1186
US71_Cont01	2140000	2150000	1604
US71_Cont01	2145000	2155000	443
US71_Cont01	2150000	2160000	25
US71_Cont01	2155000	2165000	474
US71_Cont01	2160000	2170000	2517
US71_Cont01	2165000	2175000	7045
US71_Cont01	2170000	2180000	8727
US71_Cont01	2175000	2185000	6716
US71_Cont01	2180000	2190000	6606
US71_Cont01	2185000	2195000	8014
US71_Cont01	2190000	2200000	5845
US71_Cont01	2195000	2205000	1500
US71_Cont01	2200000	2210000	228
US71_Cont01	2205000	2215000	256
US71_Cont01	2210000	2220000	131
US71_Cont01	2215000	2225000	77
US71_Cont01	2220000	2230000	28
US71_Cont01	2235000	2245000	48
US71_Cont01	2240000	2250000	257
US71_Cont01	2245000	2255000	244
US71_Cont01	2250000	2260000	66
US71_Cont01	2255000	2265000	79
US71_Cont01	2260000	2270000	48
US71_Cont01	2265000	2275000	89
US71_Cont01	2270000	2280000	116
US71_Cont01	2275000	2285000	62
US71_Cont01	2280000	2290000	142
US71_Cont01	2285000	2295000	151
US71_Cont01	2290000	2300000	44
US71_Cont01	2295000	2305000	39
US71_Cont01	2300000	2310000	223
US71_Cont01	2305000	2315000	229
US71_Cont01	2310000	2320000	45
US71_Cont01	2315000	2325000	96
US71_Cont01	2320000	2330000	172
US71_Cont01	2325000	2335000	219
US71_Cont01	2330000	2340000	164
US71_Cont01	2335000	2345000	100
US71_Cont01	2340000	2350000	225
US71_Cont01	2345000	2355000	146
US71_Cont01	2350000	2360000	247
US71_Cont01	2355000	2365000	378
US71_Cont01	2360000	2370000	255
US71_Cont01	2365000	2375000	127
US71_Cont01	2370000	2380000	76
US71_Cont01	2375000	2385000	101
US71_Cont01	2380000	2390000	132
US71_Cont01	2385000	2395000	104
US71_Cont01	2400000	2410000	38
US71_Cont01	2405000	2415000	111
US71_Cont01	2410000	2420000	123
US71_Cont01	2415000	2425000	95
US71_Cont01	2420000	2430000	45
US71_Cont01	2425000	2435000	57
US71_Cont01	2430000	2440000	57
US71_Cont01	2440000	2450000	32
US71_Cont01	2445000	2455000	199
US71_Cont01	2450000	2460000	196
US71_Cont01	2455000	2465000	2662
US71_Cont01	2460000	2470000	7342
US71_Cont01	2465000	2475000	4801
US71_Cont01	2470000	2480000	141
US71_Cont01	2475000	2485000	164
US71_Cont01	2480000	2490000	292
US71_Cont01	2485000	2495000	312
US71_Cont01	2490000	2500000	135
US71_Cont01	2495000	2505000	3944
US71_Cont01	2500000	2510000	7945
US71_Cont01	2505000	2515000	4078
US71_Cont01	2510000	2520000	119
US71_Cont01	2515000	2525000	105
US71_Cont01	2520000	2530000	91
US71_Cont01	2525000	2535000	149
US71_Cont01	2530000	2540000	121
US71_Cont01	2535000	2545000	37
US71_Cont01	2540000	2550000	111
US71_Cont01	2545000	2555000	74
US71_Cont01	2550000	2560000	26
US71_Cont01	2555000	2565000	88
US71_Cont01	2560000	2570000	101
US71_Cont01	2565000	2575000	91
US71_Cont01	2570000	2580000	242
US71_Cont01	2575000	2585000	232
US71_Cont01	2580000	2590000	165
US71_Cont01	2585000	2595000	123
US71_Cont01	2590000	2600000	53
US71_Cont01	2595000	2605000	74
US71_Cont01	2600000	2610000	21
US71_Cont01	2610000	2620000	71
US71_Cont01	2615000	2625000	71
US71_Cont01	2620000	2630000	65
US71_Cont01	2625000	2635000	1076
US71_Cont01	2630000	2640000	5776
US71_Cont01	2635000	2645000	9766
US71_Cont01	2640000	2650000	8573
US71_Cont01	2645000	2655000	3631
US71_Cont01	2650000	2660000	441
US71_Cont01	2655000	2665000	5086
US71_Cont01	2660000	2670000	6278
US71_Cont01	2665000	2675000	1574
US71_Cont01	2670000	2680000	50
US71_Cont01	2675000	2685000	191
US71_Cont01	2680000	2690000	4668
US71_Cont01	2685000	2695000	6451
US71_Cont01	2690000	2700000	1984
US71_Cont01	2695000	2705000	96
US71_Cont01	2700000	2710000	142
US71_Cont01	2705000	2715000	154
US71_Cont01	2710000	2720000	48
US71_Cont01	2715000	2725000	21
US71_Cont01	2720000	2730000	99
US71_Cont01	2725000	2735000	4616
US71_Cont01	2730000	2740000	9538
US71_Cont01	2735000	2745000	10024
US71_Cont01	2740000	2750000	7960
US71_Cont01	2745000	2755000	2936
US71_Cont01	2750000	2760000	55
US71_Cont01	2755000	2765000	2308
US71_Cont01	2760000	2770000	2800
US71_Cont01	2765000	2775000	631
US71_Cont01	2770000	2780000	155
US71_Cont01	2775000	2785000	89
US71_Cont01	2780000	2790000	355
US71_Cont01	2785000	2795000	5337
US71_Cont01	2790000	2800000	10004
US71_Cont01	2795000	2805000	10464
US71_Cont01	2800000	2810000	10460
US71_Cont01	2805000	2815000	8900
US71_Cont01	2810000	2820000	8900
US71_Cont01	2815000	2825000	8757
US71_Cont01	2820000	2830000	8707
US71_Cont01	2825000	2835000	8273
US71_Cont01	2830000	2840000	7042
US71_Cont01	2835000	2845000	4082
US71_Cont01	2840000	2850000	363
US71_Cont01	2850000	2860000	51
US71_Cont01	2855000	2865000	78
US71_Cont01	2860000	2870000	130
US71_Cont01	2865000	2875000	197
US71_Cont01	2870000	2880000	906
US71_Cont01	2875000	2885000	1015
US71_Cont01	2880000	2890000	287
US71_Cont01	2885000	2895000	244
US71_Cont01	2890000	2900000	229
US71_Cont01	2895000	2905000	87
US71_Cont01	2900000	2910000	18
US71_Cont01	2915000	2925000	23
US71_Cont01	2920000	2930000	179
US71_Cont01	2925000	2935000	4582
US71_Cont01	2930000	2940000	6141
US71_Cont01	2935000	2945000	4659
US71_Cont01	2940000	2950000	7946
US71_Cont01	2945000	2955000	10006
US71_Cont01	2950000	2960000	9214
US71_Cont01	2955000	2965000	4465
US71_Cont01	2960000	2970000	301
US71_Cont01	2965000	2975000	92
US71_Cont01	2970000	2980000	46
US71_Cont01	2975000	2985000	100
US71_Cont01	2980000	2990000	180
US71_Cont01	2985000	2995000	112
US71_Cont01	2990000	3000000	32
US71_Cont01	2995000	3005000	16
US71_Cont01	3000000	3010000	532
US71_Cont01	3005000	3015000	690
US71_Cont01	3010000	3020000	4018
US71_Cont01	3015000	3025000	4094
US71_Cont01	3020000	3030000	288
US71_Cont01	3025000	3035000	38
US71_Cont01	3035000	3045000	1878
US71_Cont01	3040000	3050000	6777
US71_Cont01	3045000	3055000	10118
US71_Cont01	3050000	3060000	9214
US71_Cont01	3055000	3065000	9001
US71_Cont01	3060000	3070000	10005
US71_Cont01	3065000	3075000	7381
US71_Cont01	3070000	3080000	4644
US71_Cont01	3075000	3085000	4827
US71_Cont01	3080000	3090000	7565
US71_Cont01	3085000	3095000	9819
US71_Cont01	3090000	3100000	9817
US71_Cont01	3095000	3105000	8923
US71_Cont01	3100000	3110000	4405
US71_Cont01	3105000	3115000	480
US71_Cont01	3110000	3120000	2487
US71_Cont01	3115000	3125000	3938
US71_Cont01	3120000	3130000	3228
US71_Cont01	3125000	3135000	6030
US71_Cont01	3130000	3140000	9244
US71_Cont01	3135000	3145000	6096
US71_Cont01	3140000	3150000	1251
US71_Cont01	3145000	3155000	146
US71_Cont01	3155000	3165000	25
US71_Cont01	3160000	3170000	1023
US71_Cont01	3165000	3175000	5998
US71_Cont01	3170000	3180000	5481
US71_Cont01	3175000	3185000	481
US71_Cont01	3205000	3215000	230
US71_Cont01	3210000	3220000	290
US71_Cont01	3215000	3225000	352
US71_Cont01	3220000	3230000	390
US71_Cont01	3225000	3235000	165
US71_Cont01	3230000	3240000	145
US71_Cont01	3235000	3245000	170
US71_Cont01	3240000	3250000	150
US71_Cont01	3245000	3255000	154
US71_Cont01	3250000	3260000	96
US71_Cont01	3255000	3265000	21
US71_Cont01	3260000	3270000	65
US71_Cont01	3265000	3275000	158
US71_Cont01	3270000	3280000	2261
US71_Cont01	3275000	3285000	7151
US71_Cont01	3280000	3290000	9109
US71_Cont01	3285000	3295000	8924
US71_Cont01	3290000	3300000	9822
US71_Cont01	3295000	3305000	10019
US71_Cont01	3300000	3310000	8078
US71_Cont01	3305000	3315000	4198
US71_Cont01	3310000	3320000	6136
US71_Cont01	3315000	3325000	6447
US71_Cont01	3320000	3330000	1470
US71_Cont01	3325000	3335000	101
US71_Cont01	3330000	3340000	166
US71_Cont01	3335000	3345000	147
US71_Cont01	3340000	3350000	240
US71_Cont01	3345000	3355000	181
US71_Cont01	3350000	3360000	1777
US71_Cont01	3355000	3365000	2831
US71_Cont01	3360000	3370000	1157
US71_Cont01	3365000	3375000	103
US71_Cont01	3370000	3380000	31
US71_Cont01	3375000	3385000	31
US71_Cont01	3380000	3390000	58
US71_Cont01	3385000	3395000	216
US71_Cont01	3390000	3400000	403
US71_Cont01	3395000	3405000	481
US71_Cont01	3400000	3410000	272
US71_Cont01	3405000	3415000	261
US71_Cont01	3410000	3420000	225
US71_Cont01	3415000	3425000	131
US71_Cont01	3420000	3430000	184
US71_Cont01	3425000	3435000	72
US71_Cont01	3430000	3440000	19
US71_Cont01	3435000	3445000	289
US71_Cont01	3440000	3450000	289
US71_Cont01	3445000	3455000	57
US71_Cont01	3450000	3460000	57
US71_Cont01	3460000	3470000	119
US71_Cont01	3465000	3475000	119
US71_Cont01	3470000	3480000	788
US71_Cont01	3475000	3485000	5785
US71_Cont01	3480000	3490000	10026
US71_Cont01	3485000	3495000	10029
US71_Cont01	3490000	3500000	10024
US71_Cont01	3495000	3505000	8262
US71_Cont01	3500000	3510000	6098
US71_Cont01	3505000	3515000	6044
US71_Cont01	3510000	3520000	3250
US71_Cont01	3515000	3525000	216
US71_Cont01	3520000	3530000	227
US71_Cont01	3525000	3535000	187
US71_Cont01	3530000	3540000	149
US71_Cont01	3535000	3545000	83
US71_Cont01	3540000	3550000	44
US71_Cont01	3545000	3555000	19
US71_Cont01	3550000	3560000	49
US71_Cont01	3555000	3565000	277
US71_Cont01	3560000	3570000	381
US71_Cont01	3565000	3575000	233
US71_Cont01	3570000	3580000	99
US71_Cont01	3575000	3585000	100
US71_Cont01	3580000	3590000	184
US71_Cont01	3585000	3595000	146
US71_Cont01	3590000	3600000	128
US71_Cont01	3595000	3605000	573
US71_Cont01	3600000	3610000	507
US71_Cont01	3605000	3615000	37
US71_Cont01	3610000	3620000	174
US71_Cont01	3615000	3625000	137
US71_Cont01	3620000	3630000	37
US71_Cont01	3625000	3635000	78
US71_Cont01	3630000	3640000	73
US71_Cont01	3635000	3645000	32
US71_Cont01	3645000	3655000	42
US71_Cont01	3650000	3660000	42
US71_Cont01	3655000	3665000	217
US71_Cont01	3660000	3670000	278
US71_Cont01	3665000	3675000	109
US71_Cont01	3670000	3680000	113
US71_Cont01	3675000	3685000	154
US71_Cont01	3680000	3690000	122
US71_Cont01	3685000	3695000	33
US71_Cont01	3700000	3710000	64
US71_Cont01	3705000	3715000	97
US71_Cont01	3710000	3720000	152
US71_Cont01	3715000	3725000	203
US71_Cont01	3720000	3730000	121
US71_Cont01	3725000	3735000	76
US71_Cont01	3730000	3740000	73
US71_Cont01	3735000	3745000	131
US71_Cont01	3740000	3750000	171
US71_Cont01	3745000	3755000	152
US71_Cont01	3750000	3760000	78
US71_Cont01	3755000	3765000	160
US71_Cont01	3760000	3770000	193
US71_Cont01	3765000	3775000	879
US71_Cont01	3770000	3780000	907
US71_Cont01	3775000	3785000	61
US71_Cont01	3780000	3790000	28
US71_Cont01	3785000	3795000	28
US71_Cont01	3795000	3805000	134
US71_Cont01	3800000	3810000	264
US71_Cont01	3805000	3815000	195
US71_Cont01	3810000	3820000	65
US71_Cont01	3815000	3825000	104
US71_Cont01	3820000	3830000	170
US71_Cont01	3825000	3835000	66
US71_Cont01	3830000	3840000	19
US71_Cont01	3835000	3845000	98
US71_Cont01	3840000	3850000	79
US71_Cont01	3845000	3855000	44
US71_Cont01	3850000	3860000	44
US71_Cont01	3855000	3865000	114
US71_Cont01	3860000	3870000	169
US71_Cont01	3865000	3875000	55
US71_Cont01	3870000	3880000	168
US71_Cont01	3875000	3885000	213
US71_Cont01	3880000	3890000	45
US71_Cont01	3885000	3895000	105
US71_Cont01	3890000	3900000	192
US71_Cont01	3895000	3905000	180
US71_Cont01	3900000	3910000	157
US71_Cont01	3905000	3915000	138
US71_Cont01	3910000	3920000	74
US71_Cont01	3915000	3925000	86
US71_Cont01	3920000	3930000	86
US71_Cont01	3930000	3940000	137
US71_Cont01	3935000	3945000	276
US71_Cont01	3940000	3950000	139
US71_Cont01	3945000	3955000	34
US71_Cont01	3950000	3960000	142
US71_Cont01	3955000	3965000	108
US71_Cont01	3965000	3975000	31
US71_Cont01	3970000	3980000	125
US71_Cont01	3975000	3985000	94
US71_Cont01	3980000	3990000	72
US71_Cont01	3985000	3995000	174
US71_Cont01	3990000	4000000	308
US71_Cont01	3995000	4005000	244
US71_Cont01	4000000	4010000	82
US71_Cont01	4005000	4015000	145
US71_Cont01	4010000	4020000	125
US71_Cont01	4015000	4025000	143
US71_Cont01	4020000	4030000	137
US71_Cont01	4025000	4035000	18
US71_Cont01	4030000	4040000	110
US71_Cont01	4035000	4045000	171
US71_Cont01	4040000	4050000	122
US71_Cont01	4045000	4055000	151
US71_Cont01	4050000	4060000	134
US71_Cont01	4055000	4065000	93
US71_Cont01	4060000	4070000	49
US71_Cont01	4065000	4075000	97
US71_Cont01	4070000	4080000	97
US71_Cont01	4075000	4085000	121
US71_Cont01	4080000	4090000	250
US71_Cont01	4085000	4095000	164
US71_Cont01	4090000	4100000	88
US71_Cont01	4095000	4105000	78
US71_Cont01	4100000	4110000	25
US71_Cont01	4105000	4115000	204
US71_Cont01	4110000	4120000	235
US71_Cont01	4115000	4125000	31
US71_Cont01	4120000	4130000	38
US71_Cont01	4125000	4135000	211
US71_Cont01	4130000	4140000	191
US71_Cont01	4135000	4145000	18
US71_Cont01	4140000	4150000	97
US71_Cont01	4145000	4155000	226
US71_Cont01	4150000	4160000	129
US71_Cont01	4160000	4170000	251
US71_Cont01	4165000	4175000	360
US71_Cont01	4170000	4180000	240
US71_Cont01	4175000	4185000	248
US71_Cont01	4180000	4190000	155
US71_Cont01	4185000	4195000	249
US71_Cont01	4190000	4200000	490
US71_Cont01	4195000	4205000	279
US71_Cont01	4200000	4210000	53
US71_Cont01	4205000	4215000	53
US71_Cont01	4210000	4220000	75
US71_Cont01	4215000	4225000	112
US71_Cont01	4220000	4230000	37
US71_Cont01	4230000	4240000	20
US71_Cont01	4235000	4245000	20
US71_Cont01	4240000	4250000	47
US71_Cont01	4245000	4255000	125
US71_Cont01	4250000	4260000	212
US71_Cont01	4255000	4265000	217
US71_Cont01	4260000	4270000	103
US71_Cont01	4265000	4275000	163
US71_Cont01	4270000	4280000	143
US71_Cont01	4280000	4290000	31
US71_Cont01	4285000	4295000	75
US71_Cont01	4290000	4300000	69
US71_Cont01	4295000	4305000	25
US71_Cont01	4300000	4310000	144
US71_Cont01	4305000	4315000	216
US71_Cont01	4310000	4320000	143
US71_Cont01	4315000	4325000	266
US71_Cont01	4320000	4330000	271
US71_Cont01	4325000	4335000	241
US71_Cont01	4330000	4340000	165
US71_Cont01	4335000	4345000	16
US71_Cont01	4340000	4350000	16
US71_Cont01	4345000	4355000	247
US71_Cont01	4350000	4360000	358
US71_Cont01	4355000	4365000	197
US71_Cont01	4360000	4370000	228
US71_Cont01	4365000	4375000	142
US71_Cont01	4370000	4380000	41
US71_Cont01	4375000	4385000	313
US71_Cont01	4380000	4390000	367
US71_Cont01	4385000	4395000	95
US71_Cont01	4390000	4400000	21
US71_Cont01	4395000	4405000	247
US71_Cont01	4400000	4410000	226
US71_Cont01	4405000	4415000	54
US71_Cont01	4410000	4420000	88
US71_Cont01	4415000	4425000	59
US71_Cont01	4420000	4430000	153
US71_Cont01	4425000	4435000	197
US71_Cont01	4430000	4440000	69
US71_Cont01	4435000	4445000	31
US71_Cont01	4440000	4450000	75
US71_Cont01	4445000	4455000	64
US71_Cont01	4450000	4460000	182
US71_Cont01	4455000	4465000	198
US71_Cont01	4460000	4470000	36
US71_Cont01	4475000	4485000	118
US71_Cont01	4480000	4490000	118
US71_Cont01	4485000	4495000	205
US71_Cont01	4490000	4500000	384
US71_Cont01	4495000	4505000	179
US71_Cont01	4500000	4510000	109
US71_Cont01	4505000	4515000	168
US71_Cont01	4510000	4520000	135
US71_Cont01	4515000	4525000	76
US71_Cont01	4520000	4530000	29
US71_Cont01	4525000	4535000	89
US71_Cont01	4530000	4540000	81
US71_Cont01	4535000	4545000	98
US71_Cont01	4540000	4550000	197
US71_Cont01	4545000	4555000	424
US71_Cont01	4550000	4560000	444
US71_Cont01	4555000	4565000	236
US71_Cont01	4560000	4570000	166
US71_Cont01	4565000	4575000	97
US71_Cont01	4570000	4580000	27
US71_Cont01	4575000	4585000	191
US71_Cont01	4580000	4590000	278
US71_Cont01	4585000	4595000	87
US71_Cont01	4590000	4600000	38
US71_Cont01	4595000	4605000	255
US71_Cont01	4600000	4610000	618
US71_Cont01	4605000	4615000	514
US71_Cont01	4610000	4620000	294
US71_Cont01	4615000	4625000	368
US71_Cont01	4620000	4630000	231
US71_Cont01	4625000	4635000	80
US71_Cont01	4630000	4640000	68
US71_Cont01	4635000	4645000	66
US71_Cont01	4640000	4650000	255
US71_Cont01	4645000	4655000	221
US71_Cont01	4650000	4660000	139
US71_Cont01	4655000	4665000	139
US71_Cont01	4660000	4670000	34
US71_Cont01	4665000	4675000	81
US71_Cont01	4670000	4680000	108
US71_Cont01	4675000	4685000	264
US71_Cont01	4680000	4690000	317
US71_Cont01	4685000	4695000	242
US71_Cont01	4690000	4700000	314
US71_Cont01	4695000	4705000	667
US71_Cont01	4700000	4710000	509
US71_Cont01	4705000	4715000	28
US71_Cont01	4710000	4720000	149
US71_Cont01	4715000	4725000	284
US71_Cont01	4720000	4730000	173
US71_Cont01	4725000	4735000	186
US71_Cont01	4730000	4740000	236
US71_Cont01	4735000	4745000	195
US71_Cont01	4740000	4750000	107
US71_Cont01	4750000	4760000	106
US71_Cont01	4755000	4765000	153
US71_Cont01	4760000	4770000	73
US71_Cont01	4765000	4775000	86
US71_Cont01	4770000	4780000	60
US71_Cont01	4780000	4790000	38
US71_Cont01	4785000	4795000	191
US71_Cont01	4790000	4800000	210
US71_Cont01	4795000	4805000	106
US71_Cont01	4800000	4810000	49
US71_Cont01	4805000	4815000	256
US71_Cont01	4810000	4820000	741
US71_Cont01	4815000	4825000	656
US71_Cont01	4820000	4830000	234
US71_Cont01	4825000	4835000	84
US71_Cont01	4830000	4840000	21
US71_Cont01	4835000	4845000	80
US71_Cont01	4840000	4850000	119
US71_Cont01	4845000	4855000	39
US71_Cont01	4860000	4870000	110
US71_Cont01	4865000	4875000	206
US71_Cont01	4870000	4880000	170
US71_Cont01	4875000	4885000	100
US71_Cont01	4880000	4890000	26
US71_Cont01	4885000	4895000	27
US71_Cont01	4890000	4900000	44
US71_Cont01	4895000	4905000	53
US71_Cont01	4900000	4910000	56
US71_Cont01	4905000	4915000	49
US71_Cont01	4910000	4920000	103
US71_Cont01	4915000	4925000	103
US71_Cont01	4920000	4930000	29
US71_Cont01	4925000	4935000	22
US71_Cont01	4930000	4940000	145
US71_Cont01	4935000	4945000	123
US71_Cont01	4940000	4950000	37
US71_Cont01	4945000	4955000	37
US71_Cont01	4955000	4965000	137
US71_Cont01	4960000	4970000	143
US71_Cont01	4965000	4975000	6
US71_Cont01	4970000	4980000	179
US71_Cont01	4975000	4985000	554
US71_Cont01	4980000	4990000	542
US71_Cont01	4985000	4995000	241
US71_Cont01	4990000	5000000	248
US71_Cont01	4995000	5005000	219
US71_Cont01	5000000	5010000	96
US71_Cont01	5005000	5015000	300
US71_Cont01	5010000	5020000	481
US71_Cont01	5015000	5025000	448
US71_Cont01	5020000	5030000	390
US71_Cont01	5025000	5035000	218
US71_Cont01	5030000	5040000	2451
US71_Cont01	5035000	5045000	8138
US71_Cont01	5040000	5050000	5806
US71_Cont01	5045000	5055000	120
US71_Cont01	5050000	5060000	103
US71_Cont01	5055000	5065000	58
US71_Cont01	5060000	5070000	66
US71_Cont01	5065000	5075000	143
US71_Cont01	5070000	5080000	95
US71_Cont01	5075000	5085000	88
US71_Cont01	5080000	5090000	127
US71_Cont01	5085000	5095000	106
US71_Cont01	5090000	5100000	123
US71_Cont01	5095000	5105000	74
US71_Cont01	5100000	5110000	157
US71_Cont01	5105000	5115000	210
US71_Cont01	5110000	5120000	5040
US71_Cont01	5115000	5125000	6356
US71_Cont01	5120000	5130000	1369
US71_Cont01	5125000	5135000	1367
US71_Cont01	5130000	5140000	6095
US71_Cont01	5135000	5145000	8108
US71_Cont01	5140000	5150000	6958
US71_Cont01	5145000	5155000	3578
US71_Cont01	5150000	5160000	18
US71_Cont01	5155000	5165000	75
US71_Cont01	5160000	5170000	3350
US71_Cont01	5165000	5175000	7515
US71_Cont01	5170000	5180000	4434
US71_Cont01	5175000	5185000	212
US71_Cont01	5180000	5190000	29
US71_Cont01	5185000	5195000	29
US71_Cont01	5190000	5200000	46
US71_Cont01	5195000	5205000	46
US71_Cont01	5200000	5210000	65
US71_Cont01	5205000	5215000	306
US71_Cont01	5210000	5220000	3584
US71_Cont01	5215000	5225000	6079
US71_Cont01	5220000	5230000	2798
US71_Cont01	5225000	5235000	82
US71_Cont01	5230000	5240000	121
US71_Cont01	5235000	5245000	184
US71_Cont01	5240000	5250000	129
US71_Cont01	5245000	5255000	130
US71_Cont01	5250000	5260000	118
US71_Cont01	5255000	5265000	184
US71_Cont01	5260000	5270000	203
US71_Cont01	5265000	5275000	141
US71_Cont01	5270000	5280000	172
US71_Cont01	5275000	5285000	228
US71_Cont01	5280000	5290000	4384
US71_Cont01	5285000	5295000	6216
US71_Cont01	5290000	5300000	2269
US71_Cont01	5295000	5305000	2147
US71_Cont01	5300000	5310000	1878
US71_Cont01	5305000	5315000	1436
US71_Cont01	5310000	5320000	6396
US71_Cont01	5315000	5325000	6023
US71_Cont01	5320000	5330000	1039
US71_Cont01	5325000	5335000	93
US71_Cont01	5330000	5340000	225
US71_Cont01	5335000	5345000	194
US71_Cont01	5340000	5350000	62
US71_Cont01	5350000	5360000	34
US71_Cont01	5355000	5365000	646
US71_Cont01	5360000	5370000	2546
US71_Cont01	5365000	5375000	6032
US71_Cont01	5370000	5380000	8201
US71_Cont01	5375000	5385000	8490
US71_Cont01	5380000	5390000	4456
US71_Cont01	5385000	5395000	100
US71_Cont01	5390000	5400000	3990
US71_Cont01	5395000	5405000	6035
US71_Cont01	5400000	5410000	2137
US71_Cont01	5405000	5415000	136
US71_Cont01	5410000	5420000	123
US71_Cont01	5415000	5425000	183
US71_Cont01	5420000	5430000	225
US71_Cont01	5425000	5435000	166
US71_Cont01	5430000	5440000	107
US71_Cont01	5435000	5445000	108
US71_Cont01	5440000	5450000	111
US71_Cont01	5445000	5455000	113
US71_Cont01	5450000	5460000	656
US71_Cont01	5455000	5465000	872
US71_Cont01	5460000	5470000	364
US71_Cont01	5465000	5475000	73
US71_Cont01	5470000	5480000	1898
US71_Cont01	5475000	5485000	2168
US71_Cont01	5480000	5490000	274
US71_Cont01	5500000	5510000	96
US71_Cont01	5505000	5515000	96
US71_Cont01	5510000	5520000	447
US71_Cont01	5515000	5525000	571
US71_Cont01	5520000	5530000	181
US71_Cont01	5525000	5535000	178
US71_Cont01	5530000	5540000	188
US71_Cont01	5535000	5545000	181
US71_Cont01	5540000	5550000	114
US71_Cont01	5545000	5555000	60
US71_Cont01	5550000	5560000	137
US71_Cont01	5555000	5565000	183
US71_Cont01	5560000	5570000	106
US71_Cont01	5565000	5575000	96
US71_Cont01	5570000	5580000	96
US71_Cont01	5580000	5590000	58
US71_Cont01	5585000	5595000	58
US71_Cont01	5595000	5605000	78
US71_Cont01	5600000	5610000	265
US71_Cont01	5605000	5615000	220
US71_Cont01	5610000	5620000	126
US71_Cont01	5615000	5625000	93
US71_Cont01	5620000	5630000	235
US71_Cont01	5625000	5635000	349
US71_Cont01	5630000	5640000	231
US71_Cont01	5635000	5645000	117
US71_Cont01	5640000	5650000	68
US71_Cont01	5645000	5655000	68
US71_Cont01	5650000	5660000	23
US71_Cont01	5655000	5665000	51
US71_Cont01	5660000	5670000	78
US71_Cont01	5665000	5675000	101
US71_Cont01	5670000	5680000	51
US71_Cont01	5675000	5685000	128
US71_Cont01	5680000	5690000	352
US71_Cont01	5685000	5695000	280
US71_Cont01	5690000	5700000	209
US71_Cont01	5695000	5705000	507
US71_Cont01	5700000	5710000	455
US71_Cont01	5705000	5715000	163
US71_Cont01	5710000	5720000	245
US71_Cont01	5715000	5725000	232
US71_Cont01	5720000	5730000	136
US71_Cont01	5725000	5735000	112
US71_Cont01	5730000	5740000	132
US71_Cont01	5735000	5745000	107
US71_Cont01	5740000	5750000	71
US71_Cont01	5745000	5755000	90
US71_Cont01	5750000	5760000	81
US71_Cont01	5755000	5765000	62
US71_Cont01	5760000	5770000	53
US71_Cont01	5765000	5775000	87
US71_Cont01	5770000	5780000	90
US71_Cont01	5775000	5785000	137
US71_Cont01	5780000	5790000	194
US71_Cont01	5785000	5795000	219
US71_Cont01	5790000	5800000	219
US71_Cont01	5795000	5805000	287
US71_Cont01	5800000	5810000	221
US71_Cont01	5805000	5815000	74
US71_Cont01	5810000	5820000	152
US71_Cont01	5815000	5825000	373
US71_Cont01	5820000	5830000	292
US71_Cont01	5825000	5835000	2225
US71_Cont01	5830000	5840000	6980
US71_Cont01	5835000	5845000	7657
US71_Cont01	5840000	5850000	3086
US71_Cont01	5845000	5855000	3043
US71_Cont01	5850000	5860000	5365
US71_Cont01	5855000	5865000	2722
US71_Cont01	5860000	5870000	4183
US71_Cont01	5865000	5875000	8848
US71_Cont01	5870000	5880000	8200
US71_Cont01	5875000	5885000	6972
US71_Cont01	5880000	5890000	7890
US71_Cont01	5885000	5895000	7198
US71_Cont01	5890000	5900000	5248
US71_Cont01	5895000	5905000	3492
US71_Cont01	5900000	5910000	1247
US71_Cont01	5905000	5915000	86
US71_Cont01	5910000	5920000	47
US71_Cont01	5915000	5925000	221
US71_Cont01	5920000	5930000	377
US71_Cont01	5925000	5935000	203
US71_Cont01	5930000	5940000	184
US71_Cont01	5935000	5945000	240
US71_Cont01	5940000	5950000	252
US71_Cont01	5945000	5955000	404
US71_Cont01	5950000	5960000	545
US71_Cont01	5955000	5965000	509
US71_Cont01	5960000	5970000	368
US71_Cont01	5965000	5975000	196
US71_Cont01	5975000	5985000	33
US71_Cont01	5980000	5990000	55
US71_Cont01	5985000	5995000	84
US71_Cont01	5990000	6000000	188
US71_Cont01	5995000	6005000	312
US71_Cont01	6000000	6010000	267
US71_Cont01	6005000	6015000	101
US71_Cont01	6010000	6020000	189
US71_Cont01	6015000	6025000	169
US71_Cont02	0	10000	3770
US71_Cont02	5000	15000	6599
US71_Cont02	10000	20000	3616
US71_Cont02	15000	25000	306
US71_Cont02	20000	30000	113
US71_Cont02	25000	35000	38
US71_Cont02	30000	40000	180
US71_Cont02	35000	45000	615
US71_Cont02	40000	50000	467
US71_Cont02	45000	55000	106
US71_Cont02	50000	60000	97
US71_Cont02	55000	65000	80
US71_Cont02	60000	70000	99
US71_Cont02	65000	75000	68
US71_Cont02	70000	80000	152
US71_Cont02	75000	85000	435
US71_Cont02	80000	90000	528
US71_Cont02	85000	95000	2018
US71_Cont02	90000	100000	6799
US71_Cont02	95000	105000	6135
US71_Cont02	100000	110000	6135
US71_Cont02	105000	115000	5853
US71_Cont02	110000	120000	1385
US71_Cont02	115000	125000	6713
US71_Cont02	120000	130000	8909
US71_Cont02	125000	135000	4582
US71_Cont02	130000	140000	2230
US71_Cont02	135000	145000	376
US71_Cont02	140000	150000	117
US71_Cont02	145000	155000	148
US71_Cont02	150000	160000	31
US71_Cont02	155000	165000	42
US71_Cont02	160000	170000	151
US71_Cont02	165000	175000	205
US71_Cont02	170000	180000	142
US71_Cont02	175000	185000	118
US71_Cont02	180000	190000	72
US71_Cont02	185000	195000	92
US71_Cont02	190000	200000	154
US71_Cont02	195000	205000	83
US71_Cont02	200000	210000	63
US71_Cont02	205000	215000	396
US71_Cont02	210000	220000	5354
US71_Cont02	215000	225000	5689
US71_Cont02	220000	230000	689
US71_Cont02	230000	240000	52
US71_Cont02	235000	245000	220
US71_Cont02	240000	250000	542
US71_Cont02	245000	255000	995
US71_Cont02	250000	260000	729
US71_Cont02	255000	265000	179
US71_Cont02	260000	270000	94
US71_Cont02	265000	275000	253
US71_Cont02	270000	280000	246
US71_Cont02	275000	285000	16
US71_Cont02	280000	290000	145
US71_Cont02	285000	295000	223
US71_Cont02	290000	300000	96
US71_Cont02	295000	305000	1613
US71_Cont02	300000	310000	7377
US71_Cont02	305000	315000	10781
US71_Cont02	310000	320000	7810
US71_Cont02	315000	325000	2811
US71_Cont02	320000	330000	35
US71_Cont02	325000	335000	69
US71_Cont02	330000	340000	34
US71_Cont02	335000	345000	50
US71_Cont02	340000	350000	377
US71_Cont02	345000	355000	458
US71_Cont02	350000	360000	1394
US71_Cont02	355000	365000	6092
US71_Cont02	360000	370000	4829
US71_Cont02	370000	380000	112
US71_Cont02	375000	385000	112
US71_Cont02	380000	390000	103
US71_Cont02	385000	395000	193
US71_Cont02	390000	400000	110
US71_Cont02	395000	405000	20
US71_Cont02	400000	410000	4086
US71_Cont02	405000	415000	6039
US71_Cont02	410000	420000	2404
US71_Cont02	415000	425000	1202
US71_Cont02	420000	430000	5752
US71_Cont02	425000	435000	10011
US71_Cont02	430000	440000	10013
US71_Cont02	435000	445000	10003
US71_Cont02	440000	450000	10014
US71_Cont02	445000	455000	10395
US71_Cont02	450000	460000	7548
US71_Cont02	455000	465000	7974
US71_Cont02	460000	470000	7931
US71_Cont02	465000	475000	4406
US71_Cont02	470000	480000	2282
US71_Cont02	475000	485000	127
US71_Cont02	480000	490000	127
US71_Cont02	485000	495000	3997
US71_Cont02	490000	500000	6481
US71_Cont02	495000	505000	2701
US71_Cont02	500000	510000	316
US71_Cont02	505000	515000	190
US71_Cont02	510000	520000	144
US71_Cont02	515000	525000	108
US71_Cont02	520000	530000	128
US71_Cont02	525000	535000	2770
US71_Cont02	530000	540000	6035
US71_Cont02	535000	545000	3358
US71_Cont02	540000	550000	3493
US71_Cont02	545000	555000	6023
US71_Cont02	550000	560000	2648
US71_Cont02	555000	565000	98
US71_Cont02	560000	570000	136
US71_Cont02	565000	575000	516
US71_Cont02	570000	580000	380
US71_Cont02	575000	585000	56
US71_Cont02	580000	590000	56
US71_Cont02	585000	595000	1514
US71_Cont02	590000	600000	5987
US71_Cont02	595000	605000	4548
US71_Cont02	600000	610000	108
US71_Cont02	605000	615000	65
US71_Cont02	610000	620000	113
US71_Cont02	615000	625000	81
US71_Cont02	620000	630000	60
US71_Cont02	625000	635000	297
US71_Cont02	630000	640000	375
US71_Cont02	635000	645000	331
US71_Cont02	640000	650000	303
US71_Cont02	645000	655000	343
US71_Cont02	650000	660000	435
US71_Cont02	655000	665000	350
US71_Cont02	660000	670000	148
US71_Cont02	665000	675000	236
US71_Cont02	670000	680000	400
US71_Cont02	675000	685000	223
US71_Cont02	680000	690000	171
US71_Cont02	685000	695000	178
US71_Cont02	690000	700000	211
US71_Cont02	695000	705000	282
US71_Cont02	700000	710000	244
US71_Cont02	705000	715000	310
US71_Cont02	710000	720000	203
US71_Cont02	715000	725000	20
US71_Cont02	720000	730000	278
US71_Cont02	725000	735000	381
US71_Cont02	730000	740000	256
US71_Cont02	735000	745000	171
US71_Cont02	740000	750000	60
US71_Cont02	745000	755000	61
US71_Cont02	750000	760000	137
US71_Cont02	755000	765000	170
US71_Cont02	760000	770000	330
US71_Cont02	765000	775000	338
US71_Cont02	770000	780000	133
US71_Cont02	775000	785000	79
US71_Cont02	780000	790000	101
US71_Cont02	785000	795000	256
US71_Cont02	790000	800000	335
US71_Cont02	795000	805000	218
US71_Cont02	800000	810000	145
US71_Cont02	805000	815000	180
US71_Cont02	810000	820000	134
US71_Cont02	815000	825000	143
US71_Cont02	820000	830000	108
US71_Cont02	825000	835000	271
US71_Cont02	830000	840000	382
US71_Cont02	835000	845000	3013
US71_Cont02	840000	850000	10794
US71_Cont02	845000	855000	8410
US71_Cont02	850000	860000	1543
US71_Cont02	855000	865000	7415
US71_Cont02	860000	870000	11931
US71_Cont02	865000	875000	8177
US71_Cont02	870000	880000	7636
US71_Cont02	875000	885000	6845
US71_Cont02	880000	890000	2760
US71_Cont02	885000	895000	1952
US71_Cont02	890000	900000	1749
US71_Cont02	895000	905000	3096
US71_Cont02	900000	910000	6977
US71_Cont02	905000	915000	4700
US71_Cont02	910000	920000	244
US71_Cont02	915000	925000	218
US71_Cont02	920000	930000	81
US71_Cont02	925000	935000	38
US71_Cont02	930000	940000	108
US71_Cont02	935000	945000	94
US71_Cont02	940000	950000	175
US71_Cont02	945000	955000	221
US71_Cont02	950000	960000	215
US71_Cont02	955000	965000	212
US71_Cont02	960000	970000	88
US71_Cont02	965000	975000	252
US71_Cont02	970000	980000	254
US71_Cont02	975000	985000	23
US71_Cont02	980000	990000	49
US71_Cont02	985000	995000	49
US71_Cont02	990000	1000000	61
US71_Cont02	995000	1005000	125
US71_Cont02	1000000	1010000	81
US71_Cont02	1005000	1015000	233
US71_Cont02	1010000	1020000	558
US71_Cont02	1015000	1025000	457
US71_Cont02	1020000	1030000	244
US71_Cont02	1025000	1035000	163
US71_Cont02	1030000	1040000	308
US71_Cont02	1035000	1045000	274
US71_Cont02	1040000	1050000	116
US71_Cont02	1045000	1055000	116
US71_Cont02	1050000	1060000	16
US71_Cont02	1055000	1065000	60
US71_Cont02	1060000	1070000	228
US71_Cont02	1065000	1075000	184
US71_Cont02	1070000	1080000	55
US71_Cont02	1075000	1085000	146
US71_Cont02	1080000	1090000	91
US71_Cont02	1085000	1095000	331
US71_Cont02	1090000	1100000	621
US71_Cont02	1095000	1105000	330
US71_Cont02	1100000	1110000	198
US71_Cont02	1105000	1115000	190
US71_Cont02	1110000	1120000	231
US71_Cont02	1115000	1125000	252
US71_Cont02	1120000	1130000	339
US71_Cont02	1125000	1135000	352
US71_Cont02	1130000	1140000	147
US71_Cont02	1135000	1145000	176
US71_Cont02	1140000	1150000	201
US71_Cont02	1145000	1155000	166
US71_Cont02	1150000	1160000	60
US71_Cont02	1155000	1165000	86
US71_Cont02	1160000	1170000	109
US71_Cont02	1165000	1175000	40
US71_Cont02	1170000	1180000	22
US71_Cont02	1175000	1185000	119
US71_Cont02	1180000	1190000	502
US71_Cont02	1185000	1195000	484
US71_Cont02	1190000	1200000	119
US71_Cont02	1195000	1205000	119
US71_Cont02	1200000	1210000	96
US71_Cont02	1205000	1215000	137
US71_Cont02	1210000	1220000	373
US71_Cont02	1215000	1225000	236
US71_Cont02	1220000	1230000	38
US71_Cont02	1225000	1235000	38
US71_Cont02	1230000	1240000	50
US71_Cont02	1235000	1245000	110
US71_Cont02	1240000	1250000	323
US71_Cont02	1245000	1255000	594
US71_Cont02	1250000	1260000	465
US71_Cont02	1255000	1265000	317
US71_Cont02	1260000	1270000	237
US71_Cont02	1265000	1275000	136
US71_Cont02	1270000	1280000	82
US71_Cont02	1275000	1285000	101
US71_Cont02	1280000	1290000	271
US71_Cont02	1285000	1295000	266
US71_Cont02	1290000	1300000	259
US71_Cont02	1295000	1305000	264
US71_Cont02	1300000	1310000	221
US71_Cont02	1305000	1315000	145
US71_Cont02	1310000	1320000	25
US71_Cont02	1315000	1325000	122
US71_Cont02	1320000	1330000	244
US71_Cont02	1325000	1335000	154
US71_Cont02	1330000	1340000	141
US71_Cont02	1335000	1345000	247
US71_Cont02	1340000	1350000	228
US71_Cont02	1345000	1355000	133
US71_Cont02	1350000	1360000	64
US71_Cont02	1355000	1365000	40
US71_Cont02	1360000	1370000	158
US71_Cont02	1365000	1375000	1406
US71_Cont02	1370000	1380000	6438
US71_Cont02	1375000	1385000	12170
US71_Cont02	1380000	1390000	12895
US71_Cont02	1385000	1395000	10896
US71_Cont02	1390000	1400000	10001
US71_Cont02	1395000	1405000	10000
US71_Cont02	1400000	1410000	10004
US71_Cont02	1405000	1415000	8873
US71_Cont02	1410000	1420000	5173
US71_Cont02	1415000	1425000	5869
US71_Cont02	1420000	1430000	4637
US71_Cont02	1425000	1435000	73
US71_Cont02	1430000	1440000	45
US71_Cont02	1435000	1445000	101
US71_Cont02	1440000	1450000	151
US71_Cont02	1445000	1455000	163
US71_Cont02	1450000	1460000	273
US71_Cont02	1455000	1465000	313
US71_Cont02	1460000	1470000	242
US71_Cont02	1465000	1475000	694
US71_Cont02	1470000	1480000	560
US71_Cont02	1475000	1485000	165
US71_Cont02	1480000	1490000	255
US71_Cont02	1485000	1495000	185
US71_Cont02	1490000	1500000	123
US71_Cont02	1495000	1505000	28
US71_Cont02	1500000	1510000	278
US71_Cont02	1505000	1515000	300
US71_Cont02	1510000	1520000	22
US71_Cont02	1515000	1525000	65
US71_Cont02	1520000	1530000	322
US71_Cont02	1525000	1535000	290
US71_Cont02	1530000	1540000	147
US71_Cont02	1535000	1545000	363
US71_Cont02	1540000	1550000	384
US71_Cont02	1545000	1555000	426
US71_Cont02	1550000	1560000	431
US71_Cont02	1555000	1565000	140
US71_Cont02	1560000	1570000	162
US71_Cont02	1565000	1575000	162
US71_Cont02	1570000	1580000	39
US71_Cont02	1575000	1585000	75
US71_Cont02	1580000	1590000	94
US71_Cont02	1585000	1595000	270
US71_Cont02	1590000	1600000	299
US71_Cont02	1595000	1605000	270
US71_Cont02	1600000	1610000	183
US71_Cont02	1605000	1615000	33
US71_Cont02	1610000	1620000	33
US71_Cont02	1615000	1625000	38
US71_Cont02	1620000	1630000	249
US71_Cont02	1625000	1635000	353
US71_Cont02	1630000	1640000	511
US71_Cont02	1635000	1645000	420
US71_Cont02	1640000	1650000	173
US71_Cont02	1645000	1655000	178
US71_Cont02	1650000	1660000	121
US71_Cont02	1655000	1665000	212
US71_Cont02	1660000	1670000	258
US71_Cont02	1665000	1675000	239
US71_Cont02	1670000	1680000	149
US71_Cont02	1675000	1685000	92
US71_Cont02	1680000	1690000	71
US71_Cont02	1685000	1695000	281
US71_Cont02	1690000	1700000	361
US71_Cont02	1695000	1705000	162
US71_Cont02	1700000	1710000	103
US71_Cont02	1705000	1715000	21
US71_Cont02	1710000	1720000	38
US71_Cont02	1715000	1725000	101
US71_Cont02	1720000	1730000	63
US71_Cont02	1725000	1735000	25
US71_Cont02	1730000	1740000	159
US71_Cont02	1735000	1745000	195
US71_Cont02	1740000	1750000	127
US71_Cont02	1745000	1755000	103
US71_Cont02	1750000	1760000	136
US71_Cont02	1755000	1765000	99
US71_Cont02	1765000	1775000	83
US71_Cont02	1770000	1780000	107
US71_Cont02	1775000	1785000	203
US71_Cont02	1780000	1790000	737
US71_Cont02	1785000	1795000	558
US71_Cont02	1795000	1805000	139
US71_Cont02	1800000	1810000	253
US71_Cont02	1805000	1815000	161
US71_Cont02	1810000	1820000	47
US71_Cont02	1815000	1825000	33
US71_Cont02	1820000	1830000	90
US71_Cont02	1825000	1835000	88
US71_Cont02	1830000	1840000	154
US71_Cont02	1835000	1845000	123
US71_Cont02	1845000	1855000	63
US71_Cont02	1850000	1860000	132
US71_Cont02	1855000	1865000	160
US71_Cont02	1860000	1870000	127
US71_Cont02	1865000	1875000	82
US71_Cont02	1870000	1880000	83
US71_Cont02	1875000	1885000	172
US71_Cont02	1880000	1890000	159
US71_Cont02	1885000	1895000	24
US71_Cont02	1915000	1925000	52
US71_Cont02	1920000	1930000	52
US71_Cont02	1925000	1935000	108
US71_Cont02	1930000	1940000	174
US71_Cont02	1935000	1945000	66
US71_Cont02	1940000	1950000	40
US71_Cont02	1945000	1955000	785
US71_Cont02	1950000	1960000	7744
US71_Cont02	1955000	1965000	11402
US71_Cont02	1960000	1970000	9404
US71_Cont02	1965000	1975000	10121
US71_Cont02	1970000	1980000	9384
US71_Cont02	1975000	1985000	9269
US71_Cont02	1980000	1990000	8857
US71_Cont02	1985000	1995000	3852
US71_Cont02	1990000	2000000	54
US71_Cont02	1995000	2005000	54
US71_Cont02	2000000	2010000	59
US71_Cont02	2005000	2015000	59
US71_Cont02	2015000	2025000	33
US71_Cont02	2020000	2030000	113
US71_Cont02	2025000	2035000	119
US71_Cont02	2030000	2040000	39
US71_Cont02	2035000	2045000	209
US71_Cont02	2040000	2050000	242
US71_Cont02	2045000	2055000	194
US71_Cont02	2050000	2060000	213
US71_Cont02	2055000	2065000	52
US71_Cont02	2065000	2075000	38
US71_Cont02	2070000	2080000	170
US71_Cont02	2075000	2085000	248
US71_Cont02	2080000	2090000	116
US71_Cont02	2085000	2095000	33
US71_Cont02	2090000	2100000	121
US71_Cont02	2095000	2105000	154
US71_Cont02	2100000	2110000	223
US71_Cont02	2105000	2115000	323
US71_Cont02	2110000	2120000	202
US71_Cont02	2115000	2125000	65
US71_Cont02	2120000	2130000	193
US71_Cont02	2125000	2135000	193
US71_Cont02	2130000	2140000	29
US71_Cont02	2135000	2145000	66
US71_Cont02	2140000	2150000	89
US71_Cont02	2145000	2155000	46
US71_Cont02	2150000	2160000	313
US71_Cont02	2155000	2165000	340
US71_Cont02	2160000	2170000	70
US71_Cont02	2165000	2175000	50
US71_Cont02	2170000	2180000	305
US71_Cont02	2175000	2185000	275
US71_Cont02	2180000	2190000	29
US71_Cont02	2185000	2195000	202
US71_Cont02	2190000	2200000	201
US71_Cont02	2195000	2205000	56
US71_Cont02	2200000	2210000	295
US71_Cont02	2205000	2215000	267
US71_Cont02	2210000	2220000	143
US71_Cont02	2215000	2225000	295
US71_Cont02	2220000	2230000	215
US71_Cont02	2225000	2235000	134
US71_Cont02	2230000	2240000	168
US71_Cont02	2235000	2245000	901
US71_Cont02	2240000	2250000	4832
US71_Cont02	2245000	2255000	4190
US71_Cont02	2250000	2260000	162
US71_Cont02	2255000	2265000	2637
US71_Cont02	2260000	2270000	7159
US71_Cont02	2265000	2275000	9522
US71_Cont02	2270000	2280000	6234
US71_Cont02	2275000	2285000	3100
US71_Cont02	2280000	2290000	2355
US71_Cont02	2285000	2295000	2590
US71_Cont02	2290000	2300000	5552
US71_Cont02	2295000	2305000	7826
US71_Cont02	2300000	2310000	7435
US71_Cont02	2305000	2315000	6929
US71_Cont02	2310000	2320000	6024
US71_Cont02	2315000	2325000	2185
US71_Cont02	2320000	2330000	30
US71_Cont02	2335000	2345000	73
US71_Cont02	2340000	2350000	320
US71_Cont02	2345000	2355000	436
US71_Cont02	2350000	2360000	309
US71_Cont02	2355000	2365000	738
US71_Cont02	2360000	2370000	5618
US71_Cont02	2365000	2375000	5608
US71_Cont02	2370000	2380000	1141
US71_Cont02	2375000	2385000	562
US71_Cont02	2380000	2390000	147
US71_Cont02	2385000	2395000	118
US71_Cont02	2390000	2400000	56
US71_Cont02	2395000	2405000	186
US71_Cont02	2400000	2410000	130
US71_Cont02	2405000	2415000	31
US71_Cont02	2410000	2420000	77
US71_Cont02	2415000	2425000	46
US71_Cont02	2420000	2430000	98
US71_Cont02	2425000	2435000	131
US71_Cont02	2430000	2440000	33
US71_Cont02	2440000	2450000	37
US71_Cont02	2445000	2455000	100
US71_Cont02	2450000	2460000	166
US71_Cont02	2455000	2465000	134
US71_Cont02	2460000	2470000	140
US71_Cont02	2465000	2475000	301
US71_Cont02	2470000	2480000	457
US71_Cont02	2475000	2485000	265
US71_Cont02	2480000	2490000	43
US71_Cont02	2485000	2495000	43
US71_Cont02	2490000	2500000	97
US71_Cont02	2495000	2505000	342
US71_Cont02	2500000	2510000	245
US71_Cont02	2505000	2515000	70
US71_Cont02	2510000	2520000	70
US71_Cont02	2515000	2525000	106
US71_Cont02	2520000	2530000	191
US71_Cont02	2525000	2535000	183
US71_Cont02	2530000	2540000	216
US71_Cont02	2535000	2545000	323
US71_Cont02	2540000	2550000	309
US71_Cont02	2545000	2555000	193
US71_Cont02	2550000	2560000	154
US71_Cont02	2555000	2565000	103
US71_Cont02	2560000	2570000	38
US71_Cont02	2575000	2585000	45
US71_Cont02	2580000	2590000	84
US71_Cont02	2585000	2595000	127
US71_Cont02	2590000	2600000	124
US71_Cont02	2595000	2605000	113
US71_Cont02	2600000	2610000	197
US71_Cont02	2605000	2615000	138
US71_Cont02	2610000	2620000	78
US71_Cont02	2615000	2625000	170
US71_Cont02	2620000	2630000	110
US71_Cont02	2625000	2635000	30
US71_Cont02	2630000	2640000	88
US71_Cont02	2635000	2645000	185
US71_Cont02	2640000	2650000	150
US71_Cont02	2645000	2655000	23
US71_Cont02	2650000	2660000	36
US71_Cont02	2655000	2665000	36
US71_Cont02	2660000	2670000	100
US71_Cont02	2665000	2675000	203
US71_Cont02	2670000	2680000	103
US71_Cont02	2675000	2685000	114
US71_Cont02	2680000	2690000	226
US71_Cont02	2685000	2695000	166
US71_Cont02	2690000	2700000	54
US71_Cont02	2695000	2705000	21
US71_Cont02	2700000	2710000	21
US71_Cont02	2710000	2720000	86
US71_Cont02	2715000	2725000	198
US71_Cont02	2720000	2730000	112
US71_Cont02	2725000	2735000	28
US71_Cont02	2730000	2740000	28
US71_Cont02	2745000	2755000	28
US71_Cont02	2750000	2760000	555
US71_Cont02	2755000	2765000	527
US71_Cont02	2760000	2770000	29
US71_Cont02	2765000	2775000	29
US71_Cont02	2770000	2780000	21
US71_Cont02	2775000	2785000	49
US71_Cont02	2780000	2790000	75
US71_Cont02	2785000	2795000	91
US71_Cont02	2790000	2800000	97
US71_Cont02	2795000	2805000	268
US71_Cont02	2800000	2810000	507
US71_Cont02	2805000	2815000	292
US71_Cont02	2815000	2825000	112
US71_Cont02	2820000	2830000	157
US71_Cont02	2825000	2835000	87
US71_Cont02	2830000	2840000	60
US71_Cont02	2835000	2845000	63
US71_Cont02	2840000	2850000	105
US71_Cont02	2845000	2855000	60
US71_Cont02	2850000	2860000	35
US71_Cont02	2855000	2865000	35
US71_Cont02	2870000	2880000	38
US71_Cont02	2875000	2885000	69
US71_Cont02	2880000	2890000	50
US71_Cont02	2885000	2895000	19
US71_Cont02	2900000	2910000	278
US71_Cont02	2905000	2915000	366
US71_Cont02	2910000	2920000	162
US71_Cont02	2915000	2925000	117
US71_Cont02	2920000	2930000	73
US71_Cont02	2925000	2935000	91
US71_Cont02	2930000	2940000	142
US71_Cont02	2935000	2945000	188
US71_Cont02	2940000	2950000	290
US71_Cont02	2945000	2955000	219
US71_Cont02	2950000	2960000	418
US71_Cont02	2955000	2965000	443
US71_Cont02	2960000	2970000	77
US71_Cont02	2965000	2975000	201
US71_Cont02	2970000	2980000	1139
US71_Cont02	2975000	2985000	954
US71_Cont02	2995000	3005000	80
US71_Cont02	3000000	3010000	151
US71_Cont02	3005000	3015000	133
US71_Cont02	3010000	3020000	62
US71_Cont02	3020000	3030000	133
US71_Cont02	3025000	3035000	240
US71_Cont02	3030000	3040000	247
US71_Cont02	3035000	3045000	187
US71_Cont02	3040000	3050000	87
US71_Cont02	3045000	3055000	175
US71_Cont02	3050000	3060000	211
US71_Cont02	3055000	3065000	96
US71_Cont02	3060000	3070000	68
US71_Cont02	3065000	3075000	90
US71_Cont02	3070000	3080000	99
US71_Cont02	3075000	3085000	168
US71_Cont02	3080000	3090000	192
US71_Cont02	3085000	3095000	81
US71_Cont02	3090000	3100000	22
US71_Cont02	3095000	3105000	182
US71_Cont02	3100000	3110000	249
US71_Cont02	3105000	3115000	181
US71_Cont02	3110000	3120000	128
US71_Cont02	3115000	3125000	397
US71_Cont02	3120000	3130000	403
US71_Cont02	3125000	3135000	131
US71_Cont02	3130000	3140000	112
US71_Cont02	3135000	3145000	248
US71_Cont02	3140000	3150000	245
US71_Cont02	3145000	3155000	52
US71_Cont02	3150000	3160000	66
US71_Cont02	3155000	3165000	569
US71_Cont02	3160000	3170000	535
US71_Cont02	3165000	3175000	169
US71_Cont02	3170000	3180000	304
US71_Cont02	3175000	3185000	197
US71_Cont02	3180000	3190000	62
US71_Cont02	3195000	3205000	118
US71_Cont02	3200000	3210000	139
US71_Cont02	3205000	3215000	184
US71_Cont02	3210000	3220000	329
US71_Cont02	3215000	3225000	222
US71_Cont02	3220000	3230000	130
US71_Cont02	3225000	3235000	201
US71_Cont02	3230000	3240000	185
US71_Cont02	3235000	3245000	112
US71_Cont02	3240000	3250000	72
US71_Cont02	3245000	3255000	63
US71_Cont02	3250000	3260000	91
US71_Cont02	3255000	3265000	46
US71_Cont02	3260000	3270000	36
US71_Cont02	3265000	3275000	36
US71_Cont02	3270000	3280000	152
US71_Cont02	3275000	3285000	303
US71_Cont02	3280000	3290000	216
US71_Cont02	3285000	3295000	65
US71_Cont02	3305000	3315000	95
US71_Cont02	3310000	3320000	95
US71_Cont02	3315000	3325000	853
US71_Cont02	3320000	3330000	3645
US71_Cont02	3325000	3335000	2857
US71_Cont02	3330000	3340000	65
US71_Cont02	3340000	3350000	21
US71_Cont02	3345000	3355000	198
US71_Cont02	3350000	3360000	444
US71_Cont02	3355000	3365000	292
US71_Cont02	3360000	3370000	196
US71_Cont02	3365000	3375000	266
US71_Cont02	3370000	3380000	95
US71_Cont02	3380000	3390000	3248
US71_Cont02	3385000	3395000	6018
US71_Cont02	3390000	3400000	2770
US71_Cont02	3395000	3405000	84
US71_Cont02	3400000	3410000	204
US71_Cont02	3405000	3415000	161
US71_Cont02	3410000	3420000	100
US71_Cont02	3415000	3425000	59
US71_Cont02	3420000	3430000	104
US71_Cont02	3425000	3435000	392
US71_Cont02	3430000	3440000	332
US71_Cont02	3435000	3445000	74
US71_Cont02	3440000	3450000	30
US71_Cont02	3450000	3460000	4751
US71_Cont02	3455000	3465000	5970
US71_Cont02	3460000	3470000	1219
US71_Cont02	3470000	3480000	111
US71_Cont02	3475000	3485000	111
US71_Cont02	3485000	3495000	26
US71_Cont02	3490000	3500000	2187
US71_Cont02	3495000	3505000	7209
US71_Cont02	3500000	3510000	7734
US71_Cont02	3505000	3515000	3714
US71_Cont02	3510000	3520000	6028
US71_Cont02	3515000	3525000	9507
US71_Cont02	3520000	3530000	4507
US71_Cont02	3525000	3535000	152
US71_Cont02	3530000	3540000	284
US71_Cont02	3535000	3545000	4584
US71_Cont02	3540000	3550000	6001
US71_Cont02	3545000	3555000	1549
US71_Cont02	3550000	3560000	28
US71_Cont02	3555000	3565000	1137
US71_Cont02	3560000	3570000	8108
US71_Cont02	3565000	3575000	12019
US71_Cont02	3570000	3580000	10326
US71_Cont02	3575000	3585000	11710
US71_Cont02	3580000	3590000	10828
US71_Cont02	3585000	3595000	5930
US71_Cont02	3590000	3600000	1506
US71_Cont02	3595000	3605000	39
US71_Cont02	3600000	3610000	39
US71_Cont02	3605000	3615000	116
US71_Cont02	3610000	3620000	146
US71_Cont02	3615000	3625000	120
US71_Cont02	3620000	3630000	182
US71_Cont02	3625000	3635000	179
US71_Cont02	3630000	3640000	112
US71_Cont02	3635000	3645000	1710
US71_Cont02	3640000	3650000	6633
US71_Cont02	3645000	3655000	9946
US71_Cont02	3650000	3660000	8153
US71_Cont02	3655000	3665000	3213
US71_Cont02	3660000	3670000	89
US71_Cont02	3665000	3675000	2412
US71_Cont02	3670000	3680000	7407
US71_Cont02	3675000	3685000	12025
US71_Cont02	3680000	3690000	10690
US71_Cont02	3685000	3695000	3869
US71_Cont02	3690000	3700000	248
US71_Cont02	3695000	3705000	160
US71_Cont02	3700000	3710000	213
US71_Cont02	3705000	3715000	247
US71_Cont02	3710000	3720000	150
US71_Cont02	3715000	3725000	4273
US71_Cont02	3720000	3730000	8902
US71_Cont02	3725000	3735000	5182
US71_Cont02	3730000	3740000	5370
US71_Cont02	3735000	3745000	9119
US71_Cont02	3740000	3750000	7846
US71_Cont02	3745000	3755000	7693
US71_Cont02	3750000	3760000	9123
US71_Cont02	3755000	3765000	9974
US71_Cont02	3760000	3770000	9979
US71_Cont02	3765000	3775000	10021
US71_Cont02	3770000	3780000	10048
US71_Cont02	3775000	3785000	10036
US71_Cont02	3780000	3790000	6232
US71_Cont02	3785000	3795000	1228
US71_Cont02	3790000	3800000	30
US71_Cont02	3795000	3805000	95
US71_Cont02	3800000	3810000	3387
US71_Cont02	3805000	3815000	3356
US71_Cont02	3810000	3820000	91
US71_Cont02	3815000	3825000	106
US71_Cont02	3820000	3830000	49
US71_Cont02	3830000	3840000	217
US71_Cont02	3835000	3845000	272
US71_Cont02	3840000	3850000	83
US71_Cont02	3845000	3855000	62
US71_Cont02	3850000	3860000	85
US71_Cont02	3855000	3865000	149
US71_Cont02	3860000	3870000	124
US71_Cont02	3865000	3875000	129
US71_Cont02	3870000	3880000	103
US71_Cont02	3875000	3885000	52
US71_Cont02	3880000	3890000	111
US71_Cont02	3885000	3895000	59
US71_Cont02	3890000	3900000	46
US71_Cont02	3895000	3905000	183
US71_Cont02	3900000	3910000	187
US71_Cont02	3905000	3915000	155
US71_Cont02	3910000	3920000	105
US71_Cont02	3915000	3925000	3761
US71_Cont02	3920000	3930000	5900
US71_Cont02	3925000	3935000	2139
US71_Cont02	3930000	3940000	378
US71_Cont02	3935000	3945000	5384
US71_Cont02	3940000	3950000	10005
US71_Cont02	3945000	3955000	7388
US71_Cont02	3950000	3960000	2419
US71_Cont02	3955000	3965000	729
US71_Cont02	3960000	3970000	5600
US71_Cont02	3965000	3975000	7746
US71_Cont02	3970000	3980000	2845
US71_Cont02	3975000	3985000	21
US71_Cont02	3980000	3990000	224
US71_Cont02	3985000	3995000	268
US71_Cont02	3990000	4000000	350
US71_Cont02	3995000	4005000	390
US71_Cont02	4000000	4010000	201
US71_Cont02	4005000	4015000	126
US71_Cont02	4010000	4020000	72
US71_Cont02	4015000	4025000	110
US71_Cont02	4020000	4030000	161
US71_Cont02	4025000	4035000	2692
US71_Cont02	4030000	4040000	6391
US71_Cont02	4035000	4045000	8186
US71_Cont02	4040000	4050000	7693
US71_Cont02	4045000	4055000	3824
US71_Cont02	4050000	4060000	525
US71_Cont02	4055000	4065000	21
US71_Cont02	4060000	4070000	131
US71_Cont02	4065000	4075000	265
US71_Cont02	4070000	4080000	350
US71_Cont02	4075000	4085000	326
US71_Cont02	4080000	4090000	150
US71_Cont02	4085000	4095000	265
US71_Cont02	4090000	4100000	246
US71_Cont02	4095000	4105000	20
US71_Cont02	4100000	4110000	250
US71_Cont02	4105000	4115000	273
US71_Cont02	4110000	4120000	89
US71_Cont02	4115000	4125000	185
US71_Cont02	4120000	4130000	229
US71_Cont02	4125000	4135000	165
US71_Cont02	4130000	4140000	241
US71_Cont02	4135000	4145000	189
US71_Cont02	4140000	4150000	159
US71_Cont02	4145000	4155000	159
US71_Cont02	4150000	4160000	60
US71_Cont02	4155000	4165000	146
US71_Cont02	4160000	4170000	187
US71_Cont02	4165000	4175000	78
US71_Cont02	4170000	4180000	58
US71_Cont02	4175000	4185000	155
US71_Cont02	4180000	4190000	158
US71_Cont02	4185000	4195000	190
US71_Cont02	4190000	4200000	201
US71_Cont02	4195000	4205000	243
US71_Cont02	4200000	4210000	387
US71_Cont02	4205000	4215000	293
US71_Cont02	4210000	4220000	284
US71_Cont02	4215000	4225000	397
US71_Cont02	4220000	4230000	336
US71_Cont02	4225000	4235000	146
US71_Cont02	4235000	4245000	54
US71_Cont02	4240000	4250000	76
US71_Cont02	4245000	4255000	150
US71_Cont02	4250000	4260000	212
US71_Cont02	4255000	4265000	84
US71_Cont02	4260000	4270000	124
US71_Cont02	4265000	4275000	233
US71_Cont02	4270000	4280000	148
US71_Cont02	4275000	4285000	39
US71_Cont02	4285000	4295000	101
US71_Cont02	4290000	4300000	149
US71_Cont02	4295000	4305000	96
US71_Cont02	4300000	4310000	48
US71_Cont02	4305000	4315000	106
US71_Cont02	4310000	4320000	193
US71_Cont02	4315000	4325000	191
US71_Cont02	4320000	4330000	314
US71_Cont02	4325000	4335000	267
US71_Cont02	4330000	4340000	128
US71_Cont02	4335000	4345000	205
US71_Cont02	4340000	4350000	151
US71_Cont02	4345000	4355000	59
US71_Cont02	4350000	4360000	98
US71_Cont02	4355000	4365000	144
US71_Cont02	4360000	4370000	234
US71_Cont02	4365000	4375000	186
US71_Cont02	4370000	4380000	62
US71_Cont02	4375000	4385000	22
US71_Cont02	4390000	4400000	19
US71_Cont02	4395000	4405000	19
US71_Cont02	4400000	4410000	105
US71_Cont02	4405000	4415000	418
US71_Cont02	4410000	4420000	427
US71_Cont02	4415000	4425000	225
US71_Cont02	4420000	4430000	163
US71_Cont02	4425000	4435000	112
US71_Cont02	4430000	4440000	292
US71_Cont02	4435000	4445000	371
US71_Cont02	4440000	4450000	306
US71_Cont02	4445000	4455000	213
US71_Cont02	4450000	4460000	122
US71_Cont02	4455000	4465000	187
US71_Cont02	4460000	4470000	225
US71_Cont02	4465000	4475000	171
US71_Cont02	4470000	4480000	57
US71_Cont02	4475000	4485000	86
US71_Cont02	4480000	4490000	116
US71_Cont02	4485000	4495000	152
US71_Cont02	4490000	4500000	235
US71_Cont02	4495000	4505000	192
US71_Cont02	4500000	4510000	156
US71_Cont02	4505000	4515000	315
[truncated: 6,624 more rows]

## Sheet: CD156 Repeat density
Contig ID	Window start	Window End	Repeats [bp]
CD156_Cont01	0	10000	200
CD156_Cont01	5000	15000	131
CD156_Cont01	10000	20000	449
CD156_Cont01	15000	25000	356
CD156_Cont01	20000	30000	143
CD156_Cont01	25000	35000	168
CD156_Cont01	30000	40000	63
CD156_Cont01	40000	50000	36
CD156_Cont01	45000	55000	88
CD156_Cont01	50000	60000	129
CD156_Cont01	55000	65000	77
CD156_Cont01	60000	70000	145
CD156_Cont01	65000	75000	304
CD156_Cont01	70000	80000	810
CD156_Cont01	75000	85000	689
CD156_Cont01	80000	90000	506
CD156_Cont01	85000	95000	522
CD156_Cont01	90000	100000	54
CD156_Cont01	95000	105000	33
CD156_Cont01	100000	110000	132
CD156_Cont01	105000	115000	164
CD156_Cont01	110000	120000	234
CD156_Cont01	115000	125000	169
CD156_Cont01	120000	130000	150
CD156_Cont01	125000	135000	202
CD156_Cont01	130000	140000	70
CD156_Cont01	135000	145000	18
CD156_Cont01	145000	155000	137
CD156_Cont01	150000	160000	254
CD156_Cont01	155000	165000	207
CD156_Cont01	160000	170000	138
CD156_Cont01	165000	175000	115
CD156_Cont01	170000	180000	67
CD156_Cont01	175000	185000	29
CD156_Cont01	180000	190000	297
CD156_Cont01	185000	195000	522
CD156_Cont01	190000	200000	392
CD156_Cont01	195000	205000	138
CD156_Cont01	205000	215000	102
CD156_Cont01	210000	220000	451
CD156_Cont01	215000	225000	424
CD156_Cont01	220000	230000	99
CD156_Cont01	225000	235000	113
CD156_Cont01	230000	240000	181
CD156_Cont01	235000	245000	309
CD156_Cont01	240000	250000	608
CD156_Cont01	245000	255000	557
CD156_Cont01	250000	260000	4075
CD156_Cont01	255000	265000	7169
CD156_Cont01	260000	270000	6459
CD156_Cont01	265000	275000	3837
CD156_Cont01	270000	280000	808
CD156_Cont01	275000	285000	874
CD156_Cont01	280000	290000	1385
CD156_Cont01	285000	295000	816
CD156_Cont01	290000	300000	407
CD156_Cont01	295000	305000	768
CD156_Cont01	300000	310000	799
CD156_Cont01	305000	315000	456
CD156_Cont01	310000	320000	2567
CD156_Cont01	315000	325000	2505
CD156_Cont01	320000	330000	172
CD156_Cont01	325000	335000	177
CD156_Cont01	330000	340000	433
CD156_Cont01	335000	345000	444
CD156_Cont01	340000	350000	107
CD156_Cont01	345000	355000	34
CD156_Cont01	350000	360000	152
CD156_Cont01	355000	365000	421
CD156_Cont01	360000	370000	343
CD156_Cont01	365000	375000	100
CD156_Cont01	370000	380000	60
CD156_Cont01	375000	385000	134
CD156_Cont01	380000	390000	225
CD156_Cont01	385000	395000	130
CD156_Cont01	390000	400000	39
CD156_Cont01	395000	405000	38
CD156_Cont01	400000	410000	205
CD156_Cont01	405000	415000	240
CD156_Cont01	410000	420000	93
CD156_Cont01	415000	425000	61
CD156_Cont01	420000	430000	41
CD156_Cont01	425000	435000	95
CD156_Cont01	430000	440000	215
CD156_Cont01	435000	445000	184
CD156_Cont01	440000	450000	282
CD156_Cont01	445000	455000	267
CD156_Cont01	450000	460000	65
CD156_Cont01	455000	465000	127
CD156_Cont01	460000	470000	427
CD156_Cont01	465000	475000	407
CD156_Cont01	470000	480000	91
CD156_Cont01	475000	485000	129
CD156_Cont01	480000	490000	129
CD156_Cont01	485000	495000	18
CD156_Cont01	490000	500000	136
CD156_Cont01	495000	505000	313
CD156_Cont01	500000	510000	254
CD156_Cont01	505000	515000	91
CD156_Cont01	510000	520000	206
CD156_Cont01	515000	525000	316
CD156_Cont01	520000	530000	142
CD156_Cont01	525000	535000	26
CD156_Cont01	530000	540000	108
CD156_Cont01	535000	545000	160
CD156_Cont01	540000	550000	268
CD156_Cont01	545000	555000	273
CD156_Cont01	550000	560000	83
CD156_Cont01	560000	570000	33
CD156_Cont01	565000	575000	50
CD156_Cont01	570000	580000	98
CD156_Cont01	575000	585000	149
CD156_Cont01	580000	590000	98
CD156_Cont01	585000	595000	186
CD156_Cont01	590000	600000	156
CD156_Cont01	595000	605000	185
CD156_Cont01	600000	610000	323
CD156_Cont01	605000	615000	138
CD156_Cont01	610000	620000	370
CD156_Cont01	615000	625000	400
CD156_Cont01	620000	630000	111
CD156_Cont01	625000	635000	112
CD156_Cont01	630000	640000	54
CD156_Cont01	635000	645000	130
CD156_Cont01	640000	650000	107
CD156_Cont01	645000	655000	74
CD156_Cont01	650000	660000	74
CD156_Cont01	660000	670000	55
CD156_Cont01	665000	675000	98
CD156_Cont01	670000	680000	168
CD156_Cont01	675000	685000	187
CD156_Cont01	680000	690000	223
CD156_Cont01	685000	695000	161
CD156_Cont01	690000	700000	104
CD156_Cont01	695000	705000	201
CD156_Cont01	700000	710000	215
CD156_Cont01	705000	715000	118
CD156_Cont01	710000	720000	96
CD156_Cont01	715000	725000	96
CD156_Cont01	720000	730000	104
CD156_Cont01	725000	735000	186
CD156_Cont01	730000	740000	82
CD156_Cont01	735000	745000	111
CD156_Cont01	740000	750000	160
CD156_Cont01	745000	755000	49
CD156_Cont01	750000	760000	183
CD156_Cont01	755000	765000	183
CD156_Cont01	765000	775000	22
CD156_Cont01	770000	780000	98
CD156_Cont01	775000	785000	174
CD156_Cont01	780000	790000	98
CD156_Cont01	785000	795000	216
CD156_Cont01	790000	800000	242
CD156_Cont01	795000	805000	43
CD156_Cont01	800000	810000	175
CD156_Cont01	805000	815000	255
CD156_Cont01	810000	820000	247
CD156_Cont01	815000	825000	205
CD156_Cont01	820000	830000	101
CD156_Cont01	825000	835000	284
CD156_Cont01	830000	840000	269
CD156_Cont01	835000	845000	196
CD156_Cont01	840000	850000	358
CD156_Cont01	845000	855000	193
CD156_Cont01	855000	865000	85
CD156_Cont01	860000	870000	136
CD156_Cont01	865000	875000	51
CD156_Cont01	875000	885000	24
CD156_Cont01	880000	890000	119
CD156_Cont01	885000	895000	151
CD156_Cont01	890000	900000	98
CD156_Cont01	895000	905000	42
CD156_Cont01	900000	910000	21
CD156_Cont01	905000	915000	21
CD156_Cont01	910000	920000	68
CD156_Cont01	915000	925000	225
CD156_Cont01	920000	930000	238
CD156_Cont01	925000	935000	192
CD156_Cont01	930000	940000	184
CD156_Cont01	935000	945000	555
CD156_Cont01	940000	950000	715
CD156_Cont01	945000	955000	278
CD156_Cont01	950000	960000	61
CD156_Cont01	955000	965000	37
CD156_Cont01	960000	970000	107
CD156_Cont01	965000	975000	86
CD156_Cont01	970000	980000	67
CD156_Cont01	975000	985000	152
CD156_Cont01	980000	990000	106
CD156_Cont01	985000	995000	21
CD156_Cont01	990000	1000000	56
CD156_Cont01	995000	1005000	193
CD156_Cont01	1000000	1010000	380
CD156_Cont01	1005000	1015000	332
CD156_Cont01	1010000	1020000	344
CD156_Cont01	1015000	1025000	336
CD156_Cont01	1020000	1030000	81
CD156_Cont01	1025000	1035000	99
CD156_Cont01	1030000	1040000	152
CD156_Cont01	1035000	1045000	116
CD156_Cont01	1040000	1050000	370
CD156_Cont01	1045000	1055000	6163
CD156_Cont01	1050000	1060000	6025
CD156_Cont01	1055000	1065000	231
CD156_Cont01	1060000	1070000	62
CD156_Cont01	1065000	1075000	76
CD156_Cont01	1070000	1080000	148
CD156_Cont01	1075000	1085000	284
CD156_Cont01	1080000	1090000	212
CD156_Cont01	1085000	1095000	125
CD156_Cont01	1090000	1100000	370
CD156_Cont01	1095000	1105000	340
CD156_Cont01	1100000	1110000	134
CD156_Cont01	1105000	1115000	136
CD156_Cont01	1110000	1120000	97
CD156_Cont01	1115000	1125000	85
CD156_Cont01	1120000	1130000	230
CD156_Cont01	1125000	1135000	214
CD156_Cont01	1130000	1140000	159
CD156_Cont01	1135000	1145000	325
CD156_Cont01	1140000	1150000	419
CD156_Cont01	1145000	1155000	218
CD156_Cont01	1150000	1160000	126
CD156_Cont01	1155000	1165000	118
CD156_Cont01	1160000	1170000	76
CD156_Cont01	1165000	1175000	107
CD156_Cont01	1170000	1180000	559
CD156_Cont01	1175000	1185000	710
CD156_Cont01	1180000	1190000	260
CD156_Cont01	1185000	1195000	133
CD156_Cont01	1190000	1200000	156
CD156_Cont01	1195000	1205000	184
CD156_Cont01	1200000	1210000	109
CD156_Cont01	1205000	1215000	128
CD156_Cont01	1210000	1220000	128
CD156_Cont01	1230000	1240000	68
CD156_Cont01	1235000	1245000	194
CD156_Cont01	1240000	1250000	126
CD156_Cont01	1245000	1255000	69
CD156_Cont01	1250000	1260000	209
CD156_Cont01	1255000	1265000	140
CD156_Cont01	1265000	1275000	28
CD156_Cont01	1270000	1280000	47
CD156_Cont01	1275000	1285000	60
CD156_Cont01	1280000	1290000	61
CD156_Cont01	1285000	1295000	181
CD156_Cont01	1290000	1300000	231
CD156_Cont01	1295000	1305000	70
CD156_Cont01	1300000	1310000	97
CD156_Cont01	1305000	1315000	269
CD156_Cont01	1310000	1320000	233
CD156_Cont01	1315000	1325000	121
CD156_Cont01	1320000	1330000	111
CD156_Cont01	1325000	1335000	138
CD156_Cont01	1330000	1340000	114
CD156_Cont01	1335000	1345000	27
CD156_Cont01	1340000	1350000	188
CD156_Cont01	1345000	1355000	188
CD156_Cont01	1350000	1360000	46
CD156_Cont01	1355000	1365000	138
CD156_Cont01	1360000	1370000	191
CD156_Cont01	1365000	1375000	176
CD156_Cont01	1370000	1380000	97
CD156_Cont01	1375000	1385000	20
CD156_Cont01	1380000	1390000	61
CD156_Cont01	1385000	1395000	278
CD156_Cont01	1390000	1400000	277
CD156_Cont01	1395000	1405000	200
CD156_Cont01	1400000	1410000	181
CD156_Cont01	1405000	1415000	85
CD156_Cont01	1410000	1420000	166
CD156_Cont01	1415000	1425000	198
CD156_Cont01	1420000	1430000	341
CD156_Cont01	1425000	1435000	341
CD156_Cont01	1430000	1440000	180
CD156_Cont01	1435000	1445000	104
CD156_Cont01	1445000	1455000	55
CD156_Cont01	1450000	1460000	197
CD156_Cont01	1455000	1465000	319
CD156_Cont01	1460000	1470000	241
CD156_Cont01	1465000	1475000	114
CD156_Cont01	1470000	1480000	173
CD156_Cont01	1475000	1485000	238
CD156_Cont01	1480000	1490000	170
CD156_Cont01	1485000	1495000	75
CD156_Cont01	1490000	1500000	115
CD156_Cont01	1495000	1505000	197
CD156_Cont01	1500000	1510000	102
CD156_Cont01	1515000	1525000	78
CD156_Cont01	1520000	1530000	123
CD156_Cont01	1525000	1535000	121
CD156_Cont01	1530000	1540000	459
CD156_Cont01	1535000	1545000	422
CD156_Cont01	1540000	1550000	201
CD156_Cont01	1545000	1555000	410
CD156_Cont01	1550000	1560000	344
CD156_Cont01	1555000	1565000	268
CD156_Cont01	1560000	1570000	366
CD156_Cont01	1565000	1575000	340
CD156_Cont01	1570000	1580000	325
CD156_Cont01	1575000	1585000	200
CD156_Cont01	1580000	1590000	140
CD156_Cont01	1585000	1595000	216
CD156_Cont01	1590000	1600000	187
CD156_Cont01	1595000	1605000	117
CD156_Cont01	1600000	1610000	229
CD156_Cont01	1605000	1615000	250
CD156_Cont01	1610000	1620000	190
CD156_Cont01	1615000	1625000	173
CD156_Cont01	1620000	1630000	59
CD156_Cont01	1625000	1635000	205
CD156_Cont01	1630000	1640000	249
CD156_Cont01	1635000	1645000	205
CD156_Cont01	1640000	1650000	208
CD156_Cont01	1645000	1655000	122
CD156_Cont01	1650000	1660000	85
CD156_Cont01	1655000	1665000	168
CD156_Cont01	1660000	1670000	130
CD156_Cont01	1670000	1680000	124
CD156_Cont01	1675000	1685000	256
CD156_Cont01	1680000	1690000	158
CD156_Cont01	1685000	1695000	119
CD156_Cont01	1690000	1700000	93
CD156_Cont01	1695000	1705000	84
CD156_Cont01	1700000	1710000	431
CD156_Cont01	1705000	1715000	639
CD156_Cont01	1710000	1720000	439
CD156_Cont01	1715000	1725000	259
CD156_Cont01	1720000	1730000	112
CD156_Cont01	1730000	1740000	120
CD156_Cont01	1735000	1745000	185
CD156_Cont01	1740000	1750000	65
CD156_Cont01	1745000	1755000	229
CD156_Cont01	1750000	1760000	296
CD156_Cont01	1755000	1765000	111
CD156_Cont01	1760000	1770000	105
CD156_Cont01	1765000	1775000	474
CD156_Cont01	1770000	1780000	471
CD156_Cont01	1775000	1785000	58
CD156_Cont01	1780000	1790000	43
CD156_Cont01	1785000	1795000	73
CD156_Cont01	1790000	1800000	87
CD156_Cont01	1795000	1805000	80
CD156_Cont01	1800000	1810000	23
CD156_Cont01	1810000	1820000	116
CD156_Cont01	1815000	1825000	142
CD156_Cont01	1820000	1830000	229
CD156_Cont01	1825000	1835000	3384
CD156_Cont01	1830000	1840000	7422
CD156_Cont01	1835000	1845000	4432
CD156_Cont01	1840000	1850000	235
CD156_Cont01	1845000	1855000	114
CD156_Cont01	1850000	1860000	70
CD156_Cont01	1855000	1865000	27
CD156_Cont01	1860000	1870000	27
CD156_Cont01	1865000	1875000	33
CD156_Cont01	1870000	1880000	115
CD156_Cont01	1875000	1885000	162
CD156_Cont01	1880000	1890000	138
CD156_Cont01	1885000	1895000	162
CD156_Cont01	1890000	1900000	286
CD156_Cont01	1895000	1905000	291
CD156_Cont01	1900000	1910000	242
CD156_Cont01	1905000	1915000	133
CD156_Cont01	1910000	1920000	93
CD156_Cont01	1915000	1925000	93
CD156_Cont01	1920000	1930000	53
CD156_Cont01	1925000	1935000	86
CD156_Cont01	1930000	1940000	33
CD156_Cont01	1945000	1955000	33
CD156_Cont01	1950000	1960000	80
CD156_Cont01	1955000	1965000	87
CD156_Cont01	1960000	1970000	40
CD156_Cont01	1965000	1975000	310
CD156_Cont01	1970000	1980000	357
CD156_Cont01	1975000	1985000	235
CD156_Cont01	1980000	1990000	425
CD156_Cont01	1985000	1995000	281
CD156_Cont01	1990000	2000000	71
CD156_Cont01	1995000	2005000	124
CD156_Cont01	2000000	2010000	97
CD156_Cont01	2005000	2015000	27
CD156_Cont01	2010000	2020000	61
CD156_Cont01	2015000	2025000	154
CD156_Cont01	2020000	2030000	151
CD156_Cont01	2025000	2035000	437
CD156_Cont01	2030000	2040000	428
CD156_Cont01	2035000	2045000	70
CD156_Cont01	2040000	2050000	348
CD156_Cont01	2045000	2055000	322
CD156_Cont01	2050000	2060000	22
CD156_Cont01	2055000	2065000	218
CD156_Cont01	2060000	2070000	468
CD156_Cont01	2065000	2075000	392
CD156_Cont01	2070000	2080000	192
CD156_Cont01	2075000	2085000	463
CD156_Cont01	2080000	2090000	487
CD156_Cont01	2085000	2095000	139
CD156_Cont01	2090000	2100000	258
CD156_Cont01	2095000	2105000	193
CD156_Cont01	2100000	2110000	63
CD156_Cont01	2105000	2115000	129
CD156_Cont01	2110000	2120000	178
CD156_Cont01	2115000	2125000	112
CD156_Cont01	2125000	2135000	78
CD156_Cont01	2130000	2140000	78
CD156_Cont01	2135000	2145000	50
CD156_Cont01	2140000	2150000	148
CD156_Cont01	2145000	2155000	98
CD156_Cont01	2155000	2165000	105
CD156_Cont01	2160000	2170000	105
CD156_Cont01	2165000	2175000	39
CD156_Cont01	2170000	2180000	122
CD156_Cont01	2175000	2185000	83
CD156_Cont01	2180000	2190000	56
CD156_Cont01	2185000	2195000	104
CD156_Cont01	2190000	2200000	48
CD156_Cont01	2195000	2205000	49
CD156_Cont01	2200000	2210000	89
CD156_Cont01	2205000	2215000	64
CD156_Cont01	2210000	2220000	56
CD156_Cont01	2215000	2225000	166
CD156_Cont01	2220000	2230000	662
CD156_Cont01	2225000	2235000	666
CD156_Cont01	2230000	2240000	312
CD156_Cont01	2235000	2245000	289
CD156_Cont01	2240000	2250000	146
CD156_Cont01	2245000	2255000	175
CD156_Cont01	2250000	2260000	247
CD156_Cont01	2255000	2265000	226
CD156_Cont01	2260000	2270000	245
CD156_Cont01	2265000	2275000	196
CD156_Cont01	2270000	2280000	104
CD156_Cont01	2275000	2285000	30
CD156_Cont01	2280000	2290000	22
CD156_Cont01	2285000	2295000	65
CD156_Cont01	2290000	2300000	43
CD156_Cont01	2310000	2320000	89
CD156_Cont01	2315000	2325000	89
CD156_Cont01	2320000	2330000	82
CD156_Cont01	2325000	2335000	325
CD156_Cont01	2330000	2340000	243
CD156_Cont01	2335000	2345000	130
CD156_Cont01	2340000	2350000	200
CD156_Cont01	2345000	2355000	263
CD156_Cont01	2350000	2360000	506
CD156_Cont01	2355000	2365000	450
CD156_Cont01	2360000	2370000	214
CD156_Cont01	2365000	2375000	156
CD156_Cont01	2370000	2380000	151
CD156_Cont01	2375000	2385000	125
CD156_Cont01	2380000	2390000	239
CD156_Cont01	2385000	2395000	245
CD156_Cont01	2390000	2400000	181
CD156_Cont01	2395000	2405000	177
CD156_Cont01	2400000	2410000	55
CD156_Cont01	2405000	2415000	56
CD156_Cont01	2410000	2420000	85
CD156_Cont01	2415000	2425000	326
CD156_Cont01	2420000	2430000	360
CD156_Cont01	2425000	2435000	166
CD156_Cont01	2430000	2440000	137
CD156_Cont01	2435000	2445000	191
CD156_Cont01	2440000	2450000	176
CD156_Cont01	2445000	2455000	59
CD156_Cont01	2450000	2460000	114
CD156_Cont01	2455000	2465000	178
CD156_Cont01	2460000	2470000	191
CD156_Cont01	2465000	2475000	149
CD156_Cont01	2470000	2480000	84
CD156_Cont01	2475000	2485000	22
CD156_Cont01	2480000	2490000	63
CD156_Cont01	2485000	2495000	290
CD156_Cont01	2490000	2500000	281
CD156_Cont01	2495000	2505000	141
CD156_Cont01	2500000	2510000	87
CD156_Cont01	2505000	2515000	38
CD156_Cont01	2510000	2520000	38
CD156_Cont01	2515000	2525000	176
CD156_Cont01	2520000	2530000	5176
CD156_Cont01	2525000	2535000	6575
CD156_Cont01	2530000	2540000	1816
CD156_Cont01	2535000	2545000	451
CD156_Cont01	2540000	2550000	233
CD156_Cont01	2545000	2555000	144
CD156_Cont01	2550000	2560000	169
CD156_Cont01	2555000	2565000	161
CD156_Cont01	2560000	2570000	163
CD156_Cont01	2565000	2575000	171
CD156_Cont01	2570000	2580000	351
CD156_Cont01	2575000	2585000	268
CD156_Cont01	2580000	2590000	63
CD156_Cont01	2585000	2595000	138
CD156_Cont01	2590000	2600000	129
CD156_Cont01	2595000	2605000	406
CD156_Cont01	2600000	2610000	537
CD156_Cont01	2605000	2615000	221
CD156_Cont01	2610000	2620000	257
CD156_Cont01	2615000	2625000	223
CD156_Cont01	2620000	2630000	242
CD156_Cont01	2625000	2635000	312
CD156_Cont01	2630000	2640000	569
CD156_Cont01	2635000	2645000	659
CD156_Cont01	2640000	2650000	200
CD156_Cont01	2645000	2655000	97
CD156_Cont01	2650000	2660000	518
CD156_Cont01	2655000	2665000	421
CD156_Cont01	2660000	2670000	107
CD156_Cont01	2665000	2675000	155
CD156_Cont01	2670000	2680000	100
CD156_Cont01	2675000	2685000	52
CD156_Cont01	2680000	2690000	35
CD156_Cont01	2685000	2695000	141
CD156_Cont01	2690000	2700000	150
CD156_Cont01	2695000	2705000	206
CD156_Cont01	2700000	2710000	337
CD156_Cont01	2705000	2715000	316
CD156_Cont01	2710000	2720000	453
CD156_Cont01	2715000	2725000	585
CD156_Cont01	2720000	2730000	376
CD156_Cont01	2725000	2735000	103
CD156_Cont01	2730000	2740000	45
CD156_Cont01	2735000	2745000	68
CD156_Cont01	2740000	2750000	23
CD156_Cont01	2745000	2755000	149
CD156_Cont01	2750000	2760000	223
CD156_Cont01	2755000	2765000	132
CD156_Cont01	2760000	2770000	166
CD156_Cont01	2765000	2775000	193
CD156_Cont01	2770000	2780000	97
CD156_Cont01	2775000	2785000	136
CD156_Cont01	2780000	2790000	215
CD156_Cont01	2785000	2795000	148
CD156_Cont01	2790000	2800000	57
CD156_Cont01	2795000	2805000	80
CD156_Cont01	2800000	2810000	269
CD156_Cont01	2805000	2815000	233
CD156_Cont01	2810000	2820000	77
CD156_Cont01	2815000	2825000	140
CD156_Cont01	2820000	2830000	156
CD156_Cont01	2825000	2835000	49
CD156_Cont01	2830000	2840000	259
CD156_Cont01	2835000	2845000	309
CD156_Cont01	2840000	2850000	106
CD156_Cont01	2845000	2855000	188
CD156_Cont01	2850000	2860000	185
CD156_Cont01	2855000	2865000	91
CD156_Cont01	2860000	2870000	109
CD156_Cont01	2865000	2875000	126
CD156_Cont01	2870000	2880000	55
CD156_Cont01	2885000	2895000	81
CD156_Cont01	2890000	2900000	81
CD156_Cont01	2895000	2905000	121
CD156_Cont01	2900000	2910000	158
CD156_Cont01	2905000	2915000	103
CD156_Cont01	2910000	2920000	185
CD156_Cont01	2915000	2925000	137
CD156_Cont01	2920000	2930000	46
CD156_Cont01	2925000	2935000	54
CD156_Cont01	2930000	2940000	26
CD156_Cont01	2935000	2945000	123
CD156_Cont01	2940000	2950000	384
CD156_Cont01	2945000	2955000	292
CD156_Cont01	2950000	2960000	69
CD156_Cont01	2955000	2965000	64
CD156_Cont01	2960000	2970000	103
CD156_Cont01	2965000	2975000	112
CD156_Cont01	2970000	2980000	287
CD156_Cont01	2975000	2985000	363
CD156_Cont01	2980000	2990000	111
CD156_Cont01	2985000	2995000	83
CD156_Cont01	2990000	3000000	188
CD156_Cont01	2995000	3005000	203
CD156_Cont01	3000000	3010000	261
CD156_Cont01	3005000	3015000	191
CD156_Cont01	3010000	3020000	143
CD156_Cont01	3015000	3025000	191
CD156_Cont01	3020000	3030000	154
CD156_Cont01	3025000	3035000	78
CD156_Cont01	3035000	3045000	50
CD156_Cont01	3040000	3050000	131
CD156_Cont01	3045000	3055000	272
CD156_Cont01	3050000	3060000	262
CD156_Cont01	3055000	3065000	312
CD156_Cont01	3060000	3070000	280
CD156_Cont01	3065000	3075000	148
CD156_Cont01	3070000	3080000	358
CD156_Cont01	3075000	3085000	509
CD156_Cont01	3080000	3090000	260
CD156_Cont01	3085000	3095000	19
CD156_Cont01	3090000	3100000	19
CD156_Cont01	3095000	3105000	95
CD156_Cont01	3100000	3110000	95
CD156_Cont01	3105000	3115000	257
CD156_Cont01	3110000	3120000	292
CD156_Cont01	3115000	3125000	201
CD156_Cont01	3120000	3130000	213
CD156_Cont01	3125000	3135000	101
CD156_Cont01	3130000	3140000	444
CD156_Cont01	3135000	3145000	451
CD156_Cont01	3140000	3150000	202
CD156_Cont01	3145000	3155000	230
CD156_Cont01	3150000	3160000	413
CD156_Cont01	3155000	3165000	433
CD156_Cont01	3160000	3170000	109
CD156_Cont01	3170000	3180000	155
CD156_Cont01	3175000	3185000	351
CD156_Cont01	3180000	3190000	270
CD156_Cont01	3185000	3195000	109
CD156_Cont01	3190000	3200000	68
CD156_Cont01	3195000	3205000	3168
CD156_Cont01	3200000	3210000	3291
CD156_Cont01	3205000	3215000	156
CD156_Cont01	3210000	3220000	73
CD156_Cont01	3215000	3225000	202
CD156_Cont01	3220000	3230000	218
CD156_Cont01	3225000	3235000	119
CD156_Cont01	3230000	3240000	30
CD156_Cont01	3235000	3245000	130
CD156_Cont01	3240000	3250000	251
CD156_Cont01	3245000	3255000	589
CD156_Cont01	3250000	3260000	3315
CD156_Cont01	3255000	3265000	6053
CD156_Cont01	3260000	3270000	4958
CD156_Cont01	3265000	3275000	4750
CD156_Cont01	3270000	3280000	8616
CD156_Cont01	3275000	3285000	6295
CD156_Cont01	3280000	3290000	768
CD156_Cont01	3285000	3295000	110
CD156_Cont01	3290000	3300000	45
CD156_Cont01	3295000	3305000	26
CD156_Cont01	3300000	3310000	82
CD156_Cont01	3305000	3315000	210
CD156_Cont01	3310000	3320000	190
CD156_Cont01	3315000	3325000	62
CD156_Cont01	3320000	3330000	68
CD156_Cont01	3325000	3335000	177
CD156_Cont01	3330000	3340000	165
CD156_Cont01	3335000	3345000	118
CD156_Cont01	3340000	3350000	112
CD156_Cont01	3345000	3355000	50
CD156_Cont01	3350000	3360000	18
CD156_Cont01	3355000	3365000	71
CD156_Cont01	3360000	3370000	53
CD156_Cont01	3365000	3375000	158
CD156_Cont01	3370000	3380000	240
CD156_Cont01	3375000	3385000	158
CD156_Cont01	3380000	3390000	135
CD156_Cont01	3385000	3395000	59
CD156_Cont01	3395000	3405000	101
CD156_Cont01	3400000	3410000	150
CD156_Cont01	3405000	3415000	1922
CD156_Cont01	3410000	3420000	2008
CD156_Cont01	3415000	3425000	135
CD156_Cont01	3425000	3435000	26
CD156_Cont01	3430000	3440000	83
CD156_Cont01	3435000	3445000	57
CD156_Cont01	3440000	3450000	24
CD156_Cont01	3445000	3455000	100
CD156_Cont01	3450000	3460000	92
CD156_Cont01	3455000	3465000	16
CD156_Cont01	3460000	3470000	51
CD156_Cont01	3465000	3475000	123
CD156_Cont01	3470000	3480000	140
CD156_Cont01	3475000	3485000	105
CD156_Cont01	3480000	3490000	228
CD156_Cont01	3485000	3495000	329
CD156_Cont01	3490000	3500000	193
CD156_Cont01	3495000	3505000	55
CD156_Cont01	3505000	3515000	128
CD156_Cont01	3510000	3520000	168
CD156_Cont01	3515000	3525000	109
CD156_Cont01	3520000	3530000	94
CD156_Cont01	3525000	3535000	85
CD156_Cont01	3530000	3540000	100
CD156_Cont01	3535000	3545000	40
CD156_Cont01	3545000	3555000	206
CD156_Cont01	3550000	3560000	296
CD156_Cont01	3555000	3565000	242
CD156_Cont01	3560000	3570000	152
CD156_Cont01	3565000	3575000	94
CD156_Cont01	3570000	3580000	94
CD156_Cont01	3575000	3585000	49
CD156_Cont01	3580000	3590000	164
CD156_Cont01	3585000	3595000	277
CD156_Cont01	3590000	3600000	334
CD156_Cont01	3595000	3605000	313
CD156_Cont01	3600000	3610000	261
CD156_Cont01	3605000	3615000	202
CD156_Cont01	3610000	3620000	118
CD156_Cont01	3615000	3625000	36
CD156_Cont01	3620000	3630000	33
CD156_Cont01	3625000	3635000	159
CD156_Cont01	3630000	3640000	246
CD156_Cont01	3635000	3645000	304
CD156_Cont01	3640000	3650000	209
CD156_Cont01	3645000	3655000	101
CD156_Cont01	3650000	3660000	229
CD156_Cont01	3655000	3665000	180
CD156_Cont01	3660000	3670000	76
CD156_Cont01	3665000	3675000	87
CD156_Cont01	3670000	3680000	69
CD156_Cont01	3675000	3685000	65
CD156_Cont01	3680000	3690000	75
CD156_Cont01	3685000	3695000	163
CD156_Cont01	3690000	3700000	222
CD156_Cont01	3695000	3705000	396
CD156_Cont01	3700000	3710000	296
CD156_Cont01	3710000	3720000	113
CD156_Cont01	3715000	3725000	205
CD156_Cont01	3720000	3730000	210
CD156_Cont01	3725000	3735000	118
CD156_Cont01	3730000	3740000	78
CD156_Cont01	3735000	3745000	177
CD156_Cont01	3740000	3750000	210
CD156_Cont01	3745000	3755000	169
CD156_Cont01	3750000	3760000	173
CD156_Cont01	3755000	3765000	263
CD156_Cont01	3760000	3770000	228
CD156_Cont01	3765000	3775000	116
CD156_Cont01	3770000	3780000	154
CD156_Cont01	3775000	3785000	276
CD156_Cont01	3780000	3790000	193
CD156_Cont01	3785000	3795000	35
CD156_Cont01	3795000	3805000	22
CD156_Cont01	3800000	3810000	64
CD156_Cont01	3805000	3815000	42
CD156_Cont01	3810000	3820000	144
CD156_Cont01	3815000	3825000	327
CD156_Cont01	3820000	3830000	274
CD156_Cont01	3825000	3835000	91
CD156_Cont01	3830000	3840000	112
CD156_Cont01	3835000	3845000	229
CD156_Cont01	3840000	3850000	297
CD156_Cont01	3845000	3855000	180
CD156_Cont01	3850000	3860000	80
CD156_Cont01	3855000	3865000	128
CD156_Cont01	3860000	3870000	48
CD156_Cont01	3870000	3880000	70
CD156_Cont01	3875000	3885000	200
CD156_Cont01	3880000	3890000	155
CD156_Cont01	3885000	3895000	57
CD156_Cont01	3890000	3900000	140
CD156_Cont01	3895000	3905000	113
CD156_Cont01	3900000	3910000	167
CD156_Cont01	3905000	3915000	162
CD156_Cont01	3910000	3920000	43
CD156_Cont01	3915000	3925000	103
CD156_Cont01	3920000	3930000	60
CD156_Cont01	3925000	3935000	28
CD156_Cont01	3930000	3940000	80
CD156_Cont01	3935000	3945000	52
CD156_Cont01	3940000	3950000	161
CD156_Cont01	3945000	3955000	300
CD156_Cont01	3950000	3960000	139
CD156_Cont01	3955000	3965000	174
CD156_Cont01	3960000	3970000	266
CD156_Cont01	3965000	3975000	92
CD156_Cont01	3970000	3980000	132
CD156_Cont01	3975000	3985000	148
CD156_Cont01	3980000	3990000	137
CD156_Cont01	3985000	3995000	204
CD156_Cont01	3990000	4000000	119
CD156_Cont01	3995000	4005000	148
CD156_Cont01	4000000	4010000	165
CD156_Cont01	4005000	4015000	165
CD156_Cont01	4010000	4020000	230
CD156_Cont01	4015000	4025000	178
CD156_Cont01	4020000	4030000	153
CD156_Cont01	4025000	4035000	141
CD156_Cont01	4030000	4040000	168
CD156_Cont01	4035000	4045000	120
CD156_Cont01	4045000	4055000	55
CD156_Cont01	4050000	4060000	184
CD156_Cont01	4055000	4065000	156
CD156_Cont01	4060000	4070000	162
CD156_Cont01	4065000	4075000	207
CD156_Cont01	4070000	4080000	112
CD156_Cont01	4075000	4085000	95
CD156_Cont01	4080000	4090000	80
CD156_Cont01	4085000	4095000	226
CD156_Cont01	4090000	4100000	201
CD156_Cont01	4095000	4105000	165
CD156_Cont01	4100000	4110000	165
CD156_Cont01	4105000	4115000	59
CD156_Cont01	4110000	4120000	206
CD156_Cont01	4115000	4125000	265
CD156_Cont01	4120000	4130000	267
CD156_Cont01	4125000	4135000	149
CD156_Cont01	4130000	4140000	142
CD156_Cont01	4135000	4145000	225
CD156_Cont01	4140000	4150000	221
CD156_Cont01	4145000	4155000	265
CD156_Cont01	4150000	4160000	264
CD156_Cont01	4155000	4165000	137
CD156_Cont01	4160000	4170000	252
CD156_Cont01	4165000	4175000	284
CD156_Cont01	4170000	4180000	347
CD156_Cont01	4175000	4185000	557
CD156_Cont01	4180000	4190000	259
CD156_Cont01	4185000	4195000	40
CD156_Cont01	4190000	4200000	105
CD156_Cont01	4195000	4205000	286
CD156_Cont01	4200000	4210000	204
CD156_Cont01	4215000	4225000	192
CD156_Cont01	4220000	4230000	238
CD156_Cont01	4225000	4235000	213
CD156_Cont01	4230000	4240000	456
CD156_Cont01	4235000	4245000	289
CD156_Cont01	4245000	4255000	55
CD156_Cont01	4250000	4260000	55
CD156_Cont01	4255000	4265000	146
CD156_Cont01	4260000	4270000	424
CD156_Cont01	4265000	4275000	360
CD156_Cont01	4270000	4280000	274
CD156_Cont01	4275000	4285000	402
CD156_Cont01	4280000	4290000	210
CD156_Cont01	4285000	4295000	27
CD156_Cont01	4290000	4300000	103
CD156_Cont01	4295000	4305000	248
CD156_Cont01	4300000	4310000	262
CD156_Cont01	4305000	4315000	164
CD156_Cont01	4310000	4320000	74
CD156_Cont01	4320000	4330000	155
CD156_Cont01	4325000	4335000	231
CD156_Cont01	4330000	4340000	192
CD156_Cont01	4335000	4345000	168
CD156_Cont01	4340000	4350000	124
CD156_Cont01	4345000	4355000	192
CD156_Cont01	4350000	4360000	138
CD156_Cont01	4355000	4365000	18
CD156_Cont01	4365000	4375000	54
CD156_Cont01	4370000	4380000	265
CD156_Cont01	4375000	4385000	238
CD156_Cont01	4380000	4390000	76
CD156_Cont01	4385000	4395000	69
CD156_Cont01	4390000	4400000	20
CD156_Cont01	4395000	4405000	27
CD156_Cont01	4400000	4410000	27
CD156_Cont01	4405000	4415000	81
CD156_Cont01	4410000	4420000	198
CD156_Cont01	4415000	4425000	135
CD156_Cont01	4420000	4430000	87
CD156_Cont01	4425000	4435000	173
CD156_Cont01	4430000	4440000	128
CD156_Cont01	4435000	4445000	136
CD156_Cont01	4440000	4450000	180
CD156_Cont01	4445000	4455000	68
CD156_Cont01	4450000	4460000	96
CD156_Cont01	4455000	4465000	141
CD156_Cont01	4460000	4470000	110
CD156_Cont01	4465000	4475000	65
CD156_Cont01	4470000	4480000	156
CD156_Cont01	4475000	4485000	206
CD156_Cont01	4480000	4490000	102
CD156_Cont01	4485000	4495000	140
CD156_Cont01	4490000	4500000	117
CD156_Cont01	4495000	4505000	48
CD156_Cont01	4500000	4510000	37
CD156_Cont01	4505000	4515000	144
CD156_Cont01	4510000	4520000	229
CD156_Cont01	4515000	4525000	154
CD156_Cont01	4520000	4530000	62
CD156_Cont01	4525000	4535000	321
CD156_Cont01	4530000	4540000	492
CD156_Cont01	4535000	4545000	272
CD156_Cont01	4540000	4550000	90
CD156_Cont01	4560000	4570000	157
CD156_Cont01	4565000	4575000	240
CD156_Cont01	4570000	4580000	161
CD156_Cont01	4575000	4585000	184
CD156_Cont01	4580000	4590000	245
CD156_Cont01	4585000	4595000	173
CD156_Cont01	4590000	4600000	52
CD156_Cont01	4595000	4605000	44
CD156_Cont01	4600000	4610000	137
CD156_Cont01	4605000	4615000	361
CD156_Cont01	4610000	4620000	253
CD156_Cont01	4615000	4625000	3
CD156_Cont01	4620000	4630000	134
CD156_Cont01	4625000	4635000	337
CD156_Cont01	4630000	4640000	413
CD156_Cont01	4635000	4645000	246
CD156_Cont01	4640000	4650000	57
CD156_Cont01	4645000	4655000	62
CD156_Cont01	4650000	4660000	41
CD156_Cont01	4655000	4665000	91
CD156_Cont01	4660000	4670000	121
CD156_Cont01	4665000	4675000	30
CD156_Cont01	4675000	4685000	47
CD156_Cont01	4680000	4690000	237
CD156_Cont01	4685000	4695000	285
CD156_Cont01	4690000	4700000	236
CD156_Cont01	4695000	4705000	167
CD156_Cont01	4700000	4710000	26
CD156_Cont01	4710000	4720000	24
CD156_Cont01	4715000	4725000	96
CD156_Cont01	4720000	4730000	194
CD156_Cont01	4725000	4735000	268
CD156_Cont01	4730000	4740000	173
CD156_Cont01	4735000	4745000	27
CD156_Cont01	4750000	4760000	46
CD156_Cont01	4755000	4765000	46
CD156_Cont01	4760000	4770000	150
CD156_Cont01	4765000	4775000	150
CD156_Cont01	4770000	4780000	59
CD156_Cont01	4775000	4785000	59
CD156_Cont01	4785000	4795000	51
CD156_Cont01	4790000	4800000	77
CD156_Cont01	4795000	4805000	47
CD156_Cont01	4800000	4810000	68
CD156_Cont01	4805000	4815000	162
CD156_Cont01	4810000	4820000	364
CD156_Cont01	4815000	4825000	443
CD156_Cont01	4820000	4830000	261
CD156_Cont01	4825000	4835000	93
CD156_Cont01	4830000	4840000	141
CD156_Cont01	4835000	4845000	423
CD156_Cont01	4840000	4850000	470
CD156_Cont01	4845000	4855000	432
CD156_Cont01	4850000	4860000	342
CD156_Cont01	4855000	4865000	264
CD156_Cont01	4860000	4870000	270
CD156_Cont01	4865000	4875000	222
CD156_Cont01	4870000	4880000	254
CD156_Cont01	4875000	4885000	249
CD156_Cont01	4880000	4890000	219
CD156_Cont01	4885000	4895000	106
CD156_Cont01	4890000	4900000	127
CD156_Cont01	4895000	4905000	282
CD156_Cont01	4900000	4910000	335
CD156_Cont01	4905000	4915000	248
CD156_Cont01	4910000	4920000	299
CD156_Cont01	4915000	4925000	377
CD156_Cont01	4920000	4930000	234
CD156_Cont01	4925000	4935000	62
CD156_Cont01	4930000	4940000	169
CD156_Cont01	4935000	4945000	265
CD156_Cont01	4940000	4950000	345
CD156_Cont01	4945000	4955000	404
CD156_Cont01	4950000	4960000	288
CD156_Cont01	4955000	4965000	197
CD156_Cont01	4960000	4970000	113
CD156_Cont01	4965000	4975000	49
CD156_Cont01	4970000	4980000	19
CD156_Cont01	4975000	4985000	55
CD156_Cont01	4980000	4990000	86
CD156_Cont01	4985000	4995000	411
CD156_Cont01	4990000	5000000	450
CD156_Cont01	4995000	5005000	158
CD156_Cont01	5000000	5010000	140
CD156_Cont01	5005000	5015000	189
CD156_Cont01	5010000	5020000	118
CD156_Cont01	5015000	5025000	62
CD156_Cont01	5020000	5030000	114
CD156_Cont01	5025000	5035000	100
CD156_Cont01	5030000	5040000	48
CD156_Cont01	5040000	5050000	81
CD156_Cont01	5045000	5055000	104
CD156_Cont01	5050000	5060000	40
CD156_Cont01	5055000	5065000	118
CD156_Cont01	5060000	5070000	134
CD156_Cont01	5065000	5075000	75
CD156_Cont01	5070000	5080000	42
CD156_Cont01	5080000	5090000	107
CD156_Cont01	5085000	5095000	288
CD156_Cont01	5090000	5100000	1248
CD156_Cont01	5095000	5105000	5087
CD156_Cont01	5100000	5110000	9020
CD156_Cont01	5105000	5115000	6431
CD156_Cont01	5110000	5120000	1469
CD156_Cont01	5115000	5125000	160
CD156_Cont01	5120000	5130000	122
CD156_Cont01	5125000	5135000	35
CD156_Cont01	5130000	5140000	340
CD156_Cont01	5135000	5145000	684
CD156_Cont01	5140000	5150000	1019
CD156_Cont01	5145000	5155000	691
CD156_Cont01	5150000	5160000	118
CD156_Cont01	5155000	5165000	67
CD156_Cont01	5165000	5175000	69
CD156_Cont01	5170000	5180000	126
CD156_Cont01	5175000	5185000	276
CD156_Cont01	5180000	5190000	219
CD156_Cont01	5185000	5195000	117
CD156_Cont01	5190000	5200000	117
CD156_Cont01	5195000	5205000	50
CD156_Cont01	5200000	5210000	111
CD156_Cont01	5205000	5215000	61
CD156_Cont01	5210000	5220000	90
CD156_Cont01	5215000	5225000	122
CD156_Cont01	5220000	5230000	32
CD156_Cont01	5235000	5245000	84
CD156_Cont01	5240000	5250000	175
CD156_Cont01	5245000	5255000	91
CD156_Cont01	5250000	5260000	24
CD156_Cont01	5255000	5265000	410
CD156_Cont01	5260000	5270000	576
CD156_Cont01	5265000	5275000	244
CD156_Cont01	5270000	5280000	205
CD156_Cont01	5275000	5285000	227
CD156_Cont01	5280000	5290000	76
CD156_Cont01	5285000	5295000	19
CD156_Cont01	5290000	5300000	19
CD156_Cont01	5295000	5305000	75
CD156_Cont01	5300000	5310000	113
CD156_Cont01	5305000	5315000	112
CD156_Cont01	5310000	5320000	301
CD156_Cont01	5315000	5325000	275
CD156_Cont01	5320000	5330000	117
CD156_Cont01	5325000	5335000	165
CD156_Cont01	5330000	5340000	518
CD156_Cont01	5335000	5345000	514
CD156_Cont01	5340000	5350000	151
CD156_Cont01	5345000	5355000	80
CD156_Cont01	5350000	5360000	21
CD156_Cont01	5355000	5365000	95
CD156_Cont01	5360000	5370000	250
CD156_Cont01	5365000	5375000	176
CD156_Cont01	5370000	5380000	209
CD156_Cont01	5375000	5385000	379
CD156_Cont01	5380000	5390000	210
CD156_Cont01	5385000	5395000	127
CD156_Cont01	5390000	5400000	146
CD156_Cont01	5395000	5405000	72
CD156_Cont01	5400000	5410000	69
CD156_Cont01	5405000	5415000	64
CD156_Cont01	5410000	5420000	29
CD156_Cont01	5415000	5425000	100
CD156_Cont01	5420000	5430000	155
CD156_Cont01	5425000	5435000	55
CD156_Cont01	5435000	5445000	62
CD156_Cont01	5440000	5450000	339
CD156_Cont01	5445000	5455000	493
CD156_Cont01	5450000	5460000	347
CD156_Cont01	5455000	5465000	131
CD156_Cont01	5465000	5475000	36
CD156_Cont01	5470000	5480000	55
CD156_Cont01	5475000	5485000	19
CD156_Cont01	5480000	5490000	30
CD156_Cont01	5485000	5495000	129
CD156_Cont01	5490000	5500000	189
CD156_Cont01	5495000	5505000	289
CD156_Cont01	5500000	5510000	284
CD156_Cont01	5505000	5515000	273
CD156_Cont01	5510000	5520000	188
CD156_Cont01	5515000	5525000	84
CD156_Cont01	5520000	5530000	149
CD156_Cont01	5525000	5535000	86
CD156_Cont01	5530000	5540000	101
CD156_Cont01	5535000	5545000	80
CD156_Cont01	5550000	5560000	130
CD156_Cont01	5555000	5565000	155
CD156_Cont01	5560000	5570000	357
CD156_Cont01	5565000	5575000	332
CD156_Cont01	5570000	5580000	164
CD156_Cont01	5575000	5585000	164
CD156_Cont01	5590000	5600000	35
CD156_Cont01	5595000	5605000	108
CD156_Cont01	5600000	5610000	283
CD156_Cont01	5605000	5615000	251
CD156_Cont01	5610000	5620000	69
CD156_Cont01	5615000	5625000	118
CD156_Cont01	5620000	5630000	190
CD156_Cont01	5625000	5635000	100
CD156_Cont01	5630000	5640000	56
CD156_Cont01	5635000	5645000	56
CD156_Cont01	5640000	5650000	80
CD156_Cont01	5645000	5655000	196
CD156_Cont01	5650000	5660000	116
CD156_Cont01	5655000	5665000	42
CD156_Cont01	5660000	5670000	106
CD156_Cont01	5665000	5675000	273
CD156_Cont01	5670000	5680000	269
CD156_Cont01	5675000	5685000	76
CD156_Cont01	5680000	5690000	87
CD156_Cont01	5685000	5695000	97
CD156_Cont01	5690000	5700000	51
CD156_Cont01	5695000	5705000	87
CD156_Cont01	5700000	5710000	103
CD156_Cont01	5705000	5715000	132
CD156_Cont01	5710000	5720000	91
CD156_Cont01	5715000	5725000	148
CD156_Cont01	5720000	5730000	169
CD156_Cont01	5725000	5735000	46
CD156_Cont01	5730000	5740000	216
CD156_Cont01	5735000	5745000	265
CD156_Cont01	5740000	5750000	257
CD156_Cont01	5745000	5755000	251
CD156_Cont01	5750000	5760000	175
CD156_Cont01	5755000	5765000	145
CD156_Cont01	5760000	5770000	38
CD156_Cont01	5765000	5775000	138
CD156_Cont01	5770000	5780000	245
CD156_Cont01	5775000	5785000	232
CD156_Cont01	5780000	5790000	220
CD156_Cont01	5785000	5795000	820
CD156_Cont01	5790000	5800000	779
CD156_Cont01	5795000	5805000	80
CD156_Cont01	5800000	5810000	85
CD156_Cont01	5805000	5815000	183
CD156_Cont01	5810000	5820000	161
CD156_Cont01	5815000	5825000	95
CD156_Cont01	5820000	5830000	105
CD156_Cont01	5825000	5835000	66
CD156_Cont01	5830000	5840000	87
CD156_Cont01	5835000	5845000	194
CD156_Cont01	5840000	5850000	413
CD156_Cont01	5845000	5855000	287
CD156_Cont01	5850000	5860000	84
CD156_Cont01	5855000	5865000	102
CD156_Cont01	5860000	5870000	167
CD156_Cont01	5865000	5875000	208
CD156_Cont01	5870000	5880000	151
CD156_Cont01	5875000	5885000	199
CD156_Cont01	5880000	5890000	239
CD156_Cont01	5885000	5895000	279
CD156_Cont01	5890000	5900000	176
CD156_Cont01	5895000	5905000	315
CD156_Cont01	5900000	5910000	6167
CD156_Cont01	5905000	5915000	6148
CD156_Cont01	5910000	5920000	286
CD156_Cont01	5915000	5925000	66
CD156_Cont01	5920000	5930000	118
CD156_Cont01	5925000	5935000	89
CD156_Cont01	5930000	5940000	63
CD156_Cont01	5935000	5945000	154
CD156_Cont01	5940000	5950000	109
CD156_Cont01	5945000	5955000	51
CD156_Cont01	5950000	5960000	156
CD156_Cont01	5955000	5965000	226
CD156_Cont01	5960000	5970000	212
CD156_Cont01	5965000	5975000	91
CD156_Cont01	5980000	5990000	74
CD156_Cont01	5985000	5995000	172
CD156_Cont01	5990000	6000000	205
CD156_Cont01	5995000	6005000	154
CD156_Cont01	6000000	6010000	93
CD156_Cont01	6005000	6015000	255
CD156_Cont01	6010000	6020000	260
CD156_Cont01	6015000	6025000	121
CD156_Cont01	6020000	6030000	247
CD156_Cont01	6025000	6035000	263
CD156_Cont01	6030000	6040000	177
CD156_Cont01	6035000	6045000	91
CD156_Cont01	6045000	6055000	385
CD156_Cont01	6050000	6060000	427
CD156_Cont01	6055000	6065000	65
CD156_Cont01	6060000	6070000	88
CD156_Cont01	6065000	6075000	169
CD156_Cont01	6070000	6080000	483
CD156_Cont01	6075000	6085000	415
CD156_Cont01	6080000	6090000	412
CD156_Cont01	6085000	6095000	516
CD156_Cont01	6090000	6100000	191
CD156_Cont01	6095000	6105000	218
CD156_Cont01	6100000	6110000	213
CD156_Cont01	6105000	6115000	125
CD156_Cont01	6110000	6120000	189
CD156_Cont01	6115000	6125000	193
CD156_Cont01	6120000	6130000	230
CD156_Cont01	6125000	6135000	147
CD156_Cont01	6135000	6145000	236
CD156_Cont01	6140000	6150000	236
CD156_Cont01	6145000	6155000	279
CD156_Cont01	6150000	6160000	488
CD156_Cont01	6155000	6165000	209
CD156_Cont01	6160000	6170000	86
CD156_Cont01	6165000	6175000	138
CD156_Cont01	6170000	6180000	111
CD156_Cont01	6175000	6185000	140
CD156_Cont01	6180000	6190000	85
CD156_Cont01	6185000	6195000	68
CD156_Cont01	6190000	6200000	147
CD156_Cont01	6195000	6205000	195
CD156_Cont01	6200000	6210000	198
CD156_Cont01	6205000	6215000	86
CD156_Cont01	6215000	6225000	32
CD156_Cont01	6220000	6230000	207
CD156_Cont01	6225000	6235000	210
CD156_Cont01	6230000	6240000	35
CD156_Cont01	6235000	6245000	24
CD156_Cont01	6240000	6250000	198
CD156_Cont01	6245000	6255000	213
CD156_Cont01	6250000	6260000	104
CD156_Cont01	6255000	6265000	171
CD156_Cont01	6260000	6270000	264
CD156_Cont01	6265000	6275000	190
CD156_Cont01	6270000	6280000	292
CD156_Cont01	6275000	6285000	287
CD156_Cont01	6280000	6290000	97
CD156_Cont01	6285000	6295000	70
CD156_Cont01	6290000	6300000	90
CD156_Cont01	6295000	6305000	158
CD156_Cont01	6300000	6310000	128
CD156_Cont01	6305000	6315000	172
CD156_Cont01	6310000	6320000	166
CD156_Cont01	6315000	6325000	73
CD156_Cont01	6320000	6330000	109
CD156_Cont01	6325000	6335000	126
CD156_Cont01	6330000	6340000	36
CD156_Cont01	6335000	6345000	220
CD156_Cont01	6340000	6350000	259
CD156_Cont01	6345000	6355000	325
CD156_Cont01	6350000	6360000	342
CD156_Cont01	6355000	6365000	190
CD156_Cont01	6360000	6370000	2915
CD156_Cont01	6365000	6375000	7880
CD156_Cont01	6370000	6380000	6998
CD156_Cont01	6375000	6385000	5788
CD156_Cont01	6380000	6390000	4196
CD156_Cont01	6385000	6395000	373
CD156_Cont01	6390000	6400000	120
CD156_Cont01	6395000	6405000	217
CD156_Cont01	6400000	6410000	303
CD156_Cont01	6405000	6415000	140
CD156_Cont01	6410000	6420000	102
CD156_Cont01	6415000	6425000	147
CD156_Cont01	6420000	6430000	100
CD156_Cont01	6425000	6435000	229
CD156_Cont01	6430000	6440000	174
CD156_Cont01	6435000	6445000	71
CD156_Cont01	6440000	6450000	71
CD156_Cont01	6445000	6455000	66
CD156_Cont01	6450000	6460000	153
CD156_Cont01	6455000	6465000	227
CD156_Cont01	6460000	6470000	272
CD156_Cont01	6465000	6475000	208
CD156_Cont01	6470000	6480000	120
CD156_Cont01	6475000	6485000	111
CD156_Cont01	6480000	6490000	187
CD156_Cont01	6485000	6495000	194
CD156_Cont01	6490000	6500000	147
CD156_Cont01	6495000	6505000	118
CD156_Cont01	6500000	6510000	223
CD156_Cont01	6505000	6515000	310
CD156_Cont01	6510000	6520000	132
CD156_Cont01	6515000	6525000	91
CD156_Cont01	6520000	6530000	109
CD156_Cont01	6525000	6535000	72
CD156_Cont01	6530000	6540000	100
CD156_Cont01	6535000	6545000	206
CD156_Cont01	6540000	6550000	228
CD156_Cont01	6545000	6555000	299
CD156_Cont01	6550000	6560000	297
CD156_Cont01	6555000	6565000	320
CD156_Cont01	6560000	6570000	275
CD156_Cont01	6565000	6575000	21
CD156_Cont01	6580000	6590000	622
CD156_Cont01	6585000	6595000	3199
CD156_Cont01	6590000	6600000	4510
CD156_Cont01	6595000	6605000	4199
CD156_Cont01	6600000	6610000	7499
CD156_Cont01	6605000	6615000	6844
CD156_Cont01	6610000	6620000	1680
CD156_Cont01	6615000	6625000	199
CD156_Cont01	6620000	6630000	210
CD156_Cont01	6625000	6635000	80
CD156_Cont01	6630000	6640000	129
CD156_Cont01	6635000	6645000	153
CD156_Cont01	6640000	6650000	212
CD156_Cont01	6645000	6655000	275
CD156_Cont01	6650000	6660000	106
CD156_Cont01	6655000	6665000	448
CD156_Cont01	6660000	6670000	512
CD156_Cont01	6665000	6675000	129
CD156_Cont01	6670000	6680000	85
CD156_Cont01	6675000	6685000	169
CD156_Cont01	6680000	6690000	327
CD156_Cont01	6685000	6695000	255
CD156_Cont01	6690000	6700000	187
CD156_Cont01	6695000	6705000	153
CD156_Cont01	6700000	6710000	191
CD156_Cont01	6705000	6715000	270
CD156_Cont01	6710000	6720000	174
CD156_Cont01	6715000	6725000	71
CD156_Cont01	6720000	6730000	18
CD156_Cont01	6725000	6735000	155
CD156_Cont01	6730000	6740000	200
CD156_Cont01	6735000	6745000	144
CD156_Cont01	6740000	6750000	166
CD156_Cont01	6745000	6755000	232
CD156_Cont01	6750000	6760000	194
CD156_Cont01	6755000	6765000	215
CD156_Cont01	6760000	6770000	216
CD156_Cont01	6765000	6775000	79
CD156_Cont01	6770000	6780000	31
CD156_Cont01	6780000	6790000	31
CD156_Cont01	6785000	6795000	65
CD156_Cont01	6790000	6800000	122
CD156_Cont01	6795000	6805000	205
CD156_Cont01	6800000	6810000	134
CD156_Cont01	6805000	6815000	188
CD156_Cont01	6810000	6820000	233
CD156_Cont01	6815000	6825000	348
CD156_Cont01	6820000	6830000	373
CD156_Cont01	6825000	6835000	87
CD156_Cont01	6830000	6840000	153
CD156_Cont01	6835000	6845000	153
CD156_Cont01	6840000	6850000	52
CD156_Cont01	6845000	6855000	191
CD156_Cont01	6850000	6860000	174
CD156_Cont01	6855000	6865000	285
CD156_Cont01	6860000	6870000	343
CD156_Cont01	6865000	6875000	443
CD156_Cont01	6870000	6880000	379
CD156_Cont01	6875000	6885000	60
CD156_Cont01	6880000	6890000	119
CD156_Cont01	6885000	6895000	119
CD156_Cont01	6890000	6900000	128
CD156_Cont01	6895000	6905000	207
CD156_Cont01	6900000	6910000	254
CD156_Cont01	6905000	6915000	178
CD156_Cont01	6910000	6920000	51
CD156_Cont01	6915000	6925000	243
CD156_Cont01	6920000	6930000	366
CD156_Cont01	6925000	6935000	163
CD156_Cont01	6930000	6940000	167
CD156_Cont01	6935000	6945000	270
CD156_Cont01	6940000	6950000	126
CD156_Cont01	6945000	6955000	67
CD156_Cont01	6950000	6960000	99
CD156_Cont01	6955000	6965000	48
CD156_Cont01	6960000	6970000	67
CD156_Cont01	6965000	6975000	74
CD156_Cont01	6970000	6980000	44
CD156_Cont01	6975000	6985000	134
CD156_Cont01	6980000	6990000	113
CD156_Cont01	6985000	6995000	24
CD156_Cont01	6990000	7000000	60
CD156_Cont01	6995000	7005000	36
CD156_Cont01	7000000	7010000	47
CD156_Cont01	7005000	7015000	219
CD156_Cont01	7010000	7020000	233
CD156_Cont01	7015000	7025000	95
CD156_Cont01	7020000	7030000	465
CD156_Cont01	7025000	7035000	431
CD156_Cont01	7030000	7040000	37
CD156_Cont01	7035000	7045000	93
CD156_Cont01	7040000	7050000	171
CD156_Cont01	7045000	7055000	328
CD156_Cont01	7050000	7060000	213
CD156_Cont01	7060000	7070000	946
CD156_Cont01	7065000	7075000	1234
CD156_Cont01	7070000	7080000	1454
CD156_Cont01	7075000	7085000	6168
CD156_Cont01	7080000	7090000	10002
CD156_Cont01	7085000	7095000	6839
CD156_Cont01	7090000	7100000	5490
CD156_Cont01	7095000	7105000	7498
CD156_Cont01	7100000	7110000	8098
CD156_Cont01	7105000	7115000	7257
CD156_Cont01	7110000	7120000	7356
CD156_Cont01	7115000	7125000	11094
CD156_Cont01	7120000	7130000	6852
CD156_Cont01	7125000	7135000	257
CD156_Cont01	7130000	7140000	320
CD156_Cont01	7135000	7145000	719
CD156_Cont01	7140000	7150000	7586
CD156_Cont01	7145000	7155000	15949
CD156_Cont01	7150000	7160000	11286
CD156_Cont01	7155000	7165000	4636
CD156_Cont01	7160000	7170000	5022
CD156_Cont01	7165000	7175000	2820
CD156_Cont01	7170000	7180000	370
CD156_Cont01	7175000	7185000	364
CD156_Cont01	7180000	7190000	134
CD156_Cont01	7185000	7195000	190
CD156_Cont01	7190000	7200000	597
CD156_Cont01	7195000	7205000	488
CD156_Cont01	7200000	7210000	63
CD156_Cont01	7205000	7215000	340
CD156_Cont01	7210000	7220000	1182
CD156_Cont01	7215000	7225000	905
CD156_Cont01	7220000	7230000	36
CD156_Cont01	7225000	7235000	116
CD156_Cont01	7230000	7240000	80
CD156_Cont01	7235000	7245000	67
CD156_Cont01	7240000	7250000	138
CD156_Cont01	7245000	7255000	108
CD156_Cont01	7250000	7260000	215
CD156_Cont01	7255000	7265000	1137
CD156_Cont01	7260000	7270000	1096
CD156_Cont01	7265000	7275000	137
CD156_Cont01	7270000	7280000	36
CD156_Cont01	7275000	7285000	185
CD156_Cont01	7280000	7290000	149
CD156_Cont01	7300000	7310000	52
CD156_Cont01	7305000	7315000	52
CD156_Cont01	7310000	7320000	21
CD156_Cont01	7315000	7325000	62
CD156_Cont01	7320000	7330000	311
CD156_Cont01	7325000	7335000	394
CD156_Cont01	7330000	7340000	1600
CD156_Cont01	7335000	7345000	2303
CD156_Cont01	7340000	7350000	1784
CD156_Cont01	7345000	7355000	1084
CD156_Cont01	7350000	7360000	127
CD156_Cont01	7355000	7365000	1498
CD156_Cont01	7360000	7370000	6498
CD156_Cont01	7365000	7375000	5731
CD156_Cont01	7370000	7380000	731
CD156_Cont01	7375000	7385000	148
CD156_Cont01	7380000	7390000	190
CD156_Cont01	7385000	7395000	2855
CD156_Cont01	7390000	7400000	5432
CD156_Cont01	7395000	7405000	2933
CD156_Cont01	7400000	7410000	429
CD156_Cont01	7405000	7415000	303
CD156_Cont01	7410000	7420000	498
CD156_Cont01	7415000	7425000	2638
CD156_Cont01	7420000	7430000	5992
CD156_Cont01	7425000	7435000	7566
CD156_Cont01	7430000	7440000	3902
CD156_Cont01	7440000	7450000	509
CD156_Cont01	7445000	7455000	550
CD156_Cont01	7450000	7460000	176
CD156_Cont01	7455000	7465000	160
CD156_Cont01	7460000	7470000	25
CD156_Cont01	7465000	7475000	126
CD156_Cont01	7470000	7480000	543
CD156_Cont01	7475000	7485000	941
CD156_Cont01	7480000	7490000	524
CD156_Cont01	7485000	7495000	53
CD156_Cont01	7490000	7500000	355
CD156_Cont01	7495000	7505000	1592
CD156_Cont01	7500000	7510000	6290
CD156_Cont01	7505000	7515000	9917
CD156_Cont01	7510000	7520000	9917
CD156_Cont01	7515000	7525000	8973
CD156_Cont01	7520000	7530000	7392
CD156_Cont01	7525000	7535000	4304
CD156_Cont01	7530000	7540000	1658
CD156_Cont01	7535000	7545000	773
CD156_Cont01	7540000	7550000	190
CD156_Cont01	7545000	7555000	2113
CD156_Cont01	7550000	7560000	4227
CD156_Cont01	7555000	7565000	2804
CD156_Cont01	7560000	7570000	1247
CD156_Cont01	7565000	7575000	2132
CD156_Cont01	7570000	7580000	5303
CD156_Cont01	7575000	7585000	8389
CD156_Cont01	7580000	7590000	7453
CD156_Cont01	7585000	7595000	3498
CD156_Cont01	7590000	7600000	975
CD156_Cont01	7595000	7605000	1011
CD156_Cont01	7600000	7610000	2778
CD156_Cont01	7605000	7615000	7264
CD156_Cont01	7610000	7620000	9045
CD156_Cont01	7615000	7625000	6793
CD156_Cont01	7620000	7630000	5254
CD156_Cont01	7625000	7635000	5673
CD156_Cont01	7630000	7640000	5753
CD156_Cont01	7635000	7645000	5730
CD156_Cont01	7640000	7650000	6823
CD156_Cont01	7645000	7655000	9158
CD156_Cont01	7650000	7660000	10517
CD156_Cont01	7655000	7665000	7557
CD156_Cont01	7660000	7670000	2557
CD156_Cont01	7665000	7675000	246
CD156_Cont01	7670000	7680000	409
CD156_Cont01	7675000	7685000	226
CD156_Cont01	7680000	7690000	63
CD156_Cont01	7690000	7700000	289
CD156_Cont01	7695000	7705000	456
CD156_Cont01	7700000	7710000	371
CD156_Cont01	7705000	7715000	3190
CD156_Cont01	7710000	7720000	7635
CD156_Cont01	7715000	7725000	6587
CD156_Cont01	7720000	7730000	5578
CD156_Cont01	7725000	7735000	4687
CD156_Cont01	7730000	7740000	5268
CD156_Cont01	7735000	7745000	4972
CD156_Cont01	7740000	7750000	1602
CD156_Cont01	7745000	7755000	1124
CD156_Cont01	7750000	7760000	347
CD156_Cont01	7755000	7765000	74
CD156_Cont01	7760000	7770000	35
CD156_Cont01	7765000	7775000	73
CD156_Cont01	7770000	7780000	38
CD156_Cont01	7775000	7785000	113
CD156_Cont01	7780000	7790000	198
CD156_Cont01	7785000	7795000	130
CD156_Cont01	7790000	7800000	70
CD156_Cont01	7795000	7805000	25
CD156_Cont01	7800000	7810000	2689
CD156_Cont01	7805000	7815000	2689
CD156_Cont01	7810000	7820000	130
CD156_Cont01	7815000	7825000	130
CD156_Cont01	7820000	7830000	37
CD156_Cont01	7825000	7835000	75
CD156_Cont01	7830000	7840000	71
CD156_Cont01	7835000	7845000	52
CD156_Cont01	7840000	7850000	19
CD156_Cont01	7845000	7855000	28
CD156_Cont01	7850000	7860000	92
CD156_Cont01	7855000	7865000	122
CD156_Cont01	7860000	7870000	102
CD156_Cont01	7865000	7875000	97
CD156_Cont01	7870000	7880000	53
CD156_Cont01	7875000	7885000	23
CD156_Cont01	7880000	7890000	155
CD156_Cont01	7885000	7895000	132
CD156_Cont01	7895000	7905000	55
CD156_Cont01	7900000	7910000	73
CD156_Cont01	7905000	7915000	42
CD156_Cont01	7910000	7920000	85
CD156_Cont01	7915000	7925000	61
CD156_Cont01	7920000	7930000	18
CD156_Cont01	7925000	7935000	368
CD156_Cont01	7930000	7940000	350
CD156_Cont01	7935000	7945000	334
CD156_Cont01	7940000	7950000	822
CD156_Cont01	7945000	7955000	678
CD156_Cont01	7950000	7960000	1434
CD156_Cont01	7955000	7965000	3795
CD156_Cont01	7960000	7970000	5168
CD156_Cont01	7965000	7975000	2617
CD156_Cont01	7975000	7985000	19
CD156_Cont01	7980000	7990000	177
CD156_Cont01	7985000	7995000	984
CD156_Cont01	7990000	8000000	1879
CD156_Cont01	7995000	8005000	1128
CD156_Cont01	8000000	8010000	75
CD156_Cont01	8005000	8015000	38
CD156_Cont01	8010000	8020000	187
CD156_Cont01	8015000	8025000	336
CD156_Cont01	8020000	8030000	187
CD156_Cont01	8025000	8035000	23
CD156_Cont01	8030000	8040000	23
CD156_Cont01	8040000	8050000	82
CD156_Cont01	8045000	8055000	82
CD156_Cont01	8050000	8060000	60
CD156_Cont01	8055000	8065000	187
CD156_Cont01	8060000	8070000	127
CD156_Cont01	8075000	8085000	92
CD156_Cont01	8080000	8090000	92
CD156_Cont01	8085000	8095000	129
CD156_Cont01	8090000	8100000	480
CD156_Cont01	8095000	8105000	385
CD156_Cont01	8100000	8110000	34
CD156_Cont01	8110000	8120000	970
CD156_Cont01	8115000	8125000	1096
CD156_Cont01	8120000	8130000	1807
CD156_Cont01	8125000	8135000	7598
CD156_Cont01	8130000	8140000	7250
CD156_Cont01	8135000	8145000	1517
CD156_Cont01	8140000	8150000	1204
CD156_Cont01	8145000	8155000	2013
CD156_Cont01	8150000	8160000	1321
CD156_Cont01	8155000	8165000	1323
CD156_Cont01	8160000	8170000	1232
CD156_Cont01	8165000	8175000	2866
CD156_Cont01	8170000	8180000	4661
CD156_Cont01	8175000	8185000	3256
CD156_Cont01	8180000	8190000	6036
CD156_Cont01	8185000	8195000	5016
CD156_Cont01	8190000	8200000	2037
CD156_Cont01	8195000	8205000	5920
CD156_Cont01	8200000	8210000	4186
CD156_Cont01	8205000	8215000	171
CD156_Cont01	8210000	8220000	72
CD156_Cont01	8220000	8230000	92
CD156_Cont01	8225000	8235000	194
CD156_Cont01	8230000	8240000	136
CD156_Cont01	8235000	8245000	34
CD156_Cont01	8265000	8275000	44
CD156_Cont01	8270000	8280000	176
CD156_Cont01	8275000	8285000	941
CD156_Cont01	8280000	8290000	875
CD156_Cont01	8285000	8295000	99
CD156_Cont01	8290000	8300000	33
CD156_Cont01	8295000	8305000	51
CD156_Cont01	8300000	8310000	730
CD156_Cont01	8305000	8315000	756
CD156_Cont01	8310000	8320000	77
CD156_Cont01	8315000	8325000	262
CD156_Cont01	8320000	8330000	262
CD156_Cont01	8325000	8335000	1157
CD156_Cont01	8330000	8340000	1933
CD156_Cont01	8335000	8345000	776
CD156_Cont02	0	10000	4927
CD156_Cont02	5000	15000	676
CD156_Cont02	10000	20000	506
CD156_Cont02	15000	25000	415
CD156_Cont02	20000	30000	195
CD156_Cont02	25000	35000	2547
CD156_Cont02	30000	40000	7266
CD156_Cont02	35000	45000	8291
CD156_Cont02	40000	50000	3592
CD156_Cont02	45000	55000	739
CD156_Cont02	50000	60000	780
CD156_Cont02	55000	65000	360
CD156_Cont02	60000	70000	2362
CD156_Cont02	65000	75000	2403
CD156_Cont02	70000	80000	4854
CD156_Cont02	75000	85000	9709
CD156_Cont02	80000	90000	9186
CD156_Cont02	85000	95000	4467
CD156_Cont02	90000	100000	941
CD156_Cont02	95000	105000	751
CD156_Cont02	100000	110000	128
CD156_Cont02	105000	115000	37
CD156_Cont02	110000	120000	3206
CD156_Cont02	115000	125000	4185
CD156_Cont02	120000	130000	979
CD156_Cont02	130000	140000	152
CD156_Cont02	135000	145000	4083
CD156_Cont02	140000	150000	3955
CD156_Cont02	145000	155000	1082
CD156_Cont02	150000	160000	6058
CD156_Cont02	155000	165000	8427
CD156_Cont02	160000	170000	6306
CD156_Cont02	165000	175000	3982
CD156_Cont02	170000	180000	1446
CD156_Cont02	175000	185000	1612
CD156_Cont02	180000	190000	1342
CD156_Cont02	185000	195000	518
CD156_Cont02	190000	200000	3802
CD156_Cont02	195000	205000	3629
CD156_Cont02	200000	210000	1769
CD156_Cont02	205000	215000	1683
CD156_Cont02	210000	220000	862
CD156_Cont02	215000	225000	3452
CD156_Cont02	220000	230000	6389
CD156_Cont02	225000	235000	3613
CD156_Cont02	230000	240000	390
CD156_Cont02	235000	245000	1114
CD156_Cont02	240000	250000	1289
CD156_Cont02	245000	255000	611
CD156_Cont02	250000	260000	2020
CD156_Cont02	255000	265000	2063
CD156_Cont02	260000	270000	89
CD156_Cont02	265000	275000	20
CD156_Cont02	270000	280000	20
CD156_Cont02	285000	295000	1700
CD156_Cont02	290000	300000	2685
CD156_Cont02	295000	305000	1085
CD156_Cont02	300000	310000	100
CD156_Cont02	315000	325000	1119
CD156_Cont02	320000	330000	6096
CD156_Cont02	325000	335000	6227
CD156_Cont02	330000	340000	3563
CD156_Cont02	335000	345000	2313
CD156_Cont02	345000	355000	21
CD156_Cont02	350000	360000	1428
CD156_Cont02	355000	365000	4171
CD156_Cont02	360000	370000	6187
CD156_Cont02	365000	375000	3423
CD156_Cont02	370000	380000	44
CD156_Cont02	375000	385000	74
CD156_Cont02	380000	390000	346
CD156_Cont02	385000	395000	2764
CD156_Cont02	390000	400000	2551
CD156_Cont02	395000	405000	103
CD156_Cont02	400000	410000	195
CD156_Cont02	405000	415000	684
CD156_Cont02	410000	420000	3014
CD156_Cont02	415000	425000	6346
CD156_Cont02	420000	430000	4435
CD156_Cont02	425000	435000	2231
CD156_Cont02	430000	440000	1642
CD156_Cont02	435000	445000	214
CD156_Cont02	440000	450000	209
CD156_Cont02	445000	455000	170
CD156_Cont02	450000	460000	206
CD156_Cont02	455000	465000	235
CD156_Cont02	460000	470000	225
CD156_Cont02	465000	475000	71
CD156_Cont02	470000	480000	25
CD156_Cont02	475000	485000	26
CD156_Cont02	480000	490000	65
CD156_Cont02	485000	495000	39
CD156_Cont02	490000	500000	80
CD156_Cont02	495000	505000	80
CD156_Cont02	500000	510000	44
CD156_Cont02	505000	515000	173
CD156_Cont02	510000	520000	158
CD156_Cont02	515000	525000	69
CD156_Cont02	520000	530000	122
CD156_Cont02	525000	535000	772
CD156_Cont02	530000	540000	5269
CD156_Cont02	535000	545000	4731
CD156_Cont02	540000	550000	183
CD156_Cont02	545000	555000	114
CD156_Cont02	550000	560000	128
CD156_Cont02	555000	565000	129
CD156_Cont02	560000	570000	150
CD156_Cont02	565000	575000	136
CD156_Cont02	570000	580000	143
CD156_Cont02	575000	585000	97
CD156_Cont02	580000	590000	54
CD156_Cont02	585000	595000	242
CD156_Cont02	590000	600000	212
CD156_Cont02	595000	605000	152
CD156_Cont02	600000	610000	201
CD156_Cont02	605000	615000	121
CD156_Cont02	610000	620000	98
CD156_Cont02	615000	625000	337
CD156_Cont02	620000	630000	338
CD156_Cont02	625000	635000	27
CD156_Cont02	630000	640000	26
CD156_Cont02	635000	645000	26
CD156_Cont02	655000	665000	52
CD156_Cont02	660000	670000	661
CD156_Cont02	665000	675000	609
CD156_Cont02	670000	680000	33
CD156_Cont02	675000	685000	81
CD156_Cont02	680000	690000	158
CD156_Cont02	685000	695000	158
CD156_Cont02	690000	700000	48
CD156_Cont02	695000	705000	96
CD156_Cont02	700000	710000	96
CD156_Cont02	705000	715000	70
CD156_Cont02	710000	720000	70
CD156_Cont02	715000	725000	157
CD156_Cont02	720000	730000	292
CD156_Cont02	725000	735000	135
CD156_Cont02	740000	750000	26
CD156_Cont02	745000	755000	26
CD156_Cont02	750000	760000	118
CD156_Cont02	755000	765000	187
CD156_Cont02	760000	770000	102
CD156_Cont02	765000	775000	33
CD156_Cont02	775000	785000	54
CD156_Cont02	780000	790000	96
CD156_Cont02	785000	795000	75
CD156_Cont02	790000	800000	109
CD156_Cont02	795000	805000	76
CD156_Cont02	805000	815000	35
CD156_Cont02	810000	820000	63
CD156_Cont02	815000	825000	28
CD156_Cont02	820000	830000	58
CD156_Cont02	825000	835000	58
CD156_Cont02	845000	855000	147
CD156_Cont02	850000	860000	177
CD156_Cont02	855000	865000	104
CD156_Cont02	860000	870000	148
CD156_Cont02	865000	875000	150
CD156_Cont02	870000	880000	110
CD156_Cont02	875000	885000	138
CD156_Cont02	880000	890000	188
CD156_Cont02	885000	895000	112
CD156_Cont02	890000	900000	28
CD156_Cont02	895000	905000	103
CD156_Cont02	900000	910000	425
CD156_Cont02	905000	915000	338
CD156_Cont02	910000	920000	95
CD156_Cont02	915000	925000	119
CD156_Cont02	920000	930000	87
CD156_Cont02	925000	935000	83
CD156_Cont02	930000	940000	152
CD156_Cont02	935000	945000	142
CD156_Cont02	940000	950000	199
CD156_Cont02	945000	955000	258
CD156_Cont02	950000	960000	342
CD156_Cont02	955000	965000	435
CD156_Cont02	960000	970000	285
CD156_Cont02	965000	975000	370
CD156_Cont02	970000	980000	296
CD156_Cont02	975000	985000	1137
CD156_Cont02	980000	990000	1377
CD156_Cont02	985000	995000	295
CD156_Cont02	990000	1000000	51
CD156_Cont02	995000	1005000	97
CD156_Cont02	1000000	1010000	248
CD156_Cont02	1005000	1015000	203
CD156_Cont02	1010000	1020000	23
CD156_Cont02	1020000	1030000	184
CD156_Cont02	1025000	1035000	330
CD156_Cont02	1030000	1040000	353
CD156_Cont02	1035000	1045000	207
CD156_Cont02	1040000	1050000	88
CD156_Cont02	1045000	1055000	124
CD156_Cont02	1050000	1060000	150
CD156_Cont02	1055000	1065000	148
CD156_Cont02	1060000	1070000	57
CD156_Cont02	1065000	1075000	149
CD156_Cont02	1070000	1080000	206
CD156_Cont02	1075000	1085000	114
CD156_Cont02	1080000	1090000	60
CD156_Cont02	1085000	1095000	200
CD156_Cont02	1090000	1100000	218
CD156_Cont02	1095000	1105000	48
CD156_Cont02	1100000	1110000	227
CD156_Cont02	1105000	1115000	223
CD156_Cont02	1115000	1125000	153
CD156_Cont02	1120000	1130000	230
CD156_Cont02	1125000	1135000	235
CD156_Cont02	1130000	1140000	220
CD156_Cont02	1135000	1145000	62
CD156_Cont02	1150000	1160000	32
CD156_Cont02	1155000	1165000	74
CD156_Cont02	1160000	1170000	101
CD156_Cont02	1165000	1175000	59
CD156_Cont02	1170000	1180000	38
CD156_Cont02	1175000	1185000	121
CD156_Cont02	1180000	1190000	195
CD156_Cont02	1185000	1195000	340
CD156_Cont02	1190000	1200000	351
CD156_Cont02	1195000	1205000	215
CD156_Cont02	1200000	1210000	92
CD156_Cont02	1205000	1215000	32
CD156_Cont02	1210000	1220000	32
CD156_Cont02	1215000	1225000	57
CD156_Cont02	1220000	1230000	223
CD156_Cont02	1225000	1235000	225
CD156_Cont02	1230000	1240000	59
CD156_Cont02	1245000	1255000	30
CD156_Cont02	1250000	1260000	408
CD156_Cont02	1255000	1265000	538
CD156_Cont02	1260000	1270000	557
CD156_Cont02	1265000	1275000	528
CD156_Cont02	1270000	1280000	180
CD156_Cont02	1275000	1285000	49
CD156_Cont02	1280000	1290000	194
CD156_Cont02	1285000	1295000	387
CD156_Cont02	1290000	1300000	4116
CD156_Cont02	1295000	1305000	9397
CD156_Cont02	1300000	1310000	9685
CD156_Cont02	1305000	1315000	9206
CD156_Cont02	1310000	1320000	6577
CD156_Cont02	1315000	1325000	5343
CD156_Cont02	1320000	1330000	4130
CD156_Cont02	1325000	1335000	1123
CD156_Cont02	1330000	1340000	2279
CD156_Cont02	1335000	1345000	6485
CD156_Cont02	1340000	1350000	5374
CD156_Cont02	1345000	1355000	2045
CD156_Cont02	1350000	1360000	5825
CD156_Cont02	1355000	1365000	5118
CD156_Cont02	1360000	1370000	1317
CD156_Cont02	1365000	1375000	1386
CD156_Cont02	1370000	1380000	1670
CD156_Cont02	1375000	1385000	820
CD156_Cont02	1380000	1390000	265
CD156_Cont02	1385000	1395000	205
CD156_Cont02	1390000	1400000	170
CD156_Cont02	1395000	1405000	158
CD156_Cont02	1400000	1410000	114
CD156_Cont02	1405000	1415000	301
CD156_Cont02	1410000	1420000	364
CD156_Cont02	1415000	1425000	234
CD156_Cont02	1420000	1430000	218
CD156_Cont02	1425000	1435000	90
CD156_Cont02	1430000	1440000	33
CD156_Cont02	1435000	1445000	33
CD156_Cont02	1440000	1450000	118
CD156_Cont02	1445000	1455000	219
CD156_Cont02	1450000	1460000	119
CD156_Cont02	1455000	1465000	74
CD156_Cont02	1460000	1470000	195
CD156_Cont02	1465000	1475000	341
CD156_Cont02	1470000	1480000	276
CD156_Cont02	1475000	1485000	126
CD156_Cont02	1480000	1490000	52
CD156_Cont02	1485000	1495000	110
CD156_Cont02	1490000	1500000	131
CD156_Cont02	1495000	1505000	21
CD156_Cont02	1505000	1515000	101
CD156_Cont02	1510000	1520000	188
CD156_Cont02	1515000	1525000	140
CD156_Cont02	1520000	1530000	192
CD156_Cont02	1525000	1535000	387
CD156_Cont02	1530000	1540000	372
CD156_Cont02	1535000	1545000	236
CD156_Cont02	1540000	1550000	527
CD156_Cont02	1545000	1555000	462
CD156_Cont02	1550000	1560000	147
CD156_Cont02	1555000	1565000	129
CD156_Cont02	1560000	1570000	151
CD156_Cont02	1565000	1575000	179
CD156_Cont02	1570000	1580000	99
CD156_Cont02	1575000	1585000	108
CD156_Cont02	1580000	1590000	101
CD156_Cont02	1585000	1595000	102
CD156_Cont02	1590000	1600000	99
CD156_Cont02	1595000	1605000	72
CD156_Cont02	1600000	1610000	154
CD156_Cont02	1605000	1615000	143
CD156_Cont02	1610000	1620000	29
CD156_Cont02	1615000	1625000	185
CD156_Cont02	1620000	1630000	185
CD156_Cont02	1625000	1635000	20
CD156_Cont02	1630000	1640000	190
CD156_Cont02	1635000	1645000	404
CD156_Cont02	1640000	1650000	234
CD156_Cont02	1645000	1655000	173
CD156_Cont02	1650000	1660000	218
CD156_Cont02	1655000	1665000	189
CD156_Cont02	1660000	1670000	144
CD156_Cont02	1665000	1675000	59
CD156_Cont02	1670000	1680000	110
CD156_Cont02	1675000	1685000	270
CD156_Cont02	1680000	1690000	241
CD156_Cont02	1685000	1695000	22
CD156_Cont02	1690000	1700000	260
CD156_Cont02	1695000	1705000	360
CD156_Cont02	1700000	1710000	163
CD156_Cont02	1705000	1715000	179
CD156_Cont02	1710000	1720000	287
CD156_Cont02	1715000	1725000	241
CD156_Cont02	1720000	1730000	70
CD156_Cont02	1725000	1735000	624
CD156_Cont02	1730000	1740000	624
CD156_Cont02	1740000	1750000	38
CD156_Cont02	1745000	1755000	91
CD156_Cont02	1750000	1760000	69
CD156_Cont02	1755000	1765000	238
CD156_Cont02	1760000	1770000	451
CD156_Cont02	1765000	1775000	404
CD156_Cont02	1770000	1780000	204
CD156_Cont02	1775000	1785000	100
CD156_Cont02	1780000	1790000	225
CD156_Cont02	1785000	1795000	185
CD156_Cont02	1790000	1800000	134
CD156_Cont02	1795000	1805000	234
CD156_Cont02	1800000	1810000	201
CD156_Cont02	1805000	1815000	168
CD156_Cont02	1810000	1820000	322
CD156_Cont02	1815000	1825000	360
CD156_Cont02	1820000	1830000	187
CD156_Cont02	1825000	1835000	207
CD156_Cont02	1830000	1840000	182
CD156_Cont02	1835000	1845000	54
CD156_Cont02	1840000	1850000	52
CD156_Cont02	1845000	1855000	76
CD156_Cont02	1850000	1860000	176
CD156_Cont02	1855000	1865000	170
CD156_Cont02	1860000	1870000	100
CD156_Cont02	1865000	1875000	146
CD156_Cont02	1870000	1880000	193
CD156_Cont02	1875000	1885000	301
CD156_Cont02	1880000	1890000	449
CD156_Cont02	1885000	1895000	503
CD156_Cont02	1890000	1900000	310
CD156_Cont02	1895000	1905000	196
CD156_Cont02	1900000	1910000	187
CD156_Cont02	1905000	1915000	72
CD156_Cont02	1910000	1920000	107
CD156_Cont02	1915000	1925000	174
CD156_Cont02	1920000	1930000	181
CD156_Cont02	1925000	1935000	398
CD156_Cont02	1930000	1940000	329
CD156_Cont02	1935000	1945000	20
CD156_Cont02	1940000	1950000	41
CD156_Cont02	1945000	1955000	177
CD156_Cont02	1950000	1960000	273
CD156_Cont02	1955000	1965000	233
CD156_Cont02	1960000	1970000	96
CD156_Cont02	1965000	1975000	71
CD156_Cont02	1970000	1980000	102
CD156_Cont02	1975000	1985000	31
CD156_Cont02	1980000	1990000	79
CD156_Cont02	1985000	1995000	130
CD156_Cont02	1990000	2000000	68
CD156_Cont02	1995000	2005000	181
CD156_Cont02	2000000	2010000	229
CD156_Cont02	2005000	2015000	65
CD156_Cont02	2015000	2025000	103
CD156_Cont02	2020000	2030000	205
CD156_Cont02	2025000	2035000	203
CD156_Cont02	2030000	2040000	152
CD156_Cont02	2035000	2045000	51
CD156_Cont02	2040000	2050000	427
CD156_Cont02	2045000	2055000	654
CD156_Cont02	2050000	2060000	502
CD156_Cont02	2055000	2065000	275
CD156_Cont02	2060000	2070000	69
CD156_Cont02	2065000	2075000	242
CD156_Cont02	2070000	2080000	199
CD156_Cont02	2075000	2085000	44
CD156_Cont02	2080000	2090000	18
CD156_Cont02	2090000	2100000	61
CD156_Cont02	2095000	2105000	61
CD156_Cont02	2100000	2110000	128
CD156_Cont02	2105000	2115000	128
CD156_Cont02	2110000	2120000	38
CD156_Cont02	2115000	2125000	123
CD156_Cont02	2120000	2130000	815
CD156_Cont02	2125000	2135000	902
CD156_Cont02	2130000	2140000	215
CD156_Cont02	2135000	2145000	90
CD156_Cont02	2140000	2150000	47
CD156_Cont02	2150000	2160000	87
CD156_Cont02	2155000	2165000	500
CD156_Cont02	2160000	2170000	659
CD156_Cont02	2165000	2175000	274
CD156_Cont02	2170000	2180000	53
CD156_Cont02	2175000	2185000	131
CD156_Cont02	2180000	2190000	136
CD156_Cont02	2185000	2195000	103
CD156_Cont02	2190000	2200000	114
CD156_Cont02	2195000	2205000	97
CD156_Cont02	2200000	2210000	78
CD156_Cont02	2205000	2215000	63
CD156_Cont02	2210000	2220000	204
CD156_Cont02	2215000	2225000	163
CD156_Cont02	2225000	2235000	110
[truncated: 6,258 more rows]

## Sheet: MCIS Read mapping vs 70-15
Contig ID	Window start	Window End	FR13 MCIS Coverage	US71 MCIS Coverage	CD156 MCIS Coverage
Supercontig_8.1	0	1000	0.727	3.67	0
Supercontig_8.1	500	1500	0.257	25.33	0.137
Supercontig_8.1	1000	2000	0.153	22.828	6.263
Supercontig_8.1	1500	2500	6.667	6.566	18.548
Supercontig_8.1	2000	3000	7.331	6.032	13.778
Supercontig_8.1	2500	3500	5.223	0.634	1.356
Supercontig_8.1	3000	4000	23.987	0	0
Supercontig_8.1	3500	4500	22.967	0	0
Supercontig_8.1	4000	5000	3.539	0	0
Supercontig_8.1	4500	5500	36.156	35.061	4.641
Supercontig_8.1	5000	6000	44.091	41.577	4.965
Supercontig_8.1	5500	6500	8.076	6.516	1.879
Supercontig_8.1	6000	7000	0.141	0	1.607
Supercontig_8.1	6500	7500	0	1.301	0.532
Supercontig_8.1	7000	8000	1.45	1.301	0.48
Supercontig_8.1	7500	8500	3.012	0	0.524
Supercontig_8.1	8000	9000	1.562	0	0.967
Supercontig_8.1	8500	9500	0	0	1.129
Supercontig_8.1	9000	10000	0	0	0.686
Supercontig_8.1	9500	10500	0	0	0
Supercontig_8.1	10000	11000	0	0	0
Supercontig_8.1	10500	11500	0	0	0
Supercontig_8.1	11000	12000	0	1.287	1.407
Supercontig_8.1	11500	12500	4.113	5.145	5.25
Supercontig_8.1	12000	13000	5.436	5.693	5.916
Supercontig_8.1	12500	13500	10.046	2.215	7.615
Supercontig_8.1	13000	14000	14.679	8.379	8.567
Supercontig_8.1	13500	14500	22.935	11.921	9.611
Supercontig_8.1	14000	15000	16.979	10.309	8.548
Supercontig_8.1	14500	15500	2.659	8.224	3.128
Supercontig_8.1	15000	16000	2.797	3.544	6.012
Supercontig_8.1	15500	16500	0.138	3.199	7.344
Supercontig_8.1	16000	17000	4.21	6.52	4.821
Supercontig_8.1	16500	17500	11.026	5.98	5.346
Supercontig_8.1	17000	18000	14.238	4.628	5.123
Supercontig_8.1	17500	18500	23.98	6.181	2.91
Supercontig_8.1	18000	19000	24.771	3.485	2.975
Supercontig_8.1	18500	19500	13.435	1.802	3.53
Supercontig_8.1	19000	20000	11.405	1.65	1.582
Supercontig_8.1	19500	20500	6.183	0.828	0.217
Supercontig_8.1	20000	21000	3.414	3.039	3.775
Supercontig_8.1	20500	21500	5.916	11.46	11.724
Supercontig_8.1	21000	22000	3.989	8.471	8.478
Supercontig_8.1	21500	22500	1.487	0.05	0.529
Supercontig_8.1	22000	23000	0	0	0
Supercontig_8.1	22500	23500	0	0.006	0
Supercontig_8.1	23000	24000	0.817	0.361	0
Supercontig_8.1	23500	24500	0.817	0.428	0
Supercontig_8.1	24000	25000	0	0.073	0
Supercontig_8.1	24500	25500	0	0	0
Supercontig_8.1	25000	26000	0	0	0
Supercontig_8.1	25500	26500	0	0	0
Supercontig_8.1	26000	27000	0	0	0
Supercontig_8.1	26500	27500	0	0	0
Supercontig_8.1	27000	28000	2.142	1.664	0
Supercontig_8.1	27500	28500	8.058	6.653	0
Supercontig_8.1	28000	29000	7.15	6.048	0
Supercontig_8.1	28500	29500	2.116	4.963	0.495
Supercontig_8.1	29000	30000	3.28	8.019	0.495
Supercontig_8.1	29500	30500	2.398	4.115	0
Supercontig_8.1	30000	31000	0.724	0	0
Supercontig_8.1	30500	31500	2.03	0	0.192
Supercontig_8.1	31000	32000	6.797	1.487	0.192
Supercontig_8.1	31500	32500	11.532	1.679	0
Supercontig_8.1	32000	33000	13.078	5.694	0
Supercontig_8.1	32500	33500	11.778	13.646	0.815
Supercontig_8.1	33000	34000	8.737	12.59	0.815
Supercontig_8.1	33500	34500	12.094	10.145	0
Supercontig_8.1	34000	35000	10.339	6.725	0
Supercontig_8.1	34500	35500	2.667	1.209	0.188
Supercontig_8.1	35000	36000	3.153	0.183	0.188
Supercontig_8.1	35500	36500	2.727	0.576	0
Supercontig_8.1	36000	37000	5.686	1.351	23.086
Supercontig_8.1	36500	37500	8.394	6.865	31.362
Supercontig_8.1	37000	38000	3.258	6.09	8.276
Supercontig_8.1	37500	38500	0.55	0	0
Supercontig_8.1	38000	39000	0	0	0
Supercontig_8.1	38500	39500	0	0	0
Supercontig_8.1	39000	40000	0	0	0
Supercontig_8.1	39500	40500	0	0	0
Supercontig_8.1	40000	41000	0	0	0
Supercontig_8.1	40500	41500	0	0	0
Supercontig_8.1	41000	42000	6.379	3.189	7.012
Supercontig_8.1	41500	42500	13.181	7.151	11.585
Supercontig_8.1	42000	43000	6.802	12.745	8.683
Supercontig_8.1	42500	43500	0	10.077	7.151
Supercontig_8.1	43000	44000	0	1.807	4.504
Supercontig_8.1	43500	44500	0.688	1.528	3.869
Supercontig_8.1	44000	45000	1.952	3.002	4.329
Supercontig_8.1	44500	45500	3.751	7.227	3.938
Supercontig_8.1	45000	46000	11.532	9.275	5.719
Supercontig_8.1	45500	46500	15.181	7.731	9.273
Supercontig_8.1	46000	47000	6.552	6.443	10.307
Supercontig_8.1	46500	47500	1.772	2.747	8.406
Supercontig_8.1	47000	48000	9.862	0	5.199
Supercontig_8.1	47500	48500	8.506	0	3.839
Supercontig_8.1	48000	49000	1.933	0	6.68
Supercontig_8.1	48500	49500	6.298	0	6.328
Supercontig_8.1	49000	50000	5.901	0	6.154
Supercontig_8.1	49500	50500	12.648	0	5.068
Supercontig_8.1	50000	51000	19.849	0	2.351
Supercontig_8.1	50500	51500	13.775	0.372	2.851
Supercontig_8.1	51000	52000	7.792	0.372	5.624
Supercontig_8.1	51500	52500	2.754	0.886	6.178
Supercontig_8.1	52000	53000	4.849	2.442	4.786
Supercontig_8.1	52500	53500	4.849	3.57	4.55
Supercontig_8.1	53000	54000	7.856	3.668	2.695
Supercontig_8.1	53500	54500	9.815	1.78	3.13
Supercontig_8.1	54000	55000	5.265	3.256	2.123
Supercontig_8.1	54500	55500	3.856	3.13	1.699
Supercontig_8.1	55000	56000	3.863	0.55	2.003
Supercontig_8.1	55500	56500	9.203	1.646	1.292
Supercontig_8.1	56000	57000	5.89	4.898	1.154
Supercontig_8.1	56500	57500	0	3.802	0.386
Supercontig_8.1	57000	58000	0	0	0.614
Supercontig_8.1	57500	58500	2.355	0	0.634
Supercontig_8.1	58000	59000	5.72	0.749	0.27
Supercontig_8.1	58500	59500	3.365	0.979	0.357
Supercontig_8.1	59000	60000	2.157	4.406	2.689
Supercontig_8.1	59500	60500	8.108	5.283	2.901
Supercontig_8.1	60000	61000	11.292	2.679	1.853
Supercontig_8.1	60500	61500	15.199	9.137	2.411
Supercontig_8.1	61000	62000	9.858	9.982	1.497
Supercontig_8.1	61500	62500	0	2.417	0.4
Supercontig_8.1	62000	63000	0	0	0
Supercontig_8.1	62500	63500	0	0	0
Supercontig_8.1	63000	64000	1.516	1.092	4.276
Supercontig_8.1	63500	64500	6.418	3.898	5.526
Supercontig_8.1	64000	65000	4.902	8.662	3.764
Supercontig_8.1	64500	65500	3.849	10.578	4.842
Supercontig_8.1	65000	66000	3.849	6.884	4.793
Supercontig_8.1	65500	66500	0	4.212	8.609
Supercontig_8.1	66000	67000	5.52	5.634	10.034
Supercontig_8.1	66500	67500	10.635	7.512	7.947
Supercontig_8.1	67000	68000	9.31	8.415	5.793
Supercontig_8.1	67500	68500	4.195	5.272	5.381
Supercontig_8.1	68000	69000	0.985	1.18	4.02
Supercontig_8.1	68500	69500	0.985	3.368	2.2
Supercontig_8.1	69000	70000	1.536	8.028	2.906
Supercontig_8.1	69500	70500	3.808	5.955	4.055
Supercontig_8.1	70000	71000	7.844	6.663	7.708
Supercontig_8.1	70500	71500	7.105	5.763	8.04
Supercontig_8.1	71000	72000	6.349	1.656	4.78
Supercontig_8.1	71500	72500	7.381	3.584	3.54
Supercontig_8.1	72000	73000	12.589	4.995	2.892
Supercontig_8.1	72500	73500	11.72	5.544	0.826
Supercontig_8.1	73000	74000	2.281	3.028	0
Supercontig_8.1	73500	74500	0.658	0.984	0
Supercontig_8.1	74000	75000	0.073	3.375	0
Supercontig_8.1	74500	75500	4.167	3.894	0
Supercontig_8.1	75000	76000	5.928	3.766	0
Supercontig_8.1	75500	76500	4.395	5.144	0
Supercontig_8.1	76000	77000	4.336	4.392	0
Supercontig_8.1	76500	77500	4.41	5.633	0.496
Supercontig_8.1	77000	78000	3.052	5.882	0.496
Supercontig_8.1	77500	78500	0.344	5.438	0
Supercontig_8.1	78000	79000	3.752	4.945	0
Supercontig_8.1	78500	79500	4.191	4.895	0
Supercontig_8.1	79000	80000	2.254	3.483	0
Supercontig_8.1	79500	80500	1.815	2.133	0.436
Supercontig_8.1	80000	81000	3.32	9.301	7.073
Supercontig_8.1	80500	81500	4.02	15.244	7.863
Supercontig_8.1	81000	82000	4.558	14.406	4.251
Supercontig_8.1	81500	82500	7.804	8.908	4.766
Supercontig_8.1	82000	83000	5.452	3.255	4.704
Supercontig_8.1	82500	83500	3.708	2.347	8.23
Supercontig_8.1	83000	84000	5.239	2.452	9.51
Supercontig_8.1	83500	84500	12.306	6.098	6.436
Supercontig_8.1	84000	85000	16.55	10.551	5.429
Supercontig_8.1	84500	85500	8.767	7.922	4.34
Supercontig_8.1	85000	86000	8.765	6.119	2.18
Supercontig_8.1	85500	86500	14.095	5.542	4.381
Supercontig_8.1	86000	87000	7.368	2.873	7.78
Supercontig_8.1	86500	87500	8.282	3.852	5.758
Supercontig_8.1	87000	88000	10.504	10.951	3.708
Supercontig_8.1	87500	88500	11.526	12.664	4.618
Supercontig_8.1	88000	89000	13.355	10.346	9.874
Supercontig_8.1	88500	89500	6.649	12.951	9.04
Supercontig_8.1	89000	90000	7.132	9.29	4.457
Supercontig_8.1	89500	90500	5.086	4.745	3.306
Supercontig_8.1	90000	91000	3.44	3.407	3.26
Supercontig_8.1	90500	91500	5.677	4.602	4.043
Supercontig_8.1	91000	92000	2.237	8.375	3.048
Supercontig_8.1	91500	92500	6.761	11.324	4.442
Supercontig_8.1	92000	93000	6.761	9.886	3.301
Supercontig_8.1	92500	93500	0.16	4.114	2.743
Supercontig_8.1	93000	94000	2.529	1.034	4.375
Supercontig_8.1	93500	94500	3.971	3.281	3.466
Supercontig_8.1	94000	95000	6.943	14.147	5.085
Supercontig_8.1	94500	95500	12.027	12.01	5.307
Supercontig_8.1	95000	96000	15.705	3.054	3.113
Supercontig_8.1	95500	96500	9.019	5.909	4.01
Supercontig_8.1	96000	97000	2.539	6.11	3.924
Supercontig_8.1	96500	97500	7.33	5.405	3.004
Supercontig_8.1	97000	98000	4.791	10.08	3.551
Supercontig_8.1	97500	98500	0.692	12.207	5.526
Supercontig_8.1	98000	99000	2.26	6.772	5.203
Supercontig_8.1	98500	99500	3.579	7.029	4.732
Supercontig_8.1	99000	100000	3.584	11.118	5.219
Supercontig_8.1	99500	100500	5.847	11.717	8.577
Supercontig_8.1	100000	101000	18.956	6.111	9.255
Supercontig_8.1	100500	101500	16.459	3.109	3.799
Supercontig_8.1	101000	102000	5.15	11.47	1.84
Supercontig_8.1	101500	102500	4.792	9.979	3.88
Supercontig_8.1	102000	103000	2.114	5.817	3.878
Supercontig_8.1	102500	103500	1.435	4.499	4.372
Supercontig_8.1	103000	104000	1.273	4.943	5.868
Supercontig_8.1	103500	104500	0.853	8.064	3.45
Supercontig_8.1	104000	105000	0.574	4.568	4.239
Supercontig_8.1	104500	105500	1.884	1.342	4.263
Supercontig_8.1	105000	106000	4.807	2.844	2.853
Supercontig_8.1	105500	106500	11.308	3.929	3.008
Supercontig_8.1	106000	107000	8.351	3.816	3.898
Supercontig_8.1	106500	107500	1.088	4.072	5.793
Supercontig_8.1	107000	108000	12.137	3.322	5.629
Supercontig_8.1	107500	108500	25.107	6.205	4.161
Supercontig_8.1	108000	109000	14.09	5.876	2.041
Supercontig_8.1	108500	109500	0.664	5.178	2.736
Supercontig_8.1	109000	110000	1.139	4.161	2.215
Supercontig_8.1	109500	110500	0.727	0.48	0.756
Supercontig_8.1	110000	111000	0.332	3.725	1.028
Supercontig_8.1	110500	111500	0.486	4.654	0.778
Supercontig_8.1	111000	112000	1.523	3.309	1.297
Supercontig_8.1	111500	112500	1.459	3.773	2.431
Supercontig_8.1	112000	113000	4.067	4.356	3.877
Supercontig_8.1	112500	113500	7.354	4.375	4.348
Supercontig_8.1	113000	114000	9.438	7.403	3.736
Supercontig_8.1	113500	114500	10.191	7.96	3.411
Supercontig_8.1	114000	115000	4.913	6.81	3.634
Supercontig_8.1	114500	115500	3.875	14.629	4.354
Supercontig_8.1	115000	116000	10.033	12.062	6.986
Supercontig_8.1	115500	116500	8.925	9.104	9.277
Supercontig_8.1	116000	117000	7.993	8.385	7.53
Supercontig_8.1	116500	117500	13.64	4.473	4.834
Supercontig_8.1	117000	118000	11.087	6.418	5.161
Supercontig_8.1	117500	118500	9.915	6.295	3.446
Supercontig_8.1	118000	119000	6.807	5.376	2.548
Supercontig_8.1	118500	119500	0.348	2.755	4.242
Supercontig_8.1	119000	120000	0	1.55	3.985
Supercontig_8.1	119500	120500	0.028	3.358	5.541
Supercontig_8.1	120000	121000	5.347	3.101	5.347
Supercontig_8.1	120500	121500	6.619	3.099	5.204
Supercontig_8.1	121000	122000	2.567	3.079	7.767
Supercontig_8.1	121500	122500	1.267	3.893	9.05
Supercontig_8.1	122000	123000	0.308	6.281	8.379
Supercontig_8.1	122500	123500	3.504	4.423	5.835
Supercontig_8.1	123000	124000	4.803	4.927	6.671
Supercontig_8.1	123500	124500	2.922	4.903	7.301
Supercontig_8.1	124000	125000	1.581	3.751	3.416
Supercontig_8.1	124500	125500	5.423	5.013	6.884
Supercontig_8.1	125000	126000	5.772	2.991	6.965
Supercontig_8.1	125500	126500	4.124	2.234	2.006
Supercontig_8.1	126000	127000	3.509	3.002	3.458
Supercontig_8.1	126500	127500	2.625	12.527	4.811
Supercontig_8.1	127000	128000	6.655	18.66	4.071
Supercontig_8.1	127500	128500	5.4	10.015	2.49
Supercontig_8.1	128000	129000	1.92	6.072	4.067
Supercontig_8.1	128500	129500	0.55	9.087	5.665
Supercontig_8.1	129000	130000	0	8.685	5.465
Supercontig_8.1	129500	130500	7.174	6.128	6.528
Supercontig_8.1	130000	131000	15.789	7.2	5.627
Supercontig_8.1	130500	131500	11.715	6.37	5.002
Supercontig_8.1	131000	132000	9.331	4.553	5.015
Supercontig_8.1	131500	132500	11.442	4.211	2.881
Supercontig_8.1	132000	133000	5.211	4.829	2.253
Supercontig_8.1	132500	133500	3.786	7.945	3.32
Supercontig_8.1	133000	134000	5.12	17.713	3.02
Supercontig_8.1	133500	134500	1.334	14.068	2.73
Supercontig_8.1	134000	135000	1.607	1.988	2.953
Supercontig_8.1	134500	135500	2.276	7.528	6.325
Supercontig_8.1	135000	136000	0.669	10.716	12.851
Supercontig_8.1	135500	136500	7.871	4.948	12.233
Supercontig_8.1	136000	137000	11.222	4.21	8.845
Supercontig_8.1	136500	137500	11.491	7.806	6.673
Supercontig_8.1	137000	138000	10.03	4.941	4.645
Supercontig_8.1	137500	138500	3.729	3.165	4.58
Supercontig_8.1	138000	139000	7.871	4.292	2.883
Supercontig_8.1	138500	139500	12.09	4.223	4.021
Supercontig_8.1	139000	140000	12.862	6.167	8.963
Supercontig_8.1	139500	140500	12.515	6.107	7.077
Supercontig_8.1	140000	141000	6.38	2.857	4.281
Supercontig_8.1	140500	141500	2.038	8.129	6.639
Supercontig_8.1	141000	142000	1.369	12.944	4.629
Supercontig_8.1	141500	142500	4.169	8.33	3.183
Supercontig_8.1	142000	143000	12.28	7.526	3.485
Supercontig_8.1	142500	143500	8.511	6.66	2.849
Supercontig_8.1	143000	144000	9.278	6.179	3.806
Supercontig_8.1	143500	144500	10.531	8.477	3.695
Supercontig_8.1	144000	145000	4.506	5.307	3.272
Supercontig_8.1	144500	145500	4.813	3.279	4.584
Supercontig_8.1	145000	146000	2.845	8.011	7.417
[truncated: 81,768 more rows]
